# Supplementary material for: Multi-omics analysis revealed the role of CYP1A2 in the induction of mechanical allodynia in type 1 diabetes
Source: Front Genet. 2023 Mar 23;14:1151340. doi: 10.3389/fgene.2023.1151340 (PMC10076588; doi:10.3389/fgene.2023.1151340)
Supplement: Supplementary file 1 [file DataSheet3.ZIP › Immunofluorescence images∩╝êFor review purpose only∩╝ë/MFI of CYP1A2.xlsx]

## Sheet: MFI of CYP1A2
MFI of CYP1A2
	MA-	MA+
1	13.159	6.217
2	14.425	5.666
3	15.447	5.557
4	11.229	4.506
5	11.98	5.147
6	13.838	5.186
7	13.288	5.253
8	11.96	4.926
9	12.581	5.272
