# Supplementary material for: Multi-omics analysis revealed the role of CYP1A2 in the induction of mechanical allodynia in type 1 diabetes
Source: Front Genet. 2023 Mar 23;14:1151340. doi: 10.3389/fgene.2023.1151340 (PMC10076588; doi:10.3389/fgene.2023.1151340)
Supplement: Supplementary file 3 [file DataSheet2.ZIP]

Archive with 39 entries (34 files):
- raw data and data sheets(For review purpose only)/
- raw data and data sheets(For review purpose only)/transcriptomic/
- raw data and data sheets(For review purpose only)/lipidomic/
- raw data and data sheets(For review purpose only)/.DS_Store
- __MACOSX/raw data and data sheets(For review purpose only)/._.DS_Store
- raw data and data sheets(For review purpose only)/Please read this first.docx
- __MACOSX/raw data and data sheets(For review purpose only)/._Please read this first.docx
- raw data and data sheets(For review purpose only)/Integrated Analysis/
- raw data and data sheets(For review purpose only)/animal/
- raw data and data sheets(For review purpose only)/transcriptomic/.DS_Store
- __MACOSX/raw data and data sheets(For review purpose only)/transcriptomic/._.DS_Store
- raw data and data sheets(For review purpose only)/transcriptomic/KEGG pathway enrichment of DEGs.xls
- __MACOSX/raw data and data sheets(For review purpose only)/transcriptomic/._KEGG pathway enrichment of DEGs.xls
- raw data and data sheets(For review purpose only)/transcriptomic/Counts and FPKM_anno.xls
- __MACOSX/raw data and data sheets(For review purpose only)/transcriptomic/._Counts and FPKM_anno.xls
- raw data and data sheets(For review purpose only)/transcriptomic/GO enrichment of DEGs.xls
- __MACOSX/raw data and data sheets(For review purpose only)/transcriptomic/._GO enrichment of DEGs.xls
- raw data and data sheets(For review purpose only)/transcriptomic/Data matrix of genes.xls
- __MACOSX/raw data and data sheets(For review purpose only)/transcriptomic/._Data matrix of genes.xls
- raw data and data sheets(For review purpose only)/transcriptomic/heatmap and volcano of DEGs.xls
- __MACOSX/raw data and data sheets(For review purpose only)/transcriptomic/._heatmap and volcano of DEGs.xls
- raw data and data sheets(For review purpose only)/lipidomic/Data matrix of metabolites.xlsx
- __MACOSX/raw data and data sheets(For review purpose only)/lipidomic/._Data matrix of metabolites.xlsx
- raw data and data sheets(For review purpose only)/lipidomic/.DS_Store
- __MACOSX/raw data and data sheets(For review purpose only)/lipidomic/._.DS_Store
- raw data and data sheets(For review purpose only)/lipidomic/heatmap of DEMs.xlsx
- __MACOSX/raw data and data sheets(For review purpose only)/lipidomic/._heatmap of DEMs.xlsx
- raw data and data sheets(For review purpose only)/lipidomic/KEGG of DEMs.xlsx
- __MACOSX/raw data and data sheets(For review purpose only)/lipidomic/._KEGG of DEMs.xlsx
- raw data and data sheets(For review purpose only)/lipidomic/volcano of DEMs.xlsx
- __MACOSX/raw data and data sheets(For review purpose only)/lipidomic/._volcano of DEMs.xlsx
- raw data and data sheets(For review purpose only)/Integrated Analysis/.DS_Store
- __MACOSX/raw data and data sheets(For review purpose only)/Integrated Analysis/._.DS_Store
- raw data and data sheets(For review purpose only)/Integrated Analysis/Intergrated analysis of DEMs and DEGs(P_NP).xls
- __MACOSX/raw data and data sheets(For review purpose only)/Integrated Analysis/._Intergrated analysis of DEMs and DEGs(P_NP).xls
- raw data and data sheets(For review purpose only)/animal/.DS_Store
- __MACOSX/raw data and data sheets(For review purpose only)/animal/._.DS_Store
- raw data and data sheets(For review purpose only)/animal/animal.xlsx
- __MACOSX/raw data and data sheets(For review purpose only)/animal/._animal.xlsx
