# Supplementary material for: Multi-omics analysis revealed the role of CYP1A2 in the induction of mechanical allodynia in type 1 diabetes
Source: Front Genet. 2023 Mar 23;14:1151340. doi: 10.3389/fgene.2023.1151340 (PMC10076588; doi:10.3389/fgene.2023.1151340)
Supplement: Supplementary file 3 [file DataSheet2.ZIP › raw data and data sheets(For review purpose only)/transcriptomic/KEGG pathway enrichment of DEGs.xls]

## Sheet: NP vs con-KEGG-Total
Classification_level2	Classification_level1	gene_number	percentage	Genes
Cell growth and death	Cellular Processes	6	5.08	Calml3; Cdk1; Cdkn1a; Fos; RT1-M1-2; Rrm2
Cell motility	Cellular Processes	7	5.93	Chrm3; Chrm4; F2; Fgfr2; Iqgap3; Itgax; Mylpf
Cellular community - eukaryotes	Cellular Processes	7	5.93	Acvr1c; Cdk1; Fgfr2; Myh1; Myh4; Mylpf; Rasgrf1
Transport and catabolism	Cellular Processes	6	5.08	Fgfr2; Hao1; RT1-DMa; RT1-DMb; RT1-M1-2; Tap2
Membrane transport	Environmental Information Processing	1	0.85	Tap2
Signal transduction	Environmental Information Processing	25	21.19	Acvr1c; Adipoq; Adrb3; Atp2a1; Bdnf; Calml3; Ccl21; Cdkn1a; Chrm3; Cxcl2; Dusp5; Fgfr2; Fos; Gys2; Hcn4; Lpar3; Niacr1; Nrg4; Pck1; Plin1; Ptgfr; Rasgrf1; Scd; Tnnc2; Tshr
Signaling molecules and interaction	Environmental Information Processing	17	14.41	Adrb3; Ccl21; Ccl7; Chrm3; Chrm4; Cxcl2; F2; Ghrhr; Grik3; Lpar3; Ptgfr; RT1-DMa; RT1-DMb; RT1-M1-2; Siglec1; Spn; Tshr
Folding, sorting and degradation	Genetic Information Processing	1	0.85	Gcs1
Replication and repair	Genetic Information Processing	1	0.85	Rad51
Translation	Genetic Information Processing	1	0.85	Gspt1
Cancer: overview	Human Diseases	15	12.71	Calml3; Cdk1; Cdkn1a; Cyp1a1; Cyp2c22; Cyp2e1; Fgfr2; Fos; Gsta3; Hist1h2bk; Hist1h3a; Lpar3; Per2; RT1-M1-2; Rad51
Cancer: specific types	Human Diseases	7	5.93	Calml3; Cdkn1a; Fgfr2; Fos; Gsta3; Per2; Rad51
Cardiovascular disease	Human Diseases	9	7.63	Actn3; Agt; Calml3; Fos; Gsta3; RT1-DMa; RT1-DMb; RT1-M1-2; Ttn
Drug resistance: antineoplastic	Human Diseases	5	4.24	Cdkn1a; Fgfr2; Fos; Gsta3; Top2a
Endocrine and metabolic disease	Human Diseases	11	9.32	Adipoq; Cdkn1a; Cyp2e1; Gad1; Gys2; Kcnk3; Pck1; RT1-DMa; RT1-DMb; RT1-M1-2; Trib3
Immune disease	Human Diseases	8	6.78	Fos; Hist1h2bk; Hist1h3a; RT1-DMa; RT1-DMb; RT1-M1-2; Tap2; Tshr
Infectious disease: bacterial	Human Diseases	8	6.78	C4bpa; Calml3; Cfd; Cxcl2; Fos; Itgax; RT1-DMa; RT1-DMb
Infectious disease: parasitic	Human Diseases	7	5.93	Arg1; Fos; Hba1; Hba2; Hbb; RT1-DMa; RT1-DMb
Infectious disease: viral	Human Diseases	15	12.71	Arntl; Calml3; Cdk1; Cdkn1a; Cxcl2; Fos; Oas1a; Oas2; Per2; RT1-DMa; RT1-DMb; RT1-M1-2; Spn; Tap2; Tmprss13
Neurodegenerative disease	Human Diseases	4	3.39	Atp2a1; Bdnf; Calml3; Dnah8
Substance dependence	Human Diseases	6	5.08	Bdnf; Calml3; Fos; Fosb; Hist1h2bk; Hist1h3a
Amino acid metabolism	Metabolism	13	11.02	Arg1; Cdo1; Ckm; Cps1; Cyp1a1; Dmgdh; Gad1; Hal; Hpd; Kynu; Lao1; Pah; Uroc1
Carbohydrate metabolism	Metabolism	8	6.78	Acsm5; Aldob; Gad1; Gulo; Gys2; Hao1; Pck1; Rgn
Energy metabolism	Metabolism	2	1.69	Car3; Cps1
Glycan biosynthesis and metabolism	Metabolism	3	2.54	B3galt1; Gcs1; NEWGENE_1304700
Lipid metabolism	Metabolism	7	5.93	Cyp1a1; Cyp2c22; Cyp2e1; Cyp4a1; Ptgis; Scd; Soat2
Metabolism of cofactors and vitamins	Metabolism	8	6.78	Cyp1a1; Cyp2a3; Cyp2c22; Cyp2s1; Cyp4a1; Hpd; Pah; Vkorc1l1
Metabolism of other amino acids	Metabolism	4	3.39	Cdo1; Gad1; Gsta3; Rrm2
Nucleotide metabolism	Metabolism	1	0.85	Rrm2
Xenobiotics biodegradation and metabolism	Metabolism	7	5.93	Ces1d; Cyp1a1; Cyp2e1; Cyp2s1; Fmo6; Gsta3; Rrm2
Aging	Organismal Systems	1	0.85	Adipoq
Circulatory system	Organismal Systems	4	3.39	Actg2; Agt; Calml3; Cyp4a1
Development and regeneration	Organismal Systems	4	3.39	Fos; Fosb; Sema3a; Trpc4
Digestive system	Organismal Systems	8	6.78	Adrb3; Apob; Atp2a1; Calml3; Chrm3; Fabp1; Slc16a10; Soat2
Endocrine system	Organismal Systems	21	17.8	Adipoq; Adrb3; Agt; Alb; Calml3; Cdk1; Cdkn1a; Chrm3; Cyp1a1; Cyp4a1; Fabp1; Fos; Gys2; Kcnk3; Kcnn3; Pck1; Plin1; Plin4; Scd; Slc16a10; Tshr
Environmental adaptation	Organismal Systems	8	6.78	Adrb3; Arntl; Calml3; Fos; Npas2; Nr1d1; Per2; Plin1
Excretory system	Organismal Systems	3	2.54	Clcnkb; Pck1; Slc4a1
Immune system	Organismal Systems	24	20.34	C4bpa; Calml3; Casr; Ccl21; Ccl7; Cfd; Cxcl2; F10; F2; Fga; Fgb; Fos; Fosb; Irf4; Itgax; Mylpf; Oas1a; Oas2; RT1-DMa; RT1-DMb; RT1-M1-2; Serpinc1; Serpind1; Tap2
Nervous system	Organismal Systems	9	7.63	Arntl; Bdnf; Calml3; Chrm3; Chrm4; Cyp2c22; Fos; Gad1; Grik3
Sensory system	Organismal Systems	5	4.24	Calml3; Chrm3; Cyp2c22; Cyp4a1; Hcn4

## Sheet: P vs con-KEGG-Total
Classification_level2	Classification_level1	gene_number	percentage	Genes
Cell growth and death	Cellular Processes	8	7.14	Bub1b; Calml3; Ccna1; Mybl2; Pgr; RT1-CE2; RT1-M1-4; Rrm2
Cell motility	Cellular Processes	3	2.68	Iqgap3; Itgax; Mylk2
Cellular community - eukaryotes	Cellular Processes	8	7.14	Acvr1c; Cftr; Cldn24; Col9a2; Map3k7; Mylk2; Pcgf1; Rasgrf1
Transport and catabolism	Cellular Processes	4	3.57	Map3k7; RT1-CE2; RT1-M1-4; Tap2
Membrane transport	Environmental Information Processing	2	1.79	Cftr; Tap2
Signal transduction	Environmental Information Processing	32	28.57	Acvr1c; Adipoq; Adrb3; Bdnf; Calml3; Ccl21; Ccna1; Cftr; Cish; Col9a2; Csf3r; Eno2; Gpr81; Gys2; Hcn4; Map3k7; Mmp9; Myl3; Mylk2; Niacr1; Nrg4; Oxtr; P2rx1; Pck1; Pla2g2d; Plin1; Rasgrf1; Scd; Sele; Sfrp2; Sfrp4; Tshr
Signaling molecules and interaction	Environmental Information Processing	17	15.18	Adrb3; Ccl11; Ccl21; Cldn24; Col9a2; Csf3r; Mas1; Negr1; Nrxn1; Oxtr; P2rx1; RT1-CE2; RT1-M1-4; Sele; Siglec1; Spn; Tshr
Folding, sorting and degradation	Genetic Information Processing	1	0.89	Eno2
Replication and repair	Genetic Information Processing	1	0.89	Xrcc3
Cancer: overview	Human Diseases	15	13.39	Calml3; Ccna1; Csf3r; Cyp1a1; Cyp2e1; Ddx3y; Hist1h2bcl1; Hist1h2bk; Hist1h2bo; Hist1h3a; Kif23; Mgst1; Mmp9; RT1-CE2; RT1-M1-4
Cancer: specific types	Human Diseases	5	4.46	Calml3; Ccna1; Mgst1; Mmp9; Pgr
Cardiovascular disease	Human Diseases	8	7.14	Calml3; Map3k7; Mgst1; Mmp9; Myl3; RT1-CE2; RT1-M1-4; Sele
Drug resistance: antineoplastic	Human Diseases	3	2.68	Mgst1; Mmp9; Top2a
Endocrine and metabolic disease	Human Diseases	11	9.82	Adipoq; Bhlha15; Cyp2e1; Gys2; Kcnk3; Ndufa1; Pck1; RT1-CE2; RT1-M1-4; Sele; Trib3
Immune disease	Human Diseases	9	8.04	Ccl11; Hist1h2bcl1; Hist1h2bk; Hist1h2bo; Hist1h3a; RT1-CE2; RT1-M1-4; Tap2; Tshr
Infectious disease: bacterial	Human Diseases	4	3.57	C4bpa; Calml3; Cfd; Itgax
Infectious disease: parasitic	Human Diseases	2	1.79	Map3k7; Sele
Infectious disease: viral	Human Diseases	16	14.29	Bub1b; Calml3; Ccna1; Cldn24; Col9a2; Ddx3y; Ifit1; Map3k7; Mmp9; Mybl2; Pou2f3; RT1-CE2; RT1-M1-4; Spn; Tap2; Tmprss13
Neurodegenerative disease	Human Diseases	4	3.57	Bdnf; Calml3; Dnah8; Ndufa1
Substance dependence	Human Diseases	7	6.25	Bdnf; Calml3; Fosb; Hist1h2bcl1; Hist1h2bk; Hist1h2bo; Hist1h3a
Amino acid metabolism	Metabolism	9	8.04	Aldh18a1; Cdo1; Cyp1a1; Echs1; Hpd; Kynu; Pah; Pycr1; Uroc1
Carbohydrate metabolism	Metabolism	7	6.25	Acsm5; Cmah; Echs1; Eno2; Gulo; Gys2; Pck1
Energy metabolism	Metabolism	2	1.79	Car3; Ndufa1
Glycan biosynthesis and metabolism	Metabolism	3	2.68	B3galt1; B3gat1; NEWGENE_1304700
Lipid metabolism	Metabolism	6	5.36	Cyp1a1; Cyp2e1; Echs1; Pla2g2d; Ptgis; Scd
Metabolism of cofactors and vitamins	Metabolism	5	4.46	Cyp1a1; Cyp2a3; Cyp2s1; Hpd; Pah
Metabolism of other amino acids	Metabolism	4	3.57	Cdo1; Echs1; Mgst1; Rrm2
Nucleotide metabolism	Metabolism	1	0.89	Rrm2
Xenobiotics biodegradation and metabolism	Metabolism	8	7.14	Ces1d; Cyp1a1; Cyp2e1; Cyp2s1; Fmo1; Fmo3; Mgst1; Rrm2
Aging	Organismal Systems	1	0.89	Adipoq
Circulatory system	Organismal Systems	5	4.46	Calml3; Myl3; Mylk2; Pla2g2d; Scn4b
Development and regeneration	Organismal Systems	3	2.68	Fosb; Map3k7; Trpc4
Digestive system	Organismal Systems	8	7.14	Adrb3; Calml3; Cftr; Col9a2; Kcnj10; Mylk2; Pla2g2d; Slc16a10
Endocrine system	Organismal Systems	23	20.54	Adipoq; Adrb3; Alb; Aqp7; Calml3; Ccna1; Cish; Cyp1a1; Duox2; Fabp4; Gys2; Kcnk3; Mas1; Mmp9; Mylk2; Oxtr; Pck1; Pgr; Plin1; Plin4; Scd; Slc16a10; Tshr
Environmental adaptation	Organismal Systems	7	6.25	Adrb3; Calml3; Klb; Ndufa1; Npas2; Nr1d1; Plin1
Excretory system	Organismal Systems	3	2.68	Calb1; Pck1; Slc4a1
Immune system	Organismal Systems	21	18.75	C4bpa; Calml3; Ccl11; Ccl21; Cfd; Cldn24; Csf3r; Ddx3y; F10; Fgb; Fosb; Irf4; Itgax; Map3k7; Mmp9; Mylk2; P2rx1; RT1-CE2; RT1-M1-4; Serpinc1; Tap2
Nervous system	Organismal Systems	4	3.57	Bdnf; Calml3; Faah; Ndufa1
Sensory system	Organismal Systems	3	2.68	Calml3; Hcn4; Olr867

## Sheet: P vs NP-KEGG-Total
Classification_level2	Classification_level1	gene_number	percentage	Genes
Cell growth and death	Cellular Processes	1	3.85	Ripk3
Cell motility	Cellular Processes	1	3.85	Mylpf
Cellular community - eukaryotes	Cellular Processes	4	15.38	Myh1; Myh4; Mylpf; Pcgf1
Transport and catabolism	Cellular Processes	1	3.85	RT1-DMb
Signal transduction	Environmental Information Processing	5	19.23	Atp2a1; Eno2; P2rx5; Ripk3; Tnni3
Signaling molecules and interaction	Environmental Information Processing	3	11.54	Ntsr2; P2rx5; RT1-DMb
Folding, sorting and degradation	Genetic Information Processing	2	7.69	Eno2; Gcs1
Translation	Genetic Information Processing	1	3.85	Gspt1
Cancer: overview	Human Diseases	1	3.85	Cyp1a2
Cardiovascular disease	Human Diseases	3	11.54	Actn3; RT1-DMb; Tnni3
Endocrine and metabolic disease	Human Diseases	1	3.85	RT1-DMb
Immune disease	Human Diseases	1	3.85	RT1-DMb
Infectious disease: bacterial	Human Diseases	1	3.85	RT1-DMb
Infectious disease: parasitic	Human Diseases	5	19.23	Hba1; Hba2; Hbb; Hbb-b1; RT1-DMb
Infectious disease: viral	Human Diseases	1	3.85	RT1-DMb
Neurodegenerative disease	Human Diseases	2	7.69	Atp2a1; Dnah8
Amino acid metabolism	Metabolism	2	7.69	Aldh18a1; Cyp1a2
Biosynthesis of other secondary metabolites	Metabolism	1	3.85	Cyp1a2
Carbohydrate metabolism	Metabolism	1	3.85	Eno2
Glycan biosynthesis and metabolism	Metabolism	1	3.85	Gcs1
Lipid metabolism	Metabolism	1	3.85	Cyp1a2
Metabolism of cofactors and vitamins	Metabolism	2	7.69	Cyp1a2; Vkorc1l1
Xenobiotics biodegradation and metabolism	Metabolism	1	3.85	Cyp1a2
Circulatory system	Organismal Systems	1	3.85	Tnni3
Development and regeneration	Organismal Systems	1	3.85	Lilrb3a
Digestive system	Organismal Systems	1	3.85	Atp2a1
Environmental adaptation	Organismal Systems	1	3.85	Klb
Immune system	Organismal Systems	3	11.54	Mylpf; RT1-DMb; Ripk3
Nervous system	Organismal Systems	1	3.85	Faah
Sensory system	Organismal Systems	1	3.85	Olr862
