# Supplementary material for: Multi-omics analysis revealed the role of CYP1A2 in the induction of mechanical allodynia in type 1 diabetes
Source: Front Genet. 2023 Mar 23;14:1151340. doi: 10.3389/fgene.2023.1151340 (PMC10076588; doi:10.3389/fgene.2023.1151340)
Supplement: Supplementary file 3 [file DataSheet2.ZIP › raw data and data sheets(For review purpose only)/transcriptomic/Counts and FPKM_anno.xls]

## Sheet: counts_anno
gene_id	NP1	NP2	NP3	P1	P2	P3	con1	con2	con3	Dbxref	product	Tf_Family	GO_id	GO_term	pathway	pathway_description
A1bg	0	0	0	1	0	0	0	0	0	GeneID:140656,Genbank:NM_022258.2,RGD:69417	alpha-1-B glycoprotein		GO:0008150,GO:0031012,GO:0003674,GO:0005576	biological_process|extracellular matrix|molecular_function|extracellular region
A1cf	7	12	5	1	11	3	8	3	4	GeneID:170912,Genbank:XM_006231272.3,RGD:619834	APOBEC1 complementation factor		GO:0016556,GO:0007566,GO:0003727,GO:0030895,GO:0010609,GO:0003729,GO:0005515,GO:0005634,GO:0005654,GO:0005720,GO:0045293,GO:0016554,GO:0005737,GO:0050821,GO:0003725,GO:0005783,GO:0006397	mRNA modification|embryo implantation|single-stranded RNA binding|apolipoprotein B mRNA editing enzyme complex|mRNA localization resulting in posttranscriptional regulation of gene expression|mRNA binding|protein binding|nucleus|nucleoplasm|nuclear heterochromatin|mRNA editing complex|cytidine to uridine editing|cytoplasm|protein stabilization|double-stranded RNA binding|endoplasmic reticulum|mRN…
A2m	155	230	278	217	164	207	288	179	167	GeneID:24153,Genbank:NM_012488.2,RGD:2004	alpha-2-macroglobulin		GO:0051384,GO:0019966,GO:0002438,GO:1990402,GO:0034695,GO:0004866,GO:0042803,GO:0004867,GO:0005102,GO:0005615,GO:0006953,GO:0007584,GO:0043120,GO:0009611,GO:0048306,GO:0010037,GO:0048403,GO:0010951,GO:0048406,GO:0019838,GO:0001553,GO:0048863,GO:0019899,GO:0001869,GO:0051289,GO:0019959,GO:0002020	response to glucocorticoid|interleukin-1 binding|acute inflammatory response to antigenic stimulus|embryonic liver development|response to prostaglandin E|endopeptidase inhibitor activity|protein homodimerization activity|serine-type endopeptidase inhibitor activity|signaling receptor binding|extracellular space|acute-phase response|response to nutrient|tumor necrosis factor binding|response to w…	rno04610	Complement and coagulation cascades
A2ml1	0	0	0	1	0	0	0	1	1	GeneID:362442,Genbank:XM_008763339.2,RGD:1565709	alpha-2-macroglobulin-like 1		GO:0030414,GO:0052548,GO:0004866,GO:0005615,GO:0010951	peptidase inhibitor activity|regulation of endopeptidase activity|endopeptidase inhibitor activity|extracellular space|negative regulation of endopeptidase activity
A3galt2	474	530	533	419	523	515	477	608	391	GeneID:171553,Genbank:NM_138524.2,RGD:727913	alpha 1,3-galactosyltransferase 2		GO:0046872,GO:0005794,GO:0047276,GO:0005975,GO:0006688,GO:0016021,GO:0016757,GO:0030259,GO:0031982,GO:0001962,GO:0032580,GO:0033580	metal ion binding|Golgi apparatus|N-acetyllactosaminide 3-alpha-galactosyltransferase activity|carbohydrate metabolic process|glycosphingolipid biosynthetic process|integral component of membrane|transferase activity, transferring glycosyl groups|lipid glycosylation|vesicle|alpha-1,3-galactosyltransferase activity|Golgi cisterna membrane|protein galactosylation at cell surface	rno00603	Glycosphingolipid biosynthesis - globo and isoglobo series
A4galt	58	29	36	51	56	33	39	55	30	GeneID:63888,Genbank:NM_022240.2,RGD:621583	alpha 1,4-galactosyltransferase		GO:0007009,GO:0008378,GO:0015643,GO:0016020,GO:0016021,GO:0050512,GO:0000139,GO:0001576,GO:0006486	plasma membrane organization|galactosyltransferase activity|toxic substance binding|membrane|integral component of membrane|lactosylceramide 4-alpha-galactosyltransferase activity|Golgi membrane|globoside biosynthetic process|protein glycosylation	rno00601,rno00603	Glycosphingolipid biosynthesis - lacto and neolacto series|Glycosphingolipid biosynthesis - globo and isoglobo series
A4gnt	0	0	0	0	0	0	0	0	0	GeneID:685758,Genbank:XM_008766588.2,RGD:1590210	alpha-1,4-N-acetylglucosaminyltransferase		GO:0008150,GO:0008375,GO:0009101,GO:0050680,GO:0003674,GO:0005575,GO:0006493	biological_process|acetylglucosaminyltransferase activity|glycoprotein biosynthetic process|negative regulation of epithelial cell proliferation|molecular_function|cellular_component|protein O-linked glycosylation
Aaas	211	192	203	169	219	201	183	248	185	GeneID:300259,Genbank:XM_008765705.2,RGD:1308701	aladin WD repeat nucleoporin		GO:0031965,GO:0005643,GO:0005654,GO:0005813,GO:0005829,GO:0006913,GO:0007612,GO:0003674,GO:0008150,GO:0005575,GO:0009566	nuclear membrane|nuclear pore|nucleoplasm|centrosome|cytosol|nucleocytoplasmic transport|learning|molecular_function|biological_process|cellular_component|fertilization	rno03013	RNA transport
Aacs	1632	1178	1474	1520	1459	1079	1594	1700	1369	GeneID:65984,Genbank:NM_023104.1,RGD:708522	acetoacetyl-CoA synthetase		GO:0047760,GO:0005829,GO:0050872,GO:0006631,GO:0060612,GO:0007584,GO:0010243,GO:0014070,GO:0014074,GO:0030729,GO:0071333,GO:0071394,GO:0032024,GO:0071397,GO:0034201,GO:0042493,GO:0001889,GO:0042594,GO:0005524,GO:0045471	butyrate-CoA ligase activity|cytosol|white fat cell differentiation|fatty acid metabolic process|adipose tissue development|response to nutrient|response to organonitrogen compound|response to organic cyclic compound|response to purine-containing compound|acetoacetate-CoA ligase activity|cellular response to glucose stimulus|cellular response to testosterone stimulus|positive regulation of insuli…	rno00650,rno00280	Butanoate metabolism|Valine, leucine and isoleucine degradation
Aadac	0	0	1	0	0	0	0	0	0	GeneID:57300,Genbank:NM_020538.1,RGD:631440	arylacetamide deacetylase		GO:0017171,GO:0005789,GO:0019213,GO:0006629,GO:0009056,GO:0010898,GO:0031090,GO:0016021,GO:0016787,GO:0004806	serine hydrolase activity|endoplasmic reticulum membrane|deacetylase activity|lipid metabolic process|catabolic process|positive regulation of triglyceride catabolic process|organelle membrane|integral component of membrane|hydrolase activity|triglyceride lipase activity
Aadacl2	0	0	0	0	0	0	0	0	0	GeneID:295076,Genbank:NM_001191706.1,RGD:1563197	arylacetamide deacetylase-like 2		GO:0052689,GO:0009056,GO:0016021,GO:0016787	carboxylic ester hydrolase activity|catabolic process|integral component of membrane|hydrolase activity
Aadacl3	0	0	0	0	0	0	0	0	0	GeneID:313686,Genbank:NM_001191768.1,RGD:1563257	arylacetamide deacetylase-like 3		GO:0052689,GO:0009056,GO:0016021,GO:0016787	carboxylic ester hydrolase activity|catabolic process|integral component of membrane|hydrolase activity
Aadacl4	0	0	0	0	1	0	0	0	0	GeneID:313688,Genbank:XM_233640.5,RGD:1565761	arylacetamide deacetylase-like 4		GO:0009056,GO:0016021,GO:0016787	catabolic process|integral component of membrane|hydrolase activity
Aadat	69	70	64	65	69	59	57	63	57	GeneID:29416,Genbank:XM_006253067.3,RGD:2948	aminoadipate aminotransferase		GO:0047536,GO:0006103,GO:0006536,GO:0070189,GO:0008483,GO:0009058,GO:0016212,GO:0097052,GO:0019441,GO:0030170,GO:0003824,GO:0033512,GO:0005739,GO:0042803	2-aminoadipate transaminase activity|2-oxoglutarate metabolic process|glutamate metabolic process|kynurenine metabolic process|transaminase activity|biosynthetic process|kynurenine-oxoglutarate transaminase activity|L-kynurenine metabolic process|tryptophan catabolic process to kynurenine|pyridoxal phosphate binding|catalytic activity|L-lysine catabolic process to acetyl-CoA via saccharopine|mito…	rno00310,rno00380	Lysine degradation|Tryptophan metabolism
Aaed1	540	606	524	562	472	608	593	559	534	GeneID:498685,Genbank:XM_017600640.1,RGD:1589650	AhpC/TSA antioxidant enzyme domain containing 1		GO:0016209,GO:0055114,GO:0098869	antioxidant activity|oxidation-reduction process|cellular oxidant detoxification
Aagab	557	529	593	499	561	474	567	681	581	GeneID:171435,Genbank:XM_006243223.2,RGD:621601	alpha- and gamma-adaptin binding protein		GO:0005737,GO:0005829,GO:0008150,GO:0015031,GO:0016607,GO:0003674,GO:0005515,GO:0005575	cytoplasm|cytosol|biological_process|protein transport|nuclear speck|molecular_function|protein binding|cellular_component
Aak1	4253	4363	4341	4251	4481	3917	4175	4605	4053	GeneID:500244,Genbank:XM_017592818.1,RGD:1305520	AP2 associated kinase 1		GO:0005905,GO:0006468,GO:0006897,GO:0019897,GO:0045747,GO:0030100,GO:0046777,GO:0031252,GO:0050821,GO:0032880,GO:0071439,GO:2000369,GO:0004672,GO:0004674,GO:0005112,GO:0005524,GO:0005634,GO:0005737,GO:0035612,GO:0043195	clathrin-coated pit|protein phosphorylation|endocytosis|extrinsic component of plasma membrane|positive regulation of Notch signaling pathway|regulation of endocytosis|protein autophosphorylation|cell leading edge|protein stabilization|regulation of protein localization|clathrin complex|regulation of clathrin-dependent endocytosis|protein kinase activity|protein serine/threonine kinase activity|N…
Aamdc	57	67	59	86	71	76	56	89	72	GeneID:361606,Genbank:NM_001108493.1,RGD:1561459	adipogenesis associated, Mth938 domain containing		GO:0045600,GO:0045944,GO:0005737,GO:0043066	positive regulation of fat cell differentiation|positive regulation of transcription by RNA polymerase II|cytoplasm|negative regulation of apoptotic process
Aamp	1023	1141	1129	1241	1128	988	1064	1065	931	GeneID:301512,Genbank:NM_001106920.1,RGD:1306281	angio-associated, migratory cell protein		GO:0009986,GO:0014909,GO:0015630,GO:0030687,GO:0042273,GO:0045171,GO:0051082,GO:0005829,GO:0008201	cell surface|smooth muscle cell migration|microtubule cytoskeleton|preribosome, large subunit precursor|ribosomal large subunit biogenesis|intercellular bridge|unfolded protein binding|cytosol|heparin binding
Aanat	7	3	2	3	5	3	7	0	3	GeneID:25120,Genbank:NM_012818.2,RGD:2006	aralkylamine N-acetyltransferase		GO:0051592,GO:0032868,GO:0009416,GO:0004059,GO:0071320,GO:0034097,GO:0009648,GO:0034695,GO:0010043,GO:0004060,GO:0071889,GO:0043153,GO:0005737,GO:0005829,GO:0014070,GO:0006474,GO:0046688,GO:0030187,GO:0048471,GO:0007623,GO:0051412,GO:0051591	response to calcium ion|response to insulin|response to light stimulus|aralkylamine N-acetyltransferase activity|cellular response to cAMP|response to cytokine|photoperiodism|response to prostaglandin E|response to zinc ion|arylamine N-acetyltransferase activity|14-3-3 protein binding|entrainment of circadian clock by photoperiod|cytoplasm|cytosol|response to organic cyclic compound|N-terminal pr…	rno00380	Tryptophan metabolism
Aar2	338	332	340	399	369	325	372	360	318	GeneID:296312,Genbank:XM_006235399.3,RGD:1311066	AAR2 splicing factor homolog		GO:0008150,GO:0000244,GO:0003674,GO:0005575	biological_process|spliceosomal tri-snRNP complex assembly|molecular_function|cellular_component
Aard	0	0	0	1	0	0	0	1	0	GeneID:246323,Genbank:NM_145093.1,RGD:631378	alanine and arginine rich domain containing protein		GO:0030324	lung development
Aars	1890	2005	2013	1906	1994	1662	2339	2346	2256	GeneID:292023,Genbank:NM_001100517.1,RGD:1304832	alanyl-tRNA synthetase		GO:0050905,GO:0006419,GO:0002161,GO:0106074,GO:0002196,GO:0140018,GO:0004813,GO:0005524,GO:0005737,GO:0016597,GO:0005739,GO:0021680,GO:0005829,GO:0043524,GO:0000049,GO:0046872,GO:0006400,GO:0050885	neuromuscular process|alanyl-tRNA aminoacylation|aminoacyl-tRNA editing activity|aminoacyl-tRNA metabolism involved in translational fidelity|Ser-tRNA(Ala) hydrolase activity|regulation of cytoplasmic translational fidelity|alanine-tRNA ligase activity|ATP binding|cytoplasm|amino acid binding|mitochondrion|cerebellar Purkinje cell layer development|cytosol|negative regulation of neuron apoptotic …	rno00970	Aminoacyl-tRNA biosynthesis
Aars2	226	257	228	318	232	215	213	215	188	GeneID:301254,Genbank:XM_006244513.3,RGD:1310617	alanyl-tRNA synthetase 2, mitochondrial		GO:0033108,GO:0004813,GO:0046872,GO:0070143,GO:0005524,GO:0005739,GO:0006400,GO:0006419,GO:0008270,GO:0000049,GO:0016597	mitochondrial respiratory chain complex assembly|alanine-tRNA ligase activity|metal ion binding|mitochondrial alanyl-tRNA aminoacylation|ATP binding|mitochondrion|tRNA modification|alanyl-tRNA aminoacylation|zinc ion binding|tRNA binding|amino acid binding	rno00970	Aminoacyl-tRNA biosynthesis
Aarsd1	303	289	262	300	307	276	241	256	241	GeneID:619440,Genbank:NM_001034109.1,RGD:1561650	alanyl-tRNA synthetase domain containing 1		GO:0003676,GO:0004813,GO:0005524,GO:0005737,GO:0006419,GO:0006450,GO:0046872,GO:0106074,GO:0002161,GO:0002196	nucleic acid binding|alanine-tRNA ligase activity|ATP binding|cytoplasm|alanyl-tRNA aminoacylation|regulation of translational fidelity|metal ion binding|aminoacyl-tRNA metabolism involved in translational fidelity|aminoacyl-tRNA editing activity|Ser-tRNA(Ala) hydrolase activity
Aasdh	629	516	517	590	489	423	515	509	596	GeneID:364136,Genbank:XM_017599442.1,RGD:1311135	aminoadipate-semialdehyde dehydrogenase		GO:0003824,GO:0019482,GO:0043041	catalytic activity|beta-alanine metabolic process|amino acid activation for nonribosomal peptide biosynthetic process
Aasdhppt	386	429	469	459	471	409	431	472	450	GeneID:300328,Genbank:XM_017595521.1,RGD:1311360	aminoadipate-semialdehyde dehydrogenase-phosphopantetheinyl transferase		GO:0005829,GO:0008897,GO:0019878,GO:0000287,GO:0005737	cytosol|holo-[acyl-carrier-protein] synthase activity|lysine biosynthetic process via aminoadipic acid|magnesium ion binding|cytoplasm	rno00770	Pantothenate and CoA biosynthesis
Aass	117	96	127	106	130	101	171	138	153	GeneID:296925,Genbank:NM_001100963.1,RGD:1310811	aminoadipate-semialdehyde synthase		GO:0055114,GO:0005737,GO:0005739,GO:0006091,GO:0008150,GO:0019477,GO:0019878,GO:0033512,GO:0043231,GO:0047130,GO:0003674,GO:0047131,GO:0004753,GO:0005575	oxidation-reduction process|cytoplasm|mitochondrion|generation of precursor metabolites and energy|biological_process|L-lysine catabolic process|lysine biosynthetic process via aminoadipic acid|L-lysine catabolic process to acetyl-CoA via saccharopine|intracellular membrane-bounded organelle|saccharopine dehydrogenase (NADP+, L-lysine-forming) activity|molecular_function|saccharopine dehydrogenas…	rno00310	Lysine degradation
Aatf	199	198	210	222	184	204	201	209	162	GeneID:114512,Genbank:NM_053720.1,RGD:620685	apoptosis antagonizing transcription factor		GO:2000378,GO:0040016,GO:0005634,GO:0042254,GO:0005730,GO:0042985,GO:0005737,GO:0005794,GO:0006357,GO:0043066,GO:0006915,GO:0043522,GO:0006974,GO:0007155,GO:0045893,GO:0007346,GO:0003700,GO:0045944,GO:0019904,GO:0005515,GO:0048156,GO:0032929	negative regulation of reactive oxygen species metabolic process|embryonic cleavage|nucleus|ribosome biogenesis|nucleolus|negative regulation of amyloid precursor protein biosynthetic process|cytoplasm|Golgi apparatus|regulation of transcription by RNA polymerase II|negative regulation of apoptotic process|apoptotic process|leucine zipper domain binding|cellular response to DNA damage stimulus|ce…
Aatk	19398	15596	17375	19072	19036	14159	16084	18509	19386	GeneID:690853,Genbank:XM_006247926.3,RGD:1590980	apoptosis-associated tyrosine kinase		GO:0006915,GO:0007420,GO:0030517,GO:0032482,GO:0038083,GO:0044295,GO:0046777,GO:0048471,GO:0051402,GO:0055037,GO:0004713,GO:0005524,GO:0005783	apoptotic process|brain development|negative regulation of axon extension|Rab protein signal transduction|peptidyl-tyrosine autophosphorylation|axonal growth cone|protein autophosphorylation|perinuclear region of cytoplasm|neuron apoptotic process|recycling endosome|protein tyrosine kinase activity|ATP binding|endoplasmic reticulum
Abat	1872	1567	2066	1819	2338	2580	1760	2736	1657	GeneID:81632,Genbank:XM_006245760.3,RGD:620948	4-aminobutyrate aminotransferase		GO:0005759,GO:0007568,GO:0007620,GO:0007626,GO:0009449,GO:0009450,GO:0035094,GO:0010039,GO:0035640,GO:0014053,GO:0042135,GO:0021549,GO:0042220,GO:0042493,GO:0042803,GO:1904450,GO:0043005,GO:0045471,GO:0045776,GO:0001666,GO:0003867,GO:0005739,GO:0030170,GO:0031652,GO:0032024,GO:0032144,GO:0045964,GO:0032145,GO:0046872,GO:0033602,GO:0047298,GO:0034386,GO:0048148,GO:0051536,GO:0070474,GO:0090331,GO:…	mitochondrial matrix|aging|copulation|locomotory behavior|gamma-aminobutyric acid biosynthetic process|gamma-aminobutyric acid catabolic process|response to nicotine|response to iron ion|exploration behavior|negative regulation of gamma-aminobutyric acid secretion|neurotransmitter catabolic process|cerebellum development|response to cocaine|response to drug|protein homodimerization activity|posit…	rno00640,rno00650,rno00250,rno00280,rno00410,rno04727	Propanoate metabolism|Butanoate metabolism|Alanine, aspartate and glutamate metabolism|Valine, leucine and isoleucine degradation|beta-Alanine metabolism|GABAergic synapse
Abca1	3485	3979	3181	2670	3435	2626	3338	4437	3465	GeneID:313210,Genbank:XM_008763708.2,RGD:631344	ATP binding cassette subfamily A member 1		GO:0006911,GO:0007040,GO:0007186,GO:0007189,GO:0007584,GO:0008203,GO:0008509,GO:0032367,GO:0009897,GO:0032489,GO:0009986,GO:0033344,GO:0010875,GO:0033700,GO:0034185,GO:0034186,GO:0034188,GO:0043231,GO:0034364,GO:0043691,GO:0034380,GO:0045121,GO:0034616,GO:0045332,GO:0045335,GO:0048471,GO:0050702,GO:0002790,GO:0051117,GO:0005102,GO:0055091,GO:0005524,GO:0060155,GO:0005548,GO:0005794,GO:0005886,GO:…	phagocytosis, engulfment|lysosome organization|G-protein coupled receptor signaling pathway|adenylate cyclase-activating G-protein coupled receptor signaling pathway|response to nutrient|cholesterol metabolic process|anion transmembrane transporter activity|intracellular cholesterol transport|external side of plasma membrane|regulation of Cdc42 protein signal transduction|cell surface|cholesterol…	rno02010,rno04975,rno04979	ABC transporters|Fat digestion and absorption|Cholesterol metabolism
Abca12	2	1	2	0	2	2	0	2	2	GeneID:301482,Genbank:XM_237242.10,RGD:1304586	ATP binding cassette subfamily A member 12		GO:0048286,GO:0033700,GO:0005524,GO:0034191,GO:0005575,GO:0055085,GO:0035627,GO:0005737,GO:0055088,GO:0005829,GO:0005886,GO:0006869,GO:0042626,GO:0008150,GO:0061436,GO:0010875,GO:0072659,GO:0043129,GO:0016021,GO:0097209,GO:0030216,GO:0003674,GO:2000010,GO:0043231,GO:0031424,GO:0005102,GO:0045055,GO:0032940,GO:0005319	lung alveolus development|phospholipid efflux|ATP binding|apolipoprotein A-I receptor binding|cellular_component|transmembrane transport|ceramide transport|cytoplasm|lipid homeostasis|cytosol|plasma membrane|lipid transport|ATPase activity, coupled to transmembrane movement of substances|biological_process|establishment of skin barrier|positive regulation of cholesterol efflux|protein localizatio…	rno02010	ABC transporters
Abca13	10	9	2	4	10	5	14	9	2	GeneID:289797,Genbank:NM_001106020.2,RGD:1305895	ATP binding cassette subfamily A member 13		GO:0008150,GO:0016021,GO:0042626,GO:0055085,GO:0003674,GO:0005524,GO:0005575	biological_process|integral component of membrane|ATPase activity, coupled to transmembrane movement of substances|transmembrane transport|molecular_function|ATP binding|cellular_component	rno02010	ABC transporters
Abca14	1	0	0	1	0	1	0	4	0	GeneID:365362,Genbank:XM_017590528.1,RGD:1561491	ATP-binding cassette, subfamily A (ABC1), member 14		GO:0042626,GO:0043231,GO:0055085,GO:0005524,GO:0006869,GO:0016021	ATPase activity, coupled to transmembrane movement of substances|intracellular membrane-bounded organelle|transmembrane transport|ATP binding|lipid transport|integral component of membrane	rno02010	ABC transporters
Abca15	0	0	0	0	0	0	0	0	0	GeneID:293442,Genbank:XM_017588988.1,RGD:1305981	ATP-binding cassette, subfamily A (ABC1), member 15		GO:0005575,GO:0006869,GO:0008150,GO:0016021,GO:0042626,GO:0043231,GO:0055085,GO:0002244,GO:0003674,GO:0005524	cellular_component|lipid transport|biological_process|integral component of membrane|ATPase activity, coupled to transmembrane movement of substances|intracellular membrane-bounded organelle|transmembrane transport|hematopoietic progenitor cell differentiation|molecular_function|ATP binding
Abca16	16	11	8	19	11	23	11	17	9	GeneID:293444,Genbank:XM_008759838.2,RGD:1563534	ATP-binding cassette, subfamily A (ABC1), member 16		GO:0042626,GO:0043231,GO:0055085,GO:0005524,GO:0006869,GO:0016021	ATPase activity, coupled to transmembrane movement of substances|intracellular membrane-bounded organelle|transmembrane transport|ATP binding|lipid transport|integral component of membrane
Abca17	11	19	11	16	8	8	9	16	15	GeneID:287112,Genbank:XM_006245928.3,RGD:1560494	ATP-binding cassette, subfamily A (ABC1), member 17		GO:0006869,GO:0016021,GO:0042626,GO:0043231,GO:0055085,GO:0005524,GO:0005789,GO:0006638	lipid transport|integral component of membrane|ATPase activity, coupled to transmembrane movement of substances|intracellular membrane-bounded organelle|transmembrane transport|ATP binding|endoplasmic reticulum membrane|neutral lipid metabolic process	rno02010	ABC transporters
Abca2	16486	14934	16592	17278	17071	13625	16628	18983	17168	GeneID:79248,Genbank:XM_017592052.1,RGD:620238	ATP binding cassette subfamily A member 2		GO:0005768,GO:0005815,GO:0006357,GO:0006869,GO:0042632,GO:0010008,GO:0016021,GO:0043231,GO:0048545,GO:0055085,GO:0070723,GO:0005524,GO:0005764,GO:0005765,GO:0016887,GO:0031410,GO:0032383,GO:0042626	endosome|microtubule organizing center|regulation of transcription by RNA polymerase II|lipid transport|cholesterol homeostasis|endosome membrane|integral component of membrane|intracellular membrane-bounded organelle|response to steroid hormone|transmembrane transport|response to cholesterol|ATP binding|lysosome|lysosomal membrane|ATPase activity|cytoplasmic vesicle|regulation of intracellular c…	rno02010,rno04142	ABC transporters|Lysosome
Abca3	2880	2728	3175	3096	3283	2685	3057	3389	2940	GeneID:302973,Genbank:XM_006246039.3,RGD:1307174	ATP binding cassette subfamily A member 3		GO:0006869,GO:0016021,GO:0042626,GO:0043231,GO:0051384,GO:0055085,GO:0097208,GO:0097233,GO:0003674,GO:0005524,GO:0005886	lipid transport|integral component of membrane|ATPase activity, coupled to transmembrane movement of substances|intracellular membrane-bounded organelle|response to glucocorticoid|transmembrane transport|alveolar lamellar body|alveolar lamellar body membrane|molecular_function|ATP binding|plasma membrane	rno02010	ABC transporters
Abca4	18	6	19	15	22	14	18	18	19	GeneID:310836,Genbank:XM_006233242.3,RGD:1309445	ATP binding cassette subfamily A member 4		GO:0055085,GO:0005524,GO:0090555,GO:0005548,GO:0005575,GO:0005887,GO:0006649,GO:0006869,GO:0007601,GO:0008150,GO:0016887,GO:0042626,GO:0043231,GO:0001750,GO:0045332,GO:0003674,GO:0045494,GO:0004012	transmembrane transport|ATP binding|phosphatidylethanolamine-translocating ATPase activity|phospholipid transporter activity|cellular_component|integral component of plasma membrane|phospholipid transfer to membrane|lipid transport|visual perception|biological_process|ATPase activity|ATPase activity, coupled to transmembrane movement of substances|intracellular membrane-bounded organelle|photorec…	rno02010	ABC transporters
Abca5	348	476	445	451	384	403	423	446	487	GeneID:286970,Genbank:XM_006247560.3,RGD:628661	ATP binding cassette subfamily A member 5		GO:0034375,GO:0005764,GO:0005765,GO:0042626,GO:0005770,GO:0005794,GO:0006869,GO:0010745,GO:0043231,GO:0015918,GO:0055085,GO:0016021,GO:0031902,GO:0000139,GO:0033344,GO:0005524	high-density lipoprotein particle remodeling|lysosome|lysosomal membrane|ATPase activity, coupled to transmembrane movement of substances|late endosome|Golgi apparatus|lipid transport|negative regulation of macrophage derived foam cell differentiation|intracellular membrane-bounded organelle|sterol transport|transmembrane transport|integral component of membrane|late endosome membrane|Golgi membr…	rno02010	ABC transporters
Abca6	218	179	233	288	248	240	215	277	262	GeneID:303639,Genbank:XM_006247654.3,RGD:1308998	ATP binding cassette subfamily A member 6		GO:0005654,GO:0006869,GO:0008150,GO:0016021,GO:0042626,GO:0043231,GO:0055085,GO:0003674,GO:0005524,GO:0005575	nucleoplasm|lipid transport|biological_process|integral component of membrane|ATPase activity, coupled to transmembrane movement of substances|intracellular membrane-bounded organelle|transmembrane transport|molecular_function|ATP binding|cellular_component	rno02010	ABC transporters
Abca7	435	387	434	344	407	309	410	403	408	GeneID:299609,Genbank:XM_006240874.3,RGD:1303134	ATP binding cassette subfamily A member 7		GO:0006869,GO:0006909,GO:0007613,GO:0009986,GO:0010008,GO:0033700,GO:0010875,GO:0034188,GO:0016020,GO:0034380,GO:0034504,GO:0070374,GO:0090554,GO:0038027,GO:0090556,GO:1900223,GO:1901076,GO:0000139,GO:1902430,GO:0001891,GO:1902995,GO:0005524,GO:0005548,GO:0005622,GO:0005794,GO:0005886,GO:0016021,GO:0016324,GO:0016887,GO:0018149,GO:0030054,GO:0032587,GO:0042626,GO:0033344,GO:0042985,GO:0043231,GO:…	lipid transport|phagocytosis|memory|cell surface|endosome membrane|phospholipid efflux|positive regulation of cholesterol efflux|apolipoprotein A-I receptor activity|membrane|high-density lipoprotein particle assembly|protein localization to nucleus|positive regulation of ERK1 and ERK2 cascade|phosphatidylcholine-translocating ATPase activity|apolipoprotein A-I-mediated signaling pathway|phosphat…	rno02010	ABC transporters
Abca8	889	774	1078	970	890	916	1258	1252	1514	GeneID:303637,Genbank:XM_008768450.2,RGD:1307069	ATP binding cassette subfamily A member 8		GO:0005743,GO:0006869,GO:0008150,GO:0016021,GO:0042626,GO:0043231,GO:0055085,GO:0003674,GO:0005524,GO:0005575	mitochondrial inner membrane|lipid transport|biological_process|integral component of membrane|ATPase activity, coupled to transmembrane movement of substances|intracellular membrane-bounded organelle|transmembrane transport|molecular_function|ATP binding|cellular_component	rno02010	ABC transporters
Abca8a	41540	45296	50502	54309	44133	46743	50843	50734	54998	GeneID:303638,Genbank:NM_001281824.1,RGD:1307333	ATP-binding cassette, subfamily A (ABC1), member 8a		GO:0005743,GO:0006869,GO:0008150,GO:0016021,GO:0042626,GO:0055085,GO:0003674,GO:0005524,GO:0005575	mitochondrial inner membrane|lipid transport|biological_process|integral component of membrane|ATPase activity, coupled to transmembrane movement of substances|transmembrane transport|molecular_function|ATP binding|cellular_component	rno02010	ABC transporters
Abca9	4907	5375	5967	6627	5200	5683	5909	5936	5793	GeneID:287788,Genbank:XM_017597729.1,RGD:1305931	ATP binding cassette subfamily A member 9		GO:0006869,GO:0008150,GO:0016021,GO:0042626,GO:0043231,GO:0055085,GO:0003674,GO:0005524,GO:0005575	lipid transport|biological_process|integral component of membrane|ATPase activity, coupled to transmembrane movement of substances|intracellular membrane-bounded organelle|transmembrane transport|molecular_function|ATP binding|cellular_component	rno02010	ABC transporters
Abcb10	616	398	609	453	497	418	396	659	384	GeneID:361439,Genbank:NM_001012166.1,RGD:1311222	ATP binding cassette subfamily B member 10		GO:0005739,GO:0005743,GO:0008150,GO:0032592,GO:0042626,GO:0042803,GO:0055085,GO:0003674,GO:0005524,GO:0005575	mitochondrion|mitochondrial inner membrane|biological_process|integral component of mitochondrial membrane|ATPase activity, coupled to transmembrane movement of substances|protein homodimerization activity|transmembrane transport|molecular_function|ATP binding|cellular_component	rno02010	ABC transporters
Abcb11	4	4	3	3	4	2	1	1	1	GeneID:83569,Genbank:NM_031760.1,RGD:619930	ATP binding cassette subfamily B member 11		GO:0046618,GO:0016324,GO:0005794,GO:0055085,GO:0042493,GO:0005886,GO:0042626,GO:0006855,GO:0006979,GO:0015126,GO:0015238,GO:0015721,GO:0043627,GO:0015722,GO:0045177,GO:0016020,GO:0000139,GO:0046581,GO:0016021,GO:0005515,GO:0005524	drug export|apical plasma membrane|Golgi apparatus|transmembrane transport|response to drug|plasma membrane|ATPase activity, coupled to transmembrane movement of substances|drug transmembrane transport|response to oxidative stress|canalicular bile acid transmembrane transporter activity|drug transmembrane transporter activity|bile acid and bile salt transport|response to estrogen|canalicular bile…	rno02010,rno04976,rno04979,rno01522	ABC transporters|Bile secretion|Cholesterol metabolism|Endocrine resistance
Abcb1a	2728	3573	3282	3493	3516	3124	3107	3436	3476	GeneID:170913,Genbank:XM_006235994.3,RGD:619951	ATP binding cassette subfamily B member 1A		GO:0008559,GO:0009914,GO:0009986,GO:0010033,GO:0010046,GO:0014070,GO:0014072,GO:0035633,GO:0015893,GO:0036146,GO:0016020,GO:0042493,GO:0016021,GO:0042623,GO:0042908,GO:0043215,GO:0043278,GO:0071407,GO:0045177,GO:0071475,GO:0045332,GO:0071548,GO:0046581,GO:0071549,GO:0072089,GO:0090554,GO:0090555,GO:0000086,GO:1990962,GO:0097068,GO:0001666,GO:1990963,GO:0097327,GO:0001890,GO:2001025,GO:0099038,GO:…	xenobiotic transmembrane transporting ATPase activity|hormone transport|cell surface|response to organic substance|response to mycotoxin|response to organic cyclic compound|response to isoquinoline alkaloid|maintenance of permeability of blood-brain barrier|drug transport|cellular response to mycotoxin|membrane|response to drug|integral component of membrane|ATPase activity, coupled|xenobiotic tr…	rno02010,rno04976,rno05206,rno05226	ABC transporters|Bile secretion|MicroRNAs in cancer|Gastric cancer
Abcb1b	66	62	65	74	81	55	60	73	112	GeneID:24646,Genbank:XM_017592469.1,RGD:3318	ATP-binding cassette, subfamily B (MDR/TAP), member 1B		GO:0046581,GO:0016021,GO:0005215,GO:0046685,GO:0005515,GO:0048545,GO:0016324,GO:0005524,GO:0055085,GO:0006855,GO:0007420,GO:0007595,GO:0008559,GO:0032496,GO:0010046,GO:0071217,GO:0033189,GO:0010212,GO:0071356,GO:0033595,GO:0014045,GO:0097327,GO:0042493,GO:0014070,GO:0000139,GO:1903416,GO:0042626,GO:0015238,GO:0001666,GO:0042908,GO:0015893,GO:0001890	intercellular canaliculus|integral component of membrane|transporter activity|response to arsenic-containing substance|protein binding|response to steroid hormone|apical plasma membrane|ATP binding|transmembrane transport|drug transmembrane transport|brain development|lactation|xenobiotic transmembrane transporting ATPase activity|response to lipopolysaccharide|response to mycotoxin|cellular resp…	rno02010,rno04976,rno05206,rno05226	ABC transporters|Bile secretion|MicroRNAs in cancer|Gastric cancer
Abcb4	82	90	84	66	94	87	128	146	89	GeneID:24891,Genbank:XM_017592474.1,RGD:620248	ATP binding cassette subfamily B member 4		GO:0005925,GO:0006855,GO:0008525,GO:0015629,GO:0042626,GO:0016020,GO:0016021,GO:0042908,GO:0045121,GO:0045332,GO:0046581,GO:1901557,GO:0051384,GO:0055085,GO:1903413,GO:0055088,GO:2001140,GO:0000139,GO:0005515,GO:0005524,GO:0005654,GO:0005737,GO:0005829,GO:0005886,GO:0016324,GO:0030136,GO:0032376,GO:0032782,GO:0061092,GO:0042493,GO:0090554,GO:0099038,GO:0099040	focal adhesion|drug transmembrane transport|phosphatidylcholine transporter activity|actin cytoskeleton|ATPase activity, coupled to transmembrane movement of substances|membrane|integral component of membrane|xenobiotic transport|membrane raft|phospholipid translocation|intercellular canaliculus|response to fenofibrate|response to glucocorticoid|transmembrane transport|cellular response to bile a…	rno02010,rno04976	ABC transporters|Bile secretion
Abcb5	1	0	0	0	0	0	0	0	0	GeneID:314537,Genbank:XM_006240713.2,RGD:1566342	ATP binding cassette subfamily B member 5		GO:0016021,GO:0042391,GO:0042626,GO:0048058,GO:0055085,GO:0005524,GO:0005887,GO:0015562	integral component of membrane|regulation of membrane potential|ATPase activity, coupled to transmembrane movement of substances|compound eye corneal lens development|transmembrane transport|ATP binding|integral component of plasma membrane|efflux transmembrane transporter activity	rno02010	ABC transporters
Abcb6	573	556	598	605	538	490	546	598	574	GeneID:140669,Genbank:NM_080582.1,RGD:71077	ATP-binding cassette, subfamily B (MDR/TAP), member 6		GO:0020037,GO:0005886,GO:0005654,GO:0031307,GO:0006779,GO:0005739,GO:0042626,GO:0007420,GO:0043588,GO:0005740,GO:0005741,GO:0015439,GO:0005768,GO:0055085,GO:0015562,GO:0015886,GO:0005783,GO:0016021,GO:0005794,GO:0005524,GO:0005829,GO:0016887	heme binding|plasma membrane|nucleoplasm|integral component of mitochondrial outer membrane|porphyrin-containing compound biosynthetic process|mitochondrion|ATPase activity, coupled to transmembrane movement of substances|brain development|skin development|mitochondrial envelope|mitochondrial outer membrane|heme-transporting ATPase activity|endosome|transmembrane transport|efflux transmembrane tr…	rno02010	ABC transporters
Abcb7	259	242	277	325	292	253	284	333	274	GeneID:302395,Genbank:NM_212518.1,RGD:1303086	ATP binding cassette subfamily B member 7		GO:0005743,GO:0006879,GO:0008150,GO:0016021,GO:0042626,GO:0055085,GO:0003674,GO:0005524,GO:0005575	mitochondrial inner membrane|cellular iron ion homeostasis|biological_process|integral component of membrane|ATPase activity, coupled to transmembrane movement of substances|transmembrane transport|molecular_function|ATP binding|cellular_component	rno02010	ABC transporters
Abcb8	456	381	466	428	553	423	492	582	469	GeneID:362302,Genbank:XM_006235946.2,RGD:1307655	ATP binding cassette subfamily B member 8		GO:0005730,GO:0005739,GO:0005743,GO:0016021,GO:0042626,GO:0055085,GO:0005524,GO:0005634	nucleolus|mitochondrion|mitochondrial inner membrane|integral component of membrane|ATPase activity, coupled to transmembrane movement of substances|transmembrane transport|ATP binding|nucleus	rno02010	ABC transporters
Abcb9	127	79	98	74	103	79	84	91	113	GeneID:63886,Genbank:NM_022238.1,RGD:620254	ATP binding cassette subfamily B member 9		GO:0055085,GO:0022857,GO:0005764,GO:0030176,GO:0005765,GO:0005769,GO:0005783,GO:0008150,GO:0015031,GO:0042626,GO:0015440,GO:0042803,GO:0015833,GO:0002474,GO:0043190,GO:0016021,GO:0005524,GO:0043231	transmembrane transport|transmembrane transporter activity|lysosome|integral component of endoplasmic reticulum membrane|lysosomal membrane|early endosome|endoplasmic reticulum|biological_process|protein transport|ATPase activity, coupled to transmembrane movement of substances|peptide-transporting ATPase activity|protein homodimerization activity|peptide transport|antigen processing and presenta…	rno02010,rno04142	ABC transporters|Lysosome
Abcc1	1233	1493	1045	1421	1297	1122	1272	1286	1227	GeneID:24565,Genbank:NM_022281.2,RGD:3112	ATP binding cassette subfamily C member 1		GO:0005887,GO:0006855,GO:0006979,GO:0008514,GO:0008559,GO:0030335,GO:0033700,GO:0015238,GO:0034040,GO:0015431,GO:0034634,GO:0034775,GO:0060548,GO:0042493,GO:0099039,GO:0042626,GO:1901215,GO:0042908,GO:1905701,GO:0004012,GO:0005324,GO:0005524,GO:0005737,GO:0005774,GO:0005886,GO:0015562,GO:0015911,GO:0016020,GO:0016323,GO:0045332,GO:0016491,GO:0046618,GO:0016887,GO:0046623,GO:0046624,GO:0055085,GO:…	integral component of plasma membrane|drug transmembrane transport|response to oxidative stress|organic anion transmembrane transporter activity|xenobiotic transmembrane transporting ATPase activity|positive regulation of cell migration|phospholipid efflux|drug transmembrane transporter activity|lipid-transporting ATPase activity|glutathione S-conjugate-exporting ATPase activity|glutathione trans…	rno02010,rno04071,rno04977,rno05206,rno01523	ABC transporters|Sphingolipid signaling pathway|Vitamin digestion and absorption|MicroRNAs in cancer|Antifolate resistance
Abcc10	274	229	263	217	217	211	240	257	228	GeneID:316231,Genbank:NM_001108201.1,RGD:1306696	ATP binding cassette subfamily C member 10		GO:0005887,GO:0008150,GO:0016020,GO:0042626,GO:0055085,GO:0003674,GO:0005524,GO:0005575	integral component of plasma membrane|biological_process|membrane|ATPase activity, coupled to transmembrane movement of substances|transmembrane transport|molecular_function|ATP binding|cellular_component	rno02010	ABC transporters
Abcc12	1	0	0	5	0	0	0	1	2	GeneID:291923,Genbank:XM_008772378.2,RGD:735100	ATP binding cassette subfamily C member 12		GO:0016021,GO:0042626,GO:0055085,GO:0005524,GO:0005739,GO:0016020	integral component of membrane|ATPase activity, coupled to transmembrane movement of substances|transmembrane transport|ATP binding|mitochondrion|membrane	rno02010	ABC transporters
Abcc2	1	2	0	1	0	0	0	3	0	GeneID:25303,Genbank:NM_012833.2,RGD:2366	ATP binding cassette subfamily C member 2		GO:0009986,GO:0015694,GO:0015711,GO:0015722,GO:0015732,GO:0016020,GO:0043627,GO:0046581,GO:0016324,GO:0046685,GO:0048545,GO:0055085,GO:0070327,GO:0071222,GO:0071347,GO:0071354,GO:0071356,GO:0005515,GO:0005524,GO:0005887,GO:0006855,GO:0006979,GO:0007565,GO:0008514,GO:0009408,GO:0016999,GO:0019904,GO:0030644,GO:0031427,GO:0031526,GO:0032496,GO:0071549,GO:0033762,GO:0097327,GO:0042493,GO:1901086,GO:…	cell surface|mercury ion transport|organic anion transport|canalicular bile acid transport|prostaglandin transport|membrane|response to estrogen|intercellular canaliculus|apical plasma membrane|response to arsenic-containing substance|response to steroid hormone|transmembrane transport|thyroid hormone transport|cellular response to lipopolysaccharide|cellular response to interleukin-1|cellular re…	rno02010,rno04976,rno01524,rno01523	ABC transporters|Bile secretion|Platinum drug resistance|Antifolate resistance
Abcc3	655	596	613	568	612	507	653	701	567	GeneID:140668,Genbank:NM_080581.1,RGD:71101	ATP binding cassette subfamily C member 3		GO:0032496,GO:0006855,GO:0042626,GO:0008559,GO:0010033,GO:0010243,GO:0014070,GO:0015238,GO:0015432,GO:0015722,GO:0042908,GO:0015893,GO:0055085,GO:0016020,GO:0016021,GO:0005524,GO:0016323,GO:0005887,GO:0032355	response to lipopolysaccharide|drug transmembrane transport|ATPase activity, coupled to transmembrane movement of substances|xenobiotic transmembrane transporting ATPase activity|response to organic substance|response to organonitrogen compound|response to organic cyclic compound|drug transmembrane transporter activity|bile acid-exporting ATPase activity|canalicular bile acid transport|xenobiotic…	rno02010,rno04976,rno01523	ABC transporters|Bile secretion|Antifolate resistance
Abcc4	870	801	803	968	905	797	805	837	823	GeneID:170924,Genbank:XM_008770939.1,RGD:620266	ATP binding cassette subfamily C member 4		GO:0042493,GO:0005886,GO:0042626,GO:0005887,GO:0005929,GO:0010033,GO:0010243,GO:0014070,GO:0016020,GO:0048661,GO:0055085,GO:0016021,GO:0016323,GO:0060271,GO:0003674,GO:0031088,GO:0005524,GO:0032310	response to drug|plasma membrane|ATPase activity, coupled to transmembrane movement of substances|integral component of plasma membrane|cilium|response to organic substance|response to organonitrogen compound|response to organic cyclic compound|membrane|positive regulation of smooth muscle cell proliferation|transmembrane transport|integral component of membrane|basolateral plasma membrane|cilium…	rno02010,rno04024,rno04976,rno01523	ABC transporters|cAMP signaling pathway|Bile secretion|Antifolate resistance
Abcc5	3525	2955	2987	2832	3124	2460	3276	3396	3220	GeneID:116721,Genbank:XM_006248593.2,RGD:70913	ATP binding cassette subfamily C member 5		GO:0008514,GO:0015711,GO:0016020,GO:0016021,GO:0032496,GO:0032868,GO:0042626,GO:0048471,GO:0055085,GO:0003674,GO:0005524,GO:0005887	organic anion transmembrane transporter activity|organic anion transport|membrane|integral component of membrane|response to lipopolysaccharide|response to insulin|ATPase activity, coupled to transmembrane movement of substances|perinuclear region of cytoplasm|transmembrane transport|molecular_function|ATP binding|integral component of plasma membrane	rno02010,rno01523	ABC transporters|Antifolate resistance
Abcc6	97	53	45	54	53	62	83	77	65	GeneID:81642,Genbank:XM_017589769.1,RGD:620268	ATP binding cassette subfamily C member 6		GO:0005774,GO:0005886,GO:0008150,GO:0016020,GO:0016021,GO:0016323,GO:0016324,GO:0016328,GO:0016887,GO:0005524,GO:0042626,GO:0005634,GO:0055085	vacuolar membrane|plasma membrane|biological_process|membrane|integral component of membrane|basolateral plasma membrane|apical plasma membrane|lateral plasma membrane|ATPase activity|ATP binding|ATPase activity, coupled to transmembrane movement of substances|nucleus|transmembrane transport	rno02010	ABC transporters
Abcc8	57	47	48	63	42	38	63	60	40	GeneID:25559,Genbank:XM_008759321.2,RGD:3786	ATP binding cassette subfamily C member 8		GO:0006813,GO:0007165,GO:0007565,GO:0007613,GO:0008076,GO:0008281,GO:0008282,GO:0042383,GO:0042493,GO:0008542,GO:0042626,GO:0043268,GO:0044325,GO:0046676,GO:0050768,GO:0055085,GO:0001678,GO:0005267,GO:0005524,GO:0005739,GO:0005886,GO:0005887,GO:0009268,GO:0010043,GO:0010989,GO:0016020,GO:0016525,GO:0019905,GO:0030672,GO:0060253,GO:0032496,GO:0061045,GO:0032760,GO:0061855,GO:0032868,GO:0071310,GO:…	potassium ion transport|signal transduction|female pregnancy|memory|voltage-gated potassium channel complex|sulfonylurea receptor activity|inward rectifying potassium channel|sarcolemma|response to drug|visual learning|ATPase activity, coupled to transmembrane movement of substances|positive regulation of potassium ion transport|ion channel binding|negative regulation of insulin secretion|negativ…	rno02010,rno04911,rno04930	ABC transporters|Insulin secretion|Type II diabetes mellitus
Abcc9	1245	1033	1125	1219	1432	1138	1096	1359	1060	GeneID:25560,Genbank:NM_013040.2,RGD:3787	ATP binding cassette subfamily C member 9		GO:0005886,GO:0005887,GO:0006813,GO:0006932,GO:0007165,GO:0008076,GO:0016021,GO:0008144,GO:0019905,GO:0030017,GO:0008281,GO:0030315,GO:0042383,GO:0042493,GO:0001669,GO:0005267,GO:0005515,GO:0005524,GO:0005739,GO:0008282,GO:0042626,GO:0010107,GO:0015459,GO:0042802,GO:0016020,GO:0044325,GO:0051607,GO:0055085,GO:0071805	plasma membrane|integral component of plasma membrane|potassium ion transport|substrate-dependent cell migration, cell contraction|signal transduction|voltage-gated potassium channel complex|integral component of membrane|drug binding|syntaxin binding|sarcomere|sulfonylurea receptor activity|T-tubule|sarcolemma|response to drug|acrosomal vesicle|potassium channel activity|protein binding|ATP bind…	rno02010	ABC transporters
Abcd1	477	518	573	536	532	466	541	605	563	GeneID:363516,Genbank:XM_017602115.1,RGD:1562128	ATP binding cassette subfamily D member 1		GO:0042758,GO:0005524,GO:0042760,GO:0005737,GO:0042802,GO:0005777,GO:0005778,GO:0005779,GO:0042803,GO:0006635,GO:0048471,GO:0007031,GO:0055085,GO:0015910,GO:0016887,GO:0005324,GO:0019899,GO:0005515,GO:0042626	long-chain fatty acid catabolic process|ATP binding|very long-chain fatty acid catabolic process|cytoplasm|identical protein binding|peroxisome|peroxisomal membrane|integral component of peroxisomal membrane|protein homodimerization activity|fatty acid beta-oxidation|perinuclear region of cytoplasm|peroxisome organization|transmembrane transport|peroxisomal long-chain fatty acid import|ATPase act…	rno02010,rno04146	ABC transporters|Peroxisome
Abcd2	169	200	173	213	207	196	106	130	111	GeneID:84356,Genbank:NM_033352.1,RGD:69244	ATP binding cassette subfamily D member 2		GO:0005777,GO:0005778,GO:0006635,GO:0016021,GO:0032000,GO:0042626,GO:0042760,GO:0042803,GO:0000038,GO:0005524,GO:0055085	peroxisome|peroxisomal membrane|fatty acid beta-oxidation|integral component of membrane|positive regulation of fatty acid beta-oxidation|ATPase activity, coupled to transmembrane movement of substances|very long-chain fatty acid catabolic process|protein homodimerization activity|very long-chain fatty acid metabolic process|ATP binding|transmembrane transport	rno02010,rno04146	ABC transporters|Peroxisome
Abcd3	2597	2834	2795	2748	2855	2305	2733	3032	2557	GeneID:25270,Genbank:NM_012804.1,RGD:2007	ATP binding cassette subfamily D member 3		GO:0055085,GO:0015910,GO:0005524,GO:0016021,GO:0005739,GO:0016887,GO:0005777,GO:0005778,GO:0042493,GO:0005782,GO:0042626,GO:0006633,GO:0042760,GO:0042803,GO:0006635,GO:0005324,GO:0043231,GO:0007031,GO:0005515,GO:0043621,GO:0014070	transmembrane transport|peroxisomal long-chain fatty acid import|ATP binding|integral component of membrane|mitochondrion|ATPase activity|peroxisome|peroxisomal membrane|response to drug|peroxisomal matrix|ATPase activity, coupled to transmembrane movement of substances|fatty acid biosynthetic process|very long-chain fatty acid catabolic process|protein homodimerization activity|fatty acid beta-o…	rno02010,rno04146	ABC transporters|Peroxisome
Abcd4	317	192	205	212	294	209	237	250	283	GeneID:299196,Genbank:NM_001013100.3,RGD:1307273	ATP binding cassette subfamily D member 4		GO:0005789,GO:0009235,GO:0016021,GO:0042626,GO:0055085,GO:1990830,GO:0005524,GO:0005777	endoplasmic reticulum membrane|cobalamin metabolic process|integral component of membrane|ATPase activity, coupled to transmembrane movement of substances|transmembrane transport|cellular response to leukemia inhibitory factor|ATP binding|peroxisome	rno02010,rno04146	ABC transporters|Peroxisome
Abce1	1598	1758	1667	1849	1712	1588	1791	1907	1797	GeneID:361390,Genbank:XM_006255407.3,RGD:1305301	ATP binding cassette subfamily E member 1		GO:0060698,GO:0005524,GO:0060702,GO:0005575,GO:0005737,GO:0005739,GO:0005829,GO:0005852,GO:0006413,GO:0006415,GO:0008150,GO:0000054,GO:0016887,GO:0003674,GO:0043024,GO:0005506	endoribonuclease inhibitor activity|ATP binding|negative regulation of endoribonuclease activity|cellular_component|cytoplasm|mitochondrion|cytosol|eukaryotic translation initiation factor 3 complex|translational initiation|translational termination|biological_process|ribosomal subunit export from nucleus|ATPase activity|molecular_function|ribosomal small subunit binding|iron ion binding
Abcf1	1022	1064	1158	1073	1107	1043	1089	1060	960	GeneID:85493,Genbank:XM_017601783.1,RGD:620286	ATP binding cassette subfamily F member 1		GO:0042254,GO:0005635,GO:0005654,GO:0042788,GO:0005737,GO:0005829,GO:0005840,GO:0006412,GO:0043022,GO:0006413,GO:0045727,GO:0008494,GO:0005524,GO:0016887	ribosome biogenesis|nuclear envelope|nucleoplasm|polysomal ribosome|cytoplasm|cytosol|ribosome|translation|ribosome binding|translational initiation|positive regulation of translation|translation activator activity|ATP binding|ATPase activity
Abcf2	757	752	777	838	801	658	769	786	738	GeneID:311959,Genbank:XM_006235929.3,RGD:1304942	ATP binding cassette subfamily F member 2		GO:0005524,GO:0016887	ATP binding|ATPase activity
Abcf3	884	923	954	1080	892	821	820	972	827	GeneID:287982,Genbank:NM_001011896.1,RGD:1310468	ATP binding cassette subfamily F member 3		GO:0051607,GO:0005524,GO:0016887,GO:0045296	defense response to virus|ATP binding|ATPase activity|cadherin binding
Abcg1	804	785	799	767	896	733	740	933	804	GeneID:85264,Genbank:NM_053502.1,RGD:620294	ATP binding cassette subfamily G member 1		GO:0010872,GO:0010875,GO:0010888,GO:0016021,GO:0017127,GO:0034436,GO:0019534,GO:0034437,GO:0030301,GO:0042626,GO:0042632,GO:0042803,GO:0042987,GO:0043531,GO:0043691,GO:0045542,GO:0046982,GO:0005524,GO:0005548,GO:0005739,GO:0005768,GO:0005886,GO:0006355,GO:0008203,GO:0009897,GO:0010033,GO:0032367,GO:0033344,GO:0033700,GO:0033993,GO:0034041,GO:0055037,GO:0055085,GO:0034374,GO:0034375,GO:0055091,GO:…	regulation of cholesterol esterification|positive regulation of cholesterol efflux|negative regulation of lipid storage|integral component of membrane|cholesterol transporter activity|glycoprotein transport|toxin transmembrane transporter activity|glycoprotein transporter activity|cholesterol transport|ATPase activity, coupled to transmembrane movement of substances|cholesterol homeostasis|protei…	rno02010	ABC transporters
Abcg2	975	1335	1288	1468	1286	939	1428	1221	1841	GeneID:312382,Genbank:XM_006236576.2,RGD:631345	ATP-binding cassette, subfamily G (WHITE), member 2		GO:0008559,GO:0010039,GO:0015238,GO:0015747,GO:0015893,GO:0016020,GO:0016021,GO:0043278,GO:0016324,GO:0046415,GO:0017127,GO:0046618,GO:0019389,GO:0046983,GO:0051593,GO:0055085,GO:0060136,GO:0071392,GO:0071549,GO:0097744,GO:0005524,GO:0005634,GO:0005886,GO:0006855,GO:0007568,GO:0008092,GO:0031966,GO:0032496,GO:0032868,GO:0033344,GO:0042626,GO:0042802,GO:1904479,GO:0042803,GO:1904612,GO:0042908,GO:…	xenobiotic transmembrane transporting ATPase activity|response to iron ion|drug transmembrane transporter activity|urate transport|drug transport|membrane|integral component of membrane|response to morphine|apical plasma membrane|urate metabolic process|cholesterol transporter activity|drug export|glucuronoside metabolic process|protein dimerization activity|response to folic acid|transmembrane t…	rno02010,rno04976,rno01523	ABC transporters|Bile secretion|Antifolate resistance
Abcg3	182	152	169	147	156	165	199	175	136	GeneID:498327,Genbank:NM_001128311.1,RGD:1565568	ATP-binding cassette, subfamily G (WHITE), member 3
Abcg3l1	275	273	267	236	315	280	332	323	301	GeneID:289453,Genbank:XM_017599095.1,RGD:1303294	ATP-binding cassette, subfamily G (WHITE), member 3-like 1		GO:0016021,GO:0016324,GO:0016887,GO:0017127,GO:0033344,GO:0042626,GO:0043235,GO:0055085,GO:0005524,GO:0005886,GO:0006855	integral component of membrane|apical plasma membrane|ATPase activity|cholesterol transporter activity|cholesterol efflux|ATPase activity, coupled to transmembrane movement of substances|receptor complex|transmembrane transport|ATP binding|plasma membrane|drug transmembrane transport	rno02010	ABC transporters
Abcg3l3	710	561	679	504	603	466	672	697	562	GeneID:305142,Genbank:XM_017599162.1,RGD:1564709	ATP-binding cassette, subfamily G (WHITE), member 3-like 3		GO:0016021,GO:0016324,GO:0017127,GO:0033344,GO:0042626,GO:0043235,GO:0055085,GO:0005524,GO:0005886,GO:0006855	integral component of membrane|apical plasma membrane|cholesterol transporter activity|cholesterol efflux|ATPase activity, coupled to transmembrane movement of substances|receptor complex|transmembrane transport|ATP binding|plasma membrane|drug transmembrane transport
Abcg3l4	81	88	81	90	77	69	99	98	92	GeneID:360997,Genbank:NM_001037205.1,RGD:1588538	ATP-binding cassette, subfamily G (WHITE), member 3-like 4
Abcg4	514	566	486	555	416	379	530	520	583	GeneID:300664,Genbank:XM_006242915.3,RGD:1305840	ATP binding cassette subfamily G member 4		GO:0017127,GO:0030301,GO:0033344,GO:0034041,GO:0042626,GO:0042803,GO:0046982,GO:0055085,GO:1990830,GO:0005524,GO:0005886,GO:0016021	cholesterol transporter activity|cholesterol transport|cholesterol efflux|sterol-transporting ATPase activity|ATPase activity, coupled to transmembrane movement of substances|protein homodimerization activity|protein heterodimerization activity|transmembrane transport|cellular response to leukemia inhibitory factor|ATP binding|plasma membrane|integral component of membrane	rno02010	ABC transporters
Abcg5	1	0	1	0	2	0	1	0	0	GeneID:114628,Genbank:NM_053754.2,RGD:620298	ATP binding cassette subfamily G member 5		GO:0046982,GO:0042632,GO:0017127,GO:0005887,GO:0055085,GO:0043190,GO:0033344,GO:0006855,GO:0007584,GO:0043235,GO:0007588,GO:0010212,GO:0010949,GO:0015238,GO:0016020,GO:0042493,GO:0016324,GO:0045177,GO:0042626,GO:0045796,GO:0005524,GO:0046872,GO:0016887,GO:0005886	protein heterodimerization activity|cholesterol homeostasis|cholesterol transporter activity|integral component of plasma membrane|transmembrane transport|ATP-binding cassette (ABC) transporter complex|cholesterol efflux|drug transmembrane transport|response to nutrient|receptor complex|excretion|response to ionizing radiation|negative regulation of intestinal phytosterol absorption|drug transmem…	rno02010,rno04976,rno04975,rno04979	ABC transporters|Bile secretion|Fat digestion and absorption|Cholesterol metabolism
Abcg8	0	0	0	0	0	0	0	0	0	GeneID:155192,Genbank:NM_130414.2,RGD:620300	ATP binding cassette subfamily G member 8		GO:0043190,GO:0033344,GO:0005887,GO:0043235,GO:0007584,GO:0045796,GO:0034041,GO:0007588,GO:0046872,GO:0010949,GO:0015248,GO:0015914,GO:0015918,GO:0042493,GO:0016324,GO:0046982,GO:0042626,GO:0016887,GO:0055085,GO:0017127,GO:0005524,GO:0042632,GO:0005886,GO:0055092,GO:0030301	ATP-binding cassette (ABC) transporter complex|cholesterol efflux|integral component of plasma membrane|receptor complex|response to nutrient|negative regulation of intestinal cholesterol absorption|sterol-transporting ATPase activity|excretion|metal ion binding|negative regulation of intestinal phytosterol absorption|sterol transporter activity|phospholipid transport|sterol transport|response to…	rno02010,rno04976,rno04975,rno04979	ABC transporters|Bile secretion|Fat digestion and absorption|Cholesterol metabolism
Abhd1	223	191	188	206	209	163	272	248	255	GeneID:313917,Genbank:NM_001008520.1,RGD:1310988	abhydrolase domain containing 1		GO:0008150,GO:0008970,GO:0016021,GO:0016298,GO:0016788,GO:0034338,GO:0044255,GO:0046470,GO:0047372,GO:0051792,GO:0051793,GO:0003674,GO:0052689,GO:0004623,GO:0005575	biological_process|phosphatidylcholine 1-acylhydrolase activity|integral component of membrane|lipase activity|hydrolase activity, acting on ester bonds|short-chain carboxylesterase activity|cellular lipid metabolic process|phosphatidylcholine metabolic process|acylglycerol lipase activity|medium-chain fatty acid biosynthetic process|medium-chain fatty acid catabolic process|molecular_function|ca…
Abhd10	3	1	7	9	3	1	2	4	2	GeneID:303953,Genbank:XM_008768732.2,RGD:1308084	abhydrolase domain containing 10		GO:0005829,GO:0019391,GO:0102390,GO:0004553,GO:0005739	cytosol|glucuronoside catabolic process|mycophenolic acid acyl-glucuronide esterase activity|hydrolase activity, hydrolyzing O-glycosyl compounds|mitochondrion
Abhd11	109	112	128	118	99	119	103	112	99	GeneID:360831,Genbank:NM_001271180.1,RGD:1304681	abhydrolase domain containing 11		GO:0008150,GO:0008152,GO:0016787,GO:0003674,GO:0005575,GO:0005739	biological_process|metabolic process|hydrolase activity|molecular_function|cellular_component|mitochondrion
Abhd12	1815	1820	2464	2443	2577	1687	2223	2648	2405	GeneID:499913,Genbank:NM_001024314.1,RGD:1562570	abhydrolase domain containing 12		GO:0052651,GO:0006660,GO:0007628,GO:0008474,GO:0010996,GO:0016021,GO:0032281,GO:0032839,GO:0046464,GO:0046475,GO:0002084,GO:0047372,GO:0004622,GO:0005737	monoacylglycerol catabolic process|phosphatidylserine catabolic process|adult walking behavior|palmitoyl-(protein) hydrolase activity|response to auditory stimulus|integral component of membrane|AMPA glutamate receptor complex|dendrite cytoplasm|acylglycerol catabolic process|glycerophospholipid catabolic process|protein depalmitoylation|acylglycerol lipase activity|lysophospholipase activity|cyt…
Abhd12b	0	0	0	0	0	0	0	0	0	GeneID:408202,Genbank:NM_001003928.1,RGD:1303145	abhydrolase domain containing 12B
Abhd13	689	843	765	843	827	689	774	850	723	GeneID:306630,Genbank:NM_001271072.1,RGD:1308317	abhydrolase domain containing 13		GO:0016021,GO:0032839,GO:0002084,GO:0005737,GO:0008474	integral component of membrane|dendrite cytoplasm|protein depalmitoylation|cytoplasm|palmitoyl-(protein) hydrolase activity
Abhd14a	482	368	411	443	388	309	426	406	436	GeneID:300982,Genbank:XM_008766494.2,RGD:1309721	abhydrolase domain containing 14A		GO:0016021,GO:0016787,GO:0005737,GO:0008152	integral component of membrane|hydrolase activity|cytoplasm|metabolic process
Abhd14b	676	687	794	708	789	663	796	762	827	GeneID:300983,Genbank:XM_006243724.2,RGD:1359649	abhydrolase domain containing 14b		GO:0005737,GO:0005829,GO:0008152,GO:0016787,GO:0045944,GO:0005634,GO:0005730	cytoplasm|cytosol|metabolic process|hydrolase activity|positive regulation of transcription by RNA polymerase II|nucleus|nucleolus
Abhd15	196	174	167	172	208	177	123	146	188	GeneID:303343,Genbank:NM_001107025.1,RGD:1304598	abhydrolase domain containing 15		GO:0016788,GO:0044255	hydrolase activity, acting on ester bonds|cellular lipid metabolic process
Abhd16a	818	849	805	941	855	689	787	920	789	GeneID:361796,Genbank:NM_212531.2,RGD:1303164	abhydrolase domain containing 16A		GO:0047372,GO:0052651,GO:1905344,GO:0004622,GO:0016021	acylglycerol lipase activity|monoacylglycerol catabolic process|prostaglandin catabolic process|lysophospholipase activity|integral component of membrane
Abhd16b	0	0	0	0	0	0	0	0	0	GeneID:311720,Genbank:NM_001014052.2,RGD:1309726	abhydrolase domain containing 16B		GO:0016787	hydrolase activity
Abhd17a	1026	909	958	1028	1047	822	1008	1023	905	GeneID:299617,Genbank:NM_001006983.1,RGD:1359682	abhydrolase domain containing 17A		GO:0008474,GO:0010008,GO:0014069,GO:0018345,GO:0030054,GO:0043197,GO:0045211,GO:0055038,GO:0072657,GO:1902817,GO:0002084,GO:1905668,GO:0005886	palmitoyl-(protein) hydrolase activity|endosome membrane|postsynaptic density|protein palmitoylation|cell junction|dendritic spine|postsynaptic membrane|recycling endosome membrane|protein localization to membrane|negative regulation of protein localization to microtubule|protein depalmitoylation|positive regulation of protein localization to endosome|plasma membrane
Abhd17b	379	418	379	410	450	350	392	432	359	GeneID:309399,Genbank:XM_006231162.3,RGD:1305246	abhydrolase domain containing 17B		GO:0014069,GO:0018345,GO:0030054,GO:0043197,GO:0045211,GO:0055038,GO:1902473,GO:1902817,GO:1902950,GO:1905668,GO:0002084,GO:0005886,GO:0008474	postsynaptic density|protein palmitoylation|cell junction|dendritic spine|postsynaptic membrane|recycling endosome membrane|regulation of protein localization to synapse|negative regulation of protein localization to microtubule|regulation of dendritic spine maintenance|positive regulation of protein localization to endosome|protein depalmitoylation|plasma membrane|palmitoyl-(protein) hydrolase a…
Abhd17c	211	207	254	249	242	221	232	241	222	GeneID:361601,Genbank:NM_001100736.1,RGD:1308210	abhydrolase domain containing 17C		GO:0018345,GO:0030054,GO:0043197,GO:0045211,GO:0055038,GO:1902817,GO:1905668,GO:0002084,GO:0008474,GO:0014069	protein palmitoylation|cell junction|dendritic spine|postsynaptic membrane|recycling endosome membrane|negative regulation of protein localization to microtubule|positive regulation of protein localization to endosome|protein depalmitoylation|palmitoyl-(protein) hydrolase activity|postsynaptic density
Abhd18	246	241	212	244	223	187	189	187	208	GeneID:499602,Genbank:XM_006232310.3,RGD:1563987	abhydrolase domain containing 18		GO:0005576	extracellular region
Abhd2	2135	2136	2221	2203	2407	1926	2117	2604	2440	GeneID:293050,Genbank:NM_001106275.1,RGD:1311389	abhydrolase domain containing 2		GO:0046464,GO:0009611,GO:0047372,GO:0016298,GO:0016788,GO:0030336,GO:0032570,GO:0034338,GO:0036126,GO:0048240,GO:0042562,GO:0051792,GO:0043401,GO:0051793,GO:0001669,GO:0097524,GO:0044255,GO:0003707,GO:0007340	acylglycerol catabolic process|response to wounding|acylglycerol lipase activity|lipase activity|hydrolase activity, acting on ester bonds|negative regulation of cell migration|response to progesterone|short-chain carboxylesterase activity|sperm flagellum|sperm capacitation|hormone binding|medium-chain fatty acid biosynthetic process|steroid hormone mediated signaling pathway|medium-chain fatty a…
Abhd3	341	235	301	281	303	232	327	397	427	GeneID:291793,Genbank:NM_001106162.1,RGD:1310655	abhydrolase domain containing 3		GO:0051793,GO:0005575,GO:0008150,GO:0008970,GO:0016021,GO:0016298,GO:0016788,GO:0034338,GO:0044255,GO:0046470,GO:0003674,GO:0047372,GO:0004623,GO:0051792	medium-chain fatty acid catabolic process|cellular_component|biological_process|phosphatidylcholine 1-acylhydrolase activity|integral component of membrane|lipase activity|hydrolase activity, acting on ester bonds|short-chain carboxylesterase activity|cellular lipid metabolic process|phosphatidylcholine metabolic process|molecular_function|acylglycerol lipase activity|phospholipase A2 activity|me…
Abhd4	1720	1628	1999	1732	1949	1665	2077	2240	1933	GeneID:364380,Genbank:XM_006251995.3,RGD:1311858	abhydrolase domain containing 4		GO:0070291,GO:0004622,GO:0052689,GO:0055088	N-acylethanolamine metabolic process|lysophospholipase activity|carboxylic ester hydrolase activity|lipid homeostasis
Abhd5	710	813	770	857	803	675	733	848	735	GeneID:316122,Genbank:NM_212524.1,RGD:1303237	abhydrolase domain containing 5		GO:0052689,GO:0010891,GO:0005515,GO:0055088,GO:0010898,GO:0005811,GO:0005829,GO:0006629,GO:0030154,GO:0006631,GO:0042171,GO:0006654,GO:0003841,GO:0050996,GO:0004806,GO:0051006	carboxylic ester hydrolase activity|negative regulation of sequestering of triglyceride|protein binding|lipid homeostasis|positive regulation of triglyceride catabolic process|lipid droplet|cytosol|lipid metabolic process|cell differentiation|fatty acid metabolic process|lysophosphatidic acid acyltransferase activity|phosphatidic acid biosynthetic process|1-acylglycerol-3-phosphate O-acyltransfer…	rno04923	Regulation of lipolysis in adipocyte
Abhd6	391	319	371	334	382	380	395	468	381	GeneID:305795,Genbank:XM_006251767.3,RGD:1359323	abhydrolase domain containing 6		GO:0060292,GO:0005739,GO:2000124,GO:0009395,GO:0016021,GO:0030336,GO:0032281,GO:0046464,GO:0046889,GO:0047372,GO:0004620	long term synaptic depression|mitochondrion|regulation of endocannabinoid signaling pathway|phospholipid catabolic process|integral component of membrane|negative regulation of cell migration|AMPA glutamate receptor complex|acylglycerol catabolic process|positive regulation of lipid biosynthetic process|acylglycerol lipase activity|phospholipase activity	rno04723	Retrograde endocannabinoid signaling
Abhd8	527	451	521	489	609	449	447	588	451	GeneID:306338,Genbank:NM_001107301.1,RGD:1305693	abhydrolase domain containing 8		GO:0016787	hydrolase activity
Abi1	1638	1795	1950	1898	1763	1747	1971	1855	1965	GeneID:79249,Genbank:XM_006254360.3,RGD:621008	abl-interactor 1		GO:0048813,GO:0035855,GO:0030296,GO:0005622,GO:0061098,GO:0043005,GO:0005634,GO:0072673,GO:0030426,GO:0005856,GO:0044877,GO:0008134,GO:0008154,GO:0014069,GO:0017124,GO:0031209,GO:0018108,GO:0045211,GO:0031252,GO:0045296,GO:0032433,GO:0030027,GO:0001756,GO:0030054,GO:0005515	dendrite morphogenesis|megakaryocyte development|protein tyrosine kinase activator activity|intracellular|positive regulation of protein tyrosine kinase activity|neuron projection|nucleus|lamellipodium morphogenesis|growth cone|cytoskeleton|protein-containing complex binding|transcription factor binding|actin polymerization or depolymerization|postsynaptic density|SH3 domain binding|SCAR complex|…
Abi2	2258	2378	2502	2425	2565	2099	2539	3044	2518	GeneID:286928,Genbank:NM_173143.1,RGD:628771	abl-interactor 2		GO:0070064,GO:0016358,GO:2000601,GO:0016477,GO:0016601,GO:0017124,GO:0018108,GO:0030027,GO:0030425,GO:0031209,GO:0031625,GO:0032433,GO:0043010,GO:0005829,GO:0044877,GO:0005913,GO:0048365,GO:0007611	proline-rich region binding|dendrite development|positive regulation of Arp2/3 complex-mediated actin nucleation|cell migration|Rac protein signal transduction|SH3 domain binding|peptidyl-tyrosine phosphorylation|lamellipodium|dendrite|SCAR complex|ubiquitin protein ligase binding|filopodium tip|camera-type eye development|cytosol|protein-containing complex binding|cell-cell adherens junction|Rac…	rno04810	Regulation of actin cytoskeleton
Abi3	88	50	65	51	69	53	76	79	86	GeneID:303476,Genbank:NM_001013118.1,RGD:1311794	ABI family, member 3		GO:0018108,GO:0030027,GO:0030334,GO:0042802,GO:0005622,GO:0005737	peptidyl-tyrosine phosphorylation|lamellipodium|regulation of cell migration|identical protein binding|intracellular|cytoplasm
Abi3bp	8124	9211	9241	8631	8002	8492	9139	8641	8095	GeneID:363767,Genbank:XM_017598136.1,RGD:1562717	ABI family member 3 binding protein		GO:0005578,GO:0005614,GO:0005615,GO:0008201,GO:0010811,GO:0030198,GO:0031012,GO:0005518,GO:0005539,GO:0005576	proteinaceous extracellular matrix|interstitial matrix|extracellular space|heparin binding|positive regulation of cell-substrate adhesion|extracellular matrix organization|extracellular matrix|collagen binding|glycosaminoglycan binding|extracellular region
Abl1	453	458	447	509	486	431	463	447	436	GeneID:311860,Genbank:NM_001100850.1,RGD:1584969	ABL proto-oncogene 1, non-receptor tyrosine kinase		GO:0050731,GO:0050798,GO:0050853,GO:0050885,GO:0051015,GO:0051019,GO:0051281,GO:0071560,GO:0051353,GO:0071871,GO:0051444,GO:0071901,GO:0051496,GO:0072358,GO:0090050,GO:0090135,GO:1900006,GO:1905244,GO:1900026,GO:1900042,GO:1905555,GO:1900272,GO:1990051,GO:2000096,GO:2000251,GO:2000352,GO:2000772,GO:2000773,GO:2001020,GO:0004672,GO:0004713,GO:0004715,GO:0005080,GO:0005102,GO:0005515,GO:0006975,GO:…	positive regulation of peptidyl-tyrosine phosphorylation|activated T cell proliferation|B cell receptor signaling pathway|neuromuscular process controlling balance|actin filament binding|mitogen-activated protein kinase binding|positive regulation of release of sequestered calcium ion into cytosol|cellular response to transforming growth factor beta stimulus|positive regulation of oxidoreductase …	rno04014,rno04012,rno04110,rno04722,rno04360,rno05200,rno05206,rno05220,rno05416	Ras signaling pathway|ErbB signaling pathway|Cell cycle|Neurotrophin signaling pathway|Axon guidance|Pathways in cancer|MicroRNAs in cancer|Chronic myeloid leukemia|Viral myocarditis
Abl2	1777	2112	1802	2130	1959	1758	1810	1935	1735	GeneID:304883,Genbank:XM_006250052.2,RGD:1590898	ABL proto-oncogene 2, non-receptor tyrosine kinase		GO:0005524,GO:0005575,GO:0006468,GO:0006909,GO:0006930,GO:0007015,GO:0007169,GO:0021587,GO:0007173,GO:0022408,GO:0022414,GO:0007204,GO:0030027,GO:0030036,GO:0030145,GO:0030154,GO:0045087,GO:0030182,GO:0046632,GO:0031223,GO:0048008,GO:0031234,GO:0048813,GO:0050885,GO:0051017,GO:0000287,GO:0051353,GO:0001784,GO:0060020,GO:0001843,GO:0060563,GO:0001891,GO:0002118,GO:0003674,GO:0004713,GO:0004715,GO:…	ATP binding|cellular_component|protein phosphorylation|phagocytosis|substrate-dependent cell migration, cell extension|actin filament organization|transmembrane receptor protein tyrosine kinase signaling pathway|cerebellum morphogenesis|epidermal growth factor receptor signaling pathway|negative regulation of cell-cell adhesion|reproductive process|positive regulation of cytosolic calcium ion con…	rno04014,rno04012,rno05416	Ras signaling pathway|ErbB signaling pathway|Viral myocarditis
Ablim1	3923	3754	3729	3980	4142	4316	3978	3914	3787	GeneID:307989,Genbank:XM_017590400.1,RGD:1565768	actin-binding LIM protein 1		GO:0060271,GO:0005515,GO:0005575,GO:0007411,GO:0008150,GO:0014069,GO:0015629,GO:0030027,GO:0030032,GO:0045944,GO:0001725,GO:0051015,GO:0003779	cilium assembly|protein binding|cellular_component|axon guidance|biological_process|postsynaptic density|actin cytoskeleton|lamellipodium|lamellipodium assembly|positive regulation of transcription by RNA polymerase II|stress fiber|actin filament binding|actin binding	rno04360	Axon guidance
Ablim2	75	87	95	90	78	64	94	81	94	GeneID:360958,Genbank:XM_017599299.1,RGD:1303094	actin binding LIM protein family, member 2		GO:0015629,GO:0030016,GO:0030032,GO:0030036,GO:0045944,GO:0046872,GO:0051015,GO:0003779,GO:0006351	actin cytoskeleton|myofibril|lamellipodium assembly|actin cytoskeleton organization|positive regulation of transcription by RNA polymerase II|metal ion binding|actin filament binding|actin binding|transcription, DNA-templated	rno04360	Axon guidance
Ablim3	225	240	218	236	191	283	285	212	229	GeneID:307395,Genbank:XM_017600950.1,RGD:1565118	actin binding LIM protein family, member 3		GO:0006351,GO:0015629,GO:0030027,GO:0030032,GO:0030036,GO:0045944,GO:0046872,GO:0051015,GO:0060271,GO:0001725,GO:1903955,GO:0003779	transcription, DNA-templated|actin cytoskeleton|lamellipodium|lamellipodium assembly|actin cytoskeleton organization|positive regulation of transcription by RNA polymerase II|metal ion binding|actin filament binding|cilium assembly|stress fiber|positive regulation of protein targeting to mitochondrion|actin binding	rno04360	Axon guidance
Abo	38	41	50	47	58	63	54	67	65	GeneID:100301568,Genbank:NM_001160263.1,RGD:2307241	ABO blood group (transferase A, alpha 1-3-N-acetylgalactosaminyltransferase		GO:0030145,GO:0004380,GO:0030259,GO:0031410,GO:0004381,GO:0005576,GO:0005794,GO:0031982,GO:0006486,GO:0032526,GO:0008284,GO:0032580,GO:0009247,GO:0043066,GO:0009624,GO:0000166,GO:0051691,GO:0016021,GO:0001962,GO:0016757,GO:0003823	manganese ion binding|glycoprotein-fucosylgalactoside alpha-N-acetylgalactosaminyltransferase activity|lipid glycosylation|cytoplasmic vesicle|fucosylgalactoside 3-alpha-galactosyltransferase activity|extracellular region|Golgi apparatus|vesicle|protein glycosylation|response to retinoic acid|positive regulation of cell proliferation|Golgi cisterna membrane|glycolipid biosynthetic process|negativ…	rno00601	Glycosphingolipid biosynthesis - lacto and neolacto series
Abo2	0	0	0	0	0	0	0	0	0	GeneID:296504,Genbank:NM_001271298.2,RGD:1311152	histo-blood group ABO system transferase 2		GO:0005975,GO:0016021,GO:0016758	carbohydrate metabolic process|integral component of membrane|transferase activity, transferring hexosyl groups	rno00601	Glycosphingolipid biosynthesis - lacto and neolacto series
Abr	1842	1949	1944	1988	2179	1863	1914	2266	2549	GeneID:287537,Genbank:NM_001105814.2,RGD:1306279	active BCR-related		GO:0050728,GO:0005829,GO:0050766,GO:0005886,GO:0050885,GO:0007420,GO:0016020,GO:0030036,GO:0030336,GO:0032496,GO:0060313,GO:0035023,GO:0035556,GO:0042472,GO:0043114,GO:0002692,GO:0043314,GO:0005089,GO:0043547,GO:0005096	negative regulation of inflammatory response|cytosol|positive regulation of phagocytosis|plasma membrane|neuromuscular process controlling balance|brain development|membrane|actin cytoskeleton organization|negative regulation of cell migration|response to lipopolysaccharide|negative regulation of blood vessel remodeling|regulation of Rho protein signal transduction|intracellular signal transducti…
Abra	4	10	5	6	2	2	3	3	2	GeneID:286965,Genbank:NM_175844.3,RGD:708493	actin-binding Rho activating protein		GO:1902531,GO:0035025,GO:0003779,GO:0045893,GO:0005886,GO:0006351,GO:0015629,GO:0045944,GO:0030016,GO:0030017,GO:0051091,GO:0000060,GO:0032970	regulation of intracellular signal transduction|positive regulation of Rho protein signal transduction|actin binding|positive regulation of transcription, DNA-templated|plasma membrane|transcription, DNA-templated|actin cytoskeleton|positive regulation of transcription by RNA polymerase II|myofibril|sarcomere|positive regulation of DNA binding transcription factor activity|protein import into nuc…
Abracl	146	201	173	148	207	197	211	199	209	GeneID:685045,Genbank:NM_001099647.1,RGD:1583256	ABRA C-terminal like		GO:1902531,GO:0003779,GO:0015629,GO:0032970	regulation of intracellular signal transduction|actin binding|actin cytoskeleton|regulation of actin filament-based process
Abt1	126	153	110	137	126	140	117	147	126	GeneID:306960,Genbank:XM_006253972.3,RGD:1310785	activator of basal transcription 1		GO:0003677,GO:0003723,GO:0005667,GO:0005730,GO:0006357,GO:0006366,GO:0021522,GO:0034462,GO:0000447,GO:0000472,GO:0000480	DNA binding|RNA binding|transcription factor complex|nucleolus|regulation of transcription by RNA polymerase II|transcription by RNA polymerase II|spinal cord motor neuron differentiation|small-subunit processome assembly|endonucleolytic cleavage in ITS1 to separate SSU-rRNA from 5.8S rRNA and LSU-rRNA from tricistronic rRNA transcript (SSU-rRNA, 5.8S rRNA, LSU-rRNA)|endonucleolytic cleavage to g…
Abtb1	279	270	355	342	257	289	299	296	295	GeneID:297432,Genbank:NM_001005902.1,RGD:1359363	ankyrin repeat and BTB domain containing 1		GO:0005737,GO:0005829,GO:0005886,GO:0006414,GO:0006950,GO:0019005,GO:0030162,GO:0031625,GO:0043161,GO:0003746,GO:0005730	cytoplasm|cytosol|plasma membrane|translational elongation|response to stress|SCF ubiquitin ligase complex|regulation of proteolysis|ubiquitin protein ligase binding|proteasome-mediated ubiquitin-dependent protein catabolic process|translation elongation factor activity|nucleolus
Abtb2	624	603	637	626	621	512	593	682	667	GeneID:171440,Genbank:NM_134403.2,RGD:620724	ankyrin repeat and BTB domain containing 2		GO:0005737,GO:0005829,GO:0006950,GO:0019005,GO:0022008,GO:0030162,GO:0031625,GO:0043161,GO:0046982,GO:0097237,GO:0005634,GO:0005654	cytoplasm|cytosol|response to stress|SCF ubiquitin ligase complex|neurogenesis|regulation of proteolysis|ubiquitin protein ligase binding|proteasome-mediated ubiquitin-dependent protein catabolic process|protein heterodimerization activity|cellular response to toxic substance|nucleus|nucleoplasm
Ac1576	5	2	5	4	1	2	6	3	5	GeneID:102552783,Genbank:NM_001287624.1,RGD:7502825	uncharacterized LOC102552783		GO:0003676	nucleic acid binding
Acaa1	680	632	685	837	762	661	632	653	663	GeneID:24157,Genbank:NM_012489.2,RGD:67379	acetyl-CoA acyltransferase 1A		GO:0042493,GO:0005777,GO:0043231,GO:0048545,GO:0006635,GO:0007584,GO:0008206,GO:0008775,GO:0010124,GO:0016401,GO:0000038,GO:0003988,GO:0016747	response to drug|peroxisome|intracellular membrane-bounded organelle|response to steroid hormone|fatty acid beta-oxidation|response to nutrient|bile acid metabolic process|acetate CoA-transferase activity|phenylacetate catabolic process|palmitoyl-CoA oxidase activity|very long-chain fatty acid metabolic process|acetyl-CoA C-acyltransferase activity|transferase activity, transferring acyl groups o…
Acaa1b	1	0	0	0	1	0	1	0	0	GeneID:501072,Genbank:XM_017596152.1,RGD:1562373	acetyl-Coenzyme A acyltransferase 1B		GO:0005777,GO:0006631,GO:0006635,GO:0010124,GO:0003988,GO:0005515	peroxisome|fatty acid metabolic process|fatty acid beta-oxidation|phenylacetate catabolic process|acetyl-CoA C-acyltransferase activity|protein binding	rno00071,rno00592,rno01040,rno00280,rno04146,rno03320	Fatty acid degradation|alpha-Linolenic acid metabolism|Biosynthesis of unsaturated fatty acids|Valine, leucine and isoleucine degradation|Peroxisome|PPAR signaling pathway
Acaa2	531	631	716	824	641	719	655	632	603	GeneID:170465,Genbank:NM_130433.1,RGD:620482	acetyl-CoA acyltransferase 2		GO:1901029,GO:0005739,GO:1902109,GO:0005743,GO:0005759,GO:0006084,GO:0006635,GO:0016747,GO:0071456,GO:0003988	negative regulation of mitochondrial outer membrane permeabilization involved in apoptotic signaling pathway|mitochondrion|negative regulation of mitochondrial membrane permeability involved in apoptotic process|mitochondrial inner membrane|mitochondrial matrix|acetyl-CoA metabolic process|fatty acid beta-oxidation|transferase activity, transferring acyl groups other than amino-acyl groups|cellul…	rno00062,rno00071,rno00280	Fatty acid elongation|Fatty acid degradation|Valine, leucine and isoleucine degradation
Acaca	5904	5977	6305	6550	6559	5512	6617	6841	6059	GeneID:60581,Genbank:NM_022193.1,RGD:621248	acetyl-CoA carboxylase alpha		GO:0005524,GO:0005739,GO:0005829,GO:0006084,GO:0042802,GO:0046872,GO:0051289,GO:0006629,GO:0055088,GO:0071380,GO:2001295,GO:0001650,GO:0001894,GO:0003989,GO:0004075,GO:0006633,GO:0009374,GO:0014070,GO:0015629,GO:0019900,GO:0042493	ATP binding|mitochondrion|cytosol|acetyl-CoA metabolic process|identical protein binding|metal ion binding|protein homotetramerization|lipid metabolic process|lipid homeostasis|cellular response to prostaglandin E stimulus|malonyl-CoA biosynthetic process|fibrillar center|tissue homeostasis|acetyl-CoA carboxylase activity|biotin carboxylase activity|fatty acid biosynthetic process|biotin binding|…	rno00620,rno00640,rno00061,rno04152,rno04910,rno04922	Pyruvate metabolism|Propanoate metabolism|Fatty acid biosynthesis|AMPK signaling pathway|Insulin signaling pathway|Glucagon signaling pathway
Acacb	382	476	323	504	432	394	425	375	441	GeneID:116719,Genbank:XM_017598246.1,RGD:620500	acetyl-CoA carboxylase beta		GO:0097009,GO:0031999,GO:0005524,GO:2001295,GO:0042493,GO:0005634,GO:0042802,GO:0005739,GO:0006084,GO:0006633,GO:0043086,GO:0009374,GO:0046322,GO:0010629,GO:0046872,GO:0010884,GO:0050995,GO:0010906,GO:0003989,GO:0051289,GO:0014070,GO:0060421,GO:0031667	energy homeostasis|negative regulation of fatty acid beta-oxidation|ATP binding|malonyl-CoA biosynthetic process|response to drug|nucleus|identical protein binding|mitochondrion|acetyl-CoA metabolic process|fatty acid biosynthetic process|negative regulation of catalytic activity|biotin binding|negative regulation of fatty acid oxidation|negative regulation of gene expression|metal ion binding|po…	rno00620,rno00640,rno00061,rno04152,rno04910,rno04922,rno04920,rno04931	Pyruvate metabolism|Propanoate metabolism|Fatty acid biosynthesis|AMPK signaling pathway|Insulin signaling pathway|Glucagon signaling pathway|Adipocytokine signaling pathway|Insulin resistance
Acad10	238	207	157	200	180	137	169	176	180	GeneID:304500,Genbank:XM_006249386.3,RGD:1310159	acyl-CoA dehydrogenase family, member 10		GO:0016787,GO:0033539,GO:0050660,GO:0055114,GO:0003995,GO:0005739,GO:0016627	hydrolase activity|fatty acid beta-oxidation using acyl-CoA dehydrogenase|flavin adenine dinucleotide binding|oxidation-reduction process|acyl-CoA dehydrogenase activity|mitochondrion|oxidoreductase activity, acting on the CH-CH group of donors
Acad11	487	471	455	563	473	519	457	550	500	GeneID:315973,Genbank:NM_001108181.1,RGD:1306270	acyl-CoA dehydrogenase family, member 11		GO:0005739,GO:0005777,GO:0017099,GO:0031966,GO:0033539,GO:0050660,GO:0070991,GO:0003995,GO:0004466,GO:0005634	mitochondrion|peroxisome|very-long-chain-acyl-CoA dehydrogenase activity|mitochondrial membrane|fatty acid beta-oxidation using acyl-CoA dehydrogenase|flavin adenine dinucleotide binding|medium-chain-acyl-CoA dehydrogenase activity|acyl-CoA dehydrogenase activity|long-chain-acyl-CoA dehydrogenase activity|nucleus
Acad8	283	324	317	335	263	243	279	282	229	GeneID:367196,Genbank:XM_346003.7,RGD:1564209	acyl-CoA dehydrogenase family, member 8		GO:0003995	acyl-CoA dehydrogenase activity	rno00280	Valine, leucine and isoleucine degradation
Acad9	328	272	355	339	350	322	372	403	291	GeneID:294973,Genbank:XM_006232269.1,RGD:727973	acyl-CoA dehydrogenase family, member 9		GO:0055114,GO:0004466,GO:0070991,GO:0005575,GO:0005634,GO:0005739,GO:0008150,GO:0017099,GO:0030425,GO:0031966,GO:0032981,GO:0042760,GO:0000062,GO:0050660,GO:0001676,GO:0051791,GO:0003674	oxidation-reduction process|long-chain-acyl-CoA dehydrogenase activity|medium-chain-acyl-CoA dehydrogenase activity|cellular_component|nucleus|mitochondrion|biological_process|very-long-chain-acyl-CoA dehydrogenase activity|dendrite|mitochondrial membrane|mitochondrial respiratory chain complex I assembly|very long-chain fatty acid catabolic process|fatty-acyl-CoA binding|flavin adenine dinucleot…
Acadl	755	801	851	1123	820	906	791	791	936	GeneID:25287,Genbank:NM_012819.1,RGD:2011	acyl-CoA dehydrogenase, long chain		GO:0046322,GO:0031966,GO:0004466,GO:0050660,GO:0033539,GO:0051289,GO:0005739,GO:0005759,GO:0009062,GO:0055114,GO:0042413,GO:0009409,GO:0090181,GO:0042758,GO:0016401,GO:0000062,GO:0044242,GO:0019254,GO:0001659,GO:0045717,GO:0003995	negative regulation of fatty acid oxidation|mitochondrial membrane|long-chain-acyl-CoA dehydrogenase activity|flavin adenine dinucleotide binding|fatty acid beta-oxidation using acyl-CoA dehydrogenase|protein homotetramerization|mitochondrion|mitochondrial matrix|fatty acid catabolic process|oxidation-reduction process|carnitine catabolic process|response to cold|regulation of cholesterol metabol…	rno00071,rno03320	Fatty acid degradation|PPAR signaling pathway
Acadm	726	793	905	830	843	761	820	860	777	GeneID:24158,Genbank:NM_016986.2,RGD:2012	acyl-CoA dehydrogenase, C-4 to C-12 straight chain		GO:0005739,GO:0005759,GO:0005978,GO:0006082,GO:0009791,GO:0006111,GO:0016491,GO:0016607,GO:0006635,GO:0016853,GO:0019254,GO:0050660,GO:0030424,GO:0031966,GO:0051289,GO:0051384,GO:0051791,GO:0051793,GO:0000062,GO:0001889,GO:0055007,GO:0003995,GO:0007507,GO:0007584,GO:0009409,GO:0033539,GO:0009437,GO:0009725,GO:0042493,GO:0042594,GO:0042802,GO:0055114,GO:0045329,GO:0070991,GO:0046688	mitochondrion|mitochondrial matrix|glycogen biosynthetic process|organic acid metabolic process|post-embryonic development|regulation of gluconeogenesis|oxidoreductase activity|nuclear speck|fatty acid beta-oxidation|isomerase activity|carnitine metabolic process, CoA-linked|flavin adenine dinucleotide binding|axon|mitochondrial membrane|protein homotetramerization|response to glucocorticoid|medi…	rno00640,rno00071,rno00280,rno00410,rno03320	Propanoate metabolism|Fatty acid degradation|Valine, leucine and isoleucine degradation|beta-Alanine metabolism|PPAR signaling pathway
Acads	240	208	255	276	259	214	188	257	210	GeneID:64304,Genbank:NM_022512.2,RGD:620514	acyl-CoA dehydrogenase, C-2 to C-3 short chain		GO:0050660,GO:0006635,GO:0003995,GO:0051289,GO:0031966,GO:0051384,GO:0033539,GO:0004085,GO:0005654,GO:0005739,GO:0042594,GO:0046359,GO:0000062,GO:0005759	flavin adenine dinucleotide binding|fatty acid beta-oxidation|acyl-CoA dehydrogenase activity|protein homotetramerization|mitochondrial membrane|response to glucocorticoid|fatty acid beta-oxidation using acyl-CoA dehydrogenase|butyryl-CoA dehydrogenase activity|nucleoplasm|mitochondrion|response to starvation|butyrate catabolic process|fatty-acyl-CoA binding|mitochondrial matrix	rno00650,rno00071,rno00280	Butanoate metabolism|Fatty acid degradation|Valine, leucine and isoleucine degradation
Acadsb	1021	1037	1192	1154	1120	975	1086	1238	1214	GeneID:25618,Genbank:XM_008759867.2,RGD:2013	acyl-CoA dehydrogenase, short/branched chain		GO:0005739,GO:0005759,GO:0006631,GO:0006635,GO:0006637,GO:0009055,GO:0016937,GO:0022900,GO:0050660,GO:0003995,GO:0055114	mitochondrion|mitochondrial matrix|fatty acid metabolic process|fatty acid beta-oxidation|acyl-CoA metabolic process|electron transfer activity|short-branched-chain-acyl-CoA dehydrogenase activity|electron transport chain|flavin adenine dinucleotide binding|acyl-CoA dehydrogenase activity|oxidation-reduction process	rno00071,rno00280	Fatty acid degradation|Valine, leucine and isoleucine degradation
Acadvl	1072	1063	1060	1205	1036	1012	980	1009	1031	GeneID:25363,Genbank:NM_012891.2,RGD:2014	acyl-CoA dehydrogenase, very long chain		GO:0005730,GO:0005739,GO:0005743,GO:0005829,GO:0033539,GO:0006635,GO:0042645,GO:0009062,GO:0042760,GO:0045717,GO:0046322,GO:0000062,GO:0001659,GO:0003995,GO:0004466,GO:0005634,GO:0009409,GO:0017099,GO:0030855,GO:0050660,GO:0031966,GO:0090181	nucleolus|mitochondrion|mitochondrial inner membrane|cytosol|fatty acid beta-oxidation using acyl-CoA dehydrogenase|fatty acid beta-oxidation|mitochondrial nucleoid|fatty acid catabolic process|very long-chain fatty acid catabolic process|negative regulation of fatty acid biosynthetic process|negative regulation of fatty acid oxidation|fatty-acyl-CoA binding|temperature homeostasis|acyl-CoA dehyd…	rno00071	Fatty acid degradation
Acan	11	7	95	43	130	6	201	49	38	GeneID:58968,Genbank:NM_022190.1,RGD:68358	aggrecan		GO:0005540,GO:0005578,GO:0005604,GO:0005615,GO:0014070,GO:0021510,GO:0030166,GO:0007155,GO:0030199,GO:0030246,GO:0030336,GO:0031012,GO:0001501,GO:0001502,GO:0001503,GO:0002063,GO:0005201,GO:0005509,GO:0007417,GO:0007507,GO:0009314,GO:0009612,GO:0009629,GO:0042493,GO:0009749,GO:0043005,GO:0010259,GO:0043025,GO:0010447,GO:0060591,GO:0071363,GO:0072534	hyaluronic acid binding|proteinaceous extracellular matrix|basement membrane|extracellular space|response to organic cyclic compound|spinal cord development|proteoglycan biosynthetic process|cell adhesion|collagen fibril organization|carbohydrate binding|negative regulation of cell migration|extracellular matrix|skeletal system development|cartilage condensation|ossification|chondrocyte developme…
Acap1	112	144	161	222	162	125	112	117	129	GeneID:287443,Genbank:NM_001105796.2,RGD:1305360	ArfGAP with coiled-coil, ankyrin repeat and PH domains 1		GO:0005829,GO:0016020,GO:0016192,GO:0031267,GO:0032012,GO:0043231,GO:0043547,GO:0046872,GO:0005096,GO:0005737	cytosol|membrane|vesicle-mediated transport|small GTPase binding|regulation of ARF protein signal transduction|intracellular membrane-bounded organelle|positive regulation of GTPase activity|metal ion binding|GTPase activator activity|cytoplasm	rno04144	Endocytosis
Acap2	3682	3972	4102	4125	4062	3652	3608	3791	3596	GeneID:619382,Genbank:XM_017598065.1,RGD:1562939	ArfGAP with coiled-coil, ankyrin repeat and PH domains 2		GO:0080025,GO:0005829,GO:0010008,GO:1990090,GO:0016020,GO:0016192,GO:0017137,GO:0031267,GO:0032012,GO:0036010,GO:0043231,GO:0005096,GO:0043547,GO:0046872,GO:0005737	phosphatidylinositol-3,5-bisphosphate binding|cytosol|endosome membrane|cellular response to nerve growth factor stimulus|membrane|vesicle-mediated transport|Rab GTPase binding|small GTPase binding|regulation of ARF protein signal transduction|protein localization to endosome|intracellular membrane-bounded organelle|GTPase activator activity|positive regulation of GTPase activity|metal ion bindin…	rno04144	Endocytosis
Acap3	814	781	651	714	670	620	607	705	674	GeneID:313772,Genbank:NM_001107999.1,RGD:1310711	ArfGAP with coiled-coil, ankyrin repeat and PH domains 3		GO:0005829,GO:0016020,GO:0016192,GO:0031267,GO:0032012,GO:0043231,GO:0043547,GO:0046872,GO:0005096,GO:0005737	cytosol|membrane|vesicle-mediated transport|small GTPase binding|regulation of ARF protein signal transduction|intracellular membrane-bounded organelle|positive regulation of GTPase activity|metal ion binding|GTPase activator activity|cytoplasm	rno04144	Endocytosis
Acat1	1139	1060	1251	1147	1187	1190	1112	1322	1330	GeneID:25014,Genbank:NM_017075.2,RGD:2016	acetyl-CoA acetyltransferase 1		GO:0042803,GO:0007420,GO:0003985,GO:0046356,GO:0009725,GO:0003988,GO:0046872,GO:0014070,GO:0005739,GO:0046952,GO:0005759,GO:0015936,GO:0005777,GO:0050662,GO:0015937,GO:0005829,GO:0051260,GO:0016830,GO:0006085,GO:0060612,GO:0016885,GO:0006550,GO:0001889,GO:0072229,GO:0019899,GO:0006635,GO:1902860,GO:0042594,GO:0006696	protein homodimerization activity|brain development|acetyl-CoA C-acetyltransferase activity|acetyl-CoA catabolic process|response to hormone|acetyl-CoA C-acyltransferase activity|metal ion binding|response to organic cyclic compound|mitochondrion|ketone body catabolic process|mitochondrial matrix|coenzyme A metabolic process|peroxisome|coenzyme binding|coenzyme A biosynthetic process|cytosol|prot…	rno00620,rno00630,rno00640,rno00650,rno00071,rno00072,rno00280,rno00310,rno00380,rno00900	Pyruvate metabolism|Glyoxylate and dicarboxylate metabolism|Propanoate metabolism|Butanoate metabolism|Fatty acid degradation|Synthesis and degradation of ketone bodies|Valine, leucine and isoleucine degradation|Lysine degradation|Tryptophan metabolism|Terpenoid backbone biosynthesis
Acat2	655	523	541	508	607	429	656	852	536	GeneID:308100,Genbank:NM_001006995.1,RGD:1359366	acetyl-CoA acetyltransferase 2		GO:0031670,GO:0003988,GO:0045797,GO:0005634,GO:0046952,GO:0005730,GO:0005737,GO:0005739,GO:0005777,GO:0005829,GO:0071398,GO:0006635,GO:0006695,GO:0007420,GO:0001889,GO:0016747,GO:0003985,GO:0019408	cellular response to nutrient|acetyl-CoA C-acyltransferase activity|positive regulation of intestinal cholesterol absorption|nucleus|ketone body catabolic process|nucleolus|cytoplasm|mitochondrion|peroxisome|cytosol|cellular response to fatty acid|fatty acid beta-oxidation|cholesterol biosynthetic process|brain development|liver development|transferase activity, transferring acyl groups other tha…	rno00620,rno00630,rno00640,rno00650,rno00071,rno00072,rno00280,rno00310,rno00380,rno00900,rno04975	Pyruvate metabolism|Glyoxylate and dicarboxylate metabolism|Propanoate metabolism|Butanoate metabolism|Fatty acid degradation|Synthesis and degradation of ketone bodies|Valine, leucine and isoleucine degradation|Lysine degradation|Tryptophan metabolism|Terpenoid backbone biosynthesis|Fat digestion and absorption
Acat2l1	81	76	30	42	60	38	105	50	66	GeneID:365096,Genbank:XM_003748697.4,RGD:1562948	acetyl-CoA acetyltransferase 2-like 1		GO:0016747	transferase activity, transferring acyl groups other than amino-acyl groups
Acbd3	975	997	1110	1078	1134	1035	1170	1161	1120	GeneID:289312,Genbank:NM_182843.1,RGD:727851	acyl-CoA binding domain containing 3		GO:0000139,GO:0005739,GO:0005794,GO:0006694,GO:0034237,GO:0000062	Golgi membrane|mitochondrion|Golgi apparatus|steroid biosynthetic process|protein kinase A regulatory subunit binding|fatty-acyl-CoA binding
Acbd4	633	740	678	866	602	734	575	677	572	GeneID:303577,Genbank:XM_008768284.2,RGD:1308404	acyl-CoA binding domain containing 4		GO:0000062,GO:0008289	fatty-acyl-CoA binding|lipid binding
Acbd5	958	969	1028	1089	983	859	963	1051	980	GeneID:307170,Genbank:XM_006254345.3,RGD:1309411	acyl-CoA binding domain containing 5		GO:0005777,GO:0005778,GO:0008289,GO:0016021,GO:0016236,GO:0030242,GO:0035973,GO:0000062,GO:0005634,GO:0005654	peroxisome|peroxisomal membrane|lipid binding|integral component of membrane|macroautophagy|autophagy of peroxisome|aggrephagy|fatty-acyl-CoA binding|nucleus|nucleoplasm
Acbd6	339	280	306	331	299	267	307	371	320	GeneID:289125,Genbank:XM_006250033.3,RGD:1305030	acyl-CoA binding domain containing 6		GO:0000062,GO:0005737,GO:0008289	fatty-acyl-CoA binding|cytoplasm|lipid binding
Acbd7	0	0	0	2	3	0	1	5	2	GeneID:361277,Genbank:XM_006254269.3,RGD:1564164	acyl-CoA binding domain containing 7		GO:0000062	fatty-acyl-CoA binding
Accs	82	87	120	120	97	86	133	100	126	GeneID:311218,Genbank:NM_001267534.1,RGD:1309314	1-aminocyclopropane-1-carboxylate synthase homolog		GO:0042802,GO:0009058,GO:0016847,GO:0030170	identical protein binding|biosynthetic process|1-aminocyclopropane-1-carboxylate synthase activity|pyridoxal phosphate binding
Accsl	11	8	3	3	11	4	4	3	10	GeneID:690470,Genbank:XM_008762035.2,RGD:1596039	1-aminocyclopropane-1-carboxylate synthase-like		GO:0003824,GO:0009058,GO:0030170	catalytic activity|biosynthetic process|pyridoxal phosphate binding
Acd	331	384	363	407	357	325	339	360	360	GeneID:307798,Genbank:XM_008772496.2,RGD:1565053	adrenocortical dysplasia homolog		GO:0044877,GO:0001501,GO:0051973,GO:0001655,GO:0060381,GO:0006886,GO:0016233,GO:0016604,GO:0030326,GO:0070182,GO:0031848,GO:0070187,GO:0032202,GO:0070198,GO:0032211,GO:0070200,GO:0032212,GO:0000723,GO:0035282,GO:0000783,GO:0042162,GO:0000784	protein-containing complex binding|skeletal system development|positive regulation of telomerase activity|urogenital system development|positive regulation of single-stranded telomeric DNA binding|intracellular protein transport|telomere capping|nuclear body|embryonic limb morphogenesis|DNA polymerase binding|protection from non-homologous end joining at telomere|shelterin complex|telomere assemb…
Ace	1280	1338	1386	1506	1569	1362	1361	1506	1473	GeneID:24310,Genbank:NM_012544.1,RGD:2493	angiotensin I converting enzyme		GO:1903597,GO:1904045,GO:2000170,GO:0003084,GO:0003779,GO:0004175,GO:0004180,GO:0005615,GO:0005737,GO:0008144,GO:0005764,GO:0008217,GO:0005768,GO:0008233,GO:0008237,GO:0010608,GO:0010629,GO:0008238,GO:0010815,GO:0014910,GO:0016021,GO:0001666,GO:0032496,GO:0019233,GO:0001822,GO:0034616,GO:0030324,GO:0035814,GO:0031100,GO:0042310,GO:0002446,GO:0042447,GO:0003081,GO:0042493,GO:0060047,GO:0042755,GO:…	negative regulation of gap junction assembly|cellular response to aldosterone|positive regulation of peptidyl-cysteine S-nitrosylation|positive regulation of systemic arterial blood pressure|actin binding|endopeptidase activity|carboxypeptidase activity|extracellular space|cytoplasm|drug binding|lysosome|regulation of blood pressure|endosome|peptidase activity|metallopeptidase activity|posttransc…	rno04924,rno04614,rno05410,rno05142	Renin secretion|Renin-angiotensin system|Hypertrophic cardiomyopathy (HCM)|Chagas disease (American trypanosomiasis)
Ace2	206	230	348	411	303	307	248	232	168	GeneID:302668,Genbank:NM_001012006.1,RGD:728890	angiotensin I converting enzyme 2		GO:0004180,GO:0004181,GO:0005576,GO:0005615,GO:0015827,GO:0005737,GO:0016020,GO:0005886,GO:0016021,GO:0032800,GO:0046718,GO:0046813,GO:0046872,GO:0001618,GO:0003051,GO:0003081,GO:0004175,GO:0006508,GO:0008237,GO:0008241,GO:0048662,GO:0009986,GO:0060135,GO:0060452,GO:0070373,GO:1903598,GO:1903779	carboxypeptidase activity|metallocarboxypeptidase activity|extracellular region|extracellular space|tryptophan transport|cytoplasm|membrane|plasma membrane|integral component of membrane|receptor biosynthetic process|viral entry into host cell|receptor-mediated virion attachment to host cell|metal ion binding|virus receptor activity|angiotensin-mediated drinking behavior|regulation of systemic ar…	rno04614,rno04974	Renin-angiotensin system|Protein digestion and absorption
Ace3	2	3	0	2	1	0	0	2	0	GeneID:498012,Genbank:XM_017597472.1,RGD:1561299	angiotensin I converting enzyme (peptidyl-dipeptidase A) 3		GO:0008237,GO:0008241,GO:0016021,GO:0046872,GO:0001669,GO:0004180,GO:0006508	metallopeptidase activity|peptidyl-dipeptidase activity|integral component of membrane|metal ion binding|acrosomal vesicle|carboxypeptidase activity|proteolysis	rno04924,rno04614,rno05410,rno05142	Renin secretion|Renin-angiotensin system|Hypertrophic cardiomyopathy (HCM)|Chagas disease (American trypanosomiasis)
Acer1	0	0	2	0	2	1	1	2	0	GeneID:301118,Genbank:NM_001106875.1,RGD:1588582	alkaline ceramidase 1		GO:0010446,GO:0016021,GO:0017040,GO:0019216,GO:0030148,GO:0030154,GO:0030216,GO:0046512,GO:0046514,GO:0071277,GO:0071633,GO:0005783,GO:0102121,GO:0006665,GO:0008544	response to alkaline pH|integral component of membrane|N-acylsphingosine amidohydrolase activity|regulation of lipid metabolic process|sphingolipid biosynthetic process|cell differentiation|keratinocyte differentiation|sphingosine biosynthetic process|ceramide catabolic process|cellular response to calcium ion|dihydroceramidase activity|endoplasmic reticulum|ceramidase activity|sphingolipid metab…	rno00600,rno04071	Sphingolipid metabolism|Sphingolipid signaling pathway
Acer2	525	570	554	708	468	600	561	433	567	GeneID:313339,Genbank:XM_006238363.3,RGD:1304629	alkaline ceramidase 2		GO:0090285,GO:0005794,GO:0102121,GO:0006672,GO:0006919,GO:0008150,GO:0008284,GO:0010942,GO:0017040,GO:0030173,GO:0032526,GO:0033629,GO:0035690,GO:0001953,GO:0046512,GO:0003674,GO:0071633,GO:0005575	negative regulation of protein glycosylation in Golgi|Golgi apparatus|ceramidase activity|ceramide metabolic process|activation of cysteine-type endopeptidase activity involved in apoptotic process|biological_process|positive regulation of cell proliferation|positive regulation of cell death|N-acylsphingosine amidohydrolase activity|integral component of Golgi membrane|response to retinoic acid|n…	rno00600,rno04071	Sphingolipid metabolism|Sphingolipid signaling pathway
Acer3	2539	2508	2573	2641	2623	2488	2548	2874	2406	GeneID:499210,Genbank:XM_008759809.2,RGD:1561254	alkaline ceramidase 3		GO:0008150,GO:0008284,GO:0030173,GO:0030176,GO:0046512,GO:0070774,GO:0071602,GO:0003674,GO:0005575,GO:0006672	biological_process|positive regulation of cell proliferation|integral component of Golgi membrane|integral component of endoplasmic reticulum membrane|sphingosine biosynthetic process|phytoceramidase activity|phytosphingosine biosynthetic process|molecular_function|cellular_component|ceramide metabolic process	rno00600	Sphingolipid metabolism
Ache	22	33	29	35	33	33	39	31	22	GeneID:83817,Genbank:NM_172009.1,RGD:69313	acetylcholinesterase		GO:0004104,GO:0005518,GO:0005576,GO:0005605,GO:0006581,GO:0005615,GO:0005635,GO:0007155,GO:0007416,GO:0008291,GO:0030425,GO:0009897,GO:0030673,GO:0009986,GO:0031225,GO:0031594,GO:0031623,GO:0001507,GO:0043621,GO:0033265,GO:0001919,GO:0042166,GO:0044306,GO:0002076,GO:0045202,GO:0003990,GO:0045211,GO:0045212,GO:0048237,GO:0048471,GO:0005737,GO:0005788,GO:0005791,GO:0005794,GO:0005886,GO:0016020,GO:…	cholinesterase activity|collagen binding|extracellular region|basal lamina|acetylcholine catabolic process|extracellular space|nuclear envelope|cell adhesion|synapse assembly|acetylcholine metabolic process|dendrite|external side of plasma membrane|axolemma|cell surface|anchored component of membrane|neuromuscular junction|receptor internalization|acetylcholine catabolic process in synaptic cleft…	rno00564,rno04725	Glycerophospholipid metabolism|Cholinergic synapse
Acin1	3836	3905	3814	4064	3619	3402	3587	3731	4057	GeneID:305884,Genbank:XM_006251962.3,RGD:1311945	apoptotic chromatin condensation inducer 1		GO:0005829,GO:0005886,GO:0016607,GO:0030218,GO:0030263,GO:0035145,GO:0043065,GO:0045657,GO:0048025,GO:0005634,GO:0061574,GO:0005654,GO:0005730	cytosol|plasma membrane|nuclear speck|erythrocyte differentiation|apoptotic chromosome condensation|exon-exon junction complex|positive regulation of apoptotic process|positive regulation of monocyte differentiation|negative regulation of mRNA splicing, via spliceosome|nucleus|ASAP complex|nucleoplasm|nucleolus	rno03040,rno03013,rno03015	Spliceosome|RNA transport|mRNA surveillance pathway
Ackr1	776	746	842	885	874	775	810	800	861	GeneID:689105,Genbank:XM_002728033.4,RGD:1596198	atypical chemokine receptor 1		GO:0008150,GO:0019957,GO:0032642,GO:0003674,GO:0005575,GO:0006954	biological_process|C-C chemokine binding|regulation of chemokine production|molecular_function|cellular_component|inflammatory response	rno05144	Malaria
Ackr2	47	25	53	21	50	66	14	21	12	GeneID:140473,Genbank:XM_017595421.1,RGD:620323	atypical chemokine receptor 2		GO:0043231,GO:0006954,GO:0005654,GO:0055037,GO:0007165,GO:0070098,GO:0007186,GO:0005769,GO:0005829,GO:0005884,GO:0016493,GO:0005886,GO:0019957,GO:0005887,GO:0005044,GO:0031965,GO:0006898,GO:0006935	intracellular membrane-bounded organelle|inflammatory response|nucleoplasm|recycling endosome|signal transduction|chemokine-mediated signaling pathway|G-protein coupled receptor signaling pathway|early endosome|cytosol|actin filament|C-C chemokine receptor activity|plasma membrane|C-C chemokine binding|integral component of plasma membrane|scavenger receptor activity|nuclear membrane|receptor-med…
Ackr3	985	813	983	869	813	927	712	634	543	GeneID:84348,Genbank:XM_006245479.3,RGD:620601	atypical chemokine receptor 3		GO:0031623,GO:0007186,GO:0005044,GO:0043231,GO:0009986,GO:0005634,GO:0048471,GO:0005737,GO:0055037,GO:0005768,GO:0005769,GO:0005886,GO:0015026,GO:0070098,GO:0016021,GO:0070374,GO:0016494,GO:0005905,GO:0019958,GO:0001525,GO:1902230,GO:0006935,GO:0001570,GO:1905322,GO:0007155	receptor internalization|G-protein coupled receptor signaling pathway|scavenger receptor activity|intracellular membrane-bounded organelle|cell surface|nucleus|perinuclear region of cytoplasm|cytoplasm|recycling endosome|endosome|early endosome|plasma membrane|coreceptor activity|chemokine-mediated signaling pathway|integral component of membrane|positive regulation of ERK1 and ERK2 cascade|C-X-C…	rno04060	Cytokine-cytokine receptor interaction
Ackr4	57	40	35	25	52	47	48	42	33	GeneID:685243,Genbank:XM_006243689.3,RGD:1596453	atypical chemokine receptor 4		GO:0006935,GO:0007186,GO:0016021,GO:0019956,GO:0070098,GO:0004950,GO:0005044,GO:0006898	chemotaxis|G-protein coupled receptor signaling pathway|integral component of membrane|chemokine binding|chemokine-mediated signaling pathway|chemokine receptor activity|scavenger receptor activity|receptor-mediated endocytosis
Acly	9636	8763	9429	8671	9485	7394	10669	10815	8752	GeneID:24159,Genbank:NM_001111095.1,RGD:2018	ATP citrate lyase		GO:0006633,GO:0006085,GO:0003878,GO:0005524,GO:0008610,GO:0006101,GO:0005654,GO:0005737,GO:0005829,GO:0005886,GO:0009346,GO:0006107,GO:0016829,GO:0006084,GO:0046872,GO:0006629,GO:0048037	fatty acid biosynthetic process|acetyl-CoA biosynthetic process|ATP citrate synthase activity|ATP binding|lipid biosynthetic process|citrate metabolic process|nucleoplasm|cytoplasm|cytosol|plasma membrane|citrate lyase complex|oxaloacetate metabolic process|lyase activity|acetyl-CoA metabolic process|metal ion binding|lipid metabolic process|cofactor binding	rno00020	Citrate cycle (TCA cycle)
Acmsd	0	0	0	1	0	0	0	0	0	GeneID:171385,Genbank:NM_134372.1,RGD:620868	aminocarboxymuconate semialdehyde decarboxylase		GO:0016831,GO:0001760,GO:0046874,GO:0005829,GO:0051259,GO:0006568,GO:1904985,GO:0006769,GO:0008270,GO:0016787	carboxy-lyase activity|aminocarboxymuconate-semialdehyde decarboxylase activity|quinolinate metabolic process|cytosol|protein complex oligomerization|tryptophan metabolic process|negative regulation of quinolinate biosynthetic process|nicotinamide metabolic process|zinc ion binding|hydrolase activity	rno00380	Tryptophan metabolism
Acnat1	0	0	0	0	0	0	0	0	0	GeneID:681043,Genbank:XM_008763718.2,RGD:1584701	acyl-coenzyme A amino acid N-acyltransferase 1		GO:0047617,GO:0005777,GO:0006631,GO:0006637	acyl-CoA hydrolase activity|peroxisome|fatty acid metabolic process|acyl-CoA metabolic process
Acnat2	0	0	0	0	0	0	0	0	0	GeneID:313220,Genbank:NM_001014063.1,RGD:1359532	acyl-coenzyme A amino acid N-acyltransferase 2		GO:0006631,GO:0006637,GO:0016410,GO:0016790,GO:0047617,GO:0005777	fatty acid metabolic process|acyl-CoA metabolic process|N-acyltransferase activity|thiolester hydrolase activity|acyl-CoA hydrolase activity|peroxisome
Aco1	1706	1472	1697	1470	1781	1492	1777	1786	1557	GeneID:50655,Genbank:NM_017321.1,RGD:2019	aconitase 1		GO:0005739,GO:0005783,GO:0005794,GO:0009791,GO:0005829,GO:0010040,GO:0010468,GO:0030350,GO:0043231,GO:0001889,GO:0003723,GO:0003994,GO:0005737,GO:0006099,GO:0006101,GO:0006417,GO:0006879,GO:0046872,GO:0048027,GO:0050892,GO:0051536,GO:0051538,GO:0051539	mitochondrion|endoplasmic reticulum|Golgi apparatus|post-embryonic development|cytosol|response to iron(II) ion|regulation of gene expression|iron-responsive element binding|intracellular membrane-bounded organelle|liver development|RNA binding|aconitate hydratase activity|cytoplasm|tricarboxylic acid cycle|citrate metabolic process|regulation of translation|cellular iron ion homeostasis|metal io…	rno00020,rno00630	Citrate cycle (TCA cycle)|Glyoxylate and dicarboxylate metabolism
Aco2	2992	3024	3152	3275	3251	2980	3281	3196	3016	GeneID:79250,Genbank:NM_024398.2,RGD:621360	aconitase 2		GO:0035900,GO:0003994,GO:0043209,GO:0005506,GO:0051538,GO:0005515,GO:0005739,GO:0006099,GO:0051539,GO:0006101,GO:0001889,GO:0006102	response to isolation stress|aconitate hydratase activity|myelin sheath|iron ion binding|3 iron, 4 sulfur cluster binding|protein binding|mitochondrion|tricarboxylic acid cycle|4 iron, 4 sulfur cluster binding|citrate metabolic process|liver development|isocitrate metabolic process	rno00020,rno00630	Citrate cycle (TCA cycle)|Glyoxylate and dicarboxylate metabolism
Acot1	32	20	17	18	29	17	18	23	27	GeneID:50559,Genbank:NM_031315.2,RGD:70894	acyl-CoA thioesterase 1		GO:0006631,GO:0006637,GO:0016290,GO:0047617,GO:0052689,GO:0102991,GO:0005737,GO:0005829,GO:0006629	fatty acid metabolic process|acyl-CoA metabolic process|palmitoyl-CoA hydrolase activity|acyl-CoA hydrolase activity|carboxylic ester hydrolase activity|myristoyl-CoA hydrolase activity|cytoplasm|cytosol|lipid metabolic process	rno00062,rno01040	Fatty acid elongation|Biosynthesis of unsaturated fatty acids
Acot11	332	271	320	284	296	217	277	314	288	GeneID:100363074,Genbank:NM_001271383.1,RGD:2324815	acyl-CoA thioesterase 11		GO:0006637,GO:0008289,GO:0009266,GO:0009409,GO:0047617,GO:0005829,GO:0006631	acyl-CoA metabolic process|lipid binding|response to temperature stimulus|response to cold|acyl-CoA hydrolase activity|cytosol|fatty acid metabolic process
Acot12	2	4	0	0	0	1	0	1	0	GeneID:170570,Genbank:XM_008760628.2,RGD:619752	acyl-CoA thioesterase 12		GO:0006637,GO:0003986,GO:0008289,GO:0005524,GO:0047617,GO:0005829,GO:0052689,GO:0006084,GO:0006090,GO:0006631	acyl-CoA metabolic process|acetyl-CoA hydrolase activity|lipid binding|ATP binding|acyl-CoA hydrolase activity|cytosol|carboxylic ester hydrolase activity|acetyl-CoA metabolic process|pyruvate metabolic process|fatty acid metabolic process	rno00620	Pyruvate metabolism
Acot13	81	101	97	77	68	87	91	102	96	GeneID:291135,Genbank:NM_001106111.1,RGD:1306513	acyl-CoA thioesterase 13		GO:0047617,GO:0051289,GO:0005737,GO:0005739	acyl-CoA hydrolase activity|protein homotetramerization|cytoplasm|mitochondrion
Acot2	375	354	436	465	443	428	518	563	528	GeneID:192272,Genbank:XM_006240320.3,RGD:621055	acyl-CoA thioesterase 2		GO:0042493,GO:0005102,GO:0042760,GO:0005739,GO:0047617,GO:0005759,GO:0006631,GO:0006637,GO:0052689,GO:0009725,GO:0070849,GO:0016290,GO:0000038,GO:0102991,GO:0016790,GO:0001666,GO:0031667,GO:0001676	response to drug|signaling receptor binding|very long-chain fatty acid catabolic process|mitochondrion|acyl-CoA hydrolase activity|mitochondrial matrix|fatty acid metabolic process|acyl-CoA metabolic process|carboxylic ester hydrolase activity|response to hormone|response to epidermal growth factor|palmitoyl-CoA hydrolase activity|very long-chain fatty acid metabolic process|myristoyl-CoA hydrola…	rno00062,rno01040,rno04913	Fatty acid elongation|Biosynthesis of unsaturated fatty acids|Ovarian Steroidogenesis
Acot3	124	219	170	125	138	157	167	206	225	GeneID:314304,Genbank:NM_001108041.1,RGD:1564089	acyl-CoA thioesterase 3		GO:0016790,GO:0047617,GO:0006631,GO:0006637	thiolester hydrolase activity|acyl-CoA hydrolase activity|fatty acid metabolic process|acyl-CoA metabolic process	rno00062,rno01040	Fatty acid elongation|Biosynthesis of unsaturated fatty acids
Acot4	2	2	9	3	8	4	5	12	5	GeneID:681337,Genbank:NM_001109440.1,RGD:1596753	acyl-CoA thioesterase 4		GO:0047617,GO:0005102,GO:0005777,GO:0006104,GO:0006631,GO:0006637,GO:0019605,GO:0032788,GO:0032789,GO:0043648,GO:0000038,GO:0043649,GO:0001676,GO:0046459,GO:0004778	acyl-CoA hydrolase activity|signaling receptor binding|peroxisome|succinyl-CoA metabolic process|fatty acid metabolic process|acyl-CoA metabolic process|butyrate metabolic process|saturated monocarboxylic acid metabolic process|unsaturated monocarboxylic acid metabolic process|dicarboxylic acid metabolic process|very long-chain fatty acid metabolic process|dicarboxylic acid catabolic process|long…	rno00062,rno01040	Fatty acid elongation|Biosynthesis of unsaturated fatty acids
Acot5	1	2	7	0	4	2	0	1	0	GeneID:503049,Genbank:NM_001079709.1,RGD:1565917	acyl-CoA thioesterase 5		GO:0005829,GO:0006631,GO:0006637,GO:0032788,GO:0032789,GO:0047617,GO:0000038,GO:0001676,GO:0005737	cytosol|fatty acid metabolic process|acyl-CoA metabolic process|saturated monocarboxylic acid metabolic process|unsaturated monocarboxylic acid metabolic process|acyl-CoA hydrolase activity|very long-chain fatty acid metabolic process|long-chain fatty acid metabolic process|cytoplasm	rno00062,rno01040	Fatty acid elongation|Biosynthesis of unsaturated fatty acids
Acot6	1	1	4	0	1	2	4	2	0	GeneID:299193,Genbank:NM_001305285.1,RGD:1309669	acyl-CoA thioesterase 6		GO:0006637,GO:0047617,GO:0005737,GO:0005829,GO:0006631	acyl-CoA metabolic process|acyl-CoA hydrolase activity|cytoplasm|cytosol|fatty acid metabolic process
Acot7	250	276	245	254	322	231	348	317	232	GeneID:26759,Genbank:NM_013214.4,RGD:628856	acyl-CoA thioesterase 7		GO:1900535,GO:0042802,GO:0005829,GO:0042803,GO:0043005,GO:0006631,GO:0006637,GO:0009062,GO:0015937,GO:0044297,GO:0016290,GO:0047617,GO:0016787,GO:0051792,GO:0036042,GO:0000062,GO:0052689,GO:0036114,GO:0005654,GO:0102991,GO:0036116	palmitic acid biosynthetic process|identical protein binding|cytosol|protein homodimerization activity|neuron projection|fatty acid metabolic process|acyl-CoA metabolic process|fatty acid catabolic process|coenzyme A biosynthetic process|cell body|palmitoyl-CoA hydrolase activity|acyl-CoA hydrolase activity|hydrolase activity|medium-chain fatty acid biosynthetic process|long-chain fatty acyl-CoA …	rno00062,rno01040	Fatty acid elongation|Biosynthesis of unsaturated fatty acids
Acot8	94	76	68	81	79	65	54	90	86	GeneID:170588,Genbank:NM_130756.3,RGD:70368	acyl-CoA thioesterase 8		GO:0052689,GO:0016559,GO:0005777,GO:0052815,GO:0033882,GO:0005782,GO:0043649,GO:0006637,GO:0052816,GO:0045225,GO:0009062,GO:0016290,GO:0005102,GO:0047617,GO:0005739	carboxylic ester hydrolase activity|peroxisome fission|peroxisome|medium-chain acyl-CoA hydrolase activity|choloyl-CoA hydrolase activity|peroxisomal matrix|dicarboxylic acid catabolic process|acyl-CoA metabolic process|long-chain acyl-CoA hydrolase activity|negative regulation of CD4 biosynthetic process|fatty acid catabolic process|palmitoyl-CoA hydrolase activity|signaling receptor binding|acy…	rno00120,rno04146	Primary bile acid biosynthesis|Peroxisome
Acot9	592	605	681	659	674	628	588	709	649	GeneID:302640,Genbank:NM_001013960.1,RGD:1359188	acyl-CoA thioesterase 9		GO:0006637,GO:0047617,GO:0003986,GO:0005739	acyl-CoA metabolic process|acyl-CoA hydrolase activity|acetyl-CoA hydrolase activity|mitochondrion
Acox1	1712	1902	2003	2216	2013	1837	1907	2059	1888	GeneID:50681,Genbank:NM_017340.2,RGD:619757	acyl-CoA oxidase 1		GO:0005634,GO:0005654,GO:0005730,GO:0005737,GO:0005739,GO:0006629,GO:0005777,GO:0006635,GO:0006693,GO:0007283,GO:0042803,GO:0016401,GO:0043231,GO:0047485,GO:0050660,GO:0055088,GO:0000038,GO:0071949,GO:0003995,GO:0003997,GO:0005102,GO:0005504,GO:0005778,GO:0005886,GO:0006091,GO:0016559,GO:0019395,GO:0030165,GO:0033539,GO:0033540,GO:0042632	nucleus|nucleoplasm|nucleolus|cytoplasm|mitochondrion|lipid metabolic process|peroxisome|fatty acid beta-oxidation|prostaglandin metabolic process|spermatogenesis|protein homodimerization activity|palmitoyl-CoA oxidase activity|intracellular membrane-bounded organelle|protein N-terminus binding|flavin adenine dinucleotide binding|lipid homeostasis|very long-chain fatty acid metabolic process|FAD …	rno00071,rno00592,rno01040,rno04024,rno04146,rno03320	Fatty acid degradation|alpha-Linolenic acid metabolism|Biosynthesis of unsaturated fatty acids|cAMP signaling pathway|Peroxisome|PPAR signaling pathway
Acox2	0	1	0	0	0	1	0	1	0	GeneID:252898,Genbank:XM_006251745.2,RGD:628684	acyl-CoA oxidase 2		GO:0050660,GO:0016401,GO:0005102,GO:0055088,GO:0033539,GO:0005504,GO:0071949,GO:0033540,GO:0005777,GO:1902884,GO:0005829,GO:0033791,GO:0006631,GO:0006635,GO:0010942,GO:0003995,GO:0043231,GO:0003997	flavin adenine dinucleotide binding|palmitoyl-CoA oxidase activity|signaling receptor binding|lipid homeostasis|fatty acid beta-oxidation using acyl-CoA dehydrogenase|fatty acid binding|FAD binding|fatty acid beta-oxidation using acyl-CoA oxidase|peroxisome|positive regulation of response to oxidative stress|cytosol|3alpha,7alpha,12alpha-trihydroxy-5beta-cholestanoyl-CoA 24-hydroxylase activity|f…	rno00120,rno04146,rno03320	Primary bile acid biosynthesis|Peroxisome|PPAR signaling pathway
Acox3	851	751	913	855	887	798	883	926	882	GeneID:83522,Genbank:XM_017599392.1,RGD:69245	acyl-CoA oxidase 3, pristanoyl		GO:0050660,GO:0005102,GO:0005504,GO:0055088,GO:0005739,GO:0005777,GO:0006635,GO:0071949,GO:0016402,GO:0033539,GO:0003995,GO:0033540,GO:0003997	flavin adenine dinucleotide binding|signaling receptor binding|fatty acid binding|lipid homeostasis|mitochondrion|peroxisome|fatty acid beta-oxidation|FAD binding|pristanoyl-CoA oxidase activity|fatty acid beta-oxidation using acyl-CoA dehydrogenase|acyl-CoA dehydrogenase activity|fatty acid beta-oxidation using acyl-CoA oxidase|acyl-CoA oxidase activity	rno00071,rno00592,rno01040,rno04024,rno04146,rno03320	Fatty acid degradation|alpha-Linolenic acid metabolism|Biosynthesis of unsaturated fatty acids|cAMP signaling pathway|Peroxisome|PPAR signaling pathway
Acoxl	0	0	0	2	0	0	0	0	0	GeneID:296138,Genbank:XM_017591581.1,RGD:1306814	acyl-CoA oxidase-like		GO:0006635,GO:0033539,GO:0050660,GO:0055088,GO:0071949,GO:0003995,GO:0003997,GO:0005777	fatty acid beta-oxidation|fatty acid beta-oxidation using acyl-CoA dehydrogenase|flavin adenine dinucleotide binding|lipid homeostasis|FAD binding|acyl-CoA dehydrogenase activity|acyl-CoA oxidase activity|peroxisome
Acp1	157	202	241	266	200	193	201	203	241	GeneID:24161,Genbank:NM_001135562.1,RGD:2020	acid phosphatase 1, soluble		GO:0042383,GO:0004725,GO:0004726,GO:0043005,GO:0005737,GO:0005829,GO:0007268,GO:0009898,GO:0016791,GO:0003993,GO:0017124,GO:0035335	sarcolemma|protein tyrosine phosphatase activity|non-membrane spanning protein tyrosine phosphatase activity|neuron projection|cytoplasm|cytosol|chemical synaptic transmission|cytoplasmic side of plasma membrane|phosphatase activity|acid phosphatase activity|SH3 domain binding|peptidyl-tyrosine dephosphorylation	rno00730,rno00740,rno04520	Thiamine metabolism|Riboflavin metabolism|Adherens junction
Acp2	659	607	703	671	687	569	797	802	749	GeneID:24162,Genbank:XM_006234500.2,RGD:2021	acid phosphatase 2, lysosomal		GO:0016021,GO:0003993,GO:0016311,GO:0031410,GO:0004721,GO:0005764,GO:0043005,GO:0005765,GO:0043202,GO:0006470,GO:0048102,GO:0007040,GO:0001501,GO:0007268,GO:0010033,GO:0001784	integral component of membrane|acid phosphatase activity|dephosphorylation|cytoplasmic vesicle|phosphoprotein phosphatase activity|lysosome|neuron projection|lysosomal membrane|lysosomal lumen|protein dephosphorylation|autophagic cell death|lysosome organization|skeletal system development|chemical synaptic transmission|response to organic substance|phosphotyrosine residue binding	rno00740,rno04142	Riboflavin metabolism|Lysosome
Acp5	161	178	218	135	248	141	227	227	218	GeneID:25732,Genbank:NM_001270889.1,RGD:2022	acid phosphatase 5, tartrate resistant		GO:0007162,GO:0008198,GO:0008199,GO:0032695,GO:0010043,GO:0032720,GO:0014070,GO:0016021,GO:0032929,GO:0033555,GO:0033591,GO:0060349,GO:0034097,GO:0070723,GO:0045019,GO:0001503,GO:0003993,GO:0005615,GO:0005764,GO:0016311,GO:0016787,GO:0030316,GO:0030335,GO:0032496,GO:0032691,GO:0045453,GO:0050728,GO:0050830	negative regulation of cell adhesion|ferrous iron binding|ferric iron binding|negative regulation of interleukin-12 production|response to zinc ion|negative regulation of tumor necrosis factor production|response to organic cyclic compound|integral component of membrane|negative regulation of superoxide anion generation|multicellular organismal response to stress|response to L-ascorbic acid|bone …	rno00740,rno04142,rno04380,rno05323	Riboflavin metabolism|Lysosome|Osteoclast differentiation|Rheumatoid arthritis
Acp6	275	317	323	303	293	254	291	304	288	GeneID:295305,Genbank:NM_001031645.1,RGD:1306336	acid phosphatase 6, lysophosphatidic		GO:0006644,GO:0016311,GO:0052642,GO:2001311,GO:0002244,GO:0005737,GO:0005739	phospholipid metabolic process|dephosphorylation|lysophosphatidic acid phosphatase activity|lysobisphosphatidic acid metabolic process|hematopoietic progenitor cell differentiation|cytoplasm|mitochondrion
Acp7	0	0	0	0	0	0	0	0	0	GeneID:687403,Genbank:XM_017590440.1,RGD:1585399	acid phosphatase 7, tartrate resistant		GO:0003993,GO:0016311,GO:0046872	acid phosphatase activity|dephosphorylation|metal ion binding
Acpp	1	4	1	6	4	5	7	6	2	GeneID:56780,Genbank:XM_017595870.1,RGD:2023	acid phosphatase, prostate		GO:0006144,GO:0006772,GO:0008253,GO:0009117,GO:0033265,GO:0042131,GO:0012506,GO:0042802,GO:0042803,GO:0045177,GO:0046085,GO:0003993,GO:0005615,GO:0005622,GO:0005771,GO:0005886,GO:0016021,GO:0016311,GO:0016791,GO:0030141,GO:0051289,GO:0030175,GO:0051930,GO:0031985,GO:0052642,GO:0060168	purine nucleobase metabolic process|thiamine metabolic process|5'-nucleotidase activity|nucleotide metabolic process|choline binding|thiamine phosphate phosphatase activity|vesicle membrane|identical protein binding|protein homodimerization activity|apical part of cell|adenosine metabolic process|acid phosphatase activity|extracellular space|intracellular|multivesicular body|plasma membrane|integ…
Acpt	4	2	6	0	4	4	9	4	7	GeneID:308569,Genbank:XM_006229051.3,RGD:1308270	acid phosphatase, testicular		GO:0016021,GO:0042476	integral component of membrane|odontogenesis
Acr	5	10	3	11	9	5	4	5	4	GeneID:24163,Genbank:XM_006242178.3,RGD:2024	acrosin		GO:0042806,GO:0007340,GO:0007190,GO:0001669,GO:0043159,GO:0007341,GO:0002077,GO:0048545,GO:0007338,GO:0003674,GO:0004040,GO:0004252,GO:0008144,GO:0008233,GO:0007339,GO:0005537,GO:0008236,GO:0032991,GO:0005798,GO:0006508	fucose binding|acrosome reaction|activation of adenylate cyclase activity|acrosomal vesicle|acrosomal matrix|penetration of zona pellucida|acrosome matrix dispersal|response to steroid hormone|single fertilization|molecular_function|amidase activity|serine-type endopeptidase activity|drug binding|peptidase activity|binding of sperm to zona pellucida|mannose binding|serine-type peptidase activity|…
Acrbp	125	111	118	126	111	109	102	120	116	GeneID:500316,Genbank:NM_001025049.1,RGD:1564880	acrosin binding protein		GO:0002080,GO:0005576,GO:0005634,GO:0031410,GO:0048240,GO:0001669	acrosomal membrane|extracellular region|nucleus|cytoplasmic vesicle|sperm capacitation|acrosomal vesicle
Acrv1	0	0	0	0	0	0	0	0	0	GeneID:60353,Genbank:NM_021747.1,RGD:620153	acrosomal vesicle protein 1		GO:0001669	acrosomal vesicle
Acsbg1	7	5	4	1	10	8	17	9	11	GeneID:171410,Genbank:XM_008766203.2,RGD:708557	acyl-CoA synthetase bubblegum family member 1		GO:0102391,GO:0005777,GO:0001552,GO:0005783,GO:0001676,GO:0005794,GO:0004467,GO:0031410,GO:0031957,GO:0005524,GO:0005737,GO:0000038,GO:0051384	decanoate-CoA ligase activity|peroxisome|ovarian follicle atresia|endoplasmic reticulum|long-chain fatty acid metabolic process|Golgi apparatus|long-chain fatty acid-CoA ligase activity|cytoplasmic vesicle|very long-chain fatty acid-CoA ligase activity|ATP binding|cytoplasm|very long-chain fatty acid metabolic process|response to glucocorticoid	rno00061,rno00071,rno04920,rno03320	Fatty acid biosynthesis|Fatty acid degradation|Adipocytokine signaling pathway|PPAR signaling pathway
Acsbg2	5	1	3	0	7	0	0	2	5	GeneID:301120,Genbank:XM_006244311.3,RGD:1588580	acyl-CoA synthetase bubblegum family member 2		GO:0005524,GO:0005575,GO:0005737,GO:0005739,GO:0005829,GO:0006631,GO:0007275,GO:0007283,GO:0008150,GO:0016020,GO:0030154,GO:0001676,GO:0047617,GO:0003674,GO:0102391,GO:0004467	ATP binding|cellular_component|cytoplasm|mitochondrion|cytosol|fatty acid metabolic process|multicellular organism development|spermatogenesis|biological_process|membrane|cell differentiation|long-chain fatty acid metabolic process|acyl-CoA hydrolase activity|molecular_function|decanoate-CoA ligase activity|long-chain fatty acid-CoA ligase activity	rno00061,rno00071,rno04920,rno03320	Fatty acid biosynthesis|Fatty acid degradation|Adipocytokine signaling pathway|PPAR signaling pathway
Acsf2	759	655	736	622	704	687	837	790	756	GeneID:619561,Genbank:NM_001034951.1,RGD:1562656	acyl-CoA synthetase family member 2		GO:0005524,GO:0006631,GO:0016874	ATP binding|fatty acid metabolic process|ligase activity
Acsf3	305	258	326	387	286	284	315	328	310	GeneID:498962,Genbank:XM_574249.7,RGD:1586037	acyl-CoA synthetase family member 3		GO:0016878,GO:0031957,GO:0090409,GO:0090410,GO:0005739,GO:0006631,GO:0006633	acid-thiol ligase activity|very long-chain fatty acid-CoA ligase activity|malonyl-CoA synthetase activity|malonate catabolic process|mitochondrion|fatty acid metabolic process|fatty acid biosynthetic process	rno00280	Valine, leucine and isoleucine degradation
Acsl1	3562	4418	3457	4519	3908	3871	3130	3460	3361	GeneID:25288,Genbank:NM_012820.1,RGD:2015	acyl-CoA synthetase long-chain family member 1		GO:0071902,GO:0010033,GO:0004467,GO:0102391,GO:0014070,GO:0005524,GO:0015908,GO:0005739,GO:0005741,GO:0005778,GO:0005783,GO:0005789,GO:0016021,GO:0005886,GO:0033211,GO:0006629,GO:0034201,GO:0006631,GO:0042178,GO:0006641,GO:0001676,GO:0042493,GO:0007584,GO:0003987,GO:0044539,GO:0008610	positive regulation of protein serine/threonine kinase activity|response to organic substance|long-chain fatty acid-CoA ligase activity|decanoate-CoA ligase activity|response to organic cyclic compound|ATP binding|fatty acid transport|mitochondrion|mitochondrial outer membrane|peroxisomal membrane|endoplasmic reticulum|endoplasmic reticulum membrane|integral component of membrane|plasma membrane|…	rno00061,rno00071,rno04146,rno04216,rno04920,rno03320,rno04714	Fatty acid biosynthesis|Fatty acid degradation|Peroxisome|Ferroptosis|Adipocytokine signaling pathway|PPAR signaling pathway|Thermogenesis
Acsl3	2575	2503	2509	2144	2470	1887	2858	2950	2525	GeneID:114024,Genbank:NM_057107.1,RGD:70552	acyl-CoA synthetase long-chain family member 3		GO:0019901,GO:0005524,GO:0019904,GO:0005575,GO:0034379,GO:0005741,GO:0005778,GO:0005783,GO:0005789,GO:0005794,GO:0042998,GO:0005811,GO:0044539,GO:0006633,GO:0048471,GO:0007420,GO:0051047,GO:0007584,GO:0001676,GO:0102391,GO:0014070,GO:0004467,GO:2001247,GO:0016021	protein kinase binding|ATP binding|protein domain specific binding|cellular_component|very-low-density lipoprotein particle assembly|mitochondrial outer membrane|peroxisomal membrane|endoplasmic reticulum|endoplasmic reticulum membrane|Golgi apparatus|positive regulation of Golgi to plasma membrane protein transport|lipid droplet|long-chain fatty acid import|fatty acid biosynthetic process|perinu…	rno00061,rno00071,rno04146,rno04216,rno04920,rno03320,rno04714	Fatty acid biosynthesis|Fatty acid degradation|Peroxisome|Ferroptosis|Adipocytokine signaling pathway|PPAR signaling pathway|Thermogenesis
Acsl4	1207	1215	1345	1153	1325	1079	1442	1328	1032	GeneID:113976,Genbank:XM_006257316.2,RGD:69401	acyl-CoA synthetase long-chain family member 4		GO:0070672,GO:0030307,GO:0005524,GO:0102391,GO:0031957,GO:0005737,GO:0031966,GO:0005739,GO:0005777,GO:0005783,GO:0005811,GO:0006629,GO:0032307,GO:0006631,GO:0043025,GO:0006641,GO:0044233,GO:0007584,GO:0047676,GO:0008610,GO:0001676,GO:0060136,GO:0015908,GO:0004467,GO:0060996,GO:0030182	response to interleukin-15|positive regulation of cell growth|ATP binding|decanoate-CoA ligase activity|very long-chain fatty acid-CoA ligase activity|cytoplasm|mitochondrial membrane|mitochondrion|peroxisome|endoplasmic reticulum|lipid droplet|lipid metabolic process|negative regulation of prostaglandin secretion|fatty acid metabolic process|neuronal cell body|triglyceride metabolic process|ER-m…	rno00061,rno00071,rno04146,rno04216,rno04920,rno03320,rno04714	Fatty acid biosynthesis|Fatty acid degradation|Peroxisome|Ferroptosis|Adipocytokine signaling pathway|PPAR signaling pathway|Thermogenesis
Acsl5	292	307	355	257	338	296	308	323	264	GeneID:94340,Genbank:NM_053607.1,RGD:69402	acyl-CoA synthetase long-chain family member 5		GO:0032869,GO:0007584,GO:0004467,GO:0070723,GO:0008654,GO:0005524,GO:0102391,GO:0009744,GO:0005634,GO:2001236,GO:0005730,GO:0005739,GO:0009749,GO:0005741,GO:0010747,GO:0005743,GO:0010867,GO:0005783,GO:0015908,GO:0001676,GO:0016021,GO:0005789,GO:0003824,GO:0032000,GO:0006631	cellular response to insulin stimulus|response to nutrient|long-chain fatty acid-CoA ligase activity|response to cholesterol|phospholipid biosynthetic process|ATP binding|decanoate-CoA ligase activity|response to sucrose|nucleus|regulation of extrinsic apoptotic signaling pathway|nucleolus|mitochondrion|response to glucose|mitochondrial outer membrane|positive regulation of plasma membrane long-c…	rno00061,rno00071,rno04146,rno04216,rno04920,rno03320,rno04714	Fatty acid biosynthesis|Fatty acid degradation|Peroxisome|Ferroptosis|Adipocytokine signaling pathway|PPAR signaling pathway|Thermogenesis
Acsl6	21	22	25	19	27	20	33	26	20	GeneID:117243,Genbank:XM_006246224.3,RGD:69403	acyl-CoA synthetase long-chain family member 6		GO:0016021,GO:0007405,GO:0001676,GO:0019899,GO:0007584,GO:0004467,GO:0032869,GO:0008654,GO:0042803,GO:0005524,GO:0005634,GO:0009629,GO:0005739,GO:0010747,GO:0005741,GO:0048545,GO:0010867,GO:0005778,GO:0048666,GO:0010976,GO:0005789,GO:0001666,GO:0102391,GO:0015908,GO:0006641,GO:0016020	integral component of membrane|neuroblast proliferation|long-chain fatty acid metabolic process|enzyme binding|response to nutrient|long-chain fatty acid-CoA ligase activity|cellular response to insulin stimulus|phospholipid biosynthetic process|protein homodimerization activity|ATP binding|nucleus|response to gravity|mitochondrion|positive regulation of plasma membrane long-chain fatty acid tran…	rno00061,rno00071,rno04146,rno04216,rno04920,rno03320,rno04714	Fatty acid biosynthesis|Fatty acid degradation|Peroxisome|Ferroptosis|Adipocytokine signaling pathway|PPAR signaling pathway|Thermogenesis
Acsm1	5	3	3	0	1	0	0	2	1	GeneID:361638,Genbank:XM_006230127.3,RGD:1306813	acyl-CoA synthetase medium-chain family member 1		GO:0005759,GO:0006633,GO:0006637,GO:0015645,GO:0047760,GO:0003996,GO:0004321	mitochondrial matrix|fatty acid biosynthetic process|acyl-CoA metabolic process|fatty acid ligase activity|butyrate-CoA ligase activity|acyl-CoA ligase activity|fatty-acyl-CoA synthase activity	rno00650	Butanoate metabolism
Acsm2a	0	0	0	0	0	0	0	0	0	GeneID:246263,Genbank:NM_144748.1,RGD:708383	acyl-CoA synthetase medium-chain family member 2A		GO:0005524,GO:0005575,GO:0005759,GO:0006633,GO:0006637,GO:0008150,GO:0015645,GO:0036112,GO:0046872,GO:0047760,GO:0003674,GO:0003996,GO:0004321	ATP binding|cellular_component|mitochondrial matrix|fatty acid biosynthetic process|acyl-CoA metabolic process|biological_process|fatty acid ligase activity|medium-chain fatty-acyl-CoA metabolic process|metal ion binding|butyrate-CoA ligase activity|molecular_function|acyl-CoA ligase activity|fatty-acyl-CoA synthase activity
Acsm3	12	21	18	24	15	30	16	9	15	GeneID:24763,Genbank:XM_006230106.3,RGD:62086	acyl-CoA synthetase medium-chain family member 3		GO:0005524,GO:0005575,GO:0005759,GO:0006633,GO:0006637,GO:0008150,GO:0015645,GO:0046872,GO:0003674,GO:0047760,GO:0003996,GO:0004321	ATP binding|cellular_component|mitochondrial matrix|fatty acid biosynthetic process|acyl-CoA metabolic process|biological_process|fatty acid ligase activity|metal ion binding|molecular_function|butyrate-CoA ligase activity|acyl-CoA ligase activity|fatty-acyl-CoA synthase activity	rno00650	Butanoate metabolism
Acsm4	0	0	0	0	0	0	0	0	0	GeneID:353317,Genbank:NM_181695.1,RGD:727928	acyl-CoA synthetase medium-chain family member 4		GO:0005524,GO:0005549,GO:0005739,GO:0005759,GO:0006633,GO:0006637,GO:0007608,GO:0015645,GO:0046872,GO:0047760,GO:0003996,GO:0004321	ATP binding|odorant binding|mitochondrion|mitochondrial matrix|fatty acid biosynthetic process|acyl-CoA metabolic process|sensory perception of smell|fatty acid ligase activity|metal ion binding|butyrate-CoA ligase activity|acyl-CoA ligase activity|fatty-acyl-CoA synthase activity	rno00650	Butanoate metabolism
Acsm5	32	46	25	41	66	56	18	21	12	GeneID:361637,Genbank:XM_017589392.1,RGD:1309578	acyl-CoA synthetase medium-chain family member 5		GO:0004321,GO:0005524,GO:0005525,GO:0005575,GO:0005759,GO:0006633,GO:0006637,GO:0008150,GO:0015645,GO:0046872,GO:0047760,GO:0003674,GO:0003824,GO:0003996	fatty-acyl-CoA synthase activity|ATP binding|GTP binding|cellular_component|mitochondrial matrix|fatty acid biosynthetic process|acyl-CoA metabolic process|biological_process|fatty acid ligase activity|metal ion binding|butyrate-CoA ligase activity|molecular_function|catalytic activity|acyl-CoA ligase activity	rno00650	Butanoate metabolism
Acss1	2118	1981	1990	2349	2046	1586	1831	1874	2241	GeneID:296259,Genbank:NM_001106524.1,RGD:1306246	acyl-CoA synthetase short-chain family member 1		GO:0005739,GO:0005759,GO:0006085,GO:0016208,GO:0019413,GO:0019427,GO:0019542,GO:0003987,GO:0005524	mitochondrion|mitochondrial matrix|acetyl-CoA biosynthetic process|AMP binding|acetate biosynthetic process|acetyl-CoA biosynthetic process from acetate|propionate biosynthetic process|acetate-CoA ligase activity|ATP binding	rno00010,rno00620,rno00640	Glycolysis / Gluconeogenesis|Pyruvate metabolism|Propanoate metabolism
Acss2	2707	2665	2759	2568	2782	2337	2916	3051	2791	GeneID:311569,Genbank:XM_006235321.3,RGD:1305489	acyl-CoA synthetase short-chain family member 2		GO:0005654,GO:0005737,GO:0005829,GO:0006085,GO:0008610,GO:0016021,GO:0016208,GO:0019413,GO:0019427,GO:0003987,GO:0019542,GO:0043231	nucleoplasm|cytoplasm|cytosol|acetyl-CoA biosynthetic process|lipid biosynthetic process|integral component of membrane|AMP binding|acetate biosynthetic process|acetyl-CoA biosynthetic process from acetate|acetate-CoA ligase activity|propionate biosynthetic process|intracellular membrane-bounded organelle	rno00010,rno00620,rno00640	Glycolysis / Gluconeogenesis|Pyruvate metabolism|Propanoate metabolism
Acss3	445	554	470	548	551	631	420	436	341	GeneID:314800,Genbank:XM_006241302.3,RGD:1307051	acyl-CoA synthetase short-chain family member 3		GO:0003824	catalytic activity	rno00640	Propanoate metabolism
Acta1	9	231	78	30	20	7	26	12	7	GeneID:29437,Genbank:NM_019212.2,RGD:2025	actin, alpha 1, skeletal muscle		GO:0090131,GO:0030175,GO:0005575,GO:0030240,GO:0005737,GO:0005865,GO:0005884,GO:0009612,GO:0043503,GO:0009991,GO:0044297,GO:0010226,GO:0048545,GO:0010628,GO:0048741,GO:0015629,GO:0001725,GO:0030017,GO:0071417,GO:0030027,GO:0005524	mesenchyme migration|filopodium|cellular_component|skeletal muscle thin filament assembly|cytoplasm|striated muscle thin filament|actin filament|response to mechanical stimulus|skeletal muscle fiber adaptation|response to extracellular stimulus|cell body|response to lithium ion|response to steroid hormone|positive regulation of gene expression|skeletal muscle fiber development|actin cytoskeleton|…
Acta2	3282	2745	3207	3081	4539	2733	4303	5702	6028	GeneID:81633,Genbank:NM_031004.2,RGD:621676	actin, alpha 2, smooth muscle, aorta		GO:0030485,GO:0005737,GO:0044297,GO:0061041,GO:0005856,GO:0006936,GO:0008217,GO:0009615,GO:0010628,GO:0061870,GO:0014829,GO:0061874,GO:0015629,GO:0070374,GO:0072144,GO:0019901,GO:0001725,GO:0090131,GO:0030027,GO:0005524,GO:2000491,GO:0030175	smooth muscle contractile fiber|cytoplasm|cell body|regulation of wound healing|cytoskeleton|muscle contraction|regulation of blood pressure|response to virus|positive regulation of gene expression|positive regulation of hepatic stellate cell migration|vascular smooth muscle contraction|positive regulation of hepatic stellate cell contraction|actin cytoskeleton|positive regulation of ERK1 and ERK…	rno04371,rno04926,rno04270	Apelin signaling pathway|Relaxin signaling pathway|Vascular smooth muscle contraction
Actb	29089	26618	30159	28179	31990	25253	30993	35195	28515	GeneID:81822,Genbank:NM_031144.3,RGD:628837	actin, beta		GO:0005856,GO:0005886,GO:0005925,GO:0007409,GO:0007623,GO:0009612,GO:0032091,GO:0014069,GO:0015629,GO:0032991,GO:0035267,GO:0035902,GO:0072749,GO:0036464,GO:0097433,GO:0042802,GO:0098973,GO:0098974,GO:0001725,GO:0002102,GO:0005515,GO:0005524,GO:0005634,GO:0005829,GO:0019894,GO:0019901,GO:0030424,GO:0030863,GO:0043209,GO:0030957,GO:0045121,GO:0048870,GO:0050998,GO:0060041,GO:0071257	cytoskeleton|plasma membrane|focal adhesion|axonogenesis|circadian rhythm|response to mechanical stimulus|negative regulation of protein binding|postsynaptic density|actin cytoskeleton|protein-containing complex|NuA4 histone acetyltransferase complex|response to immobilization stress|cellular response to cytochalasin B|cytoplasmic ribonucleoprotein granule|dense body|identical protein binding|str…	rno04015,rno04390,rno04145,rno04210,rno04510,rno04520,rno04530,rno04810,rno04611,rno04670,rno04921,rno04919,rno04971,rno04714,rno05205,rno05225,rno05418,rno05410,rno05412,rno05414,rno05416,rno05132,rno05100,rno05164	Rap1 signaling pathway|Hippo signaling pathway|Phagosome|Apoptosis|Focal adhesion|Adherens junction|Tight junction|Regulation of actin cytoskeleton|Platelet activation|Leukocyte transendothelial migration|Oxytocin signaling pathway|Thyroid hormone signaling pathway|Gastric acid secretion|Thermogenesis|Proteoglycans in cancer|Hepatocellular carcinoma|Fluid shear stress and atherosclerosis|Hypertro…
Actbl2	0	0	0	0	0	0	0	0	0	GeneID:294732,Genbank:NM_001106409.1,RGD:1309504	actin, beta-like 2		GO:0005524	ATP binding
Actc1	0	0	0	2	54	0	1	0	0	GeneID:29275,Genbank:NM_019183.1,RGD:2026	actin, alpha, cardiac muscle 1		GO:0070252,GO:0042493,GO:0005737,GO:0090131,GO:0042643,GO:0005884,GO:0043066,GO:0010628,GO:0016887,GO:0017022,GO:0030017,GO:0030027,GO:0044297,GO:0030048,GO:0045471,GO:0030175,GO:0055003,GO:0030240,GO:0055008,GO:0031032,GO:0005515,GO:0060047,GO:0031674,GO:0005524,GO:0060048,GO:0033275	actin-mediated cell contraction|response to drug|cytoplasm|mesenchyme migration|actomyosin, actin portion|actin filament|negative regulation of apoptotic process|positive regulation of gene expression|ATPase activity|myosin binding|sarcomere|lamellipodium|cell body|actin filament-based movement|response to ethanol|filopodium|cardiac myofibril assembly|skeletal muscle thin filament assembly|cardia…	rno04260,rno04261,rno05410,rno05414	Cardiac muscle contraction|Adrenergic signaling in cardiomyocytes|Hypertrophic cardiomyopathy (HCM)|Dilated cardiomyopathy (DCM)
Actg1	4309	3202	4255	3453	4158	3500	4428	4762	4047	GeneID:287876,Genbank:XM_017597166.1,RGD:1304556	actin, gamma 1		GO:0045214,GO:0005524,GO:0045335,GO:0005829,GO:0051592,GO:0005856,GO:0005884,GO:0005886,GO:0005925,GO:0009612,GO:0070062,GO:0015629,GO:0071346,GO:0030016,GO:0097433,GO:0031625,GO:0031941,GO:0003674,GO:0042802,GO:0005200,GO:0043209,GO:0005522	sarcomere organization|ATP binding|phagocytic vesicle|cytosol|response to calcium ion|cytoskeleton|actin filament|plasma membrane|focal adhesion|response to mechanical stimulus|extracellular exosome|actin cytoskeleton|cellular response to interferon-gamma|myofibril|dense body|ubiquitin protein ligase binding|filamentous actin|molecular_function|identical protein binding|structural constituent of …	rno04015,rno04390,rno04145,rno04210,rno04510,rno04520,rno04530,rno04810,rno04611,rno04670,rno04921,rno04919,rno04714,rno05205,rno05225,rno05418,rno05410,rno05412,rno05414,rno05416,rno05132,rno05100,rno05164	Rap1 signaling pathway|Hippo signaling pathway|Phagosome|Apoptosis|Focal adhesion|Adherens junction|Tight junction|Regulation of actin cytoskeleton|Platelet activation|Leukocyte transendothelial migration|Oxytocin signaling pathway|Thyroid hormone signaling pathway|Thermogenesis|Proteoglycans in cancer|Hepatocellular carcinoma|Fluid shear stress and atherosclerosis|Hypertrophic cardiomyopathy (HC…
Actg2	78	31	63	68	134	51	127	201	192	GeneID:25365,Genbank:XM_006236728.2,RGD:2027	actin, gamma 2, smooth muscle, enteric		GO:0005737,GO:0008150,GO:0010628,GO:0030027,GO:0030175,GO:0032982,GO:0044297,GO:0071944,GO:0090131,GO:0003674,GO:0005524,GO:0005575	cytoplasm|biological_process|positive regulation of gene expression|lamellipodium|filopodium|myosin filament|cell body|cell periphery|mesenchyme migration|molecular_function|ATP binding|cellular_component	rno04270	Vascular smooth muscle contraction
Actl10	20	26	20	23	19	20	22	22	33	GeneID:100911682,Genbank:XM_003749597.4,RGD:6491130	actin-like 10
Actl11	0	0	0	0	0	0	0	0	0	GeneID:316000,Genbank:NM_001024788.1,RGD:1310036	actin-like 11
Actl6a	325	285	315	327	347	252	293	331	287	GeneID:361925,Genbank:NM_001039033.1,RGD:1307747	actin-like 6A		GO:0071564,GO:0005575,GO:0005634,GO:0005654,GO:0005886,GO:0006338,GO:0007399,GO:0016514,GO:0021510,GO:0031011,GO:0035267,GO:0003407,GO:0043967,GO:0003674,GO:0043968,GO:0003682	npBAF complex|cellular_component|nucleus|nucleoplasm|plasma membrane|chromatin remodeling|nervous system development|SWI/SNF complex|spinal cord development|Ino80 complex|NuA4 histone acetyltransferase complex|neural retina development|histone H4 acetylation|molecular_function|histone H2A acetylation|chromatin binding	rno04714,rno05225	Thermogenesis|Hepatocellular carcinoma
Actl6b	2	1	3	4	0	1	5	3	3	GeneID:288563,Genbank:XM_006249120.2,RGD:1307763	actin-like 6B		GO:0005634,GO:0005730,GO:0006338,GO:0006351,GO:0006355,GO:0007399,GO:0016514,GO:0021510,GO:0071565,GO:0003674,GO:0005575	nucleus|nucleolus|chromatin remodeling|transcription, DNA-templated|regulation of transcription, DNA-templated|nervous system development|SWI/SNF complex|spinal cord development|nBAF complex|molecular_function|cellular_component	rno04714,rno05225	Thermogenesis|Hepatocellular carcinoma
Actl7a	0	0	2	0	0	0	0	0	0	GeneID:298017,Genbank:XM_008763707.2,RGD:1304697	actin-like 7a		GO:0005737,GO:0005794,GO:0005856,GO:0031514,GO:0032991,GO:0001673,GO:0005515	cytoplasm|Golgi apparatus|cytoskeleton|motile cilium|protein-containing complex|male germ cell nucleus|protein binding
Actl7b	4	3	7	9	16	7	9	10	7	GeneID:313183,Genbank:NM_001025417.1,RGD:1305655	actin-like 7b		GO:0005737,GO:0005856	cytoplasm|cytoskeleton
Actl9	0	0	0	0	0	0	0	0	0	GeneID:314659,Genbank:NM_001108077.1,RGD:1306886	actin-like 9
Actl9b	0	0	0	0	0	0	0	0	0	GeneID:292516,Genbank:NM_001013893.1,RGD:1359476	actin-like 9b		GO:0005737,GO:0005856	cytoplasm|cytoskeleton
Actn1	1628	1617	1686	1753	1643	1677	1431	1605	1543	GeneID:81634,Genbank:NM_031005.3,RGD:70907	actinin, alpha 1		GO:0005178,GO:0005509,GO:0005515,GO:0005622,GO:0005634,GO:0005737,GO:0007015,GO:0005829,GO:0016328,GO:0005884,GO:0017166,GO:0019904,GO:0030017,GO:0030018,GO:0042803,GO:0042995,GO:0030027,GO:0043197,GO:0030168,GO:0044325,GO:0045214,GO:0048041,GO:0001725,GO:0090636,GO:0090637,GO:0048741,GO:0097433,GO:0051015,GO:1903506,GO:0001726,GO:1990357,GO:0003725,GO:0005886,GO:0005903,GO:0005911,GO:0005915,GO:…	integrin binding|calcium ion binding|protein binding|intracellular|nucleus|cytoplasm|actin filament organization|cytosol|lateral plasma membrane|actin filament|vinculin binding|protein domain specific binding|sarcomere|Z disc|protein homodimerization activity|cell projection|lamellipodium|dendritic spine|platelet activation|ion channel binding|sarcomere organization|focal adhesion assembly|stress…	rno04510,rno04520,rno04530,rno04810,rno04670,rno05203,rno05322,rno05146	Focal adhesion|Adherens junction|Tight junction|Regulation of actin cytoskeleton|Leukocyte transendothelial migration|Viral carcinogenesis|Systemic lupus erythematosus|Amoebiasis
Actn2	42	56	75	36	85	54	85	82	44	GeneID:291245,Genbank:NM_001170325.1,RGD:1308097	actinin alpha 2		GO:0030018,GO:0030035,GO:0030175,GO:0030274,GO:0030374,GO:0030375,GO:0030864,GO:0051695,GO:0031432,GO:0055013,GO:0042391,GO:0070080,GO:0042802,GO:0072659,GO:0086097,GO:1901017,GO:1901018,GO:1903506,GO:2000009,GO:2001137,GO:0005509,GO:0005515,GO:0005546,GO:0005886,GO:0005925,GO:0006936,GO:0008092,GO:0019904,GO:0030017,GO:0042803,GO:0043267,GO:0043268,GO:0044325,GO:0045214,GO:0046983,GO:0048041,GO:…	Z disc|microspike assembly|filopodium|LIM domain binding|ligand-dependent nuclear receptor transcription coactivator activity|thyroid hormone receptor coactivator activity|cortical actin cytoskeleton|actin filament uncapping|titin binding|cardiac muscle cell development|regulation of membrane potential|titin Z domain binding|identical protein binding|protein localization to plasma membrane|phosph…	rno05412	Arrhythmogenic right ventricular cardiomyopathy (ARVC)
Actn3	2	55	9	2	4	3	1	4	8	GeneID:171009,Genbank:NM_133424.2,RGD:621792	actinin alpha 3		GO:1903715,GO:0048633,GO:0005903,GO:1904025,GO:0048743,GO:0005925,GO:0051015,GO:0006936,GO:0014728,GO:0014732,GO:0014883,GO:0014894,GO:0060349,GO:0030017,GO:0070885,GO:0030018,GO:0090257,GO:0031448,GO:0090324,GO:0044325,GO:0001649,GO:1900159,GO:0045820,GO:0005509,GO:1901078,GO:0048041,GO:0005622	regulation of aerobic respiration|positive regulation of skeletal muscle tissue growth|brush border|positive regulation of glucose catabolic process to lactate via pyruvate|positive regulation of skeletal muscle fiber development|focal adhesion|actin filament binding|muscle contraction|regulation of the force of skeletal muscle contraction|skeletal muscle atrophy|transition between fast and slow …	rno05412	Arrhythmogenic right ventricular cardiomyopathy (ARVC)
Actn4	4980	5054	5481	5622	5029	4726	5213	5667	5097	GeneID:63836,Genbank:XM_008759185.1,RGD:61816	actinin alpha 4		GO:0005622,GO:0005634,GO:0005737,GO:0005829,GO:0031490,GO:0005903,GO:0032991,GO:0005911,GO:0015031,GO:0035257,GO:0035357,GO:0042803,GO:0051272,GO:0042974,GO:0070830,GO:0042981,GO:1900025,GO:0043005,GO:1901224,GO:1902396,GO:1903506,GO:0000977,GO:0001666,GO:0001725,GO:0001882,GO:0003779,GO:0005509,GO:0005515,GO:0015629,GO:0016604,GO:0030018,GO:0030050,GO:0030335,GO:0030374,GO:0044325,GO:0044877,GO:…	intracellular|nucleus|cytoplasm|cytosol|chromatin DNA binding|brush border|protein-containing complex|cell-cell junction|protein transport|nuclear hormone receptor binding|peroxisome proliferator activated receptor signaling pathway|protein homodimerization activity|positive regulation of cellular component movement|retinoic acid receptor binding|bicellular tight junction assembly|regulation of a…	rno04510,rno04520,rno04530,rno04810,rno04670,rno05203,rno05322,rno05146	Focal adhesion|Adherens junction|Tight junction|Regulation of actin cytoskeleton|Leukocyte transendothelial migration|Viral carcinogenesis|Systemic lupus erythematosus|Amoebiasis
Actr10	577	585	592	661	600	554	568	683	603	GeneID:299121,Genbank:NM_001009602.1,RGD:1306515	actin-related protein 10 homolog		GO:0007018,GO:0008150,GO:0003674,GO:0005575,GO:0005869	microtubule-based movement|biological_process|molecular_function|cellular_component|dynactin complex
Actr1a	3088	3089	3205	3570	3443	2960	3253	3633	3172	GeneID:294010,Genbank:XM_006231470.3,RGD:1307025	ARP1 actin-related protein 1 homolog A, centractin alpha		GO:0005737,GO:0005813,GO:0005814,GO:0005869,GO:0007283,GO:0015630,GO:0030137,GO:0043209,GO:0099738,GO:0002177,GO:0003674,GO:0005524	cytoplasm|centrosome|centriole|dynactin complex|spermatogenesis|microtubule cytoskeleton|COPI-coated vesicle|myelin sheath|cell cortex region|manchette|molecular_function|ATP binding
Actr1b	1519	1507	1608	1578	1828	1526	1777	1889	1551	GeneID:316333,Genbank:NM_001039028.2,RGD:1307380	ARP1 actin-related protein 1 homolog B, centractin beta		GO:0005813,GO:0005869,GO:0015630,GO:0005524,GO:0005737	centrosome|dynactin complex|microtubule cytoskeleton|ATP binding|cytoplasm
Actr2	3289	3565	3725	3542	3961	3160	3422	3877	3214	GeneID:289820,Genbank:XM_017599128.1,RGD:1310826	ARP2 actin-related protein 2 homolog (yeast)		GO:0060271,GO:0030478,GO:0005737,GO:0061003,GO:0033206,GO:0005829,GO:0061825,GO:0034314,GO:0005885,GO:0071346,GO:0005938,GO:0007163,GO:0008092,GO:0008306,GO:0035902,GO:0008356,GO:0071437,GO:0035984,GO:0014069,GO:0045471,GO:0016344,GO:0051015,GO:0016482,GO:0005200,GO:0051321,GO:0030027,GO:0005515,GO:0051653,GO:0030036,GO:0005524	cilium assembly|actin cap|cytoplasm|positive regulation of dendritic spine morphogenesis|meiotic cytokinesis|cytosol|podosome core|Arp2/3 complex-mediated actin nucleation|Arp2/3 protein complex|cellular response to interferon-gamma|cell cortex|establishment or maintenance of cell polarity|cytoskeletal protein binding|associative learning|response to immobilization stress|asymmetric cell division…	rno04530	Tight junction
Actr3	2256	2365	2374	2414	2517	2121	2433	2736	2277	GeneID:81732,Genbank:NM_031068.1,RGD:71024	ARP3 actin-related protein 3 homolog (yeast)		GO:0005884,GO:0005885,GO:0005903,GO:0005911,GO:0030056,GO:0030517,GO:0007163,GO:0030838,GO:0031252,GO:0032092,GO:0032355,GO:0033206,GO:0051321,GO:0051491,GO:0034314,GO:0051653,GO:0051965,GO:0060076,GO:0060271,GO:0000139,GO:0071356,GO:0001726,GO:0071364,GO:0002102,GO:0071503,GO:0061003,GO:0003779,GO:0071560,GO:0005200,GO:0090314,GO:1903078,GO:0005515,GO:1904171,GO:0005524,GO:1905835,GO:0005737,GO:…	actin filament|Arp2/3 protein complex|brush border|cell-cell junction|hemidesmosome|negative regulation of axon extension|establishment or maintenance of cell polarity|positive regulation of actin filament polymerization|cell leading edge|positive regulation of protein binding|response to estradiol|meiotic cytokinesis|meiotic cell cycle|positive regulation of filopodium assembly|Arp2/3 complex-me…	rno04530	Tight junction
Actr3b	25	26	21	22	41	19	20	33	26	GeneID:362298,Genbank:NM_001191860.1,RGD:1565759	ARP3 actin-related protein 3 homolog B (yeast)		GO:0005524,GO:0005885,GO:0034314	ATP binding|Arp2/3 protein complex|Arp2/3 complex-mediated actin nucleation	rno04530	Tight junction
Actr5	146	152	163	172	137	141	146	149	171	GeneID:362258,Genbank:XM_006235422.2,RGD:1307958	ARP5 actin-related protein 5 homolog		GO:0005737,GO:0006302,GO:0008150,GO:0031011,GO:0070914,GO:0003674,GO:0005575,GO:0005634	cytoplasm|double-strand break repair|biological_process|Ino80 complex|UV-damage excision repair|molecular_function|cellular_component|nucleus
Actr6	209	222	242	239	283	247	255	269	262	GeneID:314718,Genbank:NM_001108081.1,RGD:1304609	ARP6 actin-related protein 6 homolog		GO:0006338,GO:0008150,GO:0003674,GO:0005575,GO:0005634	chromatin remodeling|biological_process|molecular_function|cellular_component|nucleus
Actr8	730	690	674	913	647	587	606	677	630	GeneID:361107,Genbank:XM_006252682.3,RGD:1311878	ARP8 actin-related protein 8 homolog		GO:0005634,GO:0005813,GO:0006281,GO:0006310,GO:0006338,GO:0006351,GO:0006355,GO:0008150,GO:0031011,GO:0003674,GO:0005524,GO:0005575	nucleus|centrosome|DNA repair|DNA recombination|chromatin remodeling|transcription, DNA-templated|regulation of transcription, DNA-templated|biological_process|Ino80 complex|molecular_function|ATP binding|cellular_component
Actrt1	0	0	0	0	0	0	0	0	0	GeneID:302796,Genbank:NM_001013961.1,RGD:1359559	actin-related protein T1		GO:0005737,GO:0005856	cytoplasm|cytoskeleton
Actrt2	0	0	0	0	0	0	0	0	0	GeneID:298671,Genbank:NM_001013937.1,RGD:1359657	actin-related protein T2
Actrt3	0	0	0	1	1	0	0	4	0	GeneID:365763,Genbank:NM_001108942.1,RGD:1561457	actin-related protein T3		GO:0001673	male germ cell nucleus
Acvr1	1022	973	979	1170	985	913	1058	1064	938	GeneID:79558,Genbank:XM_006234214.3,RGD:620200	activin A receptor type 1		GO:1905007,GO:2000017,GO:2001237,GO:0001707,GO:0001755,GO:0002526,GO:0003143,GO:0004702,GO:0003148,GO:0005025,GO:0003181,GO:0005524,GO:0005887,GO:0009968,GO:0006468,GO:0010862,GO:0016361,GO:0000082,GO:0032926,GO:0018107,GO:0001569,GO:0042803,GO:0001655,GO:0045177,GO:0001701,GO:0045669,GO:0001702,GO:0048641,GO:0050431,GO:0045893,GO:0045944,GO:0051145,GO:0060037,GO:0060412,GO:0060389,GO:0060923,GO:…	positive regulation of epithelial to mesenchymal transition involved in endocardial cushion formation|positive regulation of determination of dorsal identity|negative regulation of extrinsic apoptotic signaling pathway|mesoderm formation|neural crest cell migration|acute inflammatory response|embryonic heart tube morphogenesis|signal transducer, downstream of receptor, with serine/threonine kinas…	rno04350,rno04060,rno04550,rno05418	TGF-beta signaling pathway|Cytokine-cytokine receptor interaction|Signaling pathways regulating pluripotency of stem cells|Fluid shear stress and atherosclerosis
Acvr1b	612	577	546	692	633	473	578	668	612	GeneID:29381,Genbank:NM_199230.1,RGD:735207	activin A receptor type 1B		GO:0005887,GO:0006355,GO:0006468,GO:0007165,GO:0007417,GO:0032924,GO:0009966,GO:0032927,GO:0009986,GO:0034711,GO:0010628,GO:0038092,GO:0043235,GO:0045648,GO:0045944,GO:0046332,GO:0046545,GO:0000082,GO:0001701,GO:0001942,GO:0004674,GO:0004675,GO:0004702,GO:0005524,GO:0005829,GO:0010629,GO:0010862,GO:0016361,GO:0017002,GO:0018107,GO:0046777,GO:0019838,GO:0046872,GO:0023014,GO:0048179,GO:0030308,GO:…	integral component of plasma membrane|regulation of transcription, DNA-templated|protein phosphorylation|signal transduction|central nervous system development|activin receptor signaling pathway|regulation of signal transduction|positive regulation of activin receptor signaling pathway|cell surface|inhibin binding|positive regulation of gene expression|nodal signaling pathway|receptor complex|pos…	rno04350,rno04060,rno04550	TGF-beta signaling pathway|Cytokine-cytokine receptor interaction|Signaling pathways regulating pluripotency of stem cells
Acvr1c	78	136	37	150	79	116	15	16	13	GeneID:245921,Genbank:NM_139090.1,RGD:621789	activin A receptor type 1C		GO:0005886,GO:0006468,GO:0007181,GO:0007368,GO:0009749,GO:0023014,GO:0030154,GO:0009986,GO:0014070,GO:0030262,GO:0030901,GO:0046676,GO:0032868,GO:0046872,GO:0048179,GO:0033993,GO:0048185,GO:0001541,GO:0070700,GO:0001701,GO:1901164,GO:0002021,GO:0004674,GO:0004702,GO:0005524,GO:0005737,GO:0016361,GO:0019838,GO:0019915,GO:0038092,GO:0021549,GO:0038100,GO:0021766,GO:0042493,GO:0042981,GO:0043280,GO:…	plasma membrane|protein phosphorylation|transforming growth factor beta receptor complex assembly|determination of left/right symmetry|response to glucose|signal transduction by protein phosphorylation|cell differentiation|cell surface|response to organic cyclic compound|apoptotic nuclear changes|midbrain development|negative regulation of insulin secretion|response to insulin|metal ion binding|a…	rno04350,rno04550	TGF-beta signaling pathway|Signaling pathways regulating pluripotency of stem cells
Acvr2a	1367	1637	1586	1499	1626	1421	1469	1777	1515	GeneID:29263,Genbank:XM_008761703.2,RGD:70911	activin A receptor type 2A		GO:0006468,GO:0007283,GO:0007368,GO:0007498,GO:0016362,GO:0017002,GO:0008584,GO:0009952,GO:0019838,GO:0023014,GO:0030165,GO:0034673,GO:0034711,GO:0030501,GO:0042713,GO:0043084,GO:0001702,GO:0048179,GO:0048185,GO:0043235,GO:0001934,GO:0004674,GO:0004675,GO:0004702,GO:0005524,GO:0048706,GO:0005737,GO:0050999,GO:0009966,GO:0009986,GO:0010033,GO:0010862,GO:0030509,GO:0015026,GO:0016021,GO:0030510,GO:…	protein phosphorylation|spermatogenesis|determination of left/right symmetry|mesoderm development|activin receptor activity, type II|activin-activated receptor activity|male gonad development|anterior/posterior pattern specification|growth factor binding|signal transduction by protein phosphorylation|PDZ domain binding|inhibin-betaglycan-ActRII complex|inhibin binding|positive regulation of bone …	rno04350,rno04060,rno04550,rno05418	TGF-beta signaling pathway|Cytokine-cytokine receptor interaction|Signaling pathways regulating pluripotency of stem cells|Fluid shear stress and atherosclerosis
Acvr2b	814	813	855	1050	747	768	762	770	831	GeneID:25366,Genbank:XM_006244072.3,RGD:2028	activin A receptor type 2B		GO:0001974,GO:0004674,GO:0004675,GO:0004702,GO:0004712,GO:0007507,GO:0005524,GO:0009749,GO:0005737,GO:0009791,GO:0009952,GO:0030509,GO:0009966,GO:0031016,GO:0016021,GO:0032147,GO:0032924,GO:0000122,GO:0048185,GO:0032927,GO:0001501,GO:0001702,GO:0048617,GO:0001822,GO:0048705,GO:0001946,GO:0050431,GO:0060021,GO:0005886,GO:0006355,GO:0006468,GO:0007165,GO:0007368,GO:0019838,GO:0007389,GO:0007498,GO:…	blood vessel remodeling|protein serine/threonine kinase activity|transmembrane receptor protein serine/threonine kinase activity|signal transducer, downstream of receptor, with serine/threonine kinase activity|protein serine/threonine/tyrosine kinase activity|heart development|ATP binding|response to glucose|cytoplasm|post-embryonic development|anterior/posterior pattern specification|BMP signali…	rno04350,rno04060,rno04550,rno05418	TGF-beta signaling pathway|Cytokine-cytokine receptor interaction|Signaling pathways regulating pluripotency of stem cells|Fluid shear stress and atherosclerosis
Acvrl1	1214	1177	1117	1102	1138	1031	1102	1165	1045	GeneID:25237,Genbank:XM_006242303.3,RGD:2029	activin A receptor like type 1		GO:0004675,GO:0004702,GO:0005024,GO:0005025,GO:0005524,GO:0005886,GO:0009986,GO:0010596,GO:0005887,GO:0010629,GO:0006355,GO:0010862,GO:0016361,GO:0019901,GO:0023014,GO:0045893,GO:0030308,GO:0045944,GO:0030336,GO:0046332,GO:0030425,GO:0046872,GO:0048185,GO:0048514,GO:0001525,GO:0098821,GO:0050431,GO:0001666,GO:2000279,GO:0001701,GO:0051291,GO:0001937,GO:0001938,GO:0001946,GO:0001974,GO:0003203,GO:…	transmembrane receptor protein serine/threonine kinase activity|signal transducer, downstream of receptor, with serine/threonine kinase activity|transforming growth factor beta-activated receptor activity|transforming growth factor beta receptor activity, type I|ATP binding|plasma membrane|cell surface|negative regulation of endothelial cell migration|integral component of plasma membrane|negativ…
Acy1	1566	1084	1407	1048	1557	1057	1720	1711	1655	GeneID:300981,Genbank:XM_006243715.3,RGD:2030	aminoacylase 1		GO:0006520,GO:0008237,GO:0030163,GO:0046872,GO:0004046,GO:0005737,GO:0006508	cellular amino acid metabolic process|metallopeptidase activity|protein catabolic process|metal ion binding|aminoacylase activity|cytoplasm|proteolysis	rno00220	Arginine biosynthesis
Acy3	341	381	374	422	348	329	360	373	366	GeneID:293653,Genbank:XM_008760099.1,RGD:1305394	aminoacylase 3		GO:0016324,GO:0016788,GO:0042802,GO:0046872,GO:0004046,GO:0005737,GO:0016020	apical plasma membrane|hydrolase activity, acting on ester bonds|identical protein binding|metal ion binding|aminoacylase activity|cytoplasm|membrane
Acyp1	122	92	127	101	112	98	95	134	118	GeneID:299203,Genbank:XM_017594098.1,RGD:1311327	acylphosphatase 1		GO:0003998	acylphosphatase activity	rno00620	Pyruvate metabolism
Acyp2	71	54	65	60	50	32	52	62	61	GeneID:364224,Genbank:XM_017599325.1,RGD:1595836	acylphosphatase 2		GO:0003998,GO:0042802	acylphosphatase activity|identical protein binding	rno00620	Pyruvate metabolism
Ada	116	67	109	43	105	64	125	102	78	GeneID:24165,Genbank:NM_130399.2,RGD:2031	adenosine deaminase		GO:0002636,GO:0002686,GO:0002906,GO:0004000,GO:0008270,GO:0005615,GO:0005737,GO:0009168,GO:0009897,GO:0009986,GO:0010460,GO:0042542,GO:0016020,GO:0043025,GO:0030054,GO:0043066,GO:0030324,GO:0043103,GO:0043278,GO:0045187,GO:0045580,GO:0001666,GO:0048566,GO:0045582,GO:0050728,GO:0045987,GO:0001701,GO:0050850,GO:0046061,GO:0001821,GO:0050862,GO:0001829,GO:0050870,GO:0001883,GO:0060169,GO:0001889,GO:…	positive regulation of germinal center formation|negative regulation of leukocyte migration|negative regulation of mature B cell apoptotic process|adenosine deaminase activity|zinc ion binding|extracellular space|cytoplasm|purine ribonucleoside monophosphate biosynthetic process|external side of plasma membrane|cell surface|positive regulation of heart rate|response to hydrogen peroxide|membrane|…	rno00230,rno05340	Purine metabolism|Primary immunodeficiency
Adad1	4	0	0	0	1	2	1	0	0	GeneID:294979,Genbank:XM_006232278.3,RGD:1359309	adenosine deaminase domain containing 1		GO:0005634,GO:0006396,GO:0006417,GO:0007275,GO:0007286,GO:0003723,GO:0004000	nucleus|RNA processing|regulation of translation|multicellular organism development|spermatid development|RNA binding|adenosine deaminase activity
Adad2	0	0	0	0	0	0	0	0	0	GeneID:691275,Genbank:XM_008772652.1,RGD:1586236	adenosine deaminase domain containing 2		GO:0003723,GO:0004000,GO:0006396	RNA binding|adenosine deaminase activity|RNA processing
Adal	317	234	222	268	219	201	236	269	262	GeneID:311352,Genbank:XM_008762166.2,RGD:1359517	adenosine deaminase-like		GO:0005829,GO:0006154,GO:0043103,GO:0046103,GO:0004000	cytosol|adenosine catabolic process|hypoxanthine salvage|inosine biosynthetic process|adenosine deaminase activity
Adam10	5651	5867	6759	6229	6987	5480	6549	7669	6594	GeneID:29650,Genbank:XM_017595514.1,RGD:2032	ADAM metallopeptidase domain 10		GO:0005615,GO:0005634,GO:0005737,GO:0005794,GO:0007162,GO:0007219,GO:0005798,GO:0008237,GO:0016485,GO:0008284,GO:0017124,GO:0019901,GO:0030307,GO:0000139,GO:0046872,GO:0001701,GO:0051088,GO:0030335,GO:0034205,GO:0051089,GO:0004175,GO:0004222,GO:0097038,GO:0097197,GO:0005802,GO:0006468,GO:0006509,GO:0009986,GO:0010820,GO:0014069,GO:0034612,GO:0016020,GO:0042117,GO:0016021,GO:0042803,GO:0043197,GO:…	extracellular space|nucleus|cytoplasm|Golgi apparatus|negative regulation of cell adhesion|Notch signaling pathway|Golgi-associated vesicle|metallopeptidase activity|protein processing|positive regulation of cell proliferation|SH3 domain binding|protein kinase binding|positive regulation of cell growth|Golgi membrane|metal ion binding|in utero embryonic development|PMA-inducible membrane protein …	rno05010	Alzheimer's disease
Adam11	196	149	211	135	184	105	160	181	116	GeneID:360638,Genbank:XM_017597403.1,RGD:1307515	ADAM metallopeptidase domain 11		GO:0016021,GO:0004222,GO:0006508,GO:0007229	integral component of membrane|metalloendopeptidase activity|proteolysis|integrin-mediated signaling pathway
Adam12	277	315	287	301	335	299	231	231	193	GeneID:679837,Genbank:XM_017590240.1,RGD:1583652	ADAM metallopeptidase domain 12		GO:0005615,GO:0005654,GO:0005886,GO:0006508,GO:0008150,GO:0016021,GO:0017124,GO:0045766,GO:0046872,GO:0003674,GO:0004222,GO:0005575	extracellular space|nucleoplasm|plasma membrane|proteolysis|biological_process|integral component of membrane|SH3 domain binding|positive regulation of angiogenesis|metal ion binding|molecular_function|metalloendopeptidase activity|cellular_component
Adam15	1436	1389	1699	1402	1788	1372	1392	1591	1341	GeneID:57025,Genbank:XM_006232744.3,RGD:620402	ADAM metallopeptidase domain 15		GO:0070528,GO:0030308,GO:0002418,GO:0098609,GO:0030336,GO:0004222,GO:1900121,GO:0030574,GO:0005178,GO:0005615,GO:0005912,GO:0006508,GO:0006915,GO:0042246,GO:0007229,GO:0042995,GO:0008237,GO:0045087,GO:0008584,GO:0046872,GO:0009986,GO:0001525,GO:0060317,GO:0016021,GO:0001669,GO:0070062,GO:0017124,GO:0001953	protein kinase C signaling|negative regulation of cell growth|immune response to tumor cell|cell-cell adhesion|negative regulation of cell migration|metalloendopeptidase activity|negative regulation of receptor binding|collagen catabolic process|integrin binding|extracellular space|adherens junction|proteolysis|apoptotic process|tissue regeneration|integrin-mediated signaling pathway|cell project…
Adam17	1126	1291	1267	1181	1254	960	1391	1550	1396	GeneID:57027,Genbank:NM_020306.2,RGD:620404	ADAM metallopeptidase domain 17		GO:0005112,GO:0005138,GO:0005178,GO:0005615,GO:0006509,GO:0005737,GO:0005829,GO:0007155,GO:0007173,GO:0010977,GO:0007219,GO:0015629,GO:0007220,GO:0016020,GO:0016324,GO:0017124,GO:0001666,GO:0032587,GO:0030165,GO:0001934,GO:0032722,GO:0030183,GO:0002467,GO:0002532,GO:0033025,GO:0004222,GO:0033077,GO:0033627,GO:0048536,GO:0048679,GO:0035313,GO:0048870,GO:0050830,GO:0051088,GO:1903265,GO:0051272,GO:…	Notch binding|interleukin-6 receptor binding|integrin binding|extracellular space|membrane protein ectodomain proteolysis|cytoplasm|cytosol|cell adhesion|epidermal growth factor receptor signaling pathway|negative regulation of neuron projection development|Notch signaling pathway|actin cytoskeleton|Notch receptor processing|membrane|apical plasma membrane|SH3 domain binding|response to hypoxia|r…	rno04330,rno05010	Notch signaling pathway|Alzheimer's disease
Adam18	0	0	1	0	0	0	0	0	0	GeneID:57029,Genbank:XM_017600383.1,RGD:620405	ADAM metallopeptidase domain 18		GO:0007283,GO:0016021,GO:0030154,GO:0004222,GO:0006508,GO:0007275	spermatogenesis|integral component of membrane|cell differentiation|metalloendopeptidase activity|proteolysis|multicellular organism development
Adam19	1838	2098	1952	1777	2276	1540	2296	2640	1706	GeneID:303068,Genbank:NM_001160228.1,RGD:1585017	ADAM metallopeptidase domain 19		GO:0005794,GO:0006509,GO:0007507,GO:0008150,GO:0009897,GO:0016021,GO:0017124,GO:0046872,GO:0003674,GO:0004222,GO:0005575	Golgi apparatus|membrane protein ectodomain proteolysis|heart development|biological_process|external side of plasma membrane|integral component of membrane|SH3 domain binding|metal ion binding|molecular_function|metalloendopeptidase activity|cellular_component
Adam1a	59	94	89	78	78	76	72	68	71	GeneID:56777,Genbank:NM_020078.1,RGD:621467	ADAM metallopeptidase domain 1A		GO:0006508,GO:0007339,GO:0008237,GO:0008584,GO:0016021,GO:0045121,GO:0046872,GO:0003674,GO:0004222,GO:0005575	proteolysis|binding of sperm to zona pellucida|metallopeptidase activity|male gonad development|integral component of membrane|membrane raft|metal ion binding|molecular_function|metalloendopeptidase activity|cellular_component
Adam2	0	0	0	2	0	0	0	0	0	GeneID:56806,Genbank:NM_020077.1,RGD:69299	ADAM metallopeptidase domain 2		GO:0016021,GO:0006508,GO:0030534,GO:0007155,GO:0007229,GO:0007283,GO:0007338,GO:0008542,GO:0032991,GO:0008584,GO:0009986,GO:0001669,GO:0010628,GO:0003674,GO:0004222	integral component of membrane|proteolysis|adult behavior|cell adhesion|integrin-mediated signaling pathway|spermatogenesis|single fertilization|visual learning|protein-containing complex|male gonad development|cell surface|acrosomal vesicle|positive regulation of gene expression|molecular_function|metalloendopeptidase activity
Adam22	143	380	294	372	284	287	311	367	81	GeneID:57033,Genbank:XM_017592940.1,RGD:1585016	ADAM metallopeptidase domain 22		GO:0014037,GO:0016021,GO:0022011,GO:0030424,GO:0042063,GO:0004222,GO:0006508,GO:0008344	Schwann cell differentiation|integral component of membrane|myelination in peripheral nervous system|axon|gliogenesis|metalloendopeptidase activity|proteolysis|adult locomotory behavior
Adam23	1102	905	1075	843	1131	845	1551	1924	1603	GeneID:301460,Genbank:NM_001029899.1,RGD:1305739	ADAM metallopeptidase domain 23		GO:1990830,GO:0004222,GO:0006508,GO:0016021	cellular response to leukemia inhibitory factor|metalloendopeptidase activity|proteolysis|integral component of membrane
Adam24	0	0	0	0	0	0	0	0	0	GeneID:290774,Genbank:XM_017600371.1,RGD:1309066	ADAM metallopeptidase domain 24		GO:0046872,GO:0060468,GO:0004222,GO:0006508,GO:0016021	metal ion binding|prevention of polyspermy|metalloendopeptidase activity|proteolysis|integral component of membrane
Adam26a	0	0	0	0	0	0	0	0	0	GeneID:290763,Genbank:NM_001169119.1,RGD:1559501	a disintegrin and metallopeptidase domain 26A
Adam28	0	0	0	0	0	0	0	0	0	GeneID:290344,Genbank:XM_017599628.1,RGD:727820	ADAM metallopeptidase domain 28		GO:0005886,GO:0006508,GO:0008237,GO:0016021,GO:0046872,GO:0004222,GO:0005739	plasma membrane|proteolysis|metallopeptidase activity|integral component of membrane|metal ion binding|metalloendopeptidase activity|mitochondrion
Adam30	1	2	2	2	2	3	5	0	4	GeneID:690547,Genbank:NM_001109600.1,RGD:1594713	ADAM metallopeptidase domain 30		GO:0016021,GO:0046872,GO:1990913,GO:0004222,GO:0006508,GO:0009897	integral component of membrane|metal ion binding|sperm head plasma membrane|metalloendopeptidase activity|proteolysis|external side of plasma membrane
Adam32	25	24	19	18	10	13	21	8	13	GeneID:361170,Genbank:XM_008771362.2,RGD:735114	ADAM metallopeptidase domain 32		GO:0004222,GO:0006508,GO:0016021	metalloendopeptidase activity|proteolysis|integral component of membrane
Adam33	1320	1231	1075	1251	997	1191	941	810	643	GeneID:311425,Genbank:XM_017592341.1,RGD:1305278	ADAM metallopeptidase domain 33		GO:0006508,GO:0008150,GO:0016021,GO:0046872,GO:0003674,GO:0004222,GO:0005575	proteolysis|biological_process|integral component of membrane|metal ion binding|molecular_function|metalloendopeptidase activity|cellular_component
Adam34	0	0	0	0	0	0	0	0	0	GeneID:685846,Genbank:NM_001135090.1,RGD:1589040	a disintegrin and metallopeptidase domain 34
Adam34l	0	0	0	0	0	0	0	0	0	GeneID:364599,Genbank:XM_006253179.3,RGD:1307052	a disintegrin and metalloprotease domain 34-like		GO:0046872,GO:0004222,GO:0006508,GO:0016021	metal ion binding|metalloendopeptidase activity|proteolysis|integral component of membrane
Adam3a	0	1	0	1	3	1	0	0	2	GeneID:57021,Genbank:NM_020302.2,RGD:621469	ADAM metallopeptidase domain 3A		GO:0016021,GO:0004222,GO:0006508,GO:0008584	integral component of membrane|metalloendopeptidase activity|proteolysis|male gonad development
Adam4	173	115	141	111	138	144	150	138	186	GeneID:57022,Genbank:NM_020305.1,RGD:621470	a disintegrin and metalloprotease domain 4		GO:0016021,GO:0046872,GO:0004222,GO:0006508,GO:0007229	integral component of membrane|metal ion binding|metalloendopeptidase activity|proteolysis|integrin-mediated signaling pathway
Adam4l1	140	76	108	73	105	103	122	105	119	GeneID:500688,Genbank:NM_001109277.1,RGD:1597022	a disintegrin and metallopeptidase domain 4-like 1
Adam5	1	0	0	0	0	0	0	0	1	GeneID:498654,Genbank:XM_006253321.3,RGD:621471	a disintegrin and metallopeptidase domain 5		GO:0016021,GO:0004222,GO:0006508,GO:0008584	integral component of membrane|metalloendopeptidase activity|proteolysis|male gonad development
Adam6	0	3	0	0	0	0	1	1	0	GeneID:192271,Genbank:NM_138906.1,RGD:621472	a disintegrin and metallopeptidase domain 6		GO:0008584,GO:0016021,GO:0004222,GO:0006508,GO:0007229	male gonad development|integral component of membrane|metalloendopeptidase activity|proteolysis|integrin-mediated signaling pathway
Adam7	0	0	0	0	0	0	0	0	0	GeneID:29641,Genbank:NM_020301.1,RGD:62032	ADAM metallopeptidase domain 7		GO:0005886,GO:0006508,GO:0007229,GO:0016021,GO:0045177,GO:0046872,GO:0004175,GO:0004222	plasma membrane|proteolysis|integrin-mediated signaling pathway|integral component of membrane|apical part of cell|metal ion binding|endopeptidase activity|metalloendopeptidase activity
Adam8	162	169	138	146	173	114	139	163	153	GeneID:499285,Genbank:XM_006230501.3,RGD:1566394	ADAM metallopeptidase domain 8		GO:0005575,GO:0005737,GO:0005886,GO:0005887,GO:0006508,GO:0006954,GO:0008150,GO:0048247,GO:0008237,GO:0050729,GO:0008270,GO:0050839,GO:0009986,GO:0051044,GO:0051092,GO:0051897,GO:0070245,GO:0070820,GO:0071065,GO:0071133,GO:0000902,GO:0001525,GO:0002102,GO:0002523,GO:0002675,GO:0002693,GO:0003674,GO:0004222,GO:0005509,GO:0022407,GO:0032010,GO:0032127,GO:0033089,GO:0042581,GO:0043406,GO:0043524,GO:…	cellular_component|cytoplasm|plasma membrane|integral component of plasma membrane|proteolysis|inflammatory response|biological_process|lymphocyte chemotaxis|metallopeptidase activity|positive regulation of inflammatory response|zinc ion binding|cell adhesion molecule binding|cell surface|positive regulation of membrane protein ectodomain proteolysis|positive regulation of NF-kappaB transcription…
Adam9	2039	2113	2222	2140	2193	2038	1874	2156	2000	GeneID:290834,Genbank:NM_001014772.1,RGD:621473	ADAM metallopeptidase domain 9		GO:0006509,GO:0007155,GO:0007160,GO:0007179,GO:0008237,GO:0009986,GO:0042117,GO:0010042,GO:0042542,GO:0016021,GO:0043236,GO:0016323,GO:0046872,GO:0050714,GO:0051044,GO:0051088,GO:0051384,GO:0051549,GO:0051592,GO:0000186,GO:0003674,GO:0004222,GO:0005080,GO:0005178,GO:0005518,GO:0005615,GO:0005737,GO:0005886,GO:0016477,GO:0017124,GO:0030216,GO:0031233,GO:0033627,GO:0033630,GO:0033631,GO:0071222,GO:…	membrane protein ectodomain proteolysis|cell adhesion|cell-matrix adhesion|transforming growth factor beta receptor signaling pathway|metallopeptidase activity|cell surface|monocyte activation|response to manganese ion|response to hydrogen peroxide|integral component of membrane|laminin binding|basolateral plasma membrane|metal ion binding|positive regulation of protein secretion|positive regulat…
Adamdec1	0	0	0	0	0	0	0	0	0	GeneID:290338,Genbank:XM_017599627.1,RGD:1309861	ADAM-like, decysin 1		GO:0004222,GO:0006508	metalloendopeptidase activity|proteolysis
Adamts1	2238	1352	1313	1623	1255	1256	1151	892	717	GeneID:79252,Genbank:NM_024400.2,RGD:621241	ADAM metallopeptidase with thrombospondin type 1 motif, 1		GO:0071380,GO:0030728,GO:0001822,GO:0031012,GO:0003674,GO:0031410,GO:0004222,GO:0005578,GO:0005604,GO:0006508,GO:0044691,GO:0007229,GO:0060347,GO:0008201,GO:0001542,GO:0071305,GO:0008270,GO:0071374,GO:0010976	cellular response to prostaglandin E stimulus|ovulation|kidney development|extracellular matrix|molecular_function|cytoplasmic vesicle|metalloendopeptidase activity|proteinaceous extracellular matrix|basement membrane|proteolysis|tooth eruption|integrin-mediated signaling pathway|heart trabecula formation|heparin binding|ovulation from ovarian follicle|cellular response to vitamin D|zinc ion bind…
Adamts10	1515	1357	1387	1502	1160	1214	1312	1496	1303	GeneID:314655,Genbank:NM_001271445.1,RGD:1598320	ADAM metallopeptidase with thrombospondin type 1 motif, 10		GO:0031012,GO:0046872,GO:0001527,GO:0004222,GO:0006508	extracellular matrix|metal ion binding|microfibril|metalloendopeptidase activity|proteolysis
Adamts12	1881	1551	1723	1545	2286	1712	2084	2563	2522	GeneID:294809,Genbank:NM_001106420.3,RGD:1307323	ADAM metallopeptidase with thrombospondin type 1 motif, 12		GO:1902203,GO:0007160,GO:1902548,GO:0008150,GO:2001113,GO:0016477,GO:0030167,GO:0031012,GO:0032331,GO:0046872,GO:0050727,GO:0051603,GO:0071347,GO:0071356,GO:0003674,GO:0071773,GO:0004222,GO:1901509,GO:0005575	negative regulation of hepatocyte growth factor receptor signaling pathway|cell-matrix adhesion|negative regulation of cellular response to vascular endothelial growth factor stimulus|biological_process|negative regulation of cellular response to hepatocyte growth factor stimulus|cell migration|proteoglycan catabolic process|extracellular matrix|negative regulation of chondrocyte differentiation|…
Adamts13	81	49	92	63	85	66	95	79	91	GeneID:102554393,Genbank:XM_006233879.2,RGD:1311594	ADAM metallopeptidase with thrombospondin type 1 motif, 13		GO:0071222,GO:0005615,GO:0071346,GO:0071353,GO:0006508,GO:0008233,GO:0009636,GO:0014075,GO:0071356,GO:0034341,GO:0034612,GO:0035864,GO:0043171,GO:0004175,GO:0046872,GO:0070670,GO:0004222	cellular response to lipopolysaccharide|extracellular space|cellular response to interferon-gamma|cellular response to interleukin-4|proteolysis|peptidase activity|response to toxic substance|response to amine|cellular response to tumor necrosis factor|response to interferon-gamma|response to tumor necrosis factor|response to potassium ion|peptide catabolic process|endopeptidase activity|metal io…
Adamts14	348	391	342	277	383	401	401	391	298	GeneID:309837,Genbank:XM_006256449.3,RGD:1308899	ADAM metallopeptidase with thrombospondin type 1 motif, 14		GO:0005576,GO:0006508,GO:0008150,GO:0008233,GO:0008237,GO:0030199,GO:0046872,GO:0003674,GO:0004222,GO:0005575	extracellular region|proteolysis|biological_process|peptidase activity|metallopeptidase activity|collagen fibril organization|metal ion binding|molecular_function|metalloendopeptidase activity|cellular_component
Adamts15	1023	919	1043	904	1244	950	1066	1436	1535	GeneID:300474,Genbank:NM_001106810.1,RGD:1309770	ADAM metallopeptidase with thrombospondin type 1 motif, 15		GO:0005615,GO:0006508,GO:0007229,GO:0008201,GO:0008270,GO:0009986,GO:0050840,GO:0004175,GO:0004222,GO:0005578	extracellular space|proteolysis|integrin-mediated signaling pathway|heparin binding|zinc ion binding|cell surface|extracellular matrix binding|endopeptidase activity|metalloendopeptidase activity|proteinaceous extracellular matrix
Adamts16	1014	718	867	408	1012	583	1131	1060	684	GeneID:306664,Genbank:XM_003748684.4,RGD:1310046	ADAM metallopeptidase with thrombospondin type 1 motif, 16		GO:0006508,GO:0046872,GO:0048232,GO:1902017,GO:0001658,GO:0003073,GO:0004222	proteolysis|metal ion binding|male gamete generation|regulation of cilium assembly|branching involved in ureteric bud morphogenesis|regulation of systemic arterial blood pressure|metalloendopeptidase activity
Adamts17	637	320	540	349	583	405	870	986	821	GeneID:293004,Genbank:XM_006229360.3,RGD:1308783	ADAM metallopeptidase with thrombospondin type 1 motif, 17		GO:0046872,GO:0003676,GO:0004222,GO:0006508	metal ion binding|nucleic acid binding|metalloendopeptidase activity|proteolysis
Adamts18	10	0	4	0	3	5	2	1	9	GeneID:361412,Genbank:NM_001191944.1,RGD:1560118	ADAM metallopeptidase with thrombospondin type 1 motif, 18		GO:0046872,GO:0090331,GO:0001654,GO:0004222,GO:0006508	metal ion binding|negative regulation of platelet aggregation|eye development|metalloendopeptidase activity|proteolysis
Adamts19	11	13	9	11	10	4	11	19	9	GeneID:361332,Genbank:XM_006254755.3,RGD:1308359	ADAM metallopeptidase with thrombospondin type 1 motif, 19		GO:0046872,GO:0004222,GO:0006508,GO:0007229	metal ion binding|metalloendopeptidase activity|proteolysis|integrin-mediated signaling pathway
Adamts2	4209	3423	4606	3416	4474	4656	4947	4505	3735	GeneID:287899,Genbank:NM_001137622.1,RGD:1565950	ADAM metallopeptidase with thrombospondin type 1 motif, 2		GO:0005578,GO:0005615,GO:0007229,GO:0007283,GO:0008150,GO:0008233,GO:0008270,GO:0016485,GO:0030199,GO:0030324,GO:0043588,GO:0003674,GO:0004222,GO:0005575	proteinaceous extracellular matrix|extracellular space|integrin-mediated signaling pathway|spermatogenesis|biological_process|peptidase activity|zinc ion binding|protein processing|collagen fibril organization|lung development|skin development|molecular_function|metalloendopeptidase activity|cellular_component
Adamts20	6157	5128	6005	5151	5752	4720	6320	6472	5831	GeneID:315263,Genbank:XM_008765879.2,RGD:1307725	ADAM metallopeptidase with thrombospondin type 1 motif, 20		GO:0006508,GO:0008270,GO:0009967,GO:0030198,GO:0043066,GO:0045636,GO:0046872,GO:0048070,GO:0004175,GO:0004222,GO:0005615	proteolysis|zinc ion binding|positive regulation of signal transduction|extracellular matrix organization|negative regulation of apoptotic process|positive regulation of melanocyte differentiation|metal ion binding|regulation of developmental pigmentation|endopeptidase activity|metalloendopeptidase activity|extracellular space
Adamts3	102	72	104	102	97	72	99	101	69	GeneID:305253,Genbank:XM_006250774.3,RGD:1310750	ADAM metallopeptidase with thrombospondin type 1, motif 3		GO:0007229,GO:0008233,GO:0010573,GO:0016485,GO:0032964,GO:0046872,GO:1900748,GO:0004175,GO:0004222,GO:0005615	integrin-mediated signaling pathway|peptidase activity|vascular endothelial growth factor production|protein processing|collagen biosynthetic process|metal ion binding|positive regulation of vascular endothelial growth factor signaling pathway|endopeptidase activity|metalloendopeptidase activity|extracellular space
Adamts4	308	581	378	519	550	322	537	589	551	GeneID:66015,Genbank:NM_023959.1,RGD:621242	ADAM metallopeptidase with thrombospondin type 1 motif, 4		GO:0004222,GO:0005578,GO:0005615,GO:0006508,GO:0008237,GO:0016607,GO:0042742,GO:0002020,GO:0044691,GO:0046872	metalloendopeptidase activity|proteinaceous extracellular matrix|extracellular space|proteolysis|metallopeptidase activity|nuclear speck|defense response to bacterium|protease binding|tooth eruption|metal ion binding
Adamts5	884	753	1064	787	875	707	1140	1363	849	GeneID:304135,Genbank:NM_198761.1,RGD:735196	ADAM metallopeptidase with thrombospondin type 1 motif, 5		GO:0005578,GO:0005615,GO:0006508,GO:0007229,GO:0008201,GO:0008270,GO:0042742,GO:0044691,GO:0050840,GO:0003674,GO:0004222,GO:0005575	proteinaceous extracellular matrix|extracellular space|proteolysis|integrin-mediated signaling pathway|heparin binding|zinc ion binding|defense response to bacterium|tooth eruption|extracellular matrix binding|molecular_function|metalloendopeptidase activity|cellular_component
Adamts6	339	390	352	458	301	401	348	389	283	GeneID:361886,Genbank:XM_008760707.2,RGD:1307678	ADAM metallopeptidase with thrombospondin type 1 motif, 6		GO:0007507,GO:0008233,GO:0035904,GO:0046872,GO:0060976,GO:0003279,GO:0004222,GO:0006508	heart development|peptidase activity|aorta development|metal ion binding|coronary vasculature development|cardiac septum development|metalloendopeptidase activity|proteolysis
Adamts7	512	430	563	431	516	471	499	593	670	GeneID:315879,Genbank:NM_001047101.1,RGD:1306713	ADAM metallopeptidase with thrombospondin type 1 motif, 7		GO:0005615,GO:0006508,GO:0008237,GO:0009986,GO:0032331,GO:0046872,GO:0051603,GO:0071347,GO:0071356,GO:0071773,GO:0004222,GO:0005578	extracellular space|proteolysis|metallopeptidase activity|cell surface|negative regulation of chondrocyte differentiation|metal ion binding|proteolysis involved in cellular protein catabolic process|cellular response to interleukin-1|cellular response to tumor necrosis factor|cellular response to BMP stimulus|metalloendopeptidase activity|proteinaceous extracellular matrix
Adamts8	13	3	4	0	5	3	6	8	5	GeneID:300475,Genbank:XM_003750455.4,RGD:1308511	ADAM metallopeptidase with thrombospondin type 1 motif, 8		GO:0008270,GO:0004222,GO:0005578,GO:0006508	zinc ion binding|metalloendopeptidase activity|proteinaceous extracellular matrix|proteolysis
Adamts9	1802	1001	1406	908	1482	1212	1236	1363	1041	GeneID:312566,Genbank:XM_006236916.3,RGD:1306889	ADAM metallopeptidase with thrombospondin type 1 motif, 9		GO:0043231,GO:0004222,GO:0045636,GO:0005578,GO:0048070,GO:0005615,GO:0005783,GO:0006508,GO:0007229,GO:0090673,GO:0008237,GO:1903671,GO:0008270,GO:0009986,GO:0010596,GO:0003179,GO:0030198,GO:0003229,GO:0035909,GO:0004175	intracellular membrane-bounded organelle|metalloendopeptidase activity|positive regulation of melanocyte differentiation|proteinaceous extracellular matrix|regulation of developmental pigmentation|extracellular space|endoplasmic reticulum|proteolysis|integrin-mediated signaling pathway|endothelial cell-matrix adhesion|metallopeptidase activity|negative regulation of sprouting angiogenesis|zinc io…
Adamtsl1	5054	4709	5286	4322	5843	4260	5209	6033	5034	GeneID:362539,Genbank:XM_017593921.1,RGD:1306439	ADAMTS-like 1		GO:0003674,GO:0005575,GO:0008150	molecular_function|cellular_component|biological_process
Adamtsl2	242	188	251	210	273	217	255	234	359	GeneID:311827,Genbank:XM_231125.8,RGD:1305459	ADAMTS-like 2		GO:0008233,GO:0030198,GO:0030512,GO:0050436,GO:0060481,GO:0005576,GO:0005578,GO:0006508	peptidase activity|extracellular matrix organization|negative regulation of transforming growth factor beta receptor signaling pathway|microfibril binding|lobar bronchus epithelium development|extracellular region|proteinaceous extracellular matrix|proteolysis
Adamtsl3	3646	3677	3714	4033	2819	3020	3664	2809	2059	GeneID:308787,Genbank:NM_001107533.2,RGD:1305155	ADAMTS-like 3		GO:0043231	intracellular membrane-bounded organelle
Adamtsl4	2326	2183	2539	2295	2311	2486	2475	2599	2621	GeneID:310670,Genbank:XM_017590903.1,RGD:1561012	ADAMTS-like 4		GO:0005578,GO:0005614,GO:0005615,GO:0006508,GO:0006915,GO:0008233,GO:0030198,GO:0043065,GO:0002020,GO:0002064	proteinaceous extracellular matrix|interstitial matrix|extracellular space|proteolysis|apoptotic process|peptidase activity|extracellular matrix organization|positive regulation of apoptotic process|protease binding|epithelial cell development
Adamtsl5	848	765	968	830	778	722	885	847	859	GeneID:314626,Genbank:XM_006240915.3,RGD:1305607	ADAMTS-like 5		GO:0005578,GO:0008201,GO:0001527,GO:0005576	proteinaceous extracellular matrix|heparin binding|microfibril|extracellular region
Adap1	792	628	669	797	708	520	657	701	713	GeneID:171097,Genbank:NM_133567.2,RGD:621418	ArfGAP with dual PH domains 1		GO:0005737,GO:0005829,GO:0005886,GO:0043087,GO:0043547,GO:0046872,GO:0048016,GO:1902936,GO:0005096,GO:0005547,GO:0005634	cytoplasm|cytosol|plasma membrane|regulation of GTPase activity|positive regulation of GTPase activity|metal ion binding|inositol phosphate-mediated signaling|phosphatidylinositol bisphosphate binding|GTPase activator activity|phosphatidylinositol-3,4,5-trisphosphate binding|nucleus
Adap2	196	163	200	129	214	166	197	245	233	GeneID:56826,Genbank:XM_017597484.1,RGD:708487	ArfGAP with dual PH domains 2		GO:0043231,GO:0005886,GO:0005546,GO:0043325,GO:0005547,GO:0043533,GO:0007507,GO:0005737,GO:0005740,GO:0043547,GO:0016020,GO:0005829,GO:0046872,GO:0016192,GO:0005096,GO:1902936,GO:0031267,GO:0032012,GO:0005545	intracellular membrane-bounded organelle|plasma membrane|phosphatidylinositol-4,5-bisphosphate binding|phosphatidylinositol-3,4-bisphosphate binding|phosphatidylinositol-3,4,5-trisphosphate binding|inositol 1,3,4,5 tetrakisphosphate binding|heart development|cytoplasm|mitochondrial envelope|positive regulation of GTPase activity|membrane|cytosol|metal ion binding|vesicle-mediated transport|GTPase…
Adar	1147	1017	1141	1035	1232	1047	1379	1222	1140	GeneID:81635,Genbank:XM_006232774.3,RGD:71099	adenosine deaminase, RNA-specific		GO:0003677,GO:0003723,GO:0003726,GO:0005634,GO:0005654,GO:0008150,GO:0005730,GO:0009615,GO:0016553,GO:0016607,GO:0030218,GO:0044530,GO:0031054,GO:0035196,GO:0045070,GO:0045071,GO:0001649,GO:1900369,GO:0045087,GO:0001701,GO:0046872,GO:0002244,GO:0002566,GO:0003674,GO:0005737,GO:0006351,GO:0006355,GO:0006382,GO:0035280,GO:0006397,GO:0006606,GO:0035455,GO:0006611,GO:0043066,GO:0051607,GO:0044387,GO:…	DNA binding|RNA binding|double-stranded RNA adenosine deaminase activity|nucleus|nucleoplasm|biological_process|nucleolus|response to virus|base conversion or substitution editing|nuclear speck|erythrocyte differentiation|supraspliceosomal complex|pre-miRNA processing|production of miRNAs involved in gene silencing by miRNA|positive regulation of viral genome replication|negative regulation of vi…	rno04623,rno05162,rno05164	Cytosolic DNA-sensing pathway|Measles|Influenza A
Adarb1	1712	1651	1578	1737	1543	1804	1200	1299	1308	GeneID:25367,Genbank:XM_017601551.1,RGD:2033	adenosine deaminase, RNA-specific, B1		GO:0003726,GO:0004000,GO:0005515,GO:0005634,GO:0005654,GO:0007274,GO:0005730,GO:0007420,GO:0008285,GO:0016553,GO:0044387,GO:0016556,GO:0021610,GO:0045070,GO:0046872,GO:0003723,GO:0097049,GO:0050685,GO:0050884,GO:0003725,GO:0005829,GO:0006382,GO:0006396,GO:0021618,GO:0021965,GO:0006397,GO:0030336,GO:0051726,GO:0035264,GO:0042803,GO:0060384,GO:0060415,GO:0061744	double-stranded RNA adenosine deaminase activity|adenosine deaminase activity|protein binding|nucleus|nucleoplasm|neuromuscular synaptic transmission|nucleolus|brain development|negative regulation of cell proliferation|base conversion or substitution editing|negative regulation of protein kinase activity by regulation of protein phosphorylation|mRNA modification|facial nerve morphogenesis|positi…
Adarb2	152	142	209	138	236	159	151	157	232	GeneID:117088,Genbank:XM_008771689.2,RGD:621519	adenosine deaminase, RNA-specific, B2		GO:0006396,GO:0006397,GO:0046872,GO:0003723,GO:0004000,GO:0005634	RNA processing|mRNA processing|metal ion binding|RNA binding|adenosine deaminase activity|nucleus
Adat1	130	106	120	121	109	105	122	107	119	GeneID:690810,Genbank:XM_008772535.2,RGD:1591020	adenosine deaminase, tRNA-specific 1		GO:0003723,GO:0008033,GO:0008251	RNA binding|tRNA processing|tRNA-specific adenosine deaminase activity
Adat2	39	38	33	28	34	29	34	34	25	GeneID:361453,Genbank:NM_001115028.1,RGD:1309642	adenosine deaminase, tRNA-specific 2
Adat3	47	41	55	52	51	41	26	49	45	GeneID:100125374,Genbank:XM_017594558.1,RGD:1642417	adenosine deaminase, tRNA-specific 3		GO:0046872,GO:0008033,GO:0009451,GO:0019239	metal ion binding|tRNA processing|RNA modification|deaminase activity
Adck1	126	154	125	191	168	144	137	143	133	GeneID:366698,Genbank:XM_017594261.1,RGD:1308263	aarF domain containing kinase 1		GO:0004672,GO:0005524,GO:0006468	protein kinase activity|ATP binding|protein phosphorylation
Adck2	455	352	418	431	417	352	466	475	450	GeneID:312258,Genbank:NM_001107855.1,RGD:1311058	aarF domain containing kinase 2		GO:0016301,GO:0016310	kinase activity|phosphorylation
Adck3	364	439	352	447	389	321	311	305	333	GeneID:360887,Genbank:XM_006250387.1,RGD:1308245	aarF domain containing kinase 3		GO:0016310,GO:0005739,GO:0031314,GO:0006468,GO:0006744,GO:0043531,GO:0016021,GO:0016301,GO:0004672,GO:0005524	phosphorylation|mitochondrion|extrinsic component of mitochondrial inner membrane|protein phosphorylation|ubiquinone biosynthetic process|ADP binding|integral component of membrane|kinase activity|protein kinase activity|ATP binding
Adck4	299	289	284	312	293	234	250	310	264	GeneID:308453,Genbank:XM_017589119.1,RGD:1311356	aarF domain containing kinase 4		GO:0031314,GO:0005739,GO:0031966,GO:0005829,GO:0005886,GO:0006468,GO:0006744,GO:0016021,GO:0016301,GO:0004672,GO:0021692,GO:0005524	extrinsic component of mitochondrial inner membrane|mitochondrion|mitochondrial membrane|cytosol|plasma membrane|protein phosphorylation|ubiquinone biosynthetic process|integral component of membrane|kinase activity|protein kinase activity|cerebellar Purkinje cell layer morphogenesis|ATP binding
Adck5	218	203	230	223	201	181	205	207	197	GeneID:362943,Genbank:NM_001135798.1,RGD:1305504	aarF domain containing kinase 5		GO:0016021	integral component of membrane
Adcy1	6896	6216	4893	6893	7392	5738	6822	5623	5046	GeneID:305509,Genbank:XM_017599234.1,RGD:1309318	adenylate cyclase 1		GO:0042493,GO:0007616,GO:0005524,GO:0042752,GO:0007623,GO:0005634,GO:0046872,GO:0008074,GO:0005737,GO:0005886,GO:0006171,GO:0008294,GO:0006182,GO:0009190,GO:0007165,GO:0010226,GO:0007189,GO:0016021,GO:0007193,GO:0004016,GO:0019933,GO:0007409,GO:0035556,GO:0007420,GO:0004383	response to drug|long-term memory|ATP binding|regulation of circadian rhythm|circadian rhythm|nucleus|metal ion binding|guanylate cyclase complex, soluble|cytoplasm|plasma membrane|cAMP biosynthetic process|calcium- and calmodulin-responsive adenylate cyclase activity|cGMP biosynthetic process|cyclic nucleotide biosynthetic process|signal transduction|response to lithium ion|adenylate cyclase-act…	rno00230,rno04015,rno04371,rno04020,rno04072,rno04024,rno04022,rno04114,rno04540,rno04611,rno04062,rno04911,rno04923,rno04912,rno04913,rno04915,rno04914,rno04921,rno04926,rno04918,rno04916,rno04925,rno04927,rno04261,rno04270,rno04970,rno04971,rno04972,rno04976,rno04724,rno04727,rno04725,rno04720,rno04723,rno04750,rno04211,rno04213,rno04713,rno04714,rno05200,rno05032,rno05414,rno04934,rno05166,rno…	Purine metabolism|Rap1 signaling pathway|Apelin signaling pathway|Calcium signaling pathway|Phospholipase D signaling pathway|cAMP signaling pathway|cGMP - PKG signaling pathway|Oocyte meiosis|Gap junction|Platelet activation|Chemokine signaling pathway|Insulin secretion|Regulation of lipolysis in adipocyte|GnRH signaling pathway|Ovarian Steroidogenesis|Estrogen signaling pathway|Progesterone-med…
Adcy10	85	77	93	92	76	84	100	90	124	GeneID:59320,Genbank:XM_008769677.2,RGD:708450	adenylate cyclase 10 (soluble)		GO:0005634,GO:0005737,GO:0005739,GO:0005829,GO:0005886,GO:0006171,GO:0043025,GO:0043065,GO:0045177,GO:0007283,GO:0045178,GO:0048471,GO:0051117,GO:0071241,GO:0071890,GO:0000287,GO:0003351,GO:0004016,GO:0005524,GO:0015630,GO:0016020,GO:0030145,GO:0030424,GO:0030425,GO:0030426,GO:0031514,GO:0035556	nucleus|cytoplasm|mitochondrion|cytosol|plasma membrane|cAMP biosynthetic process|neuronal cell body|positive regulation of apoptotic process|apical part of cell|spermatogenesis|basal part of cell|perinuclear region of cytoplasm|ATPase binding|cellular response to inorganic substance|bicarbonate binding|magnesium ion binding|epithelial cilium movement|adenylate cyclase activity|ATP binding|microt…	rno00230,rno04371,rno04024,rno04713,rno04714	Purine metabolism|Apelin signaling pathway|cAMP signaling pathway|Circadian entrainment|Thermogenesis
Adcy2	99	118	76	74	116	75	173	151	113	GeneID:81636,Genbank:NM_031007.1,RGD:619965	adenylate cyclase 2		GO:0005737,GO:0005886,GO:0005887,GO:0019933,GO:0006171,GO:0030145,GO:0030425,GO:0006182,GO:0031683,GO:0032991,GO:0035556,GO:0045121,GO:0046982,GO:0000166,GO:0000287,GO:0004016,GO:0004383,GO:0005515,GO:0005524,GO:0005622,GO:0007165,GO:0007188,GO:0007189,GO:0008074,GO:0008179,GO:0009190,GO:1904322,GO:0016020,GO:0016021	cytoplasm|plasma membrane|integral component of plasma membrane|cAMP-mediated signaling|cAMP biosynthetic process|manganese ion binding|dendrite|cGMP biosynthetic process|G-protein beta/gamma-subunit complex binding|protein-containing complex|intracellular signal transduction|membrane raft|protein heterodimerization activity|nucleotide binding|magnesium ion binding|adenylate cyclase activity|guan…	rno00230,rno04015,rno04371,rno04020,rno04072,rno04024,rno04022,rno04114,rno04540,rno04611,rno04062,rno04911,rno04922,rno04923,rno04912,rno04913,rno04915,rno04914,rno04921,rno04926,rno04918,rno04916,rno04925,rno04927,rno04261,rno04270,rno04970,rno04971,rno04972,rno04976,rno04724,rno04727,rno04725,rno04723,rno04750,rno04211,rno04213,rno04713,rno04714,rno05200,rno05032,rno05414,rno04934,rno05166,rno…	Purine metabolism|Rap1 signaling pathway|Apelin signaling pathway|Calcium signaling pathway|Phospholipase D signaling pathway|cAMP signaling pathway|cGMP - PKG signaling pathway|Oocyte meiosis|Gap junction|Platelet activation|Chemokine signaling pathway|Insulin secretion|Glucagon signaling pathway|Regulation of lipolysis in adipocyte|GnRH signaling pathway|Ovarian Steroidogenesis|Estrogen signali…
Adcy3	748	602	761	769	742	629	619	819	810	GeneID:64508,Genbank:XM_006239849.3,RGD:71009	adenylate cyclase 3		GO:0005737,GO:0005794,GO:0005886,GO:0005929,GO:0007193,GO:0007338,GO:0006171,GO:0007340,GO:0007608,GO:0019933,GO:0030317,GO:0008074,GO:0035556,GO:0045121,GO:0046872,GO:0004016,GO:1904322,GO:0004383,GO:0005516,GO:0005524,GO:0005622,GO:0005634,GO:0006182,GO:0007143,GO:0007165,GO:0007189,GO:0008294,GO:0008355,GO:0009190,GO:0016020,GO:0016021	cytoplasm|Golgi apparatus|plasma membrane|cilium|adenylate cyclase-inhibiting G-protein coupled receptor signaling pathway|single fertilization|cAMP biosynthetic process|acrosome reaction|sensory perception of smell|cAMP-mediated signaling|flagellated sperm motility|guanylate cyclase complex, soluble|intracellular signal transduction|membrane raft|metal ion binding|adenylate cyclase activity|cell…	rno00230,rno04015,rno04371,rno04020,rno04072,rno04024,rno04022,rno04114,rno04540,rno04611,rno04062,rno04911,rno04923,rno04912,rno04913,rno04915,rno04914,rno04921,rno04926,rno04918,rno04916,rno04925,rno04927,rno04261,rno04270,rno04970,rno04971,rno04972,rno04976,rno04962,rno04724,rno04727,rno04725,rno04723,rno04740,rno04750,rno04211,rno04213,rno04713,rno04714,rno05200,rno05032,rno05414,rno04934,rno…	Purine metabolism|Rap1 signaling pathway|Apelin signaling pathway|Calcium signaling pathway|Phospholipase D signaling pathway|cAMP signaling pathway|cGMP - PKG signaling pathway|Oocyte meiosis|Gap junction|Platelet activation|Chemokine signaling pathway|Insulin secretion|Regulation of lipolysis in adipocyte|GnRH signaling pathway|Ovarian Steroidogenesis|Estrogen signaling pathway|Progesterone-med…
Adcy4	642	482	557	497	429	389	418	482	405	GeneID:54223,Genbank:XM_017599787.1,RGD:2034	adenylate cyclase 4		GO:0031683,GO:0007165,GO:0004383,GO:0032991,GO:0007188,GO:0005080,GO:0035556,GO:0005524,GO:0005622,GO:0005737,GO:0008074,GO:0046872,GO:0009190,GO:0005886,GO:0016020,GO:0016021,GO:0006171,GO:0004016,GO:0030425,GO:0006182	G-protein beta/gamma-subunit complex binding|signal transduction|guanylate cyclase activity|protein-containing complex|adenylate cyclase-modulating G-protein coupled receptor signaling pathway|protein kinase C binding|intracellular signal transduction|ATP binding|intracellular|cytoplasm|guanylate cyclase complex, soluble|metal ion binding|cyclic nucleotide biosynthetic process|plasma membrane|mem…	rno00230,rno04015,rno04371,rno04020,rno04072,rno04024,rno04022,rno04114,rno04540,rno04611,rno04062,rno04911,rno04923,rno04912,rno04913,rno04915,rno04914,rno04921,rno04926,rno04918,rno04916,rno04925,rno04927,rno04261,rno04270,rno04970,rno04971,rno04972,rno04976,rno04724,rno04727,rno04725,rno04723,rno04742,rno04750,rno04211,rno04213,rno04713,rno04714,rno05200,rno05032,rno05414,rno04934,rno05166,rno…	Purine metabolism|Rap1 signaling pathway|Apelin signaling pathway|Calcium signaling pathway|Phospholipase D signaling pathway|cAMP signaling pathway|cGMP - PKG signaling pathway|Oocyte meiosis|Gap junction|Platelet activation|Chemokine signaling pathway|Insulin secretion|Regulation of lipolysis in adipocyte|GnRH signaling pathway|Ovarian Steroidogenesis|Estrogen signaling pathway|Progesterone-med…
Adcy5	1133	955	974	1082	1135	888	928	1159	1046	GeneID:64532,Genbank:NM_022600.1,RGD:71014	adenylate cyclase 5		GO:0005886,GO:0005929,GO:0007195,GO:0006171,GO:0007204,GO:0007420,GO:0007507,GO:0019933,GO:0007568,GO:0042383,GO:0007626,GO:0043278,GO:0045111,GO:0045121,GO:0046872,GO:0001973,GO:0046982,GO:0004016,GO:0050885,GO:0004383,GO:0005524,GO:0005768,GO:0006182,GO:0007165,GO:0007189,GO:0008074,GO:0007191,GO:0008179,GO:0007193,GO:0008294,GO:0009190,GO:0010977,GO:0016020,GO:0016021,GO:0061178,GO:0097110,GO:…	plasma membrane|cilium|adenylate cyclase-inhibiting dopamine receptor signaling pathway|cAMP biosynthetic process|positive regulation of cytosolic calcium ion concentration|brain development|heart development|cAMP-mediated signaling|aging|sarcolemma|locomotory behavior|response to morphine|intermediate filament cytoskeleton|membrane raft|metal ion binding|adenosine receptor signaling pathway|prot…	rno00230,rno04015,rno04371,rno04072,rno04024,rno04022,rno04114,rno04540,rno04611,rno04062,rno04911,rno04923,rno04912,rno04913,rno04915,rno04914,rno04921,rno04926,rno04918,rno04916,rno04924,rno04925,rno04927,rno04261,rno04270,rno04970,rno04971,rno04972,rno04976,rno04724,rno04727,rno04725,rno04728,rno04726,rno04723,rno04750,rno04211,rno04213,rno04713,rno04714,rno05200,rno05012,rno05030,rno05031,rno…	Purine metabolism|Rap1 signaling pathway|Apelin signaling pathway|Phospholipase D signaling pathway|cAMP signaling pathway|cGMP - PKG signaling pathway|Oocyte meiosis|Gap junction|Platelet activation|Chemokine signaling pathway|Insulin secretion|Regulation of lipolysis in adipocyte|GnRH signaling pathway|Ovarian Steroidogenesis|Estrogen signaling pathway|Progesterone-mediated oocyte maturation|Ox…
Adcy6	4083	4089	3873	4697	4023	3584	3629	3856	3943	GeneID:25289,Genbank:XM_017594670.1,RGD:2035	adenylate cyclase 6		GO:0005080,GO:0005102,GO:0005524,GO:0005622,GO:0005768,GO:0005886,GO:0007189,GO:0007193,GO:0007212,GO:0008074,GO:0008294,GO:0035811,GO:0042383,GO:0009190,GO:0045121,GO:0046872,GO:0071380,GO:0000149,GO:0071870,GO:0003091,GO:0072660,GO:0004016,GO:0004383,GO:0005929,GO:0006171,GO:0006182,GO:0010977,GO:0007165,GO:0016020,GO:0016021,GO:0019901,GO:0019933,GO:0031226,GO:0097110,GO:0097746,GO:0031528,GO:…	protein kinase C binding|signaling receptor binding|ATP binding|intracellular|endosome|plasma membrane|adenylate cyclase-activating G-protein coupled receptor signaling pathway|adenylate cyclase-inhibiting G-protein coupled receptor signaling pathway|dopamine receptor signaling pathway|guanylate cyclase complex, soluble|calcium- and calmodulin-responsive adenylate cyclase activity|negative regula…	rno00230,rno04015,rno04371,rno04072,rno04024,rno04022,rno04114,rno04540,rno04611,rno04062,rno04911,rno04923,rno04912,rno04913,rno04915,rno04914,rno04921,rno04926,rno04918,rno04916,rno04924,rno04925,rno04927,rno04261,rno04270,rno04970,rno04971,rno04972,rno04976,rno04962,rno04961,rno04724,rno04727,rno04725,rno04723,rno04742,rno04750,rno04211,rno04213,rno04713,rno04714,rno05200,rno05032,rno05414,rno…	Purine metabolism|Rap1 signaling pathway|Apelin signaling pathway|Phospholipase D signaling pathway|cAMP signaling pathway|cGMP - PKG signaling pathway|Oocyte meiosis|Gap junction|Platelet activation|Chemokine signaling pathway|Insulin secretion|Regulation of lipolysis in adipocyte|GnRH signaling pathway|Ovarian Steroidogenesis|Estrogen signaling pathway|Progesterone-mediated oocyte maturation|Ox…
Adcy7	215	128	173	127	182	140	183	206	139	GeneID:84420,Genbank:XM_017601388.1,RGD:619966	adenylate cyclase 7		GO:0046872,GO:0004383,GO:0060135,GO:0005524,GO:0071361,GO:0005886,GO:0006171,GO:0006182,GO:0007165,GO:0007189,GO:0008074,GO:0009190,GO:0004016,GO:0016020,GO:0016021	metal ion binding|guanylate cyclase activity|maternal process involved in female pregnancy|ATP binding|cellular response to ethanol|plasma membrane|cAMP biosynthetic process|cGMP biosynthetic process|signal transduction|adenylate cyclase-activating G-protein coupled receptor signaling pathway|guanylate cyclase complex, soluble|cyclic nucleotide biosynthetic process|adenylate cyclase activity|memb…	rno00230,rno04015,rno04371,rno04020,rno04072,rno04024,rno04022,rno04114,rno04540,rno04611,rno04062,rno04911,rno04923,rno04912,rno04913,rno04915,rno04914,rno04921,rno04926,rno04918,rno04916,rno04925,rno04927,rno04261,rno04270,rno04970,rno04971,rno04972,rno04976,rno04724,rno04727,rno04725,rno04723,rno04750,rno04211,rno04213,rno04713,rno04714,rno05200,rno05032,rno05414,rno04934,rno05166,rno01522	Purine metabolism|Rap1 signaling pathway|Apelin signaling pathway|Calcium signaling pathway|Phospholipase D signaling pathway|cAMP signaling pathway|cGMP - PKG signaling pathway|Oocyte meiosis|Gap junction|Platelet activation|Chemokine signaling pathway|Insulin secretion|Regulation of lipolysis in adipocyte|GnRH signaling pathway|Ovarian Steroidogenesis|Estrogen signaling pathway|Progesterone-med…
Adcy8	220	172	196	229	219	285	360	336	265	GeneID:29241,Genbank:XM_006241704.3,RGD:2036	adenylate cyclase 8		GO:0047485,GO:0008294,GO:0007165,GO:0004383,GO:0071277,GO:0009190,GO:0007189,GO:0005515,GO:0014070,GO:0005516,GO:0016020,GO:0005524,GO:0005622,GO:0005886,GO:0007193,GO:0016021,GO:0007616,GO:0006171,GO:0019933,GO:0008022,GO:0004016,GO:0035556,GO:0008074,GO:0046872,GO:0006182	protein N-terminus binding|calcium- and calmodulin-responsive adenylate cyclase activity|signal transduction|guanylate cyclase activity|cellular response to calcium ion|cyclic nucleotide biosynthetic process|adenylate cyclase-activating G-protein coupled receptor signaling pathway|protein binding|response to organic cyclic compound|calmodulin binding|membrane|ATP binding|intracellular|plasma memb…	rno00230,rno04015,rno04371,rno04020,rno04072,rno04024,rno04022,rno04114,rno04540,rno04611,rno04062,rno04911,rno04923,rno04912,rno04913,rno04915,rno04914,rno04921,rno04926,rno04918,rno04916,rno04925,rno04927,rno04261,rno04270,rno04970,rno04971,rno04972,rno04976,rno04724,rno04727,rno04725,rno04720,rno04723,rno04742,rno04750,rno04211,rno04213,rno04713,rno04714,rno05200,rno05032,rno05414,rno04934,rno…	Purine metabolism|Rap1 signaling pathway|Apelin signaling pathway|Calcium signaling pathway|Phospholipase D signaling pathway|cAMP signaling pathway|cGMP - PKG signaling pathway|Oocyte meiosis|Gap junction|Platelet activation|Chemokine signaling pathway|Insulin secretion|Regulation of lipolysis in adipocyte|GnRH signaling pathway|Ovarian Steroidogenesis|Estrogen signaling pathway|Progesterone-med…
Adcy9	1230	1211	1326	1323	1174	1172	1179	1253	1304	GeneID:302950,Genbank:XM_008767525.2,RGD:1304747	adenylate cyclase 9		GO:0030424,GO:0004016,GO:0030425,GO:0004383,GO:0071880,GO:0005886,GO:0005887,GO:0006171,GO:0006182,GO:0007165,GO:0007189,GO:0008074,GO:0009190,GO:0000166,GO:0016020,GO:0016021	axon|adenylate cyclase activity|dendrite|guanylate cyclase activity|adenylate cyclase-activating adrenergic receptor signaling pathway|plasma membrane|integral component of plasma membrane|cAMP biosynthetic process|cGMP biosynthetic process|signal transduction|adenylate cyclase-activating G-protein coupled receptor signaling pathway|guanylate cyclase complex, soluble|cyclic nucleotide biosyntheti…	rno00230,rno04015,rno04371,rno04020,rno04072,rno04024,rno04022,rno04114,rno04540,rno04611,rno04062,rno04911,rno04923,rno04912,rno04913,rno04915,rno04914,rno04921,rno04926,rno04918,rno04916,rno04925,rno04927,rno04261,rno04270,rno04970,rno04971,rno04972,rno04976,rno04962,rno04961,rno04724,rno04727,rno04725,rno04723,rno04750,rno04211,rno04213,rno04713,rno04714,rno05200,rno05032,rno05414,rno04934,rno…	Purine metabolism|Rap1 signaling pathway|Apelin signaling pathway|Calcium signaling pathway|Phospholipase D signaling pathway|cAMP signaling pathway|cGMP - PKG signaling pathway|Oocyte meiosis|Gap junction|Platelet activation|Chemokine signaling pathway|Insulin secretion|Regulation of lipolysis in adipocyte|GnRH signaling pathway|Ovarian Steroidogenesis|Estrogen signaling pathway|Progesterone-med…
Adcyap1	2	5	2	4	3	4	4	3	1	GeneID:24166,Genbank:XM_008767418.2,RGD:2037	adenylate cyclase activating polypeptide 1		GO:0005184,GO:0005576,GO:0005615,GO:0005829,GO:0007189,GO:0016521,GO:0007204,GO:0019233,GO:0007218,GO:0019933,GO:0021983,GO:0030073,GO:0045471,GO:0031175,GO:0045786,GO:0045860,GO:0031858,GO:0045944,GO:0046034,GO:0001541,GO:0051428,GO:0001662,GO:0001821,GO:0051968,GO:0001932,GO:0002865,GO:0002878,GO:0005057,GO:0005102,GO:0005179,GO:0008277,GO:0008284,GO:0010469,GO:0010628,GO:0010656,GO:0032755,GO:…	neuropeptide hormone activity|extracellular region|extracellular space|cytosol|adenylate cyclase-activating G-protein coupled receptor signaling pathway|pituitary adenylate cyclase activating polypeptide activity|positive regulation of cytosolic calcium ion concentration|sensory perception of pain|neuropeptide signaling pathway|cAMP-mediated signaling|pituitary gland development|insulin secretion…	rno04911,rno04924	Insulin secretion|Renin secretion
Adcyap1r1	88	68	76	121	61	76	96	81	93	GeneID:24167,Genbank:XM_017592431.1,RGD:2038	adenylate cyclase activating polypeptide 1 receptor type 1		GO:0043235,GO:0019933,GO:0005737,GO:0043950,GO:0030154,GO:0005768,GO:0045471,GO:0030306,GO:0005791,GO:0046545,GO:0005901,GO:0005923,GO:0007166,GO:0007186,GO:0032355,GO:0007202,GO:0051057,GO:0033555,GO:0007283,GO:0060548,GO:0042493,GO:0008179,GO:0060732,GO:0042923,GO:0009986,GO:0000139,GO:0043005,GO:0010524,GO:0001634,GO:0043231,GO:0016021,GO:0004999	receptor complex|cAMP-mediated signaling|cytoplasm|positive regulation of cAMP-mediated signaling|cell differentiation|endosome|response to ethanol|ADP-ribosylation factor binding|rough endoplasmic reticulum|development of primary female sexual characteristics|caveola|bicellular tight junction|cell surface receptor signaling pathway|G-protein coupled receptor signaling pathway|response to estradi…	rno04024,rno04080,rno04911,rno04924,rno04713	cAMP signaling pathway|Neuroactive ligand-receptor interaction|Insulin secretion|Renin secretion|Circadian entrainment
Add1	6380	6830	7120	7331	6839	6439	6782	7371	6932	GeneID:24170,Genbank:XM_006251161.1,RGD:2041	adducin 1		GO:0005654,GO:0005737,GO:0005856,GO:0005886,GO:0016604,GO:0005913,GO:0020027,GO:0030218,GO:0030425,GO:0045296,GO:0030507,GO:0045766,GO:0045807,GO:0030837,GO:0046982,GO:0048471,GO:0048873,GO:0000902,GO:1903393,GO:0051015,GO:0001701,GO:0005198,GO:0005515,GO:0005516,GO:0005634,GO:0006811,GO:0006884,GO:0007010,GO:0008134,GO:0008290,GO:0032092,GO:0014069,GO:0035264,GO:0016020,GO:0042608,GO:0042803,GO:…	nucleoplasm|cytoplasm|cytoskeleton|plasma membrane|nuclear body|cell-cell adherens junction|hemoglobin metabolic process|erythrocyte differentiation|dendrite|cadherin binding|spectrin binding|positive regulation of angiogenesis|positive regulation of endocytosis|negative regulation of actin filament polymerization|protein heterodimerization activity|perinuclear region of cytoplasm|homeostasis of …
Add2	6	18	26	25	22	16	39	18	21	GeneID:24171,Genbank:XM_017592433.1,RGD:2042	adducin 2		GO:0014069,GO:0016020,GO:0019901,GO:0030097,GO:0050900,GO:0030507,GO:0050901,GO:0031410,GO:0051015,GO:0051016,GO:0051017,GO:0065003,GO:0003779,GO:0005198,GO:0005200,GO:0005516,GO:0005856,GO:0006811,GO:0008290,GO:0032092,GO:0042803,GO:0044853,GO:0046982	postsynaptic density|membrane|protein kinase binding|hemopoiesis|leukocyte migration|spectrin binding|leukocyte tethering or rolling|cytoplasmic vesicle|actin filament binding|barbed-end actin filament capping|actin filament bundle assembly|protein-containing complex assembly|actin binding|structural molecule activity|structural constituent of cytoskeleton|calmodulin binding|cytoskeleton|ion tran…
Add3	6539	6295	7057	6995	6903	6808	6965	7249	7066	GeneID:25230,Genbank:XM_006231600.3,RGD:2043	adducin 3		GO:0042493,GO:0005903,GO:0005080,GO:0045907,GO:0005198,GO:0005911,GO:0005515,GO:0005516,GO:0005654,GO:0005737,GO:0005938,GO:0005856,GO:0014069,GO:0000794,GO:0005886,GO:0016020,GO:0003779	response to drug|brush border|protein kinase C binding|positive regulation of vasoconstriction|structural molecule activity|cell-cell junction|protein binding|calmodulin binding|nucleoplasm|cytoplasm|cell cortex|cytoskeleton|postsynaptic density|condensed nuclear chromosome|plasma membrane|membrane|actin binding
Adgb	8	7	6	0	6	8	8	7	3	GeneID:292477,Genbank:XM_017590413.1,RGD:1564259	androglobin		GO:0005737,GO:0006508,GO:0004198,GO:0005622	cytoplasm|proteolysis|calcium-dependent cysteine-type endopeptidase activity|intracellular
Adgra1	5	2	9	3	5	10	13	2	2	GeneID:309097,Genbank:XM_017590242.1,RGD:1308241	adhesion G protein-coupled receptor A1
Adgra2	2486	2214	2029	2205	2304	2033	2327	2561	2049	GeneID:100363275,Genbank:XM_017600376.1,RGD:2323365	adhesion G protein-coupled receptor A2		GO:0007166,GO:0007186,GO:0007417,GO:0009986,GO:0010595,GO:0016021,GO:0043542,GO:0045765,GO:0050920,GO:0090210,GO:1900747,GO:0001525,GO:0002040,GO:0004930	cell surface receptor signaling pathway|G-protein coupled receptor signaling pathway|central nervous system development|cell surface|positive regulation of endothelial cell migration|integral component of membrane|endothelial cell migration|regulation of angiogenesis|regulation of chemotaxis|regulation of establishment of blood-brain barrier|negative regulation of vascular endothelial growth fact…
Adgra3	595	654	658	540	606	584	702	716	634	GeneID:305408,Genbank:XM_003751373.3,RGD:1304914	adhesion G protein-coupled receptor A3		GO:0009897,GO:0016021,GO:0004930,GO:0007166,GO:0007186	external side of plasma membrane|integral component of membrane|G-protein coupled receptor activity|cell surface receptor signaling pathway|G-protein coupled receptor signaling pathway
Adgrb1	371	332	342	261	435	380	431	547	461	GeneID:362931,Genbank:NM_001170597.2,RGD:1305608	adhesion G protein-coupled receptor B1		GO:0043652,GO:0016021,GO:0004930,GO:0045087,GO:0016525,GO:0005515,GO:0045211,GO:0030165,GO:0005615,GO:0048167,GO:0005886,GO:0005925,GO:0006910,GO:0006911,GO:0030425,GO:0007166,GO:0048471,GO:0031397,GO:0007186,GO:0050829,GO:0038023,GO:0007399,GO:0051965,GO:0042177,GO:0007517,GO:0001530,GO:1901741,GO:0043197,GO:0010596,GO:0001786,GO:1903428,GO:0043277,GO:0014069,GO:0001891	engulfment of apoptotic cell|integral component of membrane|G-protein coupled receptor activity|innate immune response|negative regulation of angiogenesis|protein binding|postsynaptic membrane|PDZ domain binding|extracellular space|regulation of synaptic plasticity|plasma membrane|focal adhesion|phagocytosis, recognition|phagocytosis, engulfment|dendrite|cell surface receptor signaling pathway|pe…	rno04115	p53 signaling pathway
Adgrb2	166	172	153	145	162	134	169	175	142	GeneID:313058,Genbank:XM_006238935.3,RGD:1309431	adhesion G protein-coupled receptor B2		GO:0005813,GO:0005886,GO:0007166,GO:0007186,GO:0007422,GO:0016021,GO:0016525,GO:0033173,GO:0051965,GO:0004930,GO:0005622	centrosome|plasma membrane|cell surface receptor signaling pathway|G-protein coupled receptor signaling pathway|peripheral nervous system development|integral component of membrane|negative regulation of angiogenesis|calcineurin-NFAT signaling cascade|positive regulation of synapse assembly|G-protein coupled receptor activity|intracellular
Adgrb3	2196	1461	2254	1706	2546	2242	2586	1765	2291	GeneID:301309,Genbank:NM_001106898.1,RGD:1309703	adhesion G protein-coupled receptor B3		GO:0007166,GO:0007186,GO:0007520,GO:0016021,GO:0016322,GO:0016525,GO:0043083,GO:0043547,GO:0048814,GO:0051965,GO:0061743,GO:0004930,GO:0098794,GO:0005096,GO:0099558,GO:0005886	cell surface receptor signaling pathway|G-protein coupled receptor signaling pathway|myoblast fusion|integral component of membrane|neuron remodeling|negative regulation of angiogenesis|synaptic cleft|positive regulation of GTPase activity|regulation of dendrite morphogenesis|positive regulation of synapse assembly|motor learning|G-protein coupled receptor activity|postsynapse|GTPase activator ac…
Adgrd1	1745	1437	1945	1571	2080	2159	2559	2657	2497	GeneID:689257,Genbank:XM_017598511.1,RGD:1594795	adhesion G protein-coupled receptor D1		GO:0007166,GO:0007186,GO:0007189,GO:0016021,GO:0004930,GO:0005622,GO:0005886	cell surface receptor signaling pathway|G-protein coupled receptor signaling pathway|adenylate cyclase-activating G-protein coupled receptor signaling pathway|integral component of membrane|G-protein coupled receptor activity|intracellular|plasma membrane
Adgre1	347	444	401	285	316	300	525	410	282	GeneID:316137,Genbank:XM_006244280.3,RGD:1359214	adhesion G protein-coupled receptor E1		GO:0005886,GO:0007166,GO:0007186,GO:0009897,GO:0016021,GO:0071944,GO:0002250,GO:0004930,GO:0005509	plasma membrane|cell surface receptor signaling pathway|G-protein coupled receptor signaling pathway|external side of plasma membrane|integral component of membrane|cell periphery|adaptive immune response|G-protein coupled receptor activity|calcium ion binding
Adgre4	8	15	18	15	9	11	13	16	29	GeneID:450235,Genbank:XM_017596590.1,RGD:1359641	adhesion G protein-coupled receptor E4		GO:0007186,GO:0009986,GO:0016021,GO:0004930,GO:0005509,GO:0007166	G-protein coupled receptor signaling pathway|cell surface|integral component of membrane|G-protein coupled receptor activity|calcium ion binding|cell surface receptor signaling pathway
Adgre5	581	572	607	599	560	557	517	577	488	GeneID:361383,Genbank:XM_006255280.1,RGD:1305595	adhesion G protein-coupled receptor E5		GO:0005575,GO:0007166,GO:0007186,GO:0008150,GO:0016021,GO:0051965,GO:0003674,GO:0004930,GO:0005509	cellular_component|cell surface receptor signaling pathway|G-protein coupled receptor signaling pathway|biological_process|integral component of membrane|positive regulation of synapse assembly|molecular_function|G-protein coupled receptor activity|calcium ion binding
Adgrf1	5	4	0	5	10	4	3	8	4	GeneID:301266,Genbank:XM_017596745.1,RGD:1310285	adhesion G protein-coupled receptor F1		GO:0007416,GO:0007613,GO:0031175,GO:0032793,GO:0004930,GO:0005886,GO:0007189	synapse assembly|memory|neuron projection development|positive regulation of CREB transcription factor activity|G-protein coupled receptor activity|plasma membrane|adenylate cyclase-activating G-protein coupled receptor signaling pathway
Adgrf2	5	1	0	1	0	1	0	0	0	GeneID:301269,Genbank:XM_017596753.1,RGD:1306718	adhesion G protein-coupled receptor F2		GO:0016021,GO:0004930,GO:0007166,GO:0007186	integral component of membrane|G-protein coupled receptor activity|cell surface receptor signaling pathway|G-protein coupled receptor signaling pathway
Adgrf3	2	3	3	1	3	3	1	3	1	GeneID:298857,Genbank:XM_006239800.3,RGD:1305868	adhesion G protein-coupled receptor F3		GO:0016021,GO:0004930,GO:0007166,GO:0007186	integral component of membrane|G-protein coupled receptor activity|cell surface receptor signaling pathway|G-protein coupled receptor signaling pathway
Adgrf4	0	0	0	0	0	0	0	1	0	GeneID:501106,Genbank:XM_006244640.2,RGD:1565216	adhesion G protein-coupled receptor F4		GO:0016021,GO:0004930,GO:0007166,GO:0007186	integral component of membrane|G-protein coupled receptor activity|cell surface receptor signaling pathway|G-protein coupled receptor signaling pathway
Adgrf5	6576	6830	6522	7552	6905	7121	6981	6315	7418	GeneID:245977,Genbank:XM_008766833.2,RGD:621679	adhesion G protein-coupled receptor F5		GO:0043129,GO:0006112,GO:0007166,GO:0045177,GO:0007186,GO:0009986,GO:0016021,GO:0019216,GO:0031410,GO:0045444,GO:0042593,GO:0071073,GO:0004930,GO:0043031,GO:0005886	surfactant homeostasis|energy reserve metabolic process|cell surface receptor signaling pathway|apical part of cell|G-protein coupled receptor signaling pathway|cell surface|integral component of membrane|regulation of lipid metabolic process|cytoplasmic vesicle|fat cell differentiation|glucose homeostasis|positive regulation of phospholipid biosynthetic process|G-protein coupled receptor activit…
Adgrg1	2456	2480	2200	2879	2706	2116	1993	2545	2479	GeneID:260326,Genbank:NM_152242.2,RGD:628617	adhesion G protein-coupled receptor G1		GO:0005622,GO:0005886,GO:0007155,GO:0007166,GO:0007186,GO:0016021,GO:0007266,GO:0016477,GO:0021796,GO:0021801,GO:0070528,GO:0021819,GO:0072520,GO:0097451,GO:0001525,GO:2000179,GO:0004930,GO:0005518,GO:0007420,GO:0008201,GO:0008285,GO:0035025,GO:0010573,GO:0045121,GO:0045785,GO:2001223,GO:0050840	intracellular|plasma membrane|cell adhesion|cell surface receptor signaling pathway|G-protein coupled receptor signaling pathway|integral component of membrane|Rho protein signal transduction|cell migration|cerebral cortex regionalization|cerebral cortex radial glia guided migration|protein kinase C signaling|layer formation in cerebral cortex|seminiferous tubule development|glial limiting end-fo…
Adgrg2	87	104	70	146	68	103	39	39	73	GeneID:266735,Genbank:XM_017601927.1,RGD:628618	adhesion G protein-coupled receptor G2		GO:0005886,GO:0007166,GO:0007186,GO:0016021,GO:0016324,GO:0004930,GO:0005829	plasma membrane|cell surface receptor signaling pathway|G-protein coupled receptor signaling pathway|integral component of membrane|apical plasma membrane|G-protein coupled receptor activity|cytosol
Adgrg3	137	99	78	98	107	75	75	90	110	GeneID:291854,Genbank:XM_006255127.3,RGD:1305674	adhesion G protein-coupled receptor G3		GO:0007186,GO:0016021,GO:0030183,GO:0030334,GO:0032792,GO:1901223,GO:0004930,GO:0005886,GO:0007166	G-protein coupled receptor signaling pathway|integral component of membrane|B cell differentiation|regulation of cell migration|negative regulation of CREB transcription factor activity|negative regulation of NIK/NF-kappaB signaling|G-protein coupled receptor activity|plasma membrane|cell surface receptor signaling pathway
Adgrg5	20	8	18	13	21	17	26	19	17	GeneID:307645,Genbank:NM_001107410.1,RGD:1305559	adhesion G protein-coupled receptor G5		GO:0016021,GO:0004930,GO:0007166,GO:0007186	integral component of membrane|G-protein coupled receptor activity|cell surface receptor signaling pathway|G-protein coupled receptor signaling pathway
Adgrg6	5778	4897	5669	5372	6187	4752	6026	6903	6248	GeneID:308376,Genbank:XM_218313.9,RGD:1308551	adhesion G protein-coupled receptor G6		GO:0007005,GO:0007166,GO:0007189,GO:0014037,GO:0016021,GO:0019933,GO:0022011,GO:0042552,GO:0043236,GO:0060347,GO:0004930,GO:0005622,GO:0005886	mitochondrion organization|cell surface receptor signaling pathway|adenylate cyclase-activating G-protein coupled receptor signaling pathway|Schwann cell differentiation|integral component of membrane|cAMP-mediated signaling|myelination in peripheral nervous system|myelination|laminin binding|heart trabecula formation|G-protein coupled receptor activity|intracellular|plasma membrane
Adgrg7	0	0	0	0	0	0	0	0	0	GeneID:304014,Genbank:XM_003751038.4,RGD:1307217	adhesion G protein-coupled receptor G7		GO:0016021,GO:0004930,GO:0007166,GO:0007186	integral component of membrane|G-protein coupled receptor activity|cell surface receptor signaling pathway|G-protein coupled receptor signaling pathway
Adgrl1	742	769	704	766	862	696	677	754	601	GeneID:65096,Genbank:NM_022962.1,RGD:620768	adhesion G protein-coupled receptor L1		GO:0051965,GO:0030424,GO:0005622,GO:0030426,GO:0005886,GO:0090129,GO:0007157,GO:0007166,GO:0007186,GO:0007420,GO:0014069,GO:0035584,GO:0015643,GO:0042734,GO:0016021,GO:0016079,GO:0043005,GO:0016524,GO:0004930,GO:0045202,GO:0030054,GO:0050839,GO:0030246,GO:0005515	positive regulation of synapse assembly|axon|intracellular|growth cone|plasma membrane|positive regulation of synapse maturation|heterophilic cell-cell adhesion via plasma membrane cell adhesion molecules|cell surface receptor signaling pathway|G-protein coupled receptor signaling pathway|brain development|postsynaptic density|calcium-mediated signaling using intracellular calcium source|toxic su…
Adgrl2	363	359	440	382	431	369	391	462	389	GeneID:171447,Genbank:NM_001302210.1,RGD:620835	adhesion G protein-coupled receptor L2		GO:0007186,GO:0007420,GO:0016021,GO:0030165,GO:0030246,GO:0043005,GO:0051965,GO:0004930,GO:0007166	G-protein coupled receptor signaling pathway|brain development|integral component of membrane|PDZ domain binding|carbohydrate binding|neuron projection|positive regulation of synapse assembly|G-protein coupled receptor activity|cell surface receptor signaling pathway
Adgrl3	1022	1122	1147	1101	1170	912	1215	1218	1343	GeneID:170641,Genbank:XM_008769984.2,RGD:620836	adhesion G protein-coupled receptor L3		GO:0098742,GO:0030424,GO:0007186,GO:0004930,GO:0031987,GO:0007416,GO:0005509,GO:0042220,GO:0005575,GO:0005887,GO:0007420,GO:0051965,GO:0016021,GO:0005911,GO:0030246,GO:0001764,GO:0007166	cell-cell adhesion via plasma-membrane adhesion molecules|axon|G-protein coupled receptor signaling pathway|G-protein coupled receptor activity|locomotion involved in locomotory behavior|synapse assembly|calcium ion binding|response to cocaine|cellular_component|integral component of plasma membrane|brain development|positive regulation of synapse assembly|integral component of membrane|cell-cell…
Adgrl4	1125	1223	1350	1215	1521	1074	1676	1788	1774	GeneID:64124,Genbank:NM_022294.1,RGD:621136	adhesion G protein-coupled receptor L4		GO:0007166,GO:0007186,GO:0016021,GO:0031410,GO:0046983,GO:0004930,GO:0005509,GO:0005886	cell surface receptor signaling pathway|G-protein coupled receptor signaling pathway|integral component of membrane|cytoplasmic vesicle|protein dimerization activity|G-protein coupled receptor activity|calcium ion binding|plasma membrane
Adgrv1	87	75	79	88	80	105	97	102	77	GeneID:100362255,Genbank:XM_017591161.1,RGD:1562101	adhesion G protein-coupled receptor V1		GO:0050910,GO:0032420,GO:0005509,GO:0050953,GO:0043235,GO:0005737,GO:0060122,GO:0045184,GO:0005886,GO:0071277,GO:0007166,GO:0007186,GO:0007601,GO:0007605,GO:0045202,GO:0009986,GO:1990075,GO:0045494,GO:0010739,GO:1990696,GO:0048471,GO:0016021,GO:0048496,GO:0017022,GO:0002141,GO:0048839,GO:0032391,GO:0002142,GO:0050877,GO:0004930	detection of mechanical stimulus involved in sensory perception of sound|stereocilium|calcium ion binding|sensory perception of light stimulus|receptor complex|cytoplasm|inner ear receptor cell stereocilium organization|establishment of protein localization|plasma membrane|cellular response to calcium ion|cell surface receptor signaling pathway|G-protein coupled receptor signaling pathway|visual …
Adh1	21	7	17	9	14	29	7	6	17	GeneID:24172,Genbank:NM_019286.4,RGD:2044	alcohol dehydrogenase 1 (class I)		GO:0042803,GO:0008270,GO:0004022,GO:0046186,GO:0016491,GO:0004024,GO:0048149,GO:0031100,GO:0004745,GO:0048545,GO:0005622,GO:0005654,GO:0005739,GO:0005829,GO:0032526,GO:0051287,GO:0032570,GO:0005886,GO:0055114,GO:0033574,GO:0006068,GO:0035276,GO:0006069,GO:0001523,GO:0042572,GO:0042573,GO:0008144	protein homodimerization activity|zinc ion binding|alcohol dehydrogenase (NAD) activity|acetaldehyde biosynthetic process|oxidoreductase activity|alcohol dehydrogenase activity, zinc-dependent|behavioral response to ethanol|animal organ regeneration|retinol dehydrogenase activity|response to steroid hormone|intracellular|nucleoplasm|mitochondrion|cytosol|response to retinoic acid|NAD binding|resp…	rno00010,rno00071,rno00350,rno00830,rno00980,rno00982,rno05204	Glycolysis / Gluconeogenesis|Fatty acid degradation|Tyrosine metabolism|Retinol metabolism|Metabolism of xenobiotics by cytochrome P450|Drug metabolism - cytochrome P450|Chemical carcinogenesis
Adh4	1	1	0	0	0	0	0	1	0	GeneID:29646,Genbank:NM_017270.2,RGD:71028	alcohol dehydrogenase 4 (class II), pi polypeptide		GO:0035276,GO:0006069,GO:0004022,GO:0042572,GO:0006081,GO:0004024,GO:0042698,GO:0007568,GO:0046164,GO:0004032,GO:0004745,GO:0005503,GO:0005634,GO:0008270,GO:0005737,GO:0051287,GO:0005829,GO:0016620,GO:0006066,GO:0051903,GO:0019115,GO:0006067,GO:0001523,GO:1901661,GO:0019841,GO:0003960	ethanol binding|ethanol oxidation|alcohol dehydrogenase (NAD) activity|retinol metabolic process|cellular aldehyde metabolic process|alcohol dehydrogenase activity, zinc-dependent|ovulation cycle|aging|alcohol catabolic process|alditol:NADP+ 1-oxidoreductase activity|retinol dehydrogenase activity|all-trans retinal binding|nucleus|zinc ion binding|cytoplasm|NAD binding|cytosol|oxidoreductase acti…	rno00010,rno00071,rno00350,rno00830,rno00980,rno00982,rno05204	Glycolysis / Gluconeogenesis|Fatty acid degradation|Tyrosine metabolism|Retinol metabolism|Metabolism of xenobiotics by cytochrome P450|Drug metabolism - cytochrome P450|Chemical carcinogenesis
Adh5	477	424	422	472	486	405	399	520	454	GeneID:100145871,Genbank:NM_001126120.1,RGD:2292706	alcohol dehydrogenase 5 (class III), chi polypeptide		GO:0042803,GO:0004022,GO:0045777,GO:0005504,GO:0046294,GO:0005634,GO:0005737,GO:0005739,GO:0006068,GO:0006069,GO:0051409,GO:0007568,GO:0051775,GO:0008270,GO:0051903,GO:0018119,GO:0001523,GO:0018467,GO:0003016,GO:0032496	protein homodimerization activity|alcohol dehydrogenase (NAD) activity|positive regulation of blood pressure|fatty acid binding|formaldehyde catabolic process|nucleus|cytoplasm|mitochondrion|ethanol catabolic process|ethanol oxidation|response to nitrosative stress|aging|response to redox state|zinc ion binding|S-(hydroxymethyl)glutathione dehydrogenase activity|peptidyl-cysteine S-nitrosylation|…	rno00010,rno00071,rno00350,rno00830,rno00980,rno00982,rno05204	Glycolysis / Gluconeogenesis|Fatty acid degradation|Tyrosine metabolism|Retinol metabolism|Metabolism of xenobiotics by cytochrome P450|Drug metabolism - cytochrome P450|Chemical carcinogenesis
Adh6	0	1	0	3	0	0	0	0	1	GeneID:310903,Genbank:XM_006233374.1,RGD:1306313	alcohol dehydrogenase 6 (class V)		GO:0005575,GO:0005737,GO:0006069,GO:0008150,GO:0008270,GO:0016491,GO:0045471,GO:0055114,GO:0003674,GO:0004022,GO:0004024	cellular_component|cytoplasm|ethanol oxidation|biological_process|zinc ion binding|oxidoreductase activity|response to ethanol|oxidation-reduction process|molecular_function|alcohol dehydrogenase (NAD) activity|alcohol dehydrogenase activity, zinc-dependent	rno00010,rno00071,rno00350,rno00830,rno00980,rno00982,rno05204	Glycolysis / Gluconeogenesis|Fatty acid degradation|Tyrosine metabolism|Retinol metabolism|Metabolism of xenobiotics by cytochrome P450|Drug metabolism - cytochrome P450|Chemical carcinogenesis
Adh6a	0	2	0	0	0	1	1	0	0	GeneID:295498,Genbank:XM_006233371.3,RGD:1310029	alcohol dehydrogenase 6A (class V)		GO:0008270,GO:0016491,GO:0055114,GO:0003674,GO:0005575,GO:0008150	zinc ion binding|oxidoreductase activity|oxidation-reduction process|molecular_function|cellular_component|biological_process
Adh7	43	44	58	43	48	66	69	56	42	GeneID:171178,Genbank:XM_008761493.2,RGD:621638	alcohol dehydrogenase 7 (class IV), mu or sigma polypeptide		GO:0004745,GO:0005576,GO:0005622,GO:0005737,GO:0005829,GO:0019841,GO:0005886,GO:0006067,GO:0035276,GO:0042572,GO:0042573,GO:0001523,GO:0004022,GO:0004024,GO:0004031,GO:0006068,GO:0006069,GO:0008270,GO:0009617,GO:0042803,GO:0010430,GO:0045471,GO:0048019,GO:0051287,GO:0055114,GO:1900116	retinol dehydrogenase activity|extracellular region|intracellular|cytoplasm|cytosol|retinol binding|plasma membrane|ethanol metabolic process|ethanol binding|retinol metabolic process|retinoic acid metabolic process|retinoid metabolic process|alcohol dehydrogenase (NAD) activity|alcohol dehydrogenase activity, zinc-dependent|aldehyde oxidase activity|ethanol catabolic process|ethanol oxidation|zi…	rno00010,rno00071,rno00350,rno00830,rno00980,rno00982,rno05204	Glycolysis / Gluconeogenesis|Fatty acid degradation|Tyrosine metabolism|Retinol metabolism|Metabolism of xenobiotics by cytochrome P450|Drug metabolism - cytochrome P450|Chemical carcinogenesis
Adhfe1	58	94	69	94	74	72	47	50	81	GeneID:362474,Genbank:XM_008763508.2,RGD:1308863	alcohol dehydrogenase, iron containing, 1		GO:0005739,GO:0005829,GO:0006539,GO:0008150,GO:0046872,GO:0047988,GO:0055114,GO:0003674,GO:0004022,GO:0005575	mitochondrion|cytosol|glutamate catabolic process via 2-oxoglutarate|biological_process|metal ion binding|hydroxyacid-oxoacid transhydrogenase activity|oxidation-reduction process|molecular_function|alcohol dehydrogenase (NAD) activity|cellular_component
Adi1	309	289	308	333	301	270	317	359	344	GeneID:298934,Genbank:NM_199097.1,RGD:727828	acireductone dioxygenase 1		GO:0005737,GO:0005886,GO:0006555,GO:0010309,GO:0016491,GO:0019509,GO:0046872,GO:0005634,GO:0055114	cytoplasm|plasma membrane|methionine metabolic process|acireductone dioxygenase [iron(II)-requiring] activity|oxidoreductase activity|L-methionine salvage from methylthioadenosine|metal ion binding|nucleus|oxidation-reduction process	rno00270	Cysteine and methionine metabolism
Adig	1	1	0	0	1	0	0	0	0	GeneID:100361007,Genbank:XM_002729246.4,RGD:2320953	adipogenin		GO:0007283,GO:0016021,GO:0045600,GO:0050872,GO:0050873,GO:0005634,GO:0005737,GO:0005811	spermatogenesis|integral component of membrane|positive regulation of fat cell differentiation|white fat cell differentiation|brown fat cell differentiation|nucleus|cytoplasm|lipid droplet
Adipoq	700	1105	402	1113	713	947	412	205	265	GeneID:246253,Genbank:NM_144744.3,RGD:628748	adiponectin, C1Q and collagen domain containing		GO:0050805,GO:0050873,GO:0051260,GO:0071944,GO:0051384,GO:0072659,GO:0051899,GO:0060081,GO:0090317,GO:1900121,GO:2000584,GO:1904706,GO:2000590,GO:1904753,GO:0005615,GO:0005783,GO:0006006,GO:0006635,GO:0010739,GO:0007584,GO:0010745,GO:0007623,GO:0010804,GO:0010875,GO:0031953,GO:0032270,GO:0010906,GO:0032720,GO:0032757,GO:0001666,GO:0034612,GO:0032869,GO:0001934,GO:0035690,GO:0005102,GO:0042493,GO:…	negative regulation of synaptic transmission|brown fat cell differentiation|protein homooligomerization|cell periphery|response to glucocorticoid|protein localization to plasma membrane|membrane depolarization|membrane hyperpolarization|negative regulation of intracellular protein transport|negative regulation of receptor binding|negative regulation of platelet-derived growth factor receptor-alph…	rno04152,rno04920,rno03320,rno04211,rno04930,rno04932	AMPK signaling pathway|Adipocytokine signaling pathway|PPAR signaling pathway|Longevity regulating pathway - mammal|Type II diabetes mellitus|Non-alcoholic fatty liver disease (NAFLD)
Adipor1	2453	2753	2781	2874	2867	2417	2724	3099	2656	GeneID:289036,Genbank:XM_006249852.3,RGD:1303151	adiponectin receptor 1		GO:0046982,GO:0033211,GO:0009755,GO:0055100,GO:0038023,GO:0010633,GO:0097003,GO:0010719,GO:1901223,GO:0010906,GO:0016021,GO:0019216,GO:0019395,GO:0042562,GO:0019901,GO:0042593,GO:0030308,GO:0042802,GO:0031226,GO:0046426,GO:0033210,GO:0005886,GO:0046427,GO:0046628	protein heterodimerization activity|adiponectin-activated signaling pathway|hormone-mediated signaling pathway|adiponectin binding|signaling receptor activity|negative regulation of epithelial cell migration|adipokinetic hormone receptor activity|negative regulation of epithelial to mesenchymal transition|negative regulation of NIK/NF-kappaB signaling|regulation of glucose metabolic process|integ…	rno04152,rno04920,rno04211,rno04932	AMPK signaling pathway|Adipocytokine signaling pathway|Longevity regulating pathway - mammal|Non-alcoholic fatty liver disease (NAFLD)
Adipor2	1624	1889	1736	1988	2055	1705	1585	1692	1678	GeneID:312670,Genbank:XM_006237183.2,RGD:1307891	adiponectin receptor 2		GO:0046982,GO:0007565,GO:0055100,GO:0007584,GO:0061042,GO:0016021,GO:0030308,GO:0031226,GO:0033211,GO:0097003,GO:0038023,GO:0042562,GO:0042593,GO:0005886,GO:0042802,GO:0046326,GO:0007507	protein heterodimerization activity|female pregnancy|adiponectin binding|response to nutrient|vascular wound healing|integral component of membrane|negative regulation of cell growth|intrinsic component of plasma membrane|adiponectin-activated signaling pathway|adipokinetic hormone receptor activity|signaling receptor activity|hormone binding|glucose homeostasis|plasma membrane|identical protein …	rno04152,rno04920,rno04211,rno04932	AMPK signaling pathway|Adipocytokine signaling pathway|Longevity regulating pathway - mammal|Non-alcoholic fatty liver disease (NAFLD)
Adk	528	554	580	541	548	505	481	580	537	GeneID:25368,Genbank:NM_012895.3,RGD:2046	adenosine kinase		GO:0046872,GO:0019200,GO:0006166,GO:0004001,GO:0032922,GO:0005524,GO:0042102,GO:0006167,GO:0005634,GO:0005654,GO:0006169,GO:0005737,GO:0044209,GO:0006175,GO:0044342,GO:0005829,GO:0046085,GO:0010613,GO:0046835,GO:0016310	metal ion binding|carbohydrate kinase activity|purine ribonucleoside salvage|adenosine kinase activity|circadian regulation of gene expression|ATP binding|positive regulation of T cell proliferation|AMP biosynthetic process|nucleus|nucleoplasm|adenosine salvage|cytoplasm|AMP salvage|dATP biosynthetic process|type B pancreatic cell proliferation|cytosol|adenosine metabolic process|positive regulat…	rno00230	Purine metabolism
Adm	142	207	211	287	164	224	171	185	106	GeneID:25026,Genbank:XM_008759687.2,RGD:2047	adrenomedullin		GO:0005615,GO:0005737,GO:0007189,GO:0007204,GO:0007507,GO:0007565,GO:0007568,GO:0031623,GO:0008209,GO:0031700,GO:0008284,GO:0008285,GO:0032496,GO:0032868,GO:0035809,GO:0042475,GO:0097755,GO:0042594,GO:1990410,GO:0043065,GO:2001214,GO:0043116,GO:0001570,GO:0001666,GO:0001843,GO:0002026,GO:0002031,GO:0003073,GO:0005179,GO:0005515,GO:0009409,GO:0009611,GO:0010033,GO:0010460,GO:0010469,GO:0019933,GO:…	extracellular space|cytoplasm|adenylate cyclase-activating G-protein coupled receptor signaling pathway|positive regulation of cytosolic calcium ion concentration|heart development|female pregnancy|aging|receptor internalization|androgen metabolic process|adrenomedullin receptor binding|positive regulation of cell proliferation|negative regulation of cell proliferation|response to lipopolysacchar…	rno04270	Vascular smooth muscle contraction
Adm2	0	0	0	0	0	0	0	0	1	GeneID:399475,Genbank:NM_201426.1,RGD:1302971	adrenomedullin 2		GO:0005622,GO:0006468,GO:0007189,GO:0007586,GO:0007631,GO:0010469,GO:0010628,GO:0044877,GO:0045766,GO:0045776,GO:0001525,GO:0005179,GO:0005576	intracellular|protein phosphorylation|adenylate cyclase-activating G-protein coupled receptor signaling pathway|digestion|feeding behavior|regulation of signaling receptor activity|positive regulation of gene expression|protein-containing complex binding|positive regulation of angiogenesis|negative regulation of blood pressure|angiogenesis|hormone activity|extracellular region
Adnp	3154	3495	3233	3560	3309	3211	3288	3485	3263	GeneID:64622,Genbank:NM_022681.2,RGD:71030	activity-dependent neuroprotector homeobox	Homeobox	GO:0043524,GO:0030425,GO:0005615,GO:0044849,GO:0030828,GO:0045773,GO:0031668,GO:0005634,GO:0048487,GO:0005737,GO:0006351,GO:0006355,GO:0007614,GO:0032091,GO:0009743,GO:0050731,GO:0032147,GO:0010035,GO:0050805,GO:0033484,GO:0010629,GO:0051965,GO:0042277,GO:0010835,GO:0003677,GO:0043025,GO:0010976,GO:0003682,GO:0030424,GO:0005507	negative regulation of neuron apoptotic process|dendrite|extracellular space|estrous cycle|positive regulation of cGMP biosynthetic process|positive regulation of axon extension|cellular response to extracellular stimulus|nucleus|beta-tubulin binding|cytoplasm|transcription, DNA-templated|regulation of transcription, DNA-templated|short-term memory|negative regulation of protein binding|response …
Adnp2	680	546	677	721	529	582	640	716	723	GeneID:307236,Genbank:NM_001127373.1,RGD:1308279	ADNP homeobox 2		GO:0034599,GO:0060548,GO:0071300,GO:0003677,GO:0030182,GO:0030307	cellular response to oxidative stress|negative regulation of cell death|cellular response to retinoic acid|DNA binding|neuron differentiation|positive regulation of cell growth
Ado	573	582	691	635	753	592	585	712	618	GeneID:309732,Genbank:NM_001107626.3,RGD:1308233	2-aminoethanethiol dioxygenase				rno00430	Taurine and hypotaurine metabolism
Adora1	167	172	124	202	167	229	182	144	122	GeneID:29290,Genbank:XM_006249861.3,RGD:2048	adenosine A1 receptor		GO:0002674,GO:0002686,GO:0002793,GO:0003093,GO:0004629,GO:0005515,GO:0005783,GO:0030673,GO:0005886,GO:0031072,GO:0031683,GO:0006612,GO:0032229,GO:0032244,GO:0032279,GO:0045202,GO:0032795,GO:0045211,GO:0032900,GO:0045741,GO:0035307,GO:0045776,GO:0045777,GO:0045822,GO:0046888,GO:0000186,GO:0060087,GO:0046982,GO:0001609,GO:0070256,GO:0048167,GO:0097746,GO:0048786,GO:0001659,GO:0097756,GO:0001664,GO:…	negative regulation of acute inflammatory response|negative regulation of leukocyte migration|positive regulation of peptide secretion|regulation of glomerular filtration|phospholipase C activity|protein binding|endoplasmic reticulum|axolemma|plasma membrane|heat shock protein binding|G-protein beta/gamma-subunit complex binding|protein targeting to membrane|negative regulation of synaptic transm…	rno04071,rno04024,rno04022,rno04080,rno04923,rno04924,rno05032	Sphingolipid signaling pathway|cAMP signaling pathway|cGMP - PKG signaling pathway|Neuroactive ligand-receptor interaction|Regulation of lipolysis in adipocyte|Renin secretion|Morphine addiction
Adora2a	192	148	162	190	171	183	125	123	166	GeneID:25369,Genbank:XM_017601552.1,RGD:2049	adenosine A2a receptor		GO:0005882,GO:0005886,GO:0005887,GO:0006355,GO:0006469,GO:0007186,GO:0016020,GO:0007189,GO:0019899,GO:0030424,GO:0007205,GO:0030425,GO:0030673,GO:0031000,GO:0031802,GO:0043025,GO:0032230,GO:0043116,GO:0032279,GO:0043154,GO:0035249,GO:0043279,GO:0043524,GO:0045211,GO:0045938,GO:0000139,GO:0051968,GO:0046636,GO:0001609,GO:0060079,GO:0046982,GO:0060080,GO:0048143,GO:0060134,GO:0001963,GO:0099055,GO:…	intermediate filament|plasma membrane|integral component of plasma membrane|regulation of transcription, DNA-templated|negative regulation of protein kinase activity|G-protein coupled receptor signaling pathway|membrane|adenylate cyclase-activating G-protein coupled receptor signaling pathway|enzyme binding|axon|protein kinase C-activating G-protein coupled receptor signaling pathway|dendrite|axo…	rno04015,rno04020,rno04024,rno04080,rno04270,rno05012,rno05034	Rap1 signaling pathway|Calcium signaling pathway|cAMP signaling pathway|Neuroactive ligand-receptor interaction|Vascular smooth muscle contraction|Parkinson's disease|Alcoholism
Adora2b	25	33	38	41	49	26	31	28	17	GeneID:29316,Genbank:NM_017161.1,RGD:2050	adenosine A2B receptor		GO:0045765,GO:0032722,GO:0010575,GO:0002882,GO:0060087,GO:0010701,GO:0032755,GO:0010893,GO:0004930,GO:0097755,GO:0005622,GO:0005886,GO:0016021,GO:0007189,GO:0032966,GO:0030828,GO:0033605,GO:0031284,GO:0008284,GO:0043306,GO:0008285,GO:0001609,GO:0031668,GO:0009986,GO:0043950,GO:0001973	regulation of angiogenesis|positive regulation of chemokine production|positive regulation of vascular endothelial growth factor production|positive regulation of chronic inflammatory response to non-antigenic stimulus|relaxation of vascular smooth muscle|positive regulation of norepinephrine secretion|positive regulation of interleukin-6 production|positive regulation of steroid biosynthetic pro…	rno04015,rno04020,rno04080,rno04270,rno05034	Rap1 signaling pathway|Calcium signaling pathway|Neuroactive ligand-receptor interaction|Vascular smooth muscle contraction|Alcoholism
Adora3	0	0	0	0	0	0	0	0	0	GeneID:25370,Genbank:XM_006233067.3,RGD:2051	adenosine A3 receptor		GO:0032088,GO:0001973,GO:0042629,GO:0042734,GO:0002553,GO:0002687,GO:0005886,GO:0005887,GO:0043306,GO:0007186,GO:0050729,GO:0008285,GO:0050850,GO:0014061,GO:0070257,GO:0014068,GO:0001609,GO:0016021,GO:0030336	negative regulation of NF-kappaB transcription factor activity|adenosine receptor signaling pathway|mast cell granule|presynaptic membrane|histamine secretion by mast cell|positive regulation of leukocyte migration|plasma membrane|integral component of plasma membrane|positive regulation of mast cell degranulation|G-protein coupled receptor signaling pathway|positive regulation of inflammatory re…	rno04071,rno04022,rno04080	Sphingolipid signaling pathway|cGMP - PKG signaling pathway|Neuroactive ligand-receptor interaction
Adpgk	656	657	722	661	758	590	789	727	594	GeneID:315722,Genbank:XM_006243170.3,RGD:1306103	ADP-dependent glucokinase		GO:0043843,GO:0005783,GO:0006006,GO:0016310	ADP-specific glucokinase activity|endoplasmic reticulum|glucose metabolic process|phosphorylation	rno00010	Glycolysis / Gluconeogenesis
Adprh	783	841	965	1019	975	761	813	944	760	GeneID:25371,Genbank:NM_183325.2,RGD:2052	ADP-ribosylarginine hydrolase		GO:0017137,GO:0003875,GO:0030955,GO:0005096,GO:0005622,GO:0006464,GO:0031338,GO:0051725,GO:0090630,GO:0006886,GO:0000287,GO:0012505	Rab GTPase binding|ADP-ribosylarginine hydrolase activity|potassium ion binding|GTPase activator activity|intracellular|cellular protein modification process|regulation of vesicle fusion|protein de-ADP-ribosylation|activation of GTPase activity|intracellular protein transport|magnesium ion binding|endomembrane system
Adprhl1	9	18	7	11	10	10	6	6	18	GeneID:290880,Genbank:XM_006253439.3,RGD:1305641	ADP-ribosylhydrolase like 1		GO:0005622,GO:0005769,GO:0006886,GO:0012505,GO:0017137,GO:0031338,GO:0051725,GO:0090630,GO:0000287,GO:0003875,GO:0005096	intracellular|early endosome|intracellular protein transport|endomembrane system|Rab GTPase binding|regulation of vesicle fusion|protein de-ADP-ribosylation|activation of GTPase activity|magnesium ion binding|ADP-ribosylarginine hydrolase activity|GTPase activator activity
Adprhl2	284	278	279	326	313	277	241	325	269	GeneID:362600,Genbank:NM_001108680.1,RGD:1309068	ADP-ribosylhydrolase like 2		GO:0005737,GO:0005739,GO:0016604,GO:0016787,GO:0071451,GO:0005634,GO:0005654	cytoplasm|mitochondrion|nuclear body|hydrolase activity|cellular response to superoxide|nucleus|nucleoplasm
Adprm	149	165	164	143	192	166	179	150	140	GeneID:287406,Genbank:XM_006246603.3,RGD:1309906	ADP-ribose/CDP-alcohol diphosphatase, manganese-dependent		GO:0046872,GO:0047631,GO:0047734	metal ion binding|ADP-ribose diphosphatase activity|CDP-glycerol diphosphatase activity	rno00564,rno00230	Glycerophospholipid metabolism|Purine metabolism
Adra1a	490	386	442	348	410	371	525	516	445	GeneID:29412,Genbank:XM_006252107.3,RGD:2055	adrenoceptor alpha 1A		GO:0004937,GO:0005575,GO:0005634,GO:0005737,GO:0005886,GO:0010460,GO:0005887,GO:0010507,GO:0005901,GO:0010613,GO:0007188,GO:0016020,GO:0030018,GO:0030315,GO:0045987,GO:0031965,GO:0032230,GO:0046982,GO:0060073,GO:0060402,GO:0001985,GO:0060452,GO:0001994,GO:0061049,GO:0070374,GO:0001996,GO:0001997,GO:0003084,GO:0004935,GO:0007200,GO:0007202,GO:0007204,GO:0007267,GO:0007512,GO:0035024,GO:0007568,GO:…	alpha1-adrenergic receptor activity|cellular_component|nucleus|cytoplasm|plasma membrane|positive regulation of heart rate|integral component of plasma membrane|negative regulation of autophagy|caveola|positive regulation of cardiac muscle hypertrophy|adenylate cyclase-modulating G-protein coupled receptor signaling pathway|membrane|Z disc|T-tubule|positive regulation of smooth muscle contraction…	rno04020,rno04022,rno04152,rno04080,rno04261,rno04270,rno04970	Calcium signaling pathway|cGMP - PKG signaling pathway|AMPK signaling pathway|Neuroactive ligand-receptor interaction|Adrenergic signaling in cardiomyocytes|Vascular smooth muscle contraction|Salivary secretion
Adra1b	9	15	2	6	15	8	14	7	10	GeneID:24173,Genbank:NM_016991.2,RGD:2054	adrenoceptor alpha 1B		GO:0004937,GO:0005515,GO:0005634,GO:0005737,GO:0008542,GO:0009725,GO:0005886,GO:0014704,GO:0016020,GO:0016021,GO:0019229,GO:0043627,GO:0030315,GO:0045818,GO:0031965,GO:0045819,GO:0045907,GO:0045987,GO:0046982,GO:0001974,GO:0001975,GO:0048148,GO:0001987,GO:0048545,GO:0001994,GO:0001996,GO:0001997,GO:0004935,GO:0005887,GO:0005901,GO:0007188,GO:0007200,GO:0007204,GO:0007267,GO:0007512,GO:0035024,GO:…	alpha1-adrenergic receptor activity|protein binding|nucleus|cytoplasm|visual learning|response to hormone|plasma membrane|intercalated disc|membrane|integral component of membrane|regulation of vasoconstriction|response to estrogen|T-tubule|negative regulation of glycogen catabolic process|nuclear membrane|positive regulation of glycogen catabolic process|positive regulation of vasoconstriction|p…	rno04020,rno04022,rno04080,rno04261,rno04270,rno04970	Calcium signaling pathway|cGMP - PKG signaling pathway|Neuroactive ligand-receptor interaction|Adrenergic signaling in cardiomyocytes|Vascular smooth muscle contraction|Salivary secretion
Adra1d	46	33	43	41	47	22	58	35	38	GeneID:29413,Genbank:NM_024483.1,RGD:62064	adrenoceptor alpha 1D		GO:0005829,GO:0005886,GO:0005887,GO:0007188,GO:0007194,GO:0007195,GO:0007200,GO:0048148,GO:0007204,GO:0048149,GO:0007267,GO:0051481,GO:0007568,GO:0051482,GO:0051967,GO:0060073,GO:0060158,GO:0071875,GO:0071880,GO:1901386,GO:0001591,GO:0001963,GO:0001986,GO:0001994,GO:0004935,GO:0004937,GO:0007610,GO:0009636,GO:0014059,GO:0016021,GO:0030672,GO:0035240,GO:0042493,GO:0043266,GO:0045907,GO:0045987	cytosol|plasma membrane|integral component of plasma membrane|adenylate cyclase-modulating G-protein coupled receptor signaling pathway|negative regulation of adenylate cyclase activity|adenylate cyclase-inhibiting dopamine receptor signaling pathway|phospholipase C-activating G-protein coupled receptor signaling pathway|behavioral response to cocaine|positive regulation of cytosolic calcium ion …	rno04020,rno04022,rno04080,rno04261,rno04270,rno04970	Calcium signaling pathway|cGMP - PKG signaling pathway|Neuroactive ligand-receptor interaction|Adrenergic signaling in cardiomyocytes|Vascular smooth muscle contraction|Salivary secretion
Adra2a	301	274	326	270	277	265	256	340	213	GeneID:25083,Genbank:NM_012739.3,RGD:2056	adrenoceptor alpha 2A		GO:0005737,GO:0005886,GO:0005887,GO:0006260,GO:0030335,GO:0006940,GO:0031696,GO:0007165,GO:0007186,GO:0031996,GO:0032147,GO:0032148,GO:0043235,GO:0032795,GO:0043406,GO:0043410,GO:0045202,GO:0045741,GO:0001819,GO:0061179,GO:0045955,GO:0046676,GO:0002526,GO:0046982,GO:0004935,GO:0070473,GO:0071875,GO:0004938,GO:0071880,GO:0071881,GO:0071882,GO:0007188,GO:0007267,GO:0007565,GO:0007610,GO:0019229,GO:…	cytoplasm|plasma membrane|integral component of plasma membrane|DNA replication|positive regulation of cell migration|regulation of smooth muscle contraction|alpha-2C adrenergic receptor binding|signal transduction|G-protein coupled receptor signaling pathway|thioesterase binding|activation of protein kinase activity|activation of protein kinase B activity|receptor complex|heterotrimeric G-protei…	rno04022,rno04080	cGMP - PKG signaling pathway|Neuroactive ligand-receptor interaction
Adra2b	29	32	35	39	52	45	25	51	60	GeneID:24174,Genbank:NM_138505.2,RGD:2057	adrenoceptor alpha 2B		GO:0071880,GO:0030168,GO:0003056,GO:0032148,GO:0004935,GO:0035625,GO:0004938,GO:0005622,GO:0005887,GO:0043410,GO:0007186,GO:0045666,GO:0007188,GO:0045777,GO:0007267,GO:0051379,GO:0007565,GO:0000165,GO:0070474,GO:0007610,GO:0000187,GO:0071875,GO:0016021,GO:0001525	adenylate cyclase-activating adrenergic receptor signaling pathway|platelet activation|regulation of vascular smooth muscle contraction|activation of protein kinase B activity|adrenergic receptor activity|epidermal growth factor-activated receptor transactivation by G-protein coupled receptor signaling pathway|alpha2-adrenergic receptor activity|intracellular|integral component of plasma membrane…	rno04022,rno04080	cGMP - PKG signaling pathway|Neuroactive ligand-receptor interaction
Adra2c	18	23	30	23	26	13	31	34	13	GeneID:24175,Genbank:NM_138506.1,RGD:2058	adrenoceptor alpha 2C		GO:0070473,GO:0035625,GO:0004938,GO:0071875,GO:0042803,GO:0005737,GO:0071880,GO:0043410,GO:0005887,GO:0007186,GO:0007188,GO:0007267,GO:0043679,GO:0007565,GO:0045666,GO:0007610,GO:0045907,GO:0030168,GO:0046982,GO:0030424,GO:0004930,GO:0051379,GO:0031694,GO:0004935,GO:0051930,GO:0032148	negative regulation of uterine smooth muscle contraction|epidermal growth factor-activated receptor transactivation by G-protein coupled receptor signaling pathway|alpha2-adrenergic receptor activity|adrenergic receptor signaling pathway|protein homodimerization activity|cytoplasm|adenylate cyclase-activating adrenergic receptor signaling pathway|positive regulation of MAPK cascade|integral compo…	rno04022,rno04080	cGMP - PKG signaling pathway|Neuroactive ligand-receptor interaction
Adrb1	26	16	12	9	21	11	13	22	14	GeneID:24925,Genbank:NM_012701.1,RGD:2059	adrenoceptor beta 1		GO:0002025,GO:0003061,GO:0003084,GO:0004935,GO:0004940,GO:0005769,GO:0005886,GO:0005057,GO:0005887,GO:0005980,GO:0006915,GO:0016020,GO:0007186,GO:0016021,GO:0007188,GO:0019233,GO:0007189,GO:0030165,GO:0030819,GO:0001659,GO:0043231,GO:0031649,GO:0001996,GO:0043547,GO:0031694,GO:0001997,GO:0043950,GO:0002024,GO:0060080,GO:0045762,GO:0061051,GO:0045986,GO:0071880,GO:0046878,GO:0086004,GO:1900273,GO:…	norepinephrine-epinephrine-mediated vasodilation involved in regulation of systemic arterial blood pressure|positive regulation of the force of heart contraction by norepinephrine|positive regulation of systemic arterial blood pressure|adrenergic receptor activity|beta1-adrenergic receptor activity|early endosome|plasma membrane|signal transducer activity, downstream of receptor|integral componen…	rno04020,rno04024,rno04022,rno04080,rno04540,rno04923,rno04924,rno04261,rno04970,rno05414	Calcium signaling pathway|cAMP signaling pathway|cGMP - PKG signaling pathway|Neuroactive ligand-receptor interaction|Gap junction|Regulation of lipolysis in adipocyte|Renin secretion|Adrenergic signaling in cardiomyocytes|Salivary secretion|Dilated cardiomyopathy (DCM)
Adrb2	137	175	157	155	168	176	137	170	151	GeneID:24176,Genbank:NM_012492.2,RGD:2060	adrenoceptor beta 2		GO:0045944,GO:0045986,GO:0048633,GO:0050728,GO:0061885,GO:0050873,GO:0071456,GO:0071548,GO:0051379,GO:0071867,GO:0071875,GO:0071880,GO:1904646,GO:0071902,GO:2000969,GO:0090331,GO:0002025,GO:0002028,GO:0002032,GO:0005769,GO:0002086,GO:0005886,GO:0003059,GO:0004935,GO:0005887,GO:0005901,GO:0007610,GO:0008144,GO:0006898,GO:0008179,GO:0008284,GO:0008306,GO:0009409,GO:0001540,GO:0030279,GO:0030424,GO:…	positive regulation of transcription by RNA polymerase II|negative regulation of smooth muscle contraction|positive regulation of skeletal muscle tissue growth|negative regulation of inflammatory response|positive regulation of mini excitatory postsynaptic potential|brown fat cell differentiation|cellular response to hypoxia|response to dexamethasone|epinephrine binding|response to monoamine|adre…	rno04020,rno04024,rno04022,rno04080,rno04923,rno04924,rno04261,rno04970	Calcium signaling pathway|cAMP signaling pathway|cGMP - PKG signaling pathway|Neuroactive ligand-receptor interaction|Regulation of lipolysis in adipocyte|Renin secretion|Adrenergic signaling in cardiomyocytes|Salivary secretion
Adrb3	16	23	9	20	13	15	9	5	2	GeneID:25645,Genbank:XM_008771315.2,RGD:2061	adrenoceptor beta 3		GO:0005887,GO:0006898,GO:0007188,GO:0007189,GO:0007190,GO:0042803,GO:0007267,GO:0007568,GO:0043235,GO:0007610,GO:0043410,GO:0046677,GO:0050873,GO:0051379,GO:0001659,GO:0002024,GO:0002025,GO:0002032,GO:0004935,GO:0004939,GO:0005634,GO:0009409,GO:0015052,GO:0016020,GO:0031649,GO:0051380,GO:0031699,GO:0040015,GO:0042755,GO:0071880	integral component of plasma membrane|receptor-mediated endocytosis|adenylate cyclase-modulating G-protein coupled receptor signaling pathway|adenylate cyclase-activating G-protein coupled receptor signaling pathway|activation of adenylate cyclase activity|protein homodimerization activity|cell-cell signaling|aging|receptor complex|behavior|positive regulation of MAPK cascade|response to antibiot…	rno04020,rno04022,rno04080,rno04923,rno04924,rno04970,rno04714	Calcium signaling pathway|cGMP - PKG signaling pathway|Neuroactive ligand-receptor interaction|Regulation of lipolysis in adipocyte|Renin secretion|Salivary secretion|Thermogenesis
Adrm1	1135	1148	1317	1411	1297	1193	1276	1342	1392	GeneID:65138,Genbank:NM_031708.1,RGD:69248	adhesion regulating molecule 1		GO:0061133,GO:0042699,GO:0002020,GO:0043130,GO:0005654,GO:0043248,GO:0070628,GO:0005829,GO:0005886,GO:0006368,GO:0048477,GO:0006511,GO:0072520,GO:0048538,GO:0007286,GO:0060009,GO:0008541,GO:0000502,GO:0060399,GO:0010950,GO:0060612,GO:0033081,GO:0001541	endopeptidase activator activity|follicle-stimulating hormone signaling pathway|protease binding|ubiquitin binding|nucleoplasm|proteasome assembly|proteasome binding|cytosol|plasma membrane|transcription elongation from RNA polymerase II promoter|oogenesis|ubiquitin-dependent protein catabolic process|seminiferous tubule development|thymus development|spermatid development|Sertoli cell developmen…	rno03050,rno05169	Proteasome|Epstein-Barr virus infection
Adsl	735	783	674	705	663	547	675	727	673	GeneID:315150,Genbank:NM_001130503.1,RGD:1307617	adenylosuccinate lyase		GO:0014850,GO:0004018,GO:0042594,GO:0044208,GO:0005829,GO:0006163,GO:0006167,GO:0051262,GO:0006189,GO:0070626,GO:0007584,GO:0001666,GO:0009060,GO:0009156	response to muscle activity|N6-(1,2-dicarboxyethyl)AMP AMP-lyase (fumarate-forming) activity|response to starvation|'de novo' AMP biosynthetic process|cytosol|purine nucleotide metabolic process|AMP biosynthetic process|protein tetramerization|'de novo' IMP biosynthetic process|(S)-2-(5-amino-1-(5-phospho-D-ribosyl)imidazole-4-carboxamido)succinate AMP-lyase (fumarate-forming) activity|response t…	rno00230,rno00250	Purine metabolism|Alanine, aspartate and glutamate metabolism
Adss	1437	1546	1434	1574	1482	1350	1424	1530	1426	GeneID:289276,Genbank:NM_001105975.1,RGD:1310508	adenylosuccinate synthase		GO:0046040,GO:0004019,GO:0005525,GO:0060359,GO:0005737,GO:0005829,GO:0005886,GO:0071257,GO:0006164,GO:0006167,GO:0006531,GO:0014074,GO:0000287,GO:0044208	IMP metabolic process|adenylosuccinate synthase activity|GTP binding|response to ammonium ion|cytoplasm|cytosol|plasma membrane|cellular response to electrical stimulus|purine nucleotide biosynthetic process|AMP biosynthetic process|aspartate metabolic process|response to purine-containing compound|magnesium ion binding|'de novo' AMP biosynthetic process	rno00230,rno00250	Purine metabolism|Alanine, aspartate and glutamate metabolism
Adssl1	21	29	19	22	28	23	18	31	21	GeneID:684425,Genbank:XM_003750237.3,RGD:1590342	adenylosuccinate synthase like 1		GO:0042803,GO:0004019,GO:0044208,GO:0005525,GO:0005737,GO:0006163,GO:0006167,GO:0046040,GO:0006531,GO:0006541,GO:0051015,GO:0009168,GO:0071257,GO:0014850,GO:0000287,GO:0035690,GO:0003924,GO:0042594	protein homodimerization activity|adenylosuccinate synthase activity|'de novo' AMP biosynthetic process|GTP binding|cytoplasm|purine nucleotide metabolic process|AMP biosynthetic process|IMP metabolic process|aspartate metabolic process|glutamine metabolic process|actin filament binding|purine ribonucleoside monophosphate biosynthetic process|cellular response to electrical stimulus|response to m…	rno00230,rno00250	Purine metabolism|Alanine, aspartate and glutamate metabolism
Adtrp	1	0	1	1	1	3	0	1	0	GeneID:361228,Genbank:XM_006253833.3,RGD:1305679	androgen-dependent TFPI-regulating protein		GO:0071383,GO:0009986,GO:0010628,GO:0012505,GO:0016020,GO:0016021,GO:0016787,GO:0030195,GO:0042758,GO:0005901	cellular response to steroid hormone stimulus|cell surface|positive regulation of gene expression|endomembrane system|membrane|integral component of membrane|hydrolase activity|negative regulation of blood coagulation|long-chain fatty acid catabolic process|caveola
Aebp1	5346	4509	5788	3998	5922	5174	7663	7430	6388	GeneID:305494,Genbank:XM_006251316.3,RGD:1306922	AE binding protein 1		GO:0005615,GO:0000977,GO:0006351,GO:0001227,GO:0006355,GO:0003714,GO:0004180,GO:0004181,GO:0006508,GO:0006518,GO:0004185,GO:0008270,GO:0005516,GO:0016485,GO:0005576,GO:0000122,GO:0031012	extracellular space|RNA polymerase II regulatory region sequence-specific DNA binding|transcription, DNA-templated|transcriptional repressor activity, RNA polymerase II transcription regulatory region sequence-specific DNA binding|regulation of transcription, DNA-templated|transcription corepressor activity|carboxypeptidase activity|metallocarboxypeptidase activity|proteolysis|peptide metabolic p…
Aebp2	1274	1513	1365	1585	1412	1181	1288	1464	1259	GeneID:297705,Genbank:XM_017592596.1,RGD:1307233	AE binding protein 2	zf-C2H2	GO:0003677,GO:0003714,GO:0005634,GO:0006355,GO:0035098,GO:0000122,GO:0000978,GO:0001078	DNA binding|transcription corepressor activity|nucleus|regulation of transcription, DNA-templated|ESC/E(Z) complex|negative regulation of transcription by RNA polymerase II|RNA polymerase II proximal promoter sequence-specific DNA binding|transcriptional repressor activity, RNA polymerase II proximal promoter sequence-specific DNA binding
Aen	177	176	177	175	144	121	135	172	134	GeneID:361594,Genbank:XM_006229399.3,RGD:1305051	apoptosis enhancing nuclease		GO:0005634,GO:0005654,GO:0005730,GO:0010212,GO:0031965,GO:0042771,GO:0003676,GO:0090305,GO:0004527	nucleus|nucleoplasm|nucleolus|response to ionizing radiation|nuclear membrane|intrinsic apoptotic signaling pathway in response to DNA damage by p53 class mediator|nucleic acid binding|nucleic acid phosphodiester bond hydrolysis|exonuclease activity
Aes	1767	1761	1787	1818	1858	1564	1860	2072	1609	GeneID:29466,Genbank:NM_019220.1,RGD:2731	amino-terminal enhancer of split		GO:0090090,GO:0032091,GO:0001501,GO:2000210,GO:0040008,GO:0003714,GO:0005634,GO:0006351,GO:0045892,GO:0006357,GO:0060761,GO:0010629,GO:0016055,GO:0070555,GO:0031668,GO:0000122	negative regulation of canonical Wnt signaling pathway|negative regulation of protein binding|skeletal system development|positive regulation of anoikis|regulation of growth|transcription corepressor activity|nucleus|transcription, DNA-templated|negative regulation of transcription, DNA-templated|regulation of transcription by RNA polymerase II|negative regulation of response to cytokine stimulus…
Afap1	1451	1601	1593	1680	1641	1477	1703	1788	1550	GeneID:140935,Genbank:XM_008770246.2,RGD:619959	actin filament associated protein 1		GO:0071260,GO:0005829,GO:0005884,GO:0005925,GO:0007165,GO:0009966,GO:0015629,GO:0017124,GO:0003779,GO:0042169,GO:0005515,GO:0051493,GO:0005737	cellular response to mechanical stimulus|cytosol|actin filament|focal adhesion|signal transduction|regulation of signal transduction|actin cytoskeleton|SH3 domain binding|actin binding|SH2 domain binding|protein binding|regulation of cytoskeleton organization|cytoplasm
Afap1l1	455	529	490	519	401	445	360	412	377	GeneID:291565,Genbank:XM_006254794.3,RGD:1311580	actin filament associated protein 1-like 1		GO:0071437,GO:0002102,GO:0005737,GO:0030054	invadopodium|podosome|cytoplasm|cell junction
Afap1l2	3133	2936	2892	2511	2972	2533	2899	3725	3147	GeneID:292130,Genbank:XM_008760580.2,RGD:1310668	actin filament associated protein 1-like 2		GO:0005886,GO:0006954,GO:0007346,GO:0017124,GO:0030296,GO:0032675,GO:0032757,GO:0035591,GO:0042169,GO:0045742,GO:0005737,GO:0045893,GO:0005829,GO:0061098	plasma membrane|inflammatory response|regulation of mitotic cell cycle|SH3 domain binding|protein tyrosine kinase activator activity|regulation of interleukin-6 production|positive regulation of interleukin-8 production|signaling adaptor activity|SH2 domain binding|positive regulation of epidermal growth factor receptor signaling pathway|cytoplasm|positive regulation of transcription, DNA-templat…
Afdn	1729	1901	1788	2015	1853	2006	1758	1645	1510	GeneID:26955,Genbank:NM_013217.2,RGD:708561	afadin, adherens junction formation factor		GO:0005913,GO:0007155,GO:0007165,GO:0016607,GO:0045177,GO:0017016,GO:0021537,GO:0045296,GO:0021987,GO:0048854,GO:0048872,GO:0050839,GO:0005515,GO:0005654,GO:0005737,GO:0005829,GO:0005886,GO:0005911,GO:0005912,GO:0030054,GO:0030274,GO:0032880,GO:0034332,GO:0034334,GO:0060019,GO:0043296,GO:0060563,GO:0043547,GO:0070445,GO:0090557,GO:1902414	cell-cell adherens junction|cell adhesion|signal transduction|nuclear speck|apical part of cell|Ras GTPase binding|telencephalon development|cadherin binding|cerebral cortex development|brain morphogenesis|homeostasis of number of cells|cell adhesion molecule binding|protein binding|nucleoplasm|cytoplasm|cytosol|plasma membrane|cell-cell junction|adherens junction|cell junction|LIM domain binding…	rno04014,rno04015,rno04024,rno04520,rno04530,rno04670	Ras signaling pathway|Rap1 signaling pathway|cAMP signaling pathway|Adherens junction|Tight junction|Leukocyte transendothelial migration
Aff1	3694	3357	3671	3620	3499	3363	3633	3773	3822	GeneID:305152,Genbank:XM_006250632.3,RGD:1307940	AF4/FMR2 family, member 1	AF-4	GO:0005575,GO:0005634,GO:0008023,GO:0008150,GO:0032783,GO:0045893,GO:0003674,GO:0003690,GO:0003700	cellular_component|nucleus|transcription elongation factor complex|biological_process|ELL-EAF complex|positive regulation of transcription, DNA-templated|molecular_function|double-stranded DNA binding|DNA binding transcription factor activity	rno05202	Transcriptional misregulation in cancers
Aff2	53	85	78	35	73	88	64	61	75	GeneID:293922,Genbank:XM_006229539.2,RGD:1565592	AF4/FMR2 family, member 2	AF-4	GO:0016607,GO:0003690,GO:0032783,GO:0003700,GO:0005575,GO:0005634,GO:0007611,GO:0035063,GO:0008023,GO:0043484,GO:0008150,GO:0002151,GO:0010468,GO:0010629,GO:0003674	nuclear speck|double-stranded DNA binding|ELL-EAF complex|DNA binding transcription factor activity|cellular_component|nucleus|learning or memory|nuclear speck organization|transcription elongation factor complex|regulation of RNA splicing|biological_process|G-quadruplex RNA binding|regulation of gene expression|negative regulation of gene expression|molecular_function
Aff3	1448	1261	1398	1368	1237	1276	1244	1338	1307	GeneID:363220,Genbank:XM_017596512.1,RGD:1308527	AF4/FMR2 family, member 3	AF-4	GO:0005634,GO:0005654,GO:0005829,GO:0008023,GO:0016604,GO:0032783,GO:0034612,GO:0035116,GO:0003690,GO:0003700	nucleus|nucleoplasm|cytosol|transcription elongation factor complex|nuclear body|ELL-EAF complex|response to tumor necrosis factor|embryonic hindlimb morphogenesis|double-stranded DNA binding|DNA binding transcription factor activity
Aff4	6118	6508	6574	7012	6818	5993	6400	7210	6593	GeneID:303132,Genbank:XM_006246263.3,RGD:1311694	AF4/FMR2 family, member 4	AF-4	GO:0003690,GO:0003700,GO:0005575,GO:0005634,GO:0007286,GO:0008023,GO:0008150,GO:0032783,GO:0035327,GO:0001650,GO:0003674	double-stranded DNA binding|DNA binding transcription factor activity|cellular_component|nucleus|spermatid development|transcription elongation factor complex|biological_process|ELL-EAF complex|transcriptionally active chromatin|fibrillar center|molecular_function
Afg3l1	456	404	491	457	459	482	502	564	503	GeneID:361436,Genbank:NM_001108456.3,RGD:1309722	AFG3(ATPase family gene 3)-like 1 (S. cerevisiae)		GO:0005745,GO:0008053,GO:0008270,GO:0021675,GO:0034982,GO:0042407,GO:0004222,GO:0005524,GO:0005743	m-AAA complex|mitochondrial fusion|zinc ion binding|nerve development|mitochondrial protein processing|cristae formation|metalloendopeptidase activity|ATP binding|mitochondrial inner membrane
Afg3l2	929	945	920	1055	939	855	908	1020	883	GeneID:307350,Genbank:NM_001134864.1,RGD:1305259	AFG3 like matrix AAA peptidase subunit 2		GO:0042407,GO:0008270,GO:0005739,GO:0016485,GO:0042552,GO:0016540,GO:0005743,GO:0048747,GO:0005745,GO:0006508,GO:0007005,GO:0021675,GO:0007409,GO:0051560,GO:0007528,GO:0060013,GO:0034982,GO:0008053,GO:0003674,GO:0036444,GO:0008150,GO:0004222,GO:0040014,GO:0008237,GO:0005524	cristae formation|zinc ion binding|mitochondrion|protein processing|myelination|protein autoprocessing|mitochondrial inner membrane|muscle fiber development|m-AAA complex|proteolysis|mitochondrion organization|nerve development|axonogenesis|mitochondrial calcium ion homeostasis|neuromuscular junction development|righting reflex|mitochondrial protein processing|mitochondrial fusion|molecular_funct…
Afm	0	0	0	0	0	0	0	0	0	GeneID:282708,Genbank:XM_008770001.2,RGD:628614	afamin		GO:0008431,GO:0050821,GO:0051180,GO:0071693,GO:0005615	vitamin E binding|protein stabilization|vitamin transport|protein transport within extracellular region|extracellular space
Afmid	22	17	31	28	41	39	39	40	29	GeneID:688283,Genbank:XM_017597530.1,RGD:1591143	arylformamidase		GO:0005737,GO:0005829,GO:0009056,GO:0016787,GO:0019441,GO:0034354,GO:0004061,GO:0005634	cytoplasm|cytosol|catabolic process|hydrolase activity|tryptophan catabolic process to kynurenine|'de novo' NAD biosynthetic process from tryptophan|arylformamidase activity|nucleus	rno00630,rno00380	Glyoxylate and dicarboxylate metabolism|Tryptophan metabolism
Afp	0	0	0	0	0	0	0	0	0	GeneID:24177,Genbank:NM_012493.2,RGD:2065	alpha-fetoprotein		GO:0042448,GO:0003674,GO:0046872,GO:0005615,GO:0060395,GO:0005737,GO:0010033,GO:0019953,GO:0031016,GO:0001542,GO:0031100,GO:0001889	progesterone metabolic process|molecular_function|metal ion binding|extracellular space|SMAD protein signal transduction|cytoplasm|response to organic substance|sexual reproduction|pancreas development|ovulation from ovarian follicle|animal organ regeneration|liver development	rno04390	Hippo signaling pathway
Aftph	1194	1239	1273	1396	1183	1212	1230	1380	1255	GeneID:305544,Genbank:NM_001305127.1,RGD:1311920	aftiphilin		GO:0005794,GO:0005829,GO:0030121,GO:0030276,GO:0043231,GO:0046907,GO:0005634,GO:0005737	Golgi apparatus|cytosol|AP-1 adaptor complex|clathrin binding|intracellular membrane-bounded organelle|intracellular transport|nucleus|cytoplasm
Aga	971	945	1022	999	1012	861	955	1012	1010	GeneID:290923,Genbank:XM_006253111.3,RGD:1309646	aspartylglucosaminidase		GO:0005764,GO:0005783,GO:0006508,GO:0006517,GO:0008150,GO:0008233,GO:0043621,GO:0051604,GO:0003948,GO:0005615	lysosome|endoplasmic reticulum|proteolysis|protein deglycosylation|biological_process|peptidase activity|protein self-association|protein maturation|N4-(beta-N-acetylglucosaminyl)-L-asparaginase activity|extracellular space	rno00511,rno04142	Other glycan degradation|Lysosome
Agap1	3820	3900	4110	4154	4099	3590	3901	4051	3966	GeneID:316611,Genbank:XM_017596490.1,RGD:1309244	ArfGAP with GTPase domain, ankyrin repeat and PH domain 1		GO:0046872,GO:0005525,GO:0005543,GO:0005634,GO:0005737,GO:0005829,GO:0007165,GO:0016020,GO:0016192,GO:0031267,GO:0032012,GO:0003924,GO:0043231,GO:0005096,GO:0043547	metal ion binding|GTP binding|phospholipid binding|nucleus|cytoplasm|cytosol|signal transduction|membrane|vesicle-mediated transport|small GTPase binding|regulation of ARF protein signal transduction|GTPase activity|intracellular membrane-bounded organelle|GTPase activator activity|positive regulation of GTPase activity	rno04144	Endocytosis
Agap2	304	389	378	343	353	300	276	311	292	GeneID:65218,Genbank:XM_008765421.2,RGD:628844	ArfGAP with GTPase domain, ankyrin repeat and PH domain 2		GO:2001240,GO:0043066,GO:0016020,GO:0005515,GO:0043231,GO:0016192,GO:0005525,GO:0043524,GO:0019901,GO:0005634,GO:0005730,GO:0030295,GO:0005737,GO:0043547,GO:0031267,GO:0005739,GO:0045944,GO:0032012,GO:0046427,GO:0032147,GO:0005829,GO:0003924,GO:0046872,GO:0033601,GO:0005096,GO:0060749,GO:0042177,GO:0014068	negative regulation of extrinsic apoptotic signaling pathway in absence of ligand|negative regulation of apoptotic process|membrane|protein binding|intracellular membrane-bounded organelle|vesicle-mediated transport|GTP binding|negative regulation of neuron apoptotic process|protein kinase binding|nucleus|nucleolus|protein kinase activator activity|cytoplasm|positive regulation of GTPase activity…	rno04068,rno04144	FoxO signaling pathway|Endocytosis
Agap3	1176	1185	1116	1232	1086	1043	1143	1168	1084	GeneID:362300,Genbank:NM_001108616.1,RGD:1310751	ArfGAP with GTPase domain, ankyrin repeat and PH domain 3		GO:0032012,GO:0005096,GO:0034614,GO:0005525,GO:0043161,GO:0005634,GO:0005737,GO:0005829,GO:0007165,GO:0043231,GO:0016020,GO:0043547,GO:0046872,GO:0016192,GO:0000060,GO:0071944,GO:0031267,GO:0003924,GO:0031593	regulation of ARF protein signal transduction|GTPase activator activity|cellular response to reactive oxygen species|GTP binding|proteasome-mediated ubiquitin-dependent protein catabolic process|nucleus|cytoplasm|cytosol|signal transduction|intracellular membrane-bounded organelle|membrane|positive regulation of GTPase activity|metal ion binding|vesicle-mediated transport|protein import into nucl…	rno04144	Endocytosis
Agbl1	10	11	10	4	9	5	9	15	9	GeneID:308724,Genbank:XM_008759580.2,RGD:1560280	ATP/GTP binding protein-like 1		GO:0015631,GO:0035609,GO:0035610,GO:0004181,GO:0006508,GO:0008270	tubulin binding|C-terminal protein deglutamylation|protein side chain deglutamylation|metallocarboxypeptidase activity|proteolysis|zinc ion binding
Agbl2	17	9	21	11	17	16	19	16	24	GeneID:366124,Genbank:XM_008762016.2,RGD:1306827	ATP/GTP binding protein-like 2		GO:0006508,GO:0008270,GO:0035610,GO:0036064,GO:0004181,GO:0005814,GO:0005829	proteolysis|zinc ion binding|protein side chain deglutamylation|ciliary basal body|metallocarboxypeptidase activity|centriole|cytosol
Agbl3	509	577	534	633	528	452	447	515	500	GeneID:500076,Genbank:XM_017592971.1,RGD:1561995	ATP/GTP binding protein-like 3		GO:0035610,GO:0004181,GO:0006508,GO:0008270	protein side chain deglutamylation|metallocarboxypeptidase activity|proteolysis|zinc ion binding
Agbl4	0	0	0	0	1	0	1	0	0	GeneID:362562,Genbank:NM_001100981.1,RGD:1564161	ATP/GTP binding protein-like 4
Agbl5	248	229	241	288	211	212	203	250	270	GeneID:362710,Genbank:XM_006239807.3,RGD:1598311	ATP/GTP binding protein-like 5		GO:0035611,GO:0005634,GO:0005737,GO:0045171,GO:0005829,GO:0006508,GO:0008270,GO:0015630,GO:0015631,GO:0051607,GO:0030496,GO:0072686,GO:0004181,GO:0035608	protein branching point deglutamylation|nucleus|cytoplasm|intercellular bridge|cytosol|proteolysis|zinc ion binding|microtubule cytoskeleton|tubulin binding|defense response to virus|midbody|mitotic spindle|metallocarboxypeptidase activity|protein deglutamylation
Ager	190	161	153	170	132	90	113	100	111	GeneID:81722,Genbank:NM_053336.2,RGD:69258	advanced glycosylation end product-specific receptor		GO:0090647,GO:0150003,GO:1900271,GO:1900272,GO:1900453,GO:1904599,GO:1904604,GO:1900744,GO:1900745,GO:1904645,GO:1904646,GO:2000353,GO:2000379,GO:2000514,GO:0001937,GO:0005515,GO:0005576,GO:0005615,GO:0005737,GO:0005829,GO:0009925,GO:0005886,GO:0009986,GO:0010255,GO:0006954,GO:0010508,GO:0010596,GO:0010628,GO:0030424,GO:0010718,GO:0031175,GO:0010763,GO:0014002,GO:0032693,GO:0001650,GO:0043025,GO:…	modulation of age-related behavioral decline|regulation of spontaneous synaptic transmission|regulation of long-term synaptic potentiation|negative regulation of long-term synaptic potentiation|negative regulation of long term synaptic depression|advanced glycation end-product binding|negative regulation of advanced glycation end-product receptor activity|regulation of p38MAPK cascade|positive re…	rno04933	AGE-RAGE signaling pathway in diabetic complications
Agfg1	1583	1613	1695	1654	1680	1483	1614	1741	1421	GeneID:363266,Genbank:NM_001135596.1,RGD:1560041	ArfGAP with FG repeats 1		GO:0043547,GO:0031410,GO:0005096,GO:0045109,GO:0032012,GO:0042995,GO:0005634,GO:0046872,GO:0005737,GO:0005829,GO:0007275,GO:0007289,GO:0043025,GO:0016020,GO:0016192,GO:0043231,GO:0031267,GO:0001675,GO:0003677	positive regulation of GTPase activity|cytoplasmic vesicle|GTPase activator activity|intermediate filament organization|regulation of ARF protein signal transduction|cell projection|nucleus|metal ion binding|cytoplasm|cytosol|multicellular organism development|spermatid nucleus differentiation|neuronal cell body|membrane|vesicle-mediated transport|intracellular membrane-bounded organelle|small GT…	rno05164	Influenza A
Agfg2	830	723	746	897	867	630	781	908	939	GeneID:304375,Genbank:XM_006249142.3,RGD:1306590	ArfGAP with FG repeats 2		GO:0005737,GO:0005829,GO:0016020,GO:0016192,GO:0031267,GO:0032012,GO:0043231,GO:0043547,GO:0046872,GO:0005096,GO:0005634	cytoplasm|cytosol|membrane|vesicle-mediated transport|small GTPase binding|regulation of ARF protein signal transduction|intracellular membrane-bounded organelle|positive regulation of GTPase activity|metal ion binding|GTPase activator activity|nucleus
Aggf1	588	529	572	632	629	517	598	723	660	GeneID:310005,Genbank:XM_017591362.1,RGD:1310888	angiogenic factor with G patch and FHA domains 1		GO:0003676,GO:0003723,GO:0005575,GO:0005576,GO:0005737,GO:0006397,GO:0007155,GO:0008150,GO:0016607,GO:0043484,GO:0045766,GO:0001570,GO:0001938,GO:0048471,GO:0003674	nucleic acid binding|RNA binding|cellular_component|extracellular region|cytoplasm|mRNA processing|cell adhesion|biological_process|nuclear speck|regulation of RNA splicing|positive regulation of angiogenesis|vasculogenesis|positive regulation of endothelial cell proliferation|perinuclear region of cytoplasm|molecular_function
Agk	184	214	231	213	247	213	210	234	216	GeneID:502749,Genbank:XM_006236363.3,RGD:1562046	acylglycerol kinase		GO:0005739,GO:0005743,GO:0005758,GO:0016020,GO:0031305,GO:0042721,GO:0043231,GO:0045039,GO:0046513,GO:0046834,GO:0001727,GO:0001729,GO:0003951	mitochondrion|mitochondrial inner membrane|mitochondrial intermembrane space|membrane|integral component of mitochondrial inner membrane|mitochondrial inner membrane protein insertion complex|intracellular membrane-bounded organelle|protein import into mitochondrial inner membrane|ceramide biosynthetic process|lipid phosphorylation|lipid kinase activity|ceramide kinase activity|NAD+ kinase activi…	rno00561	Glycerolipid metabolism
Agl	1283	1619	1792	1790	1776	1128	1750	1719	1485	GeneID:362029,Genbank:NM_001108564.1,RGD:1306376	amylo-alpha-1, 6-glucosidase, 4-alpha-glucanotransferase		GO:0007584,GO:0004134,GO:0009725,GO:0016234,GO:0004135,GO:0005634,GO:0016529,GO:0005737,GO:0030246,GO:0005977,GO:0030247,GO:0005978,GO:0031593,GO:0005980,GO:0004133,GO:0051384	response to nutrient|4-alpha-glucanotransferase activity|response to hormone|inclusion body|amylo-alpha-1,6-glucosidase activity|nucleus|sarcoplasmic reticulum|cytoplasm|carbohydrate binding|glycogen metabolic process|polysaccharide binding|glycogen biosynthetic process|polyubiquitin modification-dependent protein binding|glycogen catabolic process|glycogen debranching enzyme activity|response to…	rno00500	Starch and sucrose metabolism
Agmat	3	5	11	3	9	6	6	8	5	GeneID:298607,Genbank:XM_008764233.2,RGD:1308424	agmatinase		GO:0033388,GO:0046872,GO:0005739,GO:0008295,GO:0008783	putrescine biosynthetic process from arginine|metal ion binding|mitochondrion|spermidine biosynthetic process|agmatinase activity	rno00330	Arginine and proline metabolism
Agmo	585	567	617	576	539	569	678	701	582	GeneID:362732,Genbank:NM_001135899.1,RGD:1312038	alkylglycerol monooxygenase		GO:0055114,GO:0005783,GO:0005789,GO:0006643,GO:0008610,GO:0016021,GO:0046485,GO:0050479,GO:0005506	oxidation-reduction process|endoplasmic reticulum|endoplasmic reticulum membrane|membrane lipid metabolic process|lipid biosynthetic process|integral component of membrane|ether lipid metabolic process|glyceryl-ether monooxygenase activity|iron ion binding
Ago1	1471	1676	1539	1841	1606	1492	1567	1538	1456	GeneID:313594,Genbank:XM_008764025.2,RGD:1304619	argonaute 1, RISC catalytic component		GO:0035278,GO:0010501,GO:0000993,GO:0035279,GO:0010586,GO:0001047,GO:0035280,GO:0010628,GO:0003674,GO:0044212,GO:0003723,GO:0003725,GO:0003727,GO:0004521,GO:0016442,GO:0005575,GO:0045944,GO:0016525,GO:0005634,GO:0070578,GO:0031054,GO:0005737,GO:0090625,GO:0035068,GO:0005829,GO:0000932,GO:1901224,GO:0035196,GO:0005844,GO:0000956,GO:0035198,GO:0008150,GO:0000978	miRNA mediated inhibition of translation|RNA secondary structure unwinding|RNA polymerase II core binding|mRNA cleavage involved in gene silencing by miRNA|miRNA metabolic process|core promoter binding|miRNA loading onto RISC involved in gene silencing by miRNA|positive regulation of gene expression|molecular_function|transcription regulatory region DNA binding|RNA binding|double-stranded RNA bin…
Ago2	1288	1495	1355	1425	1237	1105	1188	1362	1211	GeneID:59117,Genbank:NM_021597.1,RGD:621255	argonaute 2, RISC catalytic component		GO:1905618,GO:0003674,GO:0003723,GO:0003725,GO:0003727,GO:0003729,GO:0005844,GO:0003743,GO:0005845,GO:0004521,GO:0005515,GO:0006351,GO:0006413,GO:0030054,GO:0008022,GO:0030154,GO:0030425,GO:0008150,GO:0031047,GO:0031054,GO:0000340,GO:0035198,GO:0035278,GO:0035068,GO:0000932,GO:0035279,GO:0000993,GO:0001047,GO:0070062,GO:0035280,GO:0070551,GO:0045766,GO:0070578,GO:0090624,GO:0090625,GO:0090502,GO:…	positive regulation of miRNA mediated inhibition of translation|molecular_function|RNA binding|double-stranded RNA binding|single-stranded RNA binding|mRNA binding|polysome|translation initiation factor activity|mRNA cap binding complex|endoribonuclease activity|protein binding|transcription, DNA-templated|translational initiation|cell junction|protein C-terminus binding|cell differentiation|dend…
Ago3	1438	1477	1576	1433	1553	1415	1658	1828	1543	GeneID:313593,Genbank:XM_008764024.2,RGD:1309163	argonaute 3, RISC catalytic component		GO:0090625,GO:0035068,GO:0003723,GO:1901224,GO:0035196,GO:0003725,GO:0035198,GO:0003727,GO:0005575,GO:0005654,GO:0005737,GO:0035278,GO:0006402,GO:0035279,GO:0008150,GO:0035280,GO:0010501,GO:0036464,GO:0010628,GO:0000794,GO:0070578,GO:0016442,GO:0000932,GO:0072091,GO:0031054,GO:0003674	mRNA cleavage involved in gene silencing by siRNA|micro-ribonucleoprotein complex|RNA binding|positive regulation of NIK/NF-kappaB signaling|production of miRNAs involved in gene silencing by miRNA|double-stranded RNA binding|miRNA binding|single-stranded RNA binding|cellular_component|nucleoplasm|cytoplasm|miRNA mediated inhibition of translation|mRNA catabolic process|mRNA cleavage involved in …
Ago4	197	186	181	150	209	156	240	250	178	GeneID:298533,Genbank:XM_006238862.2,RGD:1304583	argonaute 4, RISC catalytic component		GO:0035068,GO:0008150,GO:0003725,GO:0035196,GO:0008584,GO:0003727,GO:0035198,GO:0010501,GO:0003743,GO:0035278,GO:0005575,GO:0005634,GO:0005654,GO:0005737,GO:0010586,GO:0005829,GO:0035279,GO:0016442,GO:0035280,GO:0016604,GO:0006402,GO:0043066,GO:0006413,GO:0000932,GO:0070578,GO:0022604,GO:0007130,GO:0003674,GO:0090625,GO:0031054,GO:0007140,GO:0003723	micro-ribonucleoprotein complex|biological_process|double-stranded RNA binding|production of miRNAs involved in gene silencing by miRNA|male gonad development|single-stranded RNA binding|miRNA binding|RNA secondary structure unwinding|translation initiation factor activity|miRNA mediated inhibition of translation|cellular_component|nucleus|nucleoplasm|cytoplasm|miRNA metabolic process|cytosol|mRN…
Agpat1	1582	1370	1669	1475	1779	1291	1755	1955	1658	GeneID:406165,Genbank:XM_006255975.1,RGD:1303287	1-acylglycerol-3-phosphate O-acyltransferase 1		GO:0005783,GO:0006654,GO:0016021,GO:0016411,GO:0046474,GO:0001819,GO:0003841	endoplasmic reticulum|phosphatidic acid biosynthetic process|integral component of membrane|acylglycerol O-acyltransferase activity|glycerophospholipid biosynthetic process|positive regulation of cytokine production|1-acylglycerol-3-phosphate O-acyltransferase activity	rno00561,rno00564,rno04072,rno04975	Glycerolipid metabolism|Glycerophospholipid metabolism|Phospholipase D signaling pathway|Fat digestion and absorption
Agpat2	138	150	94	154	149	170	87	77	88	GeneID:311821,Genbank:NM_001107821.2,RGD:1309229	1-acylglycerol-3-phosphate O-acyltransferase 2		GO:0005575,GO:0005783,GO:0006654,GO:0008544,GO:0016021,GO:0016411,GO:0042493,GO:0046474,GO:0001819,GO:0003674,GO:0003841	cellular_component|endoplasmic reticulum|phosphatidic acid biosynthetic process|epidermis development|integral component of membrane|acylglycerol O-acyltransferase activity|response to drug|glycerophospholipid biosynthetic process|positive regulation of cytokine production|molecular_function|1-acylglycerol-3-phosphate O-acyltransferase activity	rno00561,rno00564,rno04072,rno04975	Glycerolipid metabolism|Glycerophospholipid metabolism|Phospholipase D signaling pathway|Fat digestion and absorption
Agpat3	1477	1449	1774	1427	1791	1272	1672	1835	1692	GeneID:294324,Genbank:XM_006256243.3,RGD:1305787	1-acylglycerol-3-phosphate O-acyltransferase 3		GO:0005783,GO:0016021,GO:0042171	endoplasmic reticulum|integral component of membrane|lysophosphatidic acid acyltransferase activity	rno00561,rno00564,rno04072	Glycerolipid metabolism|Glycerophospholipid metabolism|Phospholipase D signaling pathway
Agpat4	446	399	473	370	435	423	406	417	413	GeneID:170919,Genbank:XM_006227857.3,RGD:619916	1-acylglycerol-3-phosphate O-acyltransferase 4		GO:0016021,GO:0016024,GO:0016746,GO:0042171,GO:0003841,GO:0005741,GO:0006644	integral component of membrane|CDP-diacylglycerol biosynthetic process|transferase activity, transferring acyl groups|lysophosphatidic acid acyltransferase activity|1-acylglycerol-3-phosphate O-acyltransferase activity|mitochondrial outer membrane|phospholipid metabolic process	rno00561,rno00564,rno04072	Glycerolipid metabolism|Glycerophospholipid metabolism|Phospholipase D signaling pathway
Agpat5	393	368	408	421	401	345	432	463	382	GeneID:306582,Genbank:XM_017600149.1,RGD:1306405	1-acylglycerol-3-phosphate O-acyltransferase 5		GO:0006639,GO:0016021,GO:0002244,GO:0003841,GO:0005739	acylglycerol metabolic process|integral component of membrane|hematopoietic progenitor cell differentiation|1-acylglycerol-3-phosphate O-acyltransferase activity|mitochondrion	rno00561,rno00564,rno04072	Glycerolipid metabolism|Glycerophospholipid metabolism|Phospholipase D signaling pathway
Agps	2811	2487	2824	2596	2911	2298	2679	3124	2482	GeneID:84114,Genbank:NM_053350.2,RGD:620364	alkylglycerone phosphate synthase		GO:0071949,GO:0005777,GO:0008609,GO:0008610,GO:0008611,GO:0016614,GO:0005730,GO:0050660,GO:0055114,GO:0005739	FAD binding|peroxisome|alkylglycerone-phosphate synthase activity|lipid biosynthetic process|ether lipid biosynthetic process|oxidoreductase activity, acting on CH-OH group of donors|nucleolus|flavin adenine dinucleotide binding|oxidation-reduction process|mitochondrion	rno00565,rno04146	Ether lipid metabolism|Peroxisome
Agr2	3	0	0	0	0	1	0	0	1	GeneID:298961,Genbank:NM_001106725.1,RGD:1304606	anterior gradient 2, protein disulphide isomerase family member		GO:0048639,GO:0005154,GO:0060480,GO:0005575,GO:0060548,GO:0005615,GO:0005783,GO:0008150,GO:0010628,GO:0010811,GO:0070254,GO:0030154,GO:1903078,GO:0034976,GO:1903896,GO:0042803,GO:0002162,GO:1903899,GO:0045742,GO:0048546,GO:0003674	positive regulation of developmental growth|epidermal growth factor receptor binding|lung goblet cell differentiation|cellular_component|negative regulation of cell death|extracellular space|endoplasmic reticulum|biological_process|positive regulation of gene expression|positive regulation of cell-substrate adhesion|mucus secretion|cell differentiation|positive regulation of protein localization …
Agr3	0	0	0	0	0	0	0	0	0	GeneID:298959,Genbank:NM_001106724.1,RGD:1565406	anterior gradient 3, protein disulphide isomerase family member		GO:0005783,GO:0030154,GO:0043231,GO:0060548,GO:0002162	endoplasmic reticulum|cell differentiation|intracellular membrane-bounded organelle|negative regulation of cell death|dystroglycan binding
Agrn	2632	2154	2432	2121	2636	2065	2716	2715	2470	GeneID:25592,Genbank:XM_017593169.1,RGD:2067	agrin		GO:0005578,GO:0005604,GO:0005605,GO:0005615,GO:0016021,GO:0005829,GO:0030054,GO:0030548,GO:0005886,GO:0031012,GO:0032092,GO:0033691,GO:0043395,GO:0035374,GO:0043525,GO:0043547,GO:0036122,GO:0044295,GO:0044325,GO:0045202,GO:0001932,GO:0071340,GO:0045213,GO:0001934,GO:0086036,GO:0045887,GO:0099601,GO:0002162,GO:1902667,GO:0005509,GO:1903277,GO:1903407,GO:2000541,GO:0005515,GO:0005576,GO:0007009,GO:…	proteinaceous extracellular matrix|basement membrane|basal lamina|extracellular space|integral component of membrane|cytosol|cell junction|acetylcholine receptor regulator activity|plasma membrane|extracellular matrix|positive regulation of protein binding|sialic acid binding|heparan sulfate proteoglycan binding|chondroitin sulfate binding|positive regulation of neuron apoptotic process|positive …	rno04512	ECM-receptor interaction
Agrp	8	11	2	7	4	6	6	14	10	GeneID:25582,Genbank:XM_008772474.2,RGD:2068	agouti related neuropeptide		GO:0043025,GO:0005615,GO:0048571,GO:0060135,GO:0005796,GO:0007218,GO:0007623,GO:0007631,GO:0060259,GO:0008343,GO:2000253,GO:0009755,GO:0010469,GO:0005179,GO:0032868,GO:0005184,GO:0042755	neuronal cell body|extracellular space|long-day photoperiodism|maternal process involved in female pregnancy|Golgi lumen|neuropeptide signaling pathway|circadian rhythm|feeding behavior|regulation of feeding behavior|adult feeding behavior|positive regulation of feeding behavior|hormone-mediated signaling pathway|regulation of signaling receptor activity|hormone activity|response to insulin|neuro…	rno04920	Adipocytokine signaling pathway
Agt	210	152	143	89	207	131	95	77	81	GeneID:24179,Genbank:XM_008772597.2,RGD:2069	angiotensinogen		GO:0070471,GO:0071260,GO:0090190,GO:0097755,GO:1900020,GO:1901201,GO:1903598,GO:1903779,GO:1904385,GO:1904707,GO:0002018,GO:0002019,GO:0002027,GO:0002035,GO:0003014,GO:0003051,GO:0007186,GO:0003331,GO:0004867,GO:0007202,GO:0005179,GO:0007204,GO:0007250,GO:0007565,GO:0007568,GO:0010666,GO:0007588,GO:0010873,GO:0008065,GO:0010951,GO:0008217,GO:0010976,GO:0014061,GO:0014068,GO:0001543,GO:0032930,GO:…	uterine smooth muscle contraction|cellular response to mechanical stimulus|positive regulation of branching involved in ureteric bud morphogenesis|positive regulation of blood vessel diameter|positive regulation of protein kinase C activity|regulation of extracellular matrix assembly|positive regulation of gap junction assembly|regulation of cardiac conduction|cellular response to angiotensin|pos…	rno04924,rno04614,rno04270,rno05410	Renin secretion|Renin-angiotensin system|Vascular smooth muscle contraction|Hypertrophic cardiomyopathy (HCM)
Agtpbp1	1560	1514	1484	1782	1469	1397	1496	1491	1504	GeneID:290986,Genbank:XM_008771436.2,RGD:1306307	ATP/GTP binding protein 1		GO:0035610,GO:0005730,GO:0042133,GO:0043231,GO:0005737,GO:0005739,GO:0005829,GO:0006508,GO:0007005,GO:0050905,GO:0007628,GO:0060041,GO:0008270,GO:0015631,GO:0021702,GO:0001754,GO:0021772,GO:0004181,GO:0035609,GO:0005634	protein side chain deglutamylation|nucleolus|neurotransmitter metabolic process|intracellular membrane-bounded organelle|cytoplasm|mitochondrion|cytosol|proteolysis|mitochondrion organization|neuromuscular process|adult walking behavior|retina development in camera-type eye|zinc ion binding|tubulin binding|cerebellar Purkinje cell differentiation|eye photoreceptor cell differentiation|olfactory b…
Agtr1a	319	319	449	399	346	369	351	355	330	GeneID:24180,Genbank:XM_008771594.2,RGD:2070	angiotensin II receptor, type 1a		GO:0002001,GO:0002018,GO:0002019,GO:0002035,GO:0007200,GO:0007204,GO:0004945,GO:0005515,GO:0007266,GO:0007507,GO:0007568,GO:0019722,GO:0008217,GO:0019901,GO:0008284,GO:0030425,GO:0031410,GO:0031711,GO:0031748,GO:0031968,GO:0001568,GO:0042976,GO:0031983,GO:0043524,GO:0032270,GO:0001596,GO:0043621,GO:0032430,GO:0043627,GO:0001822,GO:0045777,GO:0001921,GO:0001965,GO:0046982,GO:0001991,GO:0050715,GO:…	renin secretion into blood stream|renin-angiotensin regulation of aldosterone production|regulation of renal output by angiotensin|brain renin-angiotensin system|phospholipase C-activating G-protein coupled receptor signaling pathway|positive regulation of cytosolic calcium ion concentration|angiotensin type II receptor activity|protein binding|Rho protein signal transduction|heart development|ag…	rno04371,rno04020,rno04072,rno04022,rno04080,rno04924,rno04614,rno04925,rno04927,rno04261,rno04270,rno05200,rno04933,rno04934	Apelin signaling pathway|Calcium signaling pathway|Phospholipase D signaling pathway|cGMP - PKG signaling pathway|Neuroactive ligand-receptor interaction|Renin secretion|Renin-angiotensin system|Aldosterone synthesis and secretion|Cortisol synthesis and secretion|Adrenergic signaling in cardiomyocytes|Vascular smooth muscle contraction|Pathways in cancer|AGE-RAGE signaling pathway in diabetic com…
Agtr1b	0	1	3	2	7	6	1	1	0	GeneID:81638,Genbank:NM_031009.2,RGD:2071	angiotensin II receptor, type 1b		GO:0042756,GO:0016021,GO:0001666,GO:0043524,GO:0016323,GO:0001822,GO:0043621,GO:0017046,GO:0001991,GO:0043627,GO:0001999,GO:0002019,GO:0002035,GO:0004945,GO:0019229,GO:0006954,GO:0045777,GO:0031983,GO:0007186,GO:0071549,GO:0035094,GO:0007204,GO:0086097,GO:0035902,GO:0007584,GO:0001568,GO:0090190,GO:0038166,GO:0009651,GO:0001596,GO:1990776,GO:0042493,GO:0012506	drinking behavior|integral component of membrane|response to hypoxia|negative regulation of neuron apoptotic process|basolateral plasma membrane|kidney development|protein self-association|peptide hormone binding|regulation of systemic arterial blood pressure by circulatory renin-angiotensin|response to estrogen|renal response to blood flow involved in circulatory renin-angiotensin regulation of …	rno04371,rno04020,rno04072,rno04022,rno04080,rno04924,rno04614,rno04925,rno04927,rno04261,rno04270,rno05200,rno04933,rno04934	Apelin signaling pathway|Calcium signaling pathway|Phospholipase D signaling pathway|cGMP - PKG signaling pathway|Neuroactive ligand-receptor interaction|Renin secretion|Renin-angiotensin system|Aldosterone synthesis and secretion|Cortisol synthesis and secretion|Adrenergic signaling in cardiomyocytes|Vascular smooth muscle contraction|Pathways in cancer|AGE-RAGE signaling pathway in diabetic com…
Agtr2	9	4	9	4	3	3	1	0	6	GeneID:24182,Genbank:XM_006257432.3,RGD:2072	angiotensin II receptor, type 2		GO:0005886,GO:0006883,GO:0006954,GO:0007166,GO:0007199,GO:0008134,GO:0035815,GO:0008284,GO:0035932,GO:0010243,GO:0038166,GO:0010459,GO:0042306,GO:0042311,GO:0042416,GO:0043524,GO:2001238,GO:0045893,GO:0048147,GO:0048471,GO:0001822,GO:0001965,GO:0001991,GO:0002018,GO:0002033,GO:0002035,GO:0004945,GO:0005515,GO:0010700,GO:0016021,GO:0017046,GO:0021695,GO:0030182,GO:0032304,GO:0032516,GO:0050715,GO:…	plasma membrane|cellular sodium ion homeostasis|inflammatory response|cell surface receptor signaling pathway|G-protein coupled receptor signaling pathway coupled to cGMP nucleotide second messenger|transcription factor binding|positive regulation of renal sodium excretion|positive regulation of cell proliferation|aldosterone secretion|response to organonitrogen compound|angiotensin-activated sig…	rno04080,rno04614,rno04261	Neuroactive ligand-receptor interaction|Renin-angiotensin system|Adrenergic signaling in cardiomyocytes
Agtrap	433	386	529	412	469	410	536	537	448	GeneID:298646,Genbank:NM_001007654.1,RGD:1359346	angiotensin II receptor-associated protein		GO:0043231,GO:0004945,GO:0005575,GO:0005654,GO:0005789,GO:0005829,GO:0005886,GO:0005938,GO:0008217,GO:0016021,GO:0000139,GO:0030659,GO:0001666,GO:0038166,GO:0003674	intracellular membrane-bounded organelle|angiotensin type II receptor activity|cellular_component|nucleoplasm|endoplasmic reticulum membrane|cytosol|plasma membrane|cell cortex|regulation of blood pressure|integral component of membrane|Golgi membrane|cytoplasmic vesicle membrane|response to hypoxia|angiotensin-activated signaling pathway|molecular_function
Agxt	0	0	0	0	0	2	0	0	0	GeneID:24792,Genbank:NM_030656.2,RGD:2073	alanine-glyoxylate aminotransferase		GO:0046487,GO:0030170,GO:0008453,GO:0005102,GO:0046724,GO:0042802,GO:0008483,GO:0005739,GO:0051384,GO:0042803,GO:0009436,GO:0051591,GO:0005759,GO:0005777,GO:0016597,GO:0042853,GO:0005782,GO:0042866,GO:0019265,GO:0007219,GO:0043231,GO:0003824,GO:0043621,GO:0004760,GO:0019448	glyoxylate metabolic process|pyridoxal phosphate binding|alanine-glyoxylate transaminase activity|signaling receptor binding|oxalic acid secretion|identical protein binding|transaminase activity|mitochondrion|response to glucocorticoid|protein homodimerization activity|glyoxylate catabolic process|response to cAMP|mitochondrial matrix|peroxisome|amino acid binding|L-alanine catabolic process|pero…	rno00630,rno00250,rno00260,rno04146	Glyoxylate and dicarboxylate metabolism|Alanine, aspartate and glutamate metabolism|Glycine, serine and threonine metabolism|Peroxisome
Agxt2	0	2	1	1	5	0	2	0	2	GeneID:83784,Genbank:XM_006232069.3,RGD:621767	alanine-glyoxylate aminotransferase 2		GO:0045429,GO:0005759,GO:0047305,GO:0008453,GO:0009436,GO:0016223,GO:0019265,GO:0019481,GO:0030170,GO:0005739,GO:0042802	positive regulation of nitric oxide biosynthetic process|mitochondrial matrix|(R)-3-amino-2-methylpropionate-pyruvate transaminase activity|alanine-glyoxylate transaminase activity|glyoxylate catabolic process|beta-alanine-pyruvate transaminase activity|glycine biosynthetic process, by transamination of glyoxylate|L-alanine catabolic process, by transamination|pyridoxal phosphate binding|mitochon…	rno00250,rno00260,rno00270,rno00280	Alanine, aspartate and glutamate metabolism|Glycine, serine and threonine metabolism|Cysteine and methionine metabolism|Valine, leucine and isoleucine degradation
Ahctf1	5446	6320	6057	6548	5757	5262	4946	5706	5350	GeneID:360886,Genbank:XM_008769858.1,RGD:1561291	AT hook containing transcription factor 1		GO:0005634,GO:0005643,GO:0005737,GO:0006355,GO:0016363,GO:0031080,GO:0031965,GO:0032465,GO:0034399,GO:0000777,GO:0051292,GO:0000785,GO:0003700	nucleus|nuclear pore|cytoplasm|regulation of transcription, DNA-templated|nuclear matrix|nuclear pore outer ring|nuclear membrane|regulation of cytokinesis|nuclear periphery|condensed chromosome kinetochore|nuclear pore complex assembly|chromatin|DNA binding transcription factor activity
Ahcy	1264	1464	1587	1438	1373	1198	1443	1335	1392	GeneID:29443,Genbank:NM_017201.1,RGD:69260	adenosylhomocysteinase		GO:0098604,GO:0030554,GO:0004013,GO:0033353,GO:0042470,GO:0005507,GO:0005634,GO:0005829,GO:0042745,GO:0042802,GO:0043005,GO:0006730,GO:0043621,GO:0007584,GO:0001666,GO:0051287,GO:0019510,GO:0002439,GO:0071268	adenosylselenohomocysteinase activity|adenyl nucleotide binding|adenosylhomocysteinase activity|S-adenosylmethionine cycle|melanosome|copper ion binding|nucleus|cytosol|circadian sleep/wake cycle|identical protein binding|neuron projection|one-carbon metabolic process|protein self-association|response to nutrient|response to hypoxia|NAD binding|S-adenosylhomocysteine catabolic process|chronic inf…	rno00270	Cysteine and methionine metabolism
Ahcyl1	3200	3408	3321	3844	3336	3257	3358	3675	3366	GeneID:362013,Genbank:XM_008761405.2,RGD:1309768	adenosylhomocysteinase-like 1		GO:0033353,GO:0004013,GO:0038166,GO:0005737,GO:0005783,GO:0005829,GO:0006378,GO:0042045,GO:0006611,GO:0042802,GO:0006730,GO:0043231,GO:0010765,GO:0044070,GO:0016324,GO:0003723,GO:0051592,GO:0031440,GO:0032412	S-adenosylmethionine cycle|adenosylhomocysteinase activity|angiotensin-activated signaling pathway|cytoplasm|endoplasmic reticulum|cytosol|mRNA polyadenylation|epithelial fluid transport|protein export from nucleus|identical protein binding|one-carbon metabolic process|intracellular membrane-bounded organelle|positive regulation of sodium ion transport|regulation of anion transport|apical plasma …	rno00270	Cysteine and methionine metabolism
Ahcyl2	1747	1829	1875	2079	1869	1807	1976	2005	1929	GeneID:312192,Genbank:NM_001173510.2,RGD:1564895	adenosylhomocysteinase-like 2		GO:0005829,GO:0006730,GO:0033353,GO:0043005,GO:0043231,GO:0004013	cytosol|one-carbon metabolic process|S-adenosylmethionine cycle|neuron projection|intracellular membrane-bounded organelle|adenosylhomocysteinase activity	rno00270	Cysteine and methionine metabolism
Ahdc1	1978	1961	1650	2003	1758	1538	1806	1746	1654	GeneID:362617,Genbank:XM_017593519.1,RGD:1310031	AT hook, DNA binding motif, containing 1
Ahi1	974	996	1096	1028	1020	895	1036	1088	1050	GeneID:308923,Genbank:NM_001002277.1,RGD:1303040	Abelson helper integration site 1		GO:0005813,GO:0005814,GO:0005911,GO:0010842,GO:0010976,GO:0005912,GO:0016192,GO:0021510,GO:0030862,GO:0036064,GO:0030902,GO:0032094,GO:0039008,GO:0039023,GO:0042462,GO:0001738,GO:0060041,GO:0042802,GO:0060271,GO:0001750,GO:0043066,GO:0001947,GO:0065001,GO:0002092,GO:0070121,GO:0005515,GO:0070986,GO:0005737,GO:0071599,GO:0005929,GO:0006903,GO:0007169,GO:0007417,GO:0033365,GO:0034613,GO:0010628,GO:…	centrosome|centriole|cell-cell junction|retina layer formation|positive regulation of neuron projection development|adherens junction|vesicle-mediated transport|spinal cord development|positive regulation of polarized epithelial cell differentiation|ciliary basal body|hindbrain development|response to food|pronephric nephron tubule morphogenesis|pronephric duct morphogenesis|eye photoreceptor cel…
Ahnak	193765	222738	225268	254173	209506	220367	201142	208267	199327	GeneID:191572,Genbank:XM_017588766.1,RGD:619779	AHNAK nucleoprotein		GO:0051259,GO:0043484,GO:0005737,GO:0070062,GO:0005829,GO:0097493,GO:0044291,GO:0005886,GO:0015629,GO:0030315,GO:1901385,GO:0044548,GO:0031982,GO:0045121,GO:0042383,GO:0005634,GO:0045296,GO:0043034	protein complex oligomerization|regulation of RNA splicing|cytoplasm|extracellular exosome|cytosol|structural molecule activity conferring elasticity|cell-cell contact zone|plasma membrane|actin cytoskeleton|T-tubule|regulation of voltage-gated calcium channel activity|S100 protein binding|vesicle|membrane raft|sarcolemma|nucleus|cadherin binding|costamere
Ahnak2	4664	4422	4792	4834	5364	6039	4987	5483	6906	GeneID:314478,Genbank:XM_017594522.1,RGD:1309696	AHNAK nucleoprotein 2		GO:0043484,GO:0005829,GO:0005886,GO:0008366,GO:0019226,GO:0021675,GO:0030018,GO:0030315,GO:0030659,GO:0032287,GO:0001778,GO:0032290,GO:0003723,GO:0043034,GO:0005737	regulation of RNA splicing|cytosol|plasma membrane|axon ensheathment|transmission of nerve impulse|nerve development|Z disc|T-tubule|cytoplasmic vesicle membrane|peripheral nervous system myelin maintenance|plasma membrane repair|peripheral nervous system myelin formation|RNA binding|costamere|cytoplasm
Ahr	1395	1344	1383	1366	1244	1188	1513	1724	1350	GeneID:25690,Genbank:XM_017594050.1,RGD:2074	aryl hydrocarbon receptor	bHLH	GO:0001974,GO:0002260,GO:0002376,GO:0003085,GO:0003214,GO:0003243,GO:0003677,GO:0005634,GO:0005737,GO:0003700,GO:0005829,GO:0006351,GO:0009410,GO:0006355,GO:0009636,GO:0010468,GO:0014070,GO:0017025,GO:0019933,GO:0000122,GO:0043010,GO:0030522,GO:0000902,GO:0043029,GO:0030850,GO:0001094,GO:0043565,GO:0030888,GO:0001223,GO:0044212,GO:0001541,GO:0045793,GO:0001568,GO:0045892,GO:0001569,GO:0001782,GO:…	blood vessel remodeling|lymphocyte homeostasis|immune system process|negative regulation of systemic arterial blood pressure|cardiac left ventricle morphogenesis|circumferential growth involved in left ventricle morphogenesis|DNA binding|nucleus|cytoplasm|DNA binding transcription factor activity|cytosol|transcription, DNA-templated|response to xenobiotic stimulus|regulation of transcription, DNA…	rno04659,rno04934	Th17 cell differentiation|Cushing's syndrome
Ahrr	63	87	95	83	82	79	84	105	83	GeneID:498999,Genbank:NM_001024285.1,RGD:1559857	aryl-hydrocarbon receptor repressor	bHLH	GO:0046983,GO:0003677,GO:0005634,GO:0005654,GO:0005829,GO:0006351,GO:0009410,GO:0033235,GO:0034753,GO:0045892,GO:0000122,GO:0045944,GO:0001191	protein dimerization activity|DNA binding|nucleus|nucleoplasm|cytosol|transcription, DNA-templated|response to xenobiotic stimulus|positive regulation of protein sumoylation|nuclear aryl hydrocarbon receptor complex|negative regulation of transcription, DNA-templated|negative regulation of transcription by RNA polymerase II|positive regulation of transcription by RNA polymerase II|transcriptional…
Ahsa1	692	839	754	748	746	657	778	751	713	GeneID:681996,Genbank:XM_017594356.1,RGD:1589285	activator of Hsp90 ATPase activity 1		GO:0032781,GO:0045296,GO:0051087,GO:0001671,GO:0005829	positive regulation of ATPase activity|cadherin binding|chaperone binding|ATPase activator activity|cytosol
Ahsa2	477	464	476	383	421	379	437	395	440	GeneID:305577,Genbank:NM_001107241.1,RGD:1307171	AHA1, activator of heat shock protein ATPase 2		GO:0001671,GO:0032781,GO:0051087	ATPase activator activity|positive regulation of ATPase activity|chaperone binding
Ahsg	0	0	0	0	0	0	0	0	0	GeneID:25373,Genbank:NM_012898.4,RGD:2075	alpha-2-HS-glycoprotein		GO:0065003,GO:0032869,GO:0030294,GO:0005576,GO:0072562,GO:0032991,GO:0030308,GO:0045780,GO:0030502,GO:0005615,GO:0046627,GO:0005794,GO:0006953,GO:0008584,GO:0050727,GO:0010951,GO:0031012,GO:0050766,GO:0016021,GO:0001503,GO:0019210,GO:0004866,GO:0061099,GO:0031100,GO:0021987,GO:0004869	protein-containing complex assembly|cellular response to insulin stimulus|receptor signaling protein tyrosine kinase inhibitor activity|extracellular region|blood microparticle|protein-containing complex|negative regulation of cell growth|positive regulation of bone resorption|negative regulation of bone mineralization|extracellular space|negative regulation of insulin receptor signaling pathway|…
Ahsp	5	1	6	3	2	11	2	9	6	GeneID:293522,Genbank:NM_001106299.1,RGD:1306725	alpha hemoglobin stabilizing protein		GO:0005737,GO:0006457,GO:0008150,GO:0030218,GO:0030492,GO:0050821,GO:0003674,GO:0005575	cytoplasm|protein folding|biological_process|erythrocyte differentiation|hemoglobin binding|protein stabilization|molecular_function|cellular_component
Aicda	0	0	0	0	0	1	0	0	2	GeneID:399679,Genbank:NM_001100779.1,RGD:1303222	activation-induced cytidine deaminase		GO:0070383,GO:0016446,GO:0003723,GO:0071222,GO:0016554,GO:0004126,GO:0080111,GO:0031625,GO:0005575,GO:0005634,GO:0005737,GO:0042742,GO:0090310,GO:0042802,GO:0008150,GO:0097752,GO:0045190,GO:0008270,GO:0045869,GO:0009972,GO:0000178,GO:0047844,GO:0010529,GO:0000932,GO:0051607,GO:0016445,GO:0003674	DNA cytosine deamination|somatic hypermutation of immunoglobulin genes|RNA binding|cellular response to lipopolysaccharide|cytidine to uridine editing|cytidine deaminase activity|DNA demethylation|ubiquitin protein ligase binding|cellular_component|nucleus|cytoplasm|defense response to bacterium|negative regulation of methylation-dependent chromatin silencing|identical protein binding|biological_…	rno04672,rno05340	Intestinal immune network for IgA production|Primary immunodeficiency
Aida	1450	1560	1689	1604	1467	1519	1663	1682	1557	GeneID:682999,Genbank:NM_001127600.1,RGD:1592746	axin interactor, dorsalization associated		GO:0030178,GO:0035091,GO:0035556,GO:0043496,GO:0043508,GO:0046329,GO:0048264,GO:0005737,GO:0016020,GO:0019904	negative regulation of Wnt signaling pathway|phosphatidylinositol binding|intracellular signal transduction|regulation of protein homodimerization activity|negative regulation of JUN kinase activity|negative regulation of JNK cascade|determination of ventral identity|cytoplasm|membrane|protein domain specific binding
Aif1	112	96	100	75	93	87	129	116	70	GeneID:29427,Genbank:XM_006256063.3,RGD:61924	allograft inflammatory factor 1		GO:0005737,GO:0005829,GO:0005884,GO:0030335,GO:0006911,GO:0031668,GO:0032587,GO:0006954,GO:0032870,GO:0034097,GO:0048662,GO:0042102,GO:0048678,GO:0051015,GO:0042116,GO:0051017,GO:0051384,GO:0001726,GO:1900087,GO:0051602,GO:0001891,GO:2000406,GO:0071315,GO:0071346,GO:0001934,GO:0005509,GO:0005634,GO:0010629,GO:0014739,GO:0016601,GO:0030027,GO:0042995,GO:0030041,GO:0043066,GO:0043204,GO:0045429,GO:…	cytoplasm|cytosol|actin filament|positive regulation of cell migration|phagocytosis, engulfment|cellular response to extracellular stimulus|ruffle membrane|inflammatory response|cellular response to hormone stimulus|response to cytokine|negative regulation of smooth muscle cell proliferation|positive regulation of T cell proliferation|response to axon injury|actin filament binding|macrophage acti…
Aif1l	5324	4653	5842	4986	6418	4745	6998	6890	5720	GeneID:362107,Genbank:NM_001108578.1,RGD:1305081	allograft inflammatory factor 1-like		GO:0005925,GO:0015629,GO:0032991,GO:0051015,GO:0005509,GO:0005884	focal adhesion|actin cytoskeleton|protein-containing complex|actin filament binding|calcium ion binding|actin filament
Aifm1	286	296	265	328	326	249	234	254	237	GeneID:83533,Genbank:NM_031356.1,RGD:620817	apoptosis inducing factor, mitochondria associated 1		GO:0005739,GO:0005743,GO:0005758,GO:0005829,GO:0048471,GO:0006915,GO:0050660,GO:0006919,GO:0051402,GO:0055114,GO:0070059,GO:0070301,GO:0071392,GO:0071732,GO:0071949,GO:0002931,GO:0003674,GO:0003677,GO:0005634,GO:0005737,GO:0009636,GO:0010942,GO:0016021,GO:0016174,GO:0016491,GO:0016651,GO:0030182,GO:0090650,GO:0032981,GO:1902065,GO:0043525,GO:1902510,GO:0046983,GO:1904045	mitochondrion|mitochondrial inner membrane|mitochondrial intermembrane space|cytosol|perinuclear region of cytoplasm|apoptotic process|flavin adenine dinucleotide binding|activation of cysteine-type endopeptidase activity involved in apoptotic process|neuron apoptotic process|oxidation-reduction process|intrinsic apoptotic signaling pathway in response to endoplasmic reticulum stress|cellular res…	rno04210,rno04217	Apoptosis|Necroptosis
Aifm2	626	608	663	646	699	593	690	629	564	GeneID:361843,Genbank:XM_006256452.2,RGD:1304964	apoptosis inducing factor, mitochondria associated 2		GO:0050660,GO:0005737,GO:0005739,GO:0005741,GO:0005811,GO:0005829,GO:0008637,GO:0022904,GO:0043065,GO:0003677,GO:0004174	flavin adenine dinucleotide binding|cytoplasm|mitochondrion|mitochondrial outer membrane|lipid droplet|cytosol|apoptotic mitochondrial changes|respiratory electron transport chain|positive regulation of apoptotic process|DNA binding|electron-transferring-flavoprotein dehydrogenase activity
Aifm3	133	128	128	139	144	129	101	98	110	GeneID:303786,Genbank:XM_017597951.1,RGD:1306028	apoptosis inducing factor, mitochondria associated 3		GO:0005783,GO:0005829,GO:0016491,GO:0050660,GO:0051537,GO:0055114,GO:0097194,GO:0005634,GO:0005739,GO:0005743	endoplasmic reticulum|cytosol|oxidoreductase activity|flavin adenine dinucleotide binding|2 iron, 2 sulfur cluster binding|oxidation-reduction process|execution phase of apoptosis|nucleus|mitochondrion|mitochondrial inner membrane
Aig1	704	699	696	875	655	643	695	777	715	GeneID:292486,Genbank:NM_001134425.1,RGD:1562920	androgen-induced 1		GO:0016787,GO:0042758,GO:0012505,GO:0016020,GO:0016021	hydrolase activity|long-chain fatty acid catabolic process|endomembrane system|membrane|integral component of membrane
Aim1	89	82	90	94	104	82	106	107	102	GeneID:309866,Genbank:XM_017601841.1,RGD:1308629	absent in melanoma 1		GO:0003674,GO:0005575,GO:0008150	molecular_function|cellular_component|biological_process
Aim1l	5	10	1	9	6	3	1	1	1	GeneID:298543,Genbank:XM_008764189.2,RGD:1308621	absent in melanoma 1-like
Aim2	49	41	63	58	20	42	37	39	43	GeneID:304987,Genbank:XM_006250336.3,RGD:1307283	absent in melanoma 2		GO:0035458,GO:0003690,GO:0035690,GO:0005575,GO:0042802,GO:0005654,GO:0005737,GO:0005739,GO:0050702,GO:0005829,GO:0050718,GO:0008150,GO:0051092,GO:0032088,GO:0070269,GO:0032461,GO:0002218,GO:0097169,GO:0032731,GO:0002230,GO:2001056,GO:0033209,GO:0003674	cellular response to interferon-beta|double-stranded DNA binding|cellular response to drug|cellular_component|identical protein binding|nucleoplasm|cytoplasm|mitochondrion|interleukin-1 beta secretion|cytosol|positive regulation of interleukin-1 beta secretion|biological_process|positive regulation of NF-kappaB transcription factor activity|negative regulation of NF-kappaB transcription factor ac…	rno04621,rno04623	NOD-like receptor signaling pathway|Cytosolic DNA-sensing pathway
Aimp1	216	241	230	250	236	254	230	300	262	GeneID:114632,Genbank:NM_053757.1,RGD:620466	aminoacyl tRNA synthetase complex-interacting multifunctional protein 1		GO:0017102,GO:0005125,GO:0042803,GO:0048514,GO:0005615,GO:0005829,GO:0006418,GO:0006954,GO:0050900,GO:0007267,GO:0051020,GO:0009986,GO:0051607,GO:0010469,GO:0070094,GO:0016525,GO:0000049,GO:0017101,GO:0001937	methionyl glutamyl tRNA synthetase complex|cytokine activity|protein homodimerization activity|blood vessel morphogenesis|extracellular space|cytosol|tRNA aminoacylation for protein translation|inflammatory response|leukocyte migration|cell-cell signaling|GTPase binding|cell surface|defense response to virus|regulation of signaling receptor activity|positive regulation of glucagon secretion|negat…
Aimp2	207	215	236	231	218	203	236	230	224	GeneID:288480,Genbank:XM_006248863.3,RGD:1560787	aminoacyl tRNA synthetase complex-interacting multifunctional protein 2		GO:0006915,GO:0008285,GO:0017101,GO:0031398,GO:0032947,GO:0060510,GO:0065003,GO:1901216,GO:1903632,GO:0005634,GO:0005829,GO:0006412	apoptotic process|negative regulation of cell proliferation|aminoacyl-tRNA synthetase multienzyme complex|positive regulation of protein ubiquitination|protein-containing complex scaffold activity|Type II pneumocyte differentiation|protein-containing complex assembly|positive regulation of neuron death|positive regulation of aminoacyl-tRNA ligase activity|nucleus|cytosol|translation
Aip	707	742	768	806	724	704	722	733	649	GeneID:282827,Genbank:NM_172327.2,RGD:628619	aryl-hydrocarbon receptor-interacting protein		GO:0051082,GO:0005829,GO:0051344,GO:0005886,GO:1903506,GO:0006626,GO:0006805,GO:0010738,GO:0016020,GO:0017162,GO:0022417,GO:0034751,GO:0003712,GO:0036004,GO:0005515	unfolded protein binding|cytosol|negative regulation of cyclic-nucleotide phosphodiesterase activity|plasma membrane|regulation of nucleic acid-templated transcription|protein targeting to mitochondrion|xenobiotic metabolic process|regulation of protein kinase A signaling|membrane|aryl hydrocarbon receptor binding|protein maturation by protein folding|aryl hydrocarbon receptor complex|transcripti…	rno04934	Cushing's syndrome
Aipl1	0	4	0	0	2	1	2	5	3	GeneID:59110,Genbank:XM_017597500.1,RGD:70906	aryl hydrocarbon receptor-interacting protein-like 1		GO:0043066,GO:0003674,GO:0005575,GO:0005634,GO:0005654,GO:0005737,GO:0005829,GO:0007601,GO:0007603,GO:0008150,GO:0001895,GO:0018343,GO:0001917,GO:0030823,GO:0001918	negative regulation of apoptotic process|molecular_function|cellular_component|nucleus|nucleoplasm|cytoplasm|cytosol|visual perception|phototransduction, visible light|biological_process|retina homeostasis|protein farnesylation|photoreceptor inner segment|regulation of cGMP metabolic process|farnesylated protein binding	rno04934	Cushing's syndrome
Aire	0	0	0	0	0	0	0	3	0	GeneID:294328,Genbank:XM_006256247.2,RGD:1311139	autoimmune regulator	SAND	GO:0044212,GO:0006955,GO:0002509,GO:0045060,GO:0006959,GO:0003674,GO:0045182,GO:0008150,GO:0003682,GO:0045893,GO:0003712,GO:0005575,GO:0005622,GO:0008270,GO:0005634,GO:0045944,GO:0016604,GO:0032602,GO:0005737,GO:0097536,GO:0042393,GO:0006355,GO:0000977,GO:2000410,GO:0042802,GO:0006417,GO:0002458	transcription regulatory region DNA binding|immune response|central tolerance induction to self antigen|negative thymic T cell selection|humoral immune response|molecular_function|translation regulator activity|biological_process|chromatin binding|positive regulation of transcription, DNA-templated|transcription cofactor activity|cellular_component|intracellular|zinc ion binding|nucleus|positive …	rno04120,rno05340	Ubiquitin mediated proteolysis|Primary immunodeficiency
Ajap1	1	1	0	5	2	2	3	2	1	GeneID:687031,Genbank:NM_001101014.1,RGD:1590138	adherens junction associated protein 1		GO:0044214,GO:0005913,GO:0044291,GO:0007155,GO:0008013,GO:0009898,GO:0009986,GO:0044877,GO:0016323,GO:0061045,GO:0016324,GO:0030860,GO:0001953	spanning component of plasma membrane|cell-cell adherens junction|cell-cell contact zone|cell adhesion|beta-catenin binding|cytoplasmic side of plasma membrane|cell surface|protein-containing complex binding|basolateral plasma membrane|negative regulation of wound healing|apical plasma membrane|regulation of polarized epithelial cell differentiation|negative regulation of cell-matrix adhesion
Ajuba	1948	1986	1986	2537	2071	1632	1684	1892	1722	GeneID:85265,Genbank:NM_053503.1,RGD:620407	ajuba LIM protein		GO:0003714,GO:0005634,GO:0005667,GO:0005794,GO:0030032,GO:0005815,GO:0030334,GO:0005829,GO:0031328,GO:0005886,GO:0031334,GO:0033673,GO:0033674,GO:0034613,GO:0051015,GO:0035195,GO:1900037,GO:0035313,GO:2000637,GO:0035329,GO:0000122,GO:0000932,GO:0001666,GO:0003682,GO:0005911,GO:0005912,GO:0005925,GO:0006351,GO:0006355,GO:0035331,GO:0007010,GO:0016339,GO:0030027,GO:0043087,GO:0043123,GO:0043406,GO:…	transcription corepressor activity|nucleus|transcription factor complex|Golgi apparatus|lamellipodium assembly|microtubule organizing center|regulation of cell migration|cytosol|positive regulation of cellular biosynthetic process|plasma membrane|positive regulation of protein complex assembly|negative regulation of kinase activity|positive regulation of kinase activity|cellular protein localizat…	rno04390,rno04392	Hippo signaling pathway|Hippo signaling pathway - multiple species
Ak1	564	591	668	673	658	590	711	780	860	GeneID:24183,Genbank:NM_024349.3,RGD:2076	adenylate kinase 1		GO:0033574,GO:0010828,GO:0004550,GO:0036126,GO:0014042,GO:0042493,GO:0014823,GO:0005524,GO:0043005,GO:0005737,GO:0005829,GO:0005886,GO:0006165,GO:0016776,GO:0046033,GO:0021549,GO:0006172,GO:0046034,GO:0021772,GO:0007050,GO:0046083,GO:0030017,GO:0007517,GO:0001520,GO:0046103,GO:0030182,GO:0009142,GO:0004017,GO:0048471,GO:0032355	response to testosterone|positive regulation of glucose transmembrane transport|nucleoside diphosphate kinase activity|sperm flagellum|positive regulation of neuron maturation|response to drug|response to activity|ATP binding|neuron projection|cytoplasm|cytosol|plasma membrane|nucleoside diphosphate phosphorylation|phosphotransferase activity, phosphate group as acceptor|AMP metabolic process|cer…	rno00230,rno00730	Purine metabolism|Thiamine metabolism
Ak2	400	486	421	401	440	386	378	428	419	GeneID:24184,Genbank:NM_001033967.2,RGD:2077	adenylate kinase 2		GO:0046939,GO:0007420,GO:0004017,GO:0097066,GO:0019205,GO:0097226,GO:0036126,GO:0005524,GO:0005634,GO:0005737,GO:0005739,GO:0005743,GO:0046033,GO:0005758,GO:0046034,GO:0005829,GO:0006119,GO:0001889,GO:0046060,GO:0006172,GO:0046083	nucleotide phosphorylation|brain development|adenylate kinase activity|response to thyroid hormone|nucleobase-containing compound kinase activity|sperm mitochondrial sheath|sperm flagellum|ATP binding|nucleus|cytoplasm|mitochondrion|mitochondrial inner membrane|AMP metabolic process|mitochondrial intermembrane space|ATP metabolic process|cytosol|oxidative phosphorylation|liver development|dATP me…	rno00230,rno00730	Purine metabolism|Thiamine metabolism
Ak3	1486	1721	1953	1941	1925	1813	1789	1877	1720	GeneID:26956,Genbank:NM_013218.1,RGD:619885	adenylate kinase 3		GO:0046041,GO:0021549,GO:0004017,GO:0021772,GO:0005524,GO:0046051,GO:0042594,GO:0005525,GO:0005739,GO:0005758,GO:0005759,GO:0042802,GO:0046060,GO:0046033,GO:0046899,GO:0006172,GO:0046034,GO:0001889,GO:0046939,GO:0046039,GO:0006756,GO:0051260,GO:0007517	ITP metabolic process|cerebellum development|adenylate kinase activity|olfactory bulb development|ATP binding|UTP metabolic process|response to starvation|GTP binding|mitochondrion|mitochondrial intermembrane space|mitochondrial matrix|identical protein binding|dATP metabolic process|AMP metabolic process|nucleoside triphosphate adenylate kinase activity|ADP biosynthetic process|ATP metabolic pro…	rno00230	Purine metabolism
Ak4	258	338	289	256	285	218	234	277	208	GeneID:29223,Genbank:XM_017593196.1,RGD:2078	adenylate kinase 4		GO:0042493,GO:0004017,GO:0046033,GO:0004550,GO:0046034,GO:0005524,GO:0005525,GO:0005575,GO:0005739,GO:0046039,GO:0005759,GO:0046899,GO:0006165,GO:0007420,GO:0001889,GO:0009142,GO:0003674	response to drug|adenylate kinase activity|AMP metabolic process|nucleoside diphosphate kinase activity|ATP metabolic process|ATP binding|GTP binding|cellular_component|mitochondrion|GTP metabolic process|mitochondrial matrix|nucleoside triphosphate adenylate kinase activity|nucleoside diphosphate phosphorylation|brain development|liver development|nucleoside triphosphate biosynthetic process|mol…	rno00230,rno00730	Purine metabolism|Thiamine metabolism
Ak5	2	0	8	1	8	3	3	6	0	GeneID:301115,Genbank:XM_017596708.1,RGD:1588584	adenylate kinase 5				rno00230,rno00730	Purine metabolism|Thiamine metabolism
Ak6	101	111	104	148	109	84	107	106	84	GeneID:102238592,Genbank:NM_001012463.3,RGD:7387335	adenylate kinase 6		GO:0015937,GO:0004017,GO:0046939,GO:0004140,GO:0005524,GO:0005634,GO:0005654,GO:0005730,GO:0005737,GO:0005829,GO:0015030	coenzyme A biosynthetic process|adenylate kinase activity|nucleotide phosphorylation|dephospho-CoA kinase activity|ATP binding|nucleus|nucleoplasm|nucleolus|cytoplasm|cytosol|Cajal body	rno00230,rno03008	Purine metabolism|Ribosome biogenesis in eukaryotes
Ak7	12	16	11	13	10	7	6	5	5	GeneID:314416,Genbank:XM_008764806.2,RGD:1309600	adenylate kinase 7		GO:0004127,GO:0004550,GO:0005524,GO:0006165,GO:0007283,GO:0007420,GO:0009142,GO:0009165,GO:0019206,GO:0035082,GO:0002437,GO:0003351,GO:0004017	cytidylate kinase activity|nucleoside diphosphate kinase activity|ATP binding|nucleoside diphosphate phosphorylation|spermatogenesis|brain development|nucleoside triphosphate biosynthetic process|nucleotide biosynthetic process|nucleoside kinase activity|axoneme assembly|inflammatory response to antigenic stimulus|epithelial cilium movement|adenylate kinase activity	rno00230,rno00730	Purine metabolism|Thiamine metabolism
Ak8	4	3	1	1	5	0	7	1	3	GeneID:311833,Genbank:NM_001004266.1,RGD:1303144	adenylate kinase 8		GO:0036126,GO:0004127,GO:0004550,GO:0005524,GO:0005829,GO:0005930,GO:0006165,GO:0009142,GO:0009165,GO:0004017,GO:0019206,GO:0021591	sperm flagellum|cytidylate kinase activity|nucleoside diphosphate kinase activity|ATP binding|cytosol|axoneme|nucleoside diphosphate phosphorylation|nucleoside triphosphate biosynthetic process|nucleotide biosynthetic process|adenylate kinase activity|nucleoside kinase activity|ventricular system development	rno00230,rno00730	Purine metabolism|Thiamine metabolism
Ak9	3	1	6	9	3	1	3	4	6	GeneID:294521,Genbank:XM_017601822.1,RGD:1559879	adenylate kinase 9		GO:0061566,GO:0005654,GO:0061567,GO:0061568,GO:0005737,GO:0006174,GO:0006186,GO:0006756,GO:0006757,GO:0061569,GO:0019206,GO:0061570,GO:0031965,GO:0061571,GO:0050145,GO:0004550,GO:0061508,GO:0005524,GO:0061565,GO:0005634	CMP phosphorylation|nucleoplasm|dCMP phosphorylation|GDP phosphorylation|cytoplasm|dADP phosphorylation|dGDP phosphorylation|AMP phosphorylation|ATP generation from ADP|UDP phosphorylation|nucleoside kinase activity|dCDP phosphorylation|nuclear membrane|TDP phosphorylation|nucleoside phosphate kinase activity|nucleoside diphosphate kinase activity|CDP phosphorylation|ATP binding|dAMP phosphorylat…	rno00230,rno00240	Purine metabolism|Pyrimidine metabolism
Akain1	0	0	3	0	1	0	0	0	0	GeneID:100362606,Genbank:XM_017596880.1,RGD:2324352	A kinase (PRKA) anchor inhibitor 1		GO:0008104,GO:0010738,GO:0031333,GO:0034237,GO:0051018,GO:0005829	protein localization|regulation of protein kinase A signaling|negative regulation of protein complex assembly|protein kinase A regulatory subunit binding|protein kinase A binding|cytosol
Akap1	643	751	646	784	594	605	600	687	580	GeneID:114124,Genbank:XM_006247068.1,RGD:620826	A-kinase anchoring protein 1		GO:0042308,GO:0019904,GO:0005741,GO:0045211,GO:0030061,GO:0005743,GO:0048487,GO:0030346,GO:0005759,GO:0071320,GO:0005811,GO:0008017,GO:0010614,GO:0010738,GO:0031594,GO:0071375,GO:0032947,GO:0016021,GO:0034237,GO:0016301,GO:0016310,GO:0003723,GO:0019901,GO:0005739,GO:0035308,GO:0019903	negative regulation of protein import into nucleus|protein domain specific binding|mitochondrial outer membrane|postsynaptic membrane|mitochondrial crista|mitochondrial inner membrane|beta-tubulin binding|protein phosphatase 2B binding|mitochondrial matrix|cellular response to cAMP|lipid droplet|microtubule binding|negative regulation of cardiac muscle hypertrophy|regulation of protein kinase A s…
Akap10	965	1007	959	1109	1055	846	979	1021	1024	GeneID:360540,Genbank:NM_001114606.1,RGD:1308869	A-kinase anchoring protein 10		GO:0005739,GO:0005829,GO:0005886,GO:0008104,GO:0008150,GO:0032991,GO:0003674,GO:0051018,GO:0005575	mitochondrion|cytosol|plasma membrane|protein localization|biological_process|protein-containing complex|molecular_function|protein kinase A binding|cellular_component
Akap11	5049	5435	5419	6150	5520	5360	5540	6014	5381	GeneID:498549,Genbank:XM_006252344.2,RGD:2079	A-kinase anchoring protein 11		GO:0032947,GO:0005737,GO:0032991,GO:0005777,GO:0034236,GO:0005829,GO:0005886,GO:0034237,GO:0006928,GO:0042325,GO:0010738,GO:0051018,GO:0016301,GO:0005730,GO:0016310,GO:0019207	protein-containing complex scaffold activity|cytoplasm|protein-containing complex|peroxisome|protein kinase A catalytic subunit binding|cytosol|plasma membrane|protein kinase A regulatory subunit binding|movement of cell or subcellular component|regulation of phosphorylation|regulation of protein kinase A signaling|protein kinase A binding|kinase activity|nucleolus|phosphorylation|kinase regulato…
Akap12	4145	4269	4523	4915	4136	4617	4862	4501	3481	GeneID:83425,Genbank:NM_057103.2,RGD:70988	A-kinase anchoring protein 12		GO:0005886,GO:0006605,GO:0007165,GO:0007193,GO:0008179,GO:0010738,GO:0051018,GO:0090036,GO:0005829,GO:0005856	plasma membrane|protein targeting|signal transduction|adenylate cyclase-inhibiting G-protein coupled receptor signaling pathway|adenylate cyclase binding|regulation of protein kinase A signaling|protein kinase A binding|regulation of protein kinase C signaling|cytosol|cytoskeleton
Akap13	6056	6655	6485	6976	6298	5898	5282	5375	5497	GeneID:293024,Genbank:NM_001106271.2,RGD:727893	A-kinase anchoring protein 13		GO:0005884,GO:0005938,GO:0006468,GO:0007186,GO:0035025,GO:0007507,GO:0043123,GO:0008104,GO:0043406,GO:0045859,GO:0046872,GO:0086023,GO:0048471,GO:0051018,GO:1900169,GO:0004691,GO:0005078,GO:0005089,GO:0005634,GO:0005829,GO:0010611,GO:0015629,GO:0017048,GO:0030864,GO:0032947,GO:0051168,GO:0055007,GO:0060297,GO:0060348,GO:0071875	actin filament|cell cortex|protein phosphorylation|G-protein coupled receptor signaling pathway|positive regulation of Rho protein signal transduction|heart development|positive regulation of I-kappaB kinase/NF-kappaB signaling|protein localization|positive regulation of MAP kinase activity|regulation of protein kinase activity|metal ion binding|adenylate cyclase-activating adrenergic receptor si…
Akap14	2	3	2	6	3	0	3	1	0	GeneID:60332,Genbank:NM_021703.1,RGD:708510	A-kinase anchoring protein 14		GO:0034237,GO:0035686,GO:0051018,GO:0005930,GO:0005952,GO:0007283	protein kinase A regulatory subunit binding|sperm fibrous sheath|protein kinase A binding|axoneme|cAMP-dependent protein kinase complex|spermatogenesis
Akap17a	695	657	656	735	645	622	589	654	734	GeneID:288526,Genbank:NM_001127246.1,RGD:1564640	A-kinase anchoring protein 17A		GO:0043484,GO:0051018,GO:0005634,GO:0005829,GO:0016607	regulation of RNA splicing|protein kinase A binding|nucleus|cytosol|nuclear speck
Akap17b	213	265	204	262	206	161	224	244	242	GeneID:313434,Genbank:XM_017602375.1,RGD:1566363	A kinase (PRKA) anchor protein 17B		GO:0003723	RNA binding
Akap2	3939	4110	4125	4724	3963	4222	4773	5001	4158	GeneID:298024,Genbank:XM_006238186.3,RGD:1305135	A-kinase anchoring protein 2		GO:0007178,GO:0008104,GO:0019904,GO:0023052,GO:0032991,GO:0051018,GO:0051291,GO:0007015	transmembrane receptor protein serine/threonine kinase signaling pathway|protein localization|protein domain specific binding|signaling|protein-containing complex|protein kinase A binding|protein heterooligomerization|actin filament organization
Akap3	23	12	20	17	10	15	24	15	17	GeneID:312720,Genbank:XM_008763290.1,RGD:1359735	A-kinase anchoring protein 3		GO:0097228,GO:0005737,GO:0006928,GO:0007178,GO:0008104,GO:0008150,GO:0010738,GO:0016301,GO:0016310,GO:0031514,GO:0035686,GO:0001669,GO:0051018,GO:0003674,GO:0005575	sperm principal piece|cytoplasm|movement of cell or subcellular component|transmembrane receptor protein serine/threonine kinase signaling pathway|protein localization|biological_process|regulation of protein kinase A signaling|kinase activity|phosphorylation|motile cilium|sperm fibrous sheath|acrosomal vesicle|protein kinase A binding|molecular_function|cellular_component
Akap4	0	0	0	0	0	0	0	0	0	GeneID:79254,Genbank:NM_024402.1,RGD:620828	A-kinase anchoring protein 4		GO:0048471,GO:0031514,GO:0005929,GO:0051018,GO:0035686,GO:0006928,GO:0007178,GO:0008104,GO:0008150,GO:0010738,GO:0030018,GO:0044458,GO:0097228,GO:0030317,GO:0045184,GO:0003674,GO:0005575,GO:0005737	perinuclear region of cytoplasm|motile cilium|cilium|protein kinase A binding|sperm fibrous sheath|movement of cell or subcellular component|transmembrane receptor protein serine/threonine kinase signaling pathway|protein localization|biological_process|regulation of protein kinase A signaling|Z disc|motile cilium assembly|sperm principal piece|flagellated sperm motility|establishment of protein …
Akap5	18	13	16	39	27	23	22	29	29	GeneID:171026,Genbank:NM_133515.2,RGD:620829	A-kinase anchoring protein 5		GO:0005886,GO:0006605,GO:0007165,GO:0007193,GO:0007194,GO:0008179,GO:0019904,GO:0021510,GO:0009898,GO:0021766,GO:0010524,GO:0030346,GO:0030425,GO:0031527,GO:0043197,GO:0031698,GO:0043198,GO:0032279,GO:0043267,GO:0032590,GO:0043271,GO:0043624,GO:0044877,GO:0001664,GO:0045296,GO:0001934,GO:0045762,GO:0003779,GO:0048471,GO:0005515,GO:0005516,GO:0005622,GO:0005737,GO:0005856,GO:0010738,GO:0014069,GO:…	plasma membrane|protein targeting|signal transduction|adenylate cyclase-inhibiting G-protein coupled receptor signaling pathway|negative regulation of adenylate cyclase activity|adenylate cyclase binding|protein domain specific binding|spinal cord development|cytoplasmic side of plasma membrane|hippocampus development|positive regulation of calcium ion transport into cytosol|protein phosphatase 2…
Akap6	582	535	575	551	624	380	655	809	788	GeneID:64553,Genbank:XM_017594343.1,RGD:69412	A-kinase anchoring protein 6		GO:0007194,GO:0008179,GO:0010738,GO:0010880,GO:0014701,GO:0031965,GO:0032516,GO:0014704,GO:0032947,GO:0016301,GO:0032991,GO:0034237,GO:0048471,GO:0034629,GO:0034704,GO:0051018,GO:0051281,GO:0051721,GO:0060306,GO:0001934,GO:2000481,GO:0005515,GO:0060316,GO:0005634,GO:0061051,GO:0005635,GO:0005640,GO:0005737,GO:0005901,GO:0016310,GO:0016529,GO:0019899,GO:0030307,GO:0030315,GO:0042383,GO:0043495,GO:…	negative regulation of adenylate cyclase activity|adenylate cyclase binding|regulation of protein kinase A signaling|regulation of release of sequestered calcium ion into cytosol by sarcoplasmic reticulum|junctional sarcoplasmic reticulum membrane|nuclear membrane|positive regulation of phosphoprotein phosphatase activity|intercalated disc|protein-containing complex scaffold activity|kinase activ…
Akap7	192	168	204	244	195	192	222	202	256	GeneID:361458,Genbank:NM_001001801.3,RGD:1303071	A-kinase anchoring protein 7		GO:0071320,GO:0032991,GO:0016328,GO:0005737,GO:1901381,GO:0034237,GO:0016529,GO:0005829,GO:1902261,GO:0019901,GO:0008022,GO:0008104,GO:0010738,GO:0019904,GO:0051018,GO:0030315,GO:0016020,GO:0032947,GO:0016208,GO:0005515,GO:0060306,GO:0016324,GO:0005634,GO:0070382	cellular response to cAMP|protein-containing complex|lateral plasma membrane|cytoplasm|positive regulation of potassium ion transmembrane transport|protein kinase A regulatory subunit binding|sarcoplasmic reticulum|cytosol|positive regulation of delayed rectifier potassium channel activity|protein kinase binding|protein C-terminus binding|protein localization|regulation of protein kinase A signal…
Akap8	1978	1963	1846	2162	1755	1646	1713	1676	1923	GeneID:116633,Genbank:XM_017594573.1,RGD:620832	A-kinase anchoring protein 8		GO:0034237,GO:0015031,GO:0003677,GO:0016363,GO:0003690,GO:0042826,GO:0005515,GO:0044839,GO:0005634,GO:0005654,GO:0005730,GO:0005739,GO:0045087,GO:0017151,GO:0005794,GO:0051059,GO:0031065,GO:0006351,GO:0071222,GO:0032720,GO:0006355,GO:0000278,GO:0071380,GO:0033127,GO:0007076,GO:0000793,GO:0008270,GO:0001939	protein kinase A regulatory subunit binding|protein transport|DNA binding|nuclear matrix|double-stranded DNA binding|histone deacetylase binding|protein binding|cell cycle G2/M phase transition|nucleus|nucleoplasm|nucleolus|mitochondrion|innate immune response|DEAD/H-box RNA helicase binding|Golgi apparatus|NF-kappaB binding|positive regulation of histone deacetylation|transcription, DNA-template…
Akap8l	2009	2071	1788	1924	1784	1557	1779	1889	2054	GeneID:299569,Genbank:XM_006241054.2,RGD:1359200	A-kinase anchoring protein 8 like		GO:0033127,GO:0005521,GO:0034237,GO:0005634,GO:0042826,GO:0005737,GO:0006397,GO:0007076,GO:0010793,GO:0016301,GO:0044839,GO:0016310,GO:0045944,GO:0016363,GO:0051081,GO:0016607,GO:0000278,GO:0017151,GO:0000785,GO:0031065,GO:0003677	regulation of histone phosphorylation|lamin binding|protein kinase A regulatory subunit binding|nucleus|histone deacetylase binding|cytoplasm|mRNA processing|mitotic chromosome condensation|regulation of mRNA export from nucleus|kinase activity|cell cycle G2/M phase transition|phosphorylation|positive regulation of transcription by RNA polymerase II|nuclear matrix|nuclear envelope disassembly|nuc…	rno05169	Epstein-Barr virus infection
Akap9	3623	3610	3833	3847	3555	3363	3761	3824	3824	GeneID:246150,Genbank:NM_001037093.2,RGD:620833	A-kinase anchoring protein 9		GO:1903358,GO:0051661,GO:0033138,GO:0005794,GO:0060009,GO:0034237,GO:0005795,GO:0060306,GO:0005801,GO:0060307,GO:0005813,GO:0007020,GO:0007165,GO:0007194,GO:0036064,GO:0007283,GO:0071320,GO:0043025,GO:0008076,GO:0086091,GO:0043231,GO:0015459,GO:0097060,GO:0044307,GO:0031116,GO:0000242,GO:0098909,GO:0044325,GO:0005515,GO:1901018,GO:0051602,GO:0032947,GO:0005737	regulation of Golgi organization|maintenance of centrosome location|positive regulation of peptidyl-serine phosphorylation|Golgi apparatus|Sertoli cell development|protein kinase A regulatory subunit binding|Golgi stack|regulation of membrane repolarization|cis-Golgi network|regulation of ventricular cardiac muscle cell membrane repolarization|centrosome|microtubule nucleation|signal transduction…
Akip1	207	153	168	199	194	171	197	190	193	GeneID:361624,Genbank:XM_006229987.2,RGD:1306959	A-kinase interacting protein 1		GO:1901222,GO:0005654,GO:0034446	regulation of NIK/NF-kappaB signaling|nucleoplasm|substrate adhesion-dependent cell spreading
Akirin1	545	544	509	515	618	469	580	627	507	GeneID:595134,Genbank:NM_001030054.1,RGD:1585989	akirin 1		GO:0031965,GO:0005634,GO:0005654	nuclear membrane|nucleus|nucleoplasm
Akirin2	891	843	841	888	836	797	884	1007	867	GeneID:297968,Genbank:XM_008763614.2,RGD:1307791	akirin 2		GO:0045087,GO:0005634,GO:0045892,GO:0005654,GO:0045944,GO:0006351,GO:0008284,GO:0009792,GO:0010629,GO:0010950,GO:0017053,GO:0019899,GO:0000122,GO:0032496,GO:0005515,GO:0032755	innate immune response|nucleus|negative regulation of transcription, DNA-templated|nucleoplasm|positive regulation of transcription by RNA polymerase II|transcription, DNA-templated|positive regulation of cell proliferation|embryo development ending in birth or egg hatching|negative regulation of gene expression|positive regulation of endopeptidase activity|transcriptional repressor complex|enzym…
Akna	701	670	671	539	620	513	623	639	617	GeneID:362530,Genbank:XM_006238257.3,RGD:1308202	AT-hook transcription factor		GO:0001650,GO:0005654,GO:0005813,GO:0005829,GO:0006366,GO:0043231,GO:0045944,GO:0000978,GO:0001077	fibrillar center|nucleoplasm|centrosome|cytosol|transcription by RNA polymerase II|intracellular membrane-bounded organelle|positive regulation of transcription by RNA polymerase II|RNA polymerase II proximal promoter sequence-specific DNA binding|transcriptional activator activity, RNA polymerase II proximal promoter sequence-specific DNA binding
Aknad1	18	23	14	29	17	28	17	15	13	GeneID:691416,Genbank:XM_008761422.2,RGD:1583957	AKNA domain containing 1
Akp3	0	0	0	0	0	0	0	0	0	GeneID:64621,Genbank:NM_022680.1,RGD:621650	alkaline phosphatase 3, intestine, not Mn requiring		GO:0005886,GO:0006793,GO:0008270,GO:0009897,GO:0016021,GO:0016311,GO:0031225,GO:0046872,GO:0000287,GO:0004035	plasma membrane|phosphorus metabolic process|zinc ion binding|external side of plasma membrane|integral component of membrane|dephosphorylation|anchored component of membrane|metal ion binding|magnesium ion binding|alkaline phosphatase activity	rno00730,rno00790	Thiamine metabolism|Folate biosynthesis
Akr1a1	2791	2782	2816	2968	3034	2610	2658	3119	2530	GeneID:78959,Genbank:NM_031000.3,RGD:68346	aldo-keto reductase family 1 member A1		GO:0047939,GO:0005575,GO:0055114,GO:0005829,GO:0008106,GO:0008150,GO:0016324,GO:0016491,GO:0019853,GO:0042840,GO:0003674,GO:0046185,GO:0004032	L-glucuronate reductase activity|cellular_component|oxidation-reduction process|cytosol|alcohol dehydrogenase (NADP+) activity|biological_process|apical plasma membrane|oxidoreductase activity|L-ascorbic acid biosynthetic process|D-glucuronate catabolic process|molecular_function|aldehyde catabolic process|alditol:NADP+ 1-oxidoreductase activity	rno00010,rno00040,rno00561	Glycolysis / Gluconeogenesis|Pentose and glucuronate interconversions|Glycerolipid metabolism
Akr1b1	11289	11081	12249	11436	12876	10341	11463	13382	11439	GeneID:24192,Genbank:NM_012498.1,RGD:2092	aldo-keto reductase family 1 member B		GO:0005829,GO:0005996,GO:0006061,GO:0008106,GO:0009414,GO:0010033,GO:0046427,GO:0016491,GO:0048471,GO:0018931,GO:0048661,GO:0031098,GO:0055114,GO:0060135,GO:0070301,GO:0071475,GO:0072001,GO:0001894,GO:0003091,GO:0004032,GO:0005615,GO:0005654,GO:0032838,GO:0033010,GO:0035809,GO:0042415,GO:0042629,GO:0043066,GO:0043220,GO:0072061,GO:0043795,GO:0097066,GO:0044597,GO:0097238,GO:0044598,GO:0097454,GO:…	cytosol|monosaccharide metabolic process|sorbitol biosynthetic process|alcohol dehydrogenase (NADP+) activity|response to water deprivation|response to organic substance|positive regulation of JAK-STAT cascade|oxidoreductase activity|perinuclear region of cytoplasm|naphthalene metabolic process|positive regulation of smooth muscle cell proliferation|stress-activated protein kinase signaling casca…	rno00040,rno00051,rno00052,rno00561,rno00790	Pentose and glucuronate interconversions|Fructose and mannose metabolism|Galactose metabolism|Glycerolipid metabolism|Folate biosynthesis
Akr1b10	2	2	0	6	0	2	6	1	1	GeneID:296972,Genbank:NM_001013084.1,RGD:1308277	aldo-keto reductase family 1 member B10		GO:0016488,GO:0016918,GO:0019751,GO:0042572,GO:0042574,GO:0044597,GO:0044598,GO:0045550,GO:0047718,GO:0052650,GO:0055114,GO:0001758,GO:0070401,GO:0004032,GO:0070402,GO:0005829	farnesol catabolic process|retinal binding|polyol metabolic process|retinol metabolic process|retinal metabolic process|daunorubicin metabolic process|doxorubicin metabolic process|geranylgeranyl reductase activity|indanol dehydrogenase activity|NADP-retinol dehydrogenase activity|oxidation-reduction process|retinal dehydrogenase activity|NADP+ binding|alditol:NADP+ 1-oxidoreductase activity|NADP…	rno00040,rno00051,rno00052,rno00561,rno00790	Pentose and glucuronate interconversions|Fructose and mannose metabolism|Galactose metabolism|Glycerolipid metabolism|Folate biosynthesis
Akr1b7	0	1	0	3	3	3	0	0	1	GeneID:116463,Genbank:XM_006236250.3,RGD:620257	aldo-keto reductase family 1, member B7		GO:0004303,GO:0005739,GO:0005829,GO:0008106,GO:0016491,GO:0016616,GO:0055114,GO:0004032,GO:0004033	estradiol 17-beta-dehydrogenase activity|mitochondrion|cytosol|alcohol dehydrogenase (NADP+) activity|oxidoreductase activity|oxidoreductase activity, acting on the CH-OH group of donors, NAD or NADP as acceptor|oxidation-reduction process|alditol:NADP+ 1-oxidoreductase activity|aldo-keto reductase (NADP) activity	rno00040,rno00051,rno00052,rno00561,rno00790	Pentose and glucuronate interconversions|Fructose and mannose metabolism|Galactose metabolism|Glycerolipid metabolism|Folate biosynthesis
Akr1b8	51	41	46	62	34	44	39	45	65	GeneID:286921,Genbank:NM_173136.1,RGD:708475	aldo-keto reductase family 1, member B8		GO:0008106,GO:0016491,GO:0055114,GO:0004032,GO:0005739,GO:0005829	alcohol dehydrogenase (NADP+) activity|oxidoreductase activity|oxidation-reduction process|alditol:NADP+ 1-oxidoreductase activity|mitochondrion|cytosol	rno00040,rno00051,rno00052,rno00561,rno00790	Pentose and glucuronate interconversions|Fructose and mannose metabolism|Galactose metabolism|Glycerolipid metabolism|Folate biosynthesis
Akr1c1	1	3	0	0	3	0	0	1	3	GeneID:307092,Genbank:XM_006254188.3,RGD:1306847	aldo-keto reductase family 1, member C1		GO:0047023,GO:0032052,GO:0005496,GO:0042448,GO:0005575,GO:0047045,GO:0042493,GO:0005634,GO:0047086,GO:0005737,GO:0005829,GO:0006693,GO:0008106,GO:0043627,GO:0008202,GO:0048025,GO:0044597,GO:0055114,GO:0008207,GO:0071395,GO:0044598,GO:0016229,GO:0001758,GO:0016491,GO:0004032,GO:0047006,GO:0016655,GO:0004303	androsterone dehydrogenase activity|bile acid binding|steroid binding|progesterone metabolic process|cellular_component|testosterone 17-beta-dehydrogenase (NADP+) activity|response to drug|nucleus|ketosteroid monooxygenase activity|cytoplasm|cytosol|prostaglandin metabolic process|alcohol dehydrogenase (NADP+) activity|response to estrogen|steroid metabolic process|negative regulation of mRNA spl…	rno00140,rno00980	Steroid hormone biosynthesis|Metabolism of xenobiotics by cytochrome P450
Akr1c12	206	205	232	217	233	164	222	250	257	GeneID:361266,Genbank:XM_017600632.1,RGD:1308232	aldo-keto reductase family 1, member C12		GO:0055114,GO:0006693,GO:0008106,GO:0008202,GO:0008207,GO:0016229,GO:0016491,GO:0032052,GO:0042448,GO:0044597,GO:0044598,GO:0004032,GO:0047023,GO:0005496,GO:0047086,GO:0005829	oxidation-reduction process|prostaglandin metabolic process|alcohol dehydrogenase (NADP+) activity|steroid metabolic process|C21-steroid hormone metabolic process|steroid dehydrogenase activity|oxidoreductase activity|bile acid binding|progesterone metabolic process|daunorubicin metabolic process|doxorubicin metabolic process|alditol:NADP+ 1-oxidoreductase activity|androsterone dehydrogenase acti…
Akr1c12l1	0	0	0	0	0	0	1	0	0	GeneID:498790,Genbank:NM_001135744.1,RGD:1559604	aldo-keto reductase family 1, member C12-like 1		GO:0055114,GO:0006693,GO:0008106,GO:0008202,GO:0008207,GO:0016229,GO:0016491,GO:0032052,GO:0042448,GO:0044597,GO:0044598,GO:0004032,GO:0047023,GO:0005496,GO:0047086,GO:0005829	oxidation-reduction process|prostaglandin metabolic process|alcohol dehydrogenase (NADP+) activity|steroid metabolic process|C21-steroid hormone metabolic process|steroid dehydrogenase activity|oxidoreductase activity|bile acid binding|progesterone metabolic process|daunorubicin metabolic process|doxorubicin metabolic process|alditol:NADP+ 1-oxidoreductase activity|androsterone dehydrogenase acti…
Akr1c13	1	2	1	3	1	0	0	2	0	GeneID:364773,Genbank:NM_001014240.3,RGD:1359406	aldo-keto reductase family 1, member C13		GO:0055114,GO:0006693,GO:0008106,GO:0008202,GO:0008207,GO:0016229,GO:0016491,GO:0032052,GO:0042448,GO:0044597,GO:0044598,GO:0004032,GO:0047023,GO:0005496,GO:0047086,GO:0005829	oxidation-reduction process|prostaglandin metabolic process|alcohol dehydrogenase (NADP+) activity|steroid metabolic process|C21-steroid hormone metabolic process|steroid dehydrogenase activity|oxidoreductase activity|bile acid binding|progesterone metabolic process|daunorubicin metabolic process|doxorubicin metabolic process|alditol:NADP+ 1-oxidoreductase activity|androsterone dehydrogenase acti…
Akr1c14	384	576	479	565	427	567	257	242	228	GeneID:191574,Genbank:NM_138547.3,RGD:708361	aldo-keto reductase family 1, member C14		GO:0044598,GO:0005829,GO:0047023,GO:0006693,GO:0047042,GO:0008106,GO:0008202,GO:0008207,GO:0016229,GO:0047086,GO:0055114,GO:0016491,GO:0021766,GO:0032052,GO:0004032,GO:0042448,GO:0005496,GO:0044597,GO:0005737	doxorubicin metabolic process|cytosol|androsterone dehydrogenase activity|prostaglandin metabolic process|androsterone dehydrogenase (B-specific) activity|alcohol dehydrogenase (NADP+) activity|steroid metabolic process|C21-steroid hormone metabolic process|steroid dehydrogenase activity|ketosteroid monooxygenase activity|oxidation-reduction process|oxidoreductase activity|hippocampus development…
Akr1c19	768	770	755	847	665	662	623	766	731	GeneID:307096,Genbank:XM_008771867.2,RGD:1562954	aldo-keto reductase family 1, member C19		GO:0055114,GO:0006693,GO:0008106,GO:0008202,GO:0008207,GO:0016229,GO:0016491,GO:0032052,GO:0042448,GO:0044597,GO:0044598,GO:0004032,GO:0047023,GO:0005496,GO:0047086,GO:0005829	oxidation-reduction process|prostaglandin metabolic process|alcohol dehydrogenase (NADP+) activity|steroid metabolic process|C21-steroid hormone metabolic process|steroid dehydrogenase activity|oxidoreductase activity|bile acid binding|progesterone metabolic process|daunorubicin metabolic process|doxorubicin metabolic process|alditol:NADP+ 1-oxidoreductase activity|androsterone dehydrogenase acti…
Akr1c2	0	0	0	0	0	0	0	0	0	GeneID:291283,Genbank:NM_001013057.1,RGD:1311841	aldo-keto reductase family 1, member C2		GO:0008202,GO:0008284,GO:0016229,GO:0016491,GO:0016655,GO:0018636,GO:0047115,GO:0030855,GO:0051897,GO:0031406,GO:0055114,GO:0032052,GO:0070401,GO:0070402,GO:0071395,GO:0071799,GO:0004032,GO:0005496,GO:0005737,GO:0005829,GO:0006693,GO:0007186,GO:0007586,GO:0008106,GO:0033764,GO:0042448,GO:0044597,GO:0044598,GO:0047023,GO:0047024,GO:0072555,GO:0047086,GO:0072582,GO:1902121	steroid metabolic process|positive regulation of cell proliferation|steroid dehydrogenase activity|oxidoreductase activity|oxidoreductase activity, acting on NAD(P)H, quinone or similar compound as acceptor|phenanthrene 9,10-monooxygenase activity|trans-1,2-dihydrobenzene-1,2-diol dehydrogenase activity|epithelial cell differentiation|positive regulation of protein kinase B signaling|carboxylic a…
Akr1c3	0	0	0	0	0	0	0	0	0	GeneID:171516,Genbank:NM_138510.1,RGD:708428	aldo-keto reductase family 1, member C3		GO:0005634,GO:0005737,GO:0005829,GO:0006693,GO:0010942,GO:0016229,GO:0006709,GO:0016488,GO:0007186,GO:0016491,GO:0016655,GO:0018636,GO:0030216,GO:0047006,GO:0032052,GO:0034614,GO:0047020,GO:0035410,GO:0047023,GO:0047086,GO:0000060,GO:0071560,GO:0047787,GO:0001758,GO:0071799,GO:0048385,GO:0004032,GO:0097211,GO:0050810,GO:1900053,GO:1904322,GO:0004033,GO:1990646,GO:0004745,GO:2000224,GO:0005496,GO:…	nucleus|cytoplasm|cytosol|prostaglandin metabolic process|positive regulation of cell death|steroid dehydrogenase activity|progesterone catabolic process|farnesol catabolic process|G-protein coupled receptor signaling pathway|oxidoreductase activity|oxidoreductase activity, acting on NAD(P)H, quinone or similar compound as acceptor|phenanthrene 9,10-monooxygenase activity|keratinocyte differentia…	rno00140	Steroid hormone biosynthesis
Akr1cl	68	68	49	86	77	87	90	69	110	GeneID:361267,Genbank:NM_001109900.1,RGD:1307514	aldo-keto reductase family 1, member C-like		GO:0008202,GO:0016229,GO:0016491,GO:0047086,GO:0055114,GO:0004032,GO:0005829,GO:0008106	steroid metabolic process|steroid dehydrogenase activity|oxidoreductase activity|ketosteroid monooxygenase activity|oxidation-reduction process|alditol:NADP+ 1-oxidoreductase activity|cytosol|alcohol dehydrogenase (NADP+) activity
Akr1d1	0	0	1	0	0	0	0	0	1	GeneID:192242,Genbank:NM_138884.1,RGD:620752	aldo-keto reductase family 1, member D1		GO:0055114,GO:0008209,GO:0005829,GO:0016229,GO:0006699,GO:0016491,GO:0006707,GO:0007586,GO:0008106,GO:0030573,GO:0008202,GO:0047086,GO:0008207,GO:0047568,GO:0004032,GO:0047787	oxidation-reduction process|androgen metabolic process|cytosol|steroid dehydrogenase activity|bile acid biosynthetic process|oxidoreductase activity|cholesterol catabolic process|digestion|alcohol dehydrogenase (NADP+) activity|bile acid catabolic process|steroid metabolic process|ketosteroid monooxygenase activity|C21-steroid hormone metabolic process|3-oxo-5-beta-steroid 4-dehydrogenase activit…	rno00120,rno00140	Primary bile acid biosynthesis|Steroid hormone biosynthesis
Akr1e2	80	83	67	85	93	78	71	96	72	GeneID:307091,Genbank:XM_008771865.2,RGD:1309599	aldo-keto reductase family 1, member E2		GO:0005794,GO:0005829,GO:0008106,GO:0016491,GO:0050571,GO:0055114,GO:0004032,GO:0005654	Golgi apparatus|cytosol|alcohol dehydrogenase (NADP+) activity|oxidoreductase activity|1,5-anhydro-D-fructose reductase activity|oxidation-reduction process|alditol:NADP+ 1-oxidoreductase activity|nucleoplasm
Akr7a2	159	218	199	204	201	201	155	203	213	GeneID:171445,Genbank:NM_134407.1,RGD:620311	aldo-keto reductase family 7, member A2		GO:0005739,GO:0005794,GO:0005795,GO:0005829,GO:0019119,GO:0044597,GO:0044598,GO:0055114,GO:0004032,GO:0004033	mitochondrion|Golgi apparatus|Golgi stack|cytosol|phenanthrene-9,10-epoxide hydrolase activity|daunorubicin metabolic process|doxorubicin metabolic process|oxidation-reduction process|alditol:NADP+ 1-oxidoreductase activity|aldo-keto reductase (NADP) activity	rno00980	Metabolism of xenobiotics by cytochrome P450
Akr7a3	1	7	6	7	15	14	10	12	4	GeneID:26760,Genbank:XM_017593183.1,RGD:628635	aldo-keto reductase family 7 member A3		GO:0005829,GO:0042802,GO:0046222,GO:0046223,GO:0055114,GO:0004032,GO:0004033,GO:0005737	cytosol|identical protein binding|aflatoxin metabolic process|aflatoxin catabolic process|oxidation-reduction process|alditol:NADP+ 1-oxidoreductase activity|aldo-keto reductase (NADP) activity|cytoplasm	rno00980	Metabolism of xenobiotics by cytochrome P450
Akt1	2101	2156	2131	2199	2403	1897	2194	2419	1995	GeneID:24185,Genbank:XM_006240631.2,RGD:2081	AKT serine/threonine kinase 1		GO:0032794,GO:0032869,GO:0032880,GO:0032991,GO:0042981,GO:0033138,GO:0034405,GO:0043065,GO:0034614,GO:0043066,GO:0043154,GO:0046622,GO:0043325,GO:0046889,GO:0043491,GO:0048009,GO:0043536,GO:0048661,GO:0051000,GO:0051091,GO:0071456,GO:0051146,GO:0071889,GO:0051721,GO:0072655,GO:0060416,GO:0072656,GO:0090201,GO:0004674,GO:0097011,GO:0097194,GO:1900182,GO:0004712,GO:1901653,GO:0005080,GO:0005515,GO:…	GTPase activating protein binding|cellular response to insulin stimulus|regulation of protein localization|protein-containing complex|regulation of apoptotic process|positive regulation of peptidyl-serine phosphorylation|response to fluid shear stress|positive regulation of apoptotic process|cellular response to reactive oxygen species|negative regulation of apoptotic process|negative regulation …	rno04014,rno04015,rno04010,rno04012,rno04370,rno04371,rno04630,rno04668,rno04066,rno04068,rno04072,rno04071,rno04024,rno04022,rno04151,rno04152,rno04150,rno04140,rno04210,rno04218,rno04510,rno04550,rno04611,rno04620,rno04625,rno04660,rno04662,rno04664,rno04666,rno04062,rno04910,rno04922,rno04923,rno04920,rno04915,rno04914,rno04917,rno04926,rno04919,rno04261,rno04973,rno04725,rno04728,rno04722,rno…	Ras signaling pathway|Rap1 signaling pathway|MAPK signaling pathway|ErbB signaling pathway|VEGF signaling pathway|Apelin signaling pathway|Jak-STAT signaling pathway|TNF signaling pathway|HIF-1 signaling pathway|FoxO signaling pathway|Phospholipase D signaling pathway|Sphingolipid signaling pathway|cAMP signaling pathway|cGMP - PKG signaling pathway|PI3K-Akt signaling pathway|AMPK signaling pathw…
Akt1s1	692	700	713	767	734	696	709	806	738	GeneID:292887,Genbank:XM_008759335.2,RGD:1312049	AKT1 substrate 1		GO:0045792,GO:0005737,GO:0048011,GO:0005829,GO:0006469,GO:0008150,GO:0031931,GO:0032007,GO:0032991,GO:0038202,GO:0005515,GO:0042981,GO:0005634,GO:0043523	negative regulation of cell size|cytoplasm|neurotrophin TRK receptor signaling pathway|cytosol|negative regulation of protein kinase activity|biological_process|TORC1 complex|negative regulation of TOR signaling|protein-containing complex|TORC1 signaling|protein binding|regulation of apoptotic process|nucleus|regulation of neuron apoptotic process	rno04152,rno04150,rno04140,rno04211,rno04213,rno04714	AMPK signaling pathway|mTOR signaling pathway|Autophagy - animal|Longevity regulating pathway - mammal|Longevity regulating pathway - multiple species|Thermogenesis
Akt2	1874	1863	1956	1956	1912	1787	2082	2129	2092	GeneID:25233,Genbank:XM_008759109.2,RGD:2082	AKT serine/threonine kinase 2		GO:2001275,GO:0005080,GO:0005515,GO:0005524,GO:0005634,GO:0006006,GO:0005654,GO:0006417,GO:0005769,GO:0006468,GO:0005829,GO:0006970,GO:0014850,GO:0008284,GO:0018105,GO:0030335,GO:0008286,GO:0031340,GO:0001934,GO:0032869,GO:0031667,GO:0032870,GO:0031982,GO:0004672,GO:0032991,GO:0004674,GO:0033119,GO:0033138,GO:0046326,GO:0035556,GO:0046872,GO:0043066,GO:0050927,GO:0065002,GO:0071407,GO:0072659,GO:…	positive regulation of glucose import in response to insulin stimulus|protein kinase C binding|protein binding|ATP binding|nucleus|glucose metabolic process|nucleoplasm|regulation of translation|early endosome|protein phosphorylation|cytosol|response to osmotic stress|response to muscle activity|positive regulation of cell proliferation|peptidyl-serine phosphorylation|positive regulation of cell …	rno04014,rno04015,rno04010,rno04012,rno04370,rno04371,rno04630,rno04668,rno04066,rno04068,rno04072,rno04071,rno04024,rno04022,rno04151,rno04152,rno04150,rno04140,rno04210,rno04218,rno04510,rno04550,rno04611,rno04620,rno04625,rno04660,rno04662,rno04664,rno04666,rno04062,rno04910,rno04922,rno04923,rno04920,rno04915,rno04914,rno04917,rno04926,rno04919,rno04261,rno04973,rno04725,rno04728,rno04722,rno…	Ras signaling pathway|Rap1 signaling pathway|MAPK signaling pathway|ErbB signaling pathway|VEGF signaling pathway|Apelin signaling pathway|Jak-STAT signaling pathway|TNF signaling pathway|HIF-1 signaling pathway|FoxO signaling pathway|Phospholipase D signaling pathway|Sphingolipid signaling pathway|cAMP signaling pathway|cGMP - PKG signaling pathway|PI3K-Akt signaling pathway|AMPK signaling pathw…
Akt3	1342	1427	1529	1432	1280	1352	1468	1546	1379	GeneID:29414,Genbank:NM_031575.1,RGD:62390	AKT serine/threonine kinase 3		GO:0005524,GO:0005622,GO:0005654,GO:0005829,GO:0006468,GO:0048854,GO:0007165,GO:0048873,GO:0010765,GO:0090050,GO:1905564,GO:1905653,GO:0000002,GO:0001938,GO:0004674,GO:0005080,GO:0016020,GO:0018105,GO:0032008,GO:0032869,GO:0035556,GO:0043536,GO:2000773,GO:0045766,GO:0045793	ATP binding|intracellular|nucleoplasm|cytosol|protein phosphorylation|brain morphogenesis|signal transduction|homeostasis of number of cells within a tissue|positive regulation of sodium ion transport|positive regulation of cell migration involved in sprouting angiogenesis|positive regulation of vascular endothelial cell proliferation|positive regulation of artery morphogenesis|mitochondrial geno…	rno04014,rno04015,rno04010,rno04012,rno04370,rno04371,rno04630,rno04668,rno04066,rno04068,rno04072,rno04071,rno04024,rno04022,rno04151,rno04152,rno04150,rno04140,rno04210,rno04218,rno04510,rno04550,rno04611,rno04620,rno04625,rno04660,rno04662,rno04664,rno04666,rno04062,rno04910,rno04922,rno04923,rno04920,rno04915,rno04914,rno04917,rno04926,rno04919,rno04261,rno04973,rno04725,rno04728,rno04722,rno…	Ras signaling pathway|Rap1 signaling pathway|MAPK signaling pathway|ErbB signaling pathway|VEGF signaling pathway|Apelin signaling pathway|Jak-STAT signaling pathway|TNF signaling pathway|HIF-1 signaling pathway|FoxO signaling pathway|Phospholipase D signaling pathway|Sphingolipid signaling pathway|cAMP signaling pathway|cGMP - PKG signaling pathway|PI3K-Akt signaling pathway|AMPK signaling pathw…
Aktip	1103	1184	1301	1313	1135	1117	1233	1275	1128	GeneID:291906,Genbank:XM_017601205.1,RGD:1311170	AKT interacting protein		GO:0045022,GO:0005886,GO:0006915,GO:0061630,GO:0007032,GO:0007040,GO:0008333,GO:0070695,GO:0015031,GO:0016567,GO:0030897,GO:0001934,GO:0031625,GO:0005737,GO:0032092,GO:0005829	early endosome to late endosome transport|plasma membrane|apoptotic process|ubiquitin protein ligase activity|endosome organization|lysosome organization|endosome to lysosome transport|FHF complex|protein transport|protein ubiquitination|HOPS complex|positive regulation of protein phosphorylation|ubiquitin protein ligase binding|cytoplasm|positive regulation of protein binding|cytosol
Alad	295	261	286	300	287	245	292	300	278	GeneID:25374,Genbank:XM_006238235.1,RGD:2083	aminolevulinate dehydratase		GO:0006782,GO:0006783,GO:0006979,GO:0007584,GO:0010212,GO:0008270,GO:0010266,GO:0010269,GO:0010288,GO:0014070,GO:0014823,GO:0031667,GO:0046689,GO:0032025,GO:0051260,GO:0032496,GO:0051384,GO:0033197,GO:0051597,GO:0070541,GO:0070542,GO:0071284,GO:0001666,GO:0071353,GO:0004655,GO:1901799,GO:1904854,GO:0005615,GO:0005829,GO:0005839,GO:0009635,GO:0009636,GO:0009725,GO:0010033,GO:0010035,GO:0010038,GO:…	protoporphyrinogen IX biosynthetic process|heme biosynthetic process|response to oxidative stress|response to nutrient|response to ionizing radiation|zinc ion binding|response to vitamin B1|response to selenium ion|response to lead ion|response to organic cyclic compound|response to activity|response to nutrient levels|response to mercury ion|response to cobalt ion|protein homooligomerization|res…	rno00860	Porphyrin and chlorophyll metabolism
Alas1	321	306	353	324	311	324	315	390	395	GeneID:65155,Genbank:NM_024484.2,RGD:68392	5'-aminolevulinate synthase 1		GO:0070541,GO:0031667,GO:0005654,GO:0071407,GO:0032025,GO:0032869,GO:0005739,GO:0005759,GO:0005829,GO:0034698,GO:0006782,GO:0042493,GO:0009635,GO:0042802,GO:0010033,GO:0010045,GO:0001666,GO:0045471,GO:0014070,GO:0003870,GO:0051591,GO:0030170	response to platinum ion|response to nutrient levels|nucleoplasm|cellular response to organic cyclic compound|response to cobalt ion|cellular response to insulin stimulus|mitochondrion|mitochondrial matrix|cytosol|response to gonadotropin|protoporphyrinogen IX biosynthetic process|response to drug|response to herbicide|identical protein binding|response to organic substance|response to nickel cat…	rno00260,rno00860	Glycine, serine and threonine metabolism|Porphyrin and chlorophyll metabolism
Alas2	3	4	2	14	7	3	1	6	12	GeneID:25748,Genbank:NM_013197.1,RGD:2084	5'-aminolevulinate synthase 2		GO:0070542,GO:0030218,GO:0006783,GO:0001666,GO:0097421,GO:0003870,GO:1901423,GO:0032025,GO:0006879,GO:0042493,GO:0005739,GO:0042541,GO:0007595,GO:0005743,GO:0010288,GO:0016594,GO:0050662,GO:0030170,GO:0005759,GO:0060135,GO:0006782	response to fatty acid|erythrocyte differentiation|heme biosynthetic process|response to hypoxia|liver regeneration|5-aminolevulinate synthase activity|response to benzene|response to cobalt ion|cellular iron ion homeostasis|response to drug|mitochondrion|hemoglobin biosynthetic process|lactation|mitochondrial inner membrane|response to lead ion|glycine binding|coenzyme binding|pyridoxal phosphat…	rno00260,rno00860	Glycine, serine and threonine metabolism|Porphyrin and chlorophyll metabolism
Alb	188	170	58	102	127	37	42	46	31	GeneID:24186,Genbank:NM_134326.2,RGD:2085	albumin		GO:0005615,GO:0005737,GO:0005783,GO:0005794,GO:0019825,GO:0007584,GO:0008144,GO:0019836,GO:0019899,GO:0030170,GO:0046010,GO:0046689,GO:0051087,GO:0032991,GO:0051659,GO:0003677,GO:0070062,GO:0070541,GO:0005504,GO:0005576,GO:0005604,GO:0008270,GO:0009267,GO:0010033,GO:0015643,GO:0042311,GO:0042802,GO:0043066,GO:0043209	extracellular space|cytoplasm|endoplasmic reticulum|Golgi apparatus|oxygen binding|response to nutrient|drug binding|hemolysis by symbiont of host erythrocytes|enzyme binding|pyridoxal phosphate binding|positive regulation of circadian sleep/wake cycle, non-REM sleep|response to mercury ion|chaperone binding|protein-containing complex|maintenance of mitochondrion location|DNA binding|extracellula…	rno04918	Thyroid hormone synthesis
Alcam	1655	1821	1944	1819	1733	1634	1683	1897	1781	GeneID:79559,Genbank:XM_017598077.1,RGD:619972	activated leukocyte cell adhesion molecule		GO:0042101,GO:0005887,GO:0007155,GO:0042802,GO:0007157,GO:0007411,GO:0008045,GO:0009897,GO:0043025,GO:0030424,GO:0048846,GO:1990138,GO:0030425,GO:0031226,GO:0001772,GO:0031290,GO:0002250	T cell receptor complex|integral component of plasma membrane|cell adhesion|identical protein binding|heterophilic cell-cell adhesion via plasma membrane cell adhesion molecules|axon guidance|motor neuron axon guidance|external side of plasma membrane|neuronal cell body|axon|axon extension involved in axon guidance|neuron projection extension|dendrite|intrinsic component of plasma membrane|immuno…	rno04514	Cell adhesion molecules (CAMs)
Aldh16a1	512	555	510	591	515	477	403	449	435	GeneID:361571,Genbank:XM_006229100.1,RGD:1566295	aldehyde dehydrogenase 16 family, member A1		GO:0004029,GO:0016491,GO:0055114	aldehyde dehydrogenase (NAD) activity|oxidoreductase activity|oxidation-reduction process
Aldh18a1	78	34	12	1	5	4	3	62	16	GeneID:361755,Genbank:XM_006231346.2,RGD:1311431	aldehyde dehydrogenase 18 family, member A1		GO:0042802,GO:0005524,GO:0055114,GO:0005739,GO:0055129,GO:0005829,GO:0006536,GO:0006561,GO:0006592,GO:0009266,GO:0016310,GO:0017084,GO:0004349,GO:0019240,GO:0004350,GO:0031966	identical protein binding|ATP binding|oxidation-reduction process|mitochondrion|L-proline biosynthetic process|cytosol|glutamate metabolic process|proline biosynthetic process|ornithine biosynthetic process|response to temperature stimulus|phosphorylation|delta1-pyrroline-5-carboxylate synthetase activity|glutamate 5-kinase activity|citrulline biosynthetic process|glutamate-5-semialdehyde dehydro…	rno00330	Arginine and proline metabolism
Aldh1a1	2300	1866	2347	1860	2204	2276	2948	2678	1636	GeneID:24188,Genbank:NM_022407.3,RGD:2087	aldehyde dehydrogenase 1 family, member A1		GO:0004028,GO:0004029,GO:0042493,GO:0005634,GO:0042572,GO:0005737,GO:0005829,GO:0042573,GO:0042802,GO:0042904,GO:0042905,GO:0043065,GO:0001523,GO:0001758,GO:0001822,GO:0001889,GO:0002072,GO:0002138,GO:0006979,GO:0007494,GO:0014070,GO:0018479,GO:0032355,GO:0044849,GO:0032526,GO:0045471,GO:0048048,GO:0051287,GO:0051289,GO:0055114	3-chloroallyl aldehyde dehydrogenase activity|aldehyde dehydrogenase (NAD) activity|response to drug|nucleus|retinol metabolic process|cytoplasm|cytosol|retinoic acid metabolic process|identical protein binding|9-cis-retinoic acid biosynthetic process|9-cis-retinoic acid metabolic process|positive regulation of apoptotic process|retinoid metabolic process|retinal dehydrogenase activity|kidney dev…	rno00830	Retinol metabolism
Aldh1a2	33	72	24	38	29	73	27	49	29	GeneID:116676,Genbank:NM_053896.2,RGD:620250	aldehyde dehydrogenase 1 family, member A2		GO:0002138,GO:0003007,GO:0004028,GO:0004029,GO:0005737,GO:0005829,GO:0030324,GO:0007494,GO:0030326,GO:0008284,GO:0030900,GO:0008285,GO:0030902,GO:0031016,GO:0031076,GO:0032355,GO:0048471,GO:0033189,GO:0048566,GO:0034097,GO:0048738,GO:0035115,GO:0055114,GO:0060324,GO:0071300,GO:0001568,GO:0001758,GO:0001822,GO:0001889,GO:0001936,GO:0009855,GO:0009952,GO:0009954,GO:0010628,GO:0014032,GO:0016331,GO:…	retinoic acid biosynthetic process|heart morphogenesis|3-chloroallyl aldehyde dehydrogenase activity|aldehyde dehydrogenase (NAD) activity|cytoplasm|cytosol|lung development|midgut development|embryonic limb morphogenesis|positive regulation of cell proliferation|forebrain development|negative regulation of cell proliferation|hindbrain development|pancreas development|embryonic camera-type eye de…	rno00830	Retinol metabolism
Aldh1a3	328	198	391	137	277	242	213	218	160	GeneID:266603,Genbank:NM_153300.1,RGD:628662	aldehyde dehydrogenase 1 family, member A3		GO:0002138,GO:0004028,GO:0004029,GO:0007626,GO:0021768,GO:0004030,GO:0021983,GO:0031076,GO:0042472,GO:0051289,GO:0042493,GO:0042572,GO:0042573,GO:0055114,GO:0060013,GO:0060166,GO:0001758,GO:0060324,GO:0001822,GO:0002072,GO:0005634,GO:0005737,GO:0005829,GO:0042574,GO:0005886,GO:0042803,GO:0043065,GO:0043584,GO:0070324,GO:0048048,GO:0050885,GO:0070384,GO:0070403	retinoic acid biosynthetic process|3-chloroallyl aldehyde dehydrogenase activity|aldehyde dehydrogenase (NAD) activity|locomotory behavior|nucleus accumbens development|aldehyde dehydrogenase [NAD(P)+] activity|pituitary gland development|embryonic camera-type eye development|inner ear morphogenesis|protein homotetramerization|response to drug|retinol metabolic process|retinoic acid metabolic pro…	rno00010,rno00340,rno00350,rno00360,rno00410,rno00980,rno00982,rno05204	Glycolysis / Gluconeogenesis|Histidine metabolism|Tyrosine metabolism|Phenylalanine metabolism|beta-Alanine metabolism|Metabolism of xenobiotics by cytochrome P450|Drug metabolism - cytochrome P450|Chemical carcinogenesis
Aldh1a7	0	3	2	1	0	0	1	1	0	GeneID:29651,Genbank:XM_017590530.1,RGD:620252	aldehyde dehydrogenase family 1, subfamily A7		GO:0004028,GO:0004029,GO:0005829,GO:0006068,GO:0018479,GO:0035106,GO:0042802,GO:0051287,GO:0051289,GO:0001758,GO:0055114	3-chloroallyl aldehyde dehydrogenase activity|aldehyde dehydrogenase (NAD) activity|cytosol|ethanol catabolic process|benzaldehyde dehydrogenase (NAD+) activity|operant conditioning|identical protein binding|NAD binding|protein homotetramerization|retinal dehydrogenase activity|oxidation-reduction process	rno00830	Retinol metabolism
Aldh1b1	1	2	4	5	4	6	7	2	3	GeneID:298079,Genbank:NM_001011975.1,RGD:1306737	aldehyde dehydrogenase 1 family, member B1		GO:0005654,GO:0005739,GO:0005759,GO:0006068,GO:0008150,GO:0016620,GO:0043231,GO:0055114,GO:0003674,GO:0004029,GO:0005575	nucleoplasm|mitochondrion|mitochondrial matrix|ethanol catabolic process|biological_process|oxidoreductase activity, acting on the aldehyde or oxo group of donors, NAD or NADP as acceptor|intracellular membrane-bounded organelle|oxidation-reduction process|molecular_function|aldehyde dehydrogenase (NAD) activity|cellular_component	rno00010,rno00053,rno00620,rno00071,rno00561,rno00280,rno00310,rno00330,rno00340,rno00380,rno00410	Glycolysis / Gluconeogenesis|Ascorbate and aldarate metabolism|Pyruvate metabolism|Fatty acid degradation|Glycerolipid metabolism|Valine, leucine and isoleucine degradation|Lysine degradation|Arginine and proline metabolism|Histidine metabolism|Tryptophan metabolism|beta-Alanine metabolism
Aldh1l1	164	149	126	150	186	85	138	158	131	GeneID:64392,Genbank:NM_022547.1,RGD:621294	aldehyde dehydrogenase 1 family, member L1		GO:0033721,GO:0005737,GO:0044877,GO:0005739,GO:0046654,GO:0005829,GO:0006730,GO:0009058,GO:0055114,GO:0009258,GO:0016155,GO:0016620,GO:0004029,GO:0016742,GO:0032991,GO:0004030	aldehyde dehydrogenase (NADP+) activity|cytoplasm|protein-containing complex binding|mitochondrion|tetrahydrofolate biosynthetic process|cytosol|one-carbon metabolic process|biosynthetic process|oxidation-reduction process|10-formyltetrahydrofolate catabolic process|formyltetrahydrofolate dehydrogenase activity|oxidoreductase activity, acting on the aldehyde or oxo group of donors, NAD or NADP as…	rno00670	One carbon pool by folate
Aldh1l2	266	230	218	138	215	190	279	312	226	GeneID:299699,Genbank:NM_001191778.1,RGD:1309458	aldehyde dehydrogenase 1 family, member L2		GO:0005634,GO:0005739,GO:0006730,GO:0009058,GO:0009258,GO:0016021,GO:0016155,GO:0016742,GO:0055114,GO:0004029	nucleus|mitochondrion|one-carbon metabolic process|biosynthetic process|10-formyltetrahydrofolate catabolic process|integral component of membrane|formyltetrahydrofolate dehydrogenase activity|hydroxymethyl-, formyl- and related transferase activity|oxidation-reduction process|aldehyde dehydrogenase (NAD) activity	rno00670	One carbon pool by folate
Aldh2	3095	3039	3065	3518	3280	2930	2924	3442	2941	GeneID:29539,Genbank:XM_006249385.3,RGD:69219	aldehyde dehydrogenase 2 family (mitochondrial)		GO:0035094,GO:0004029,GO:0042802,GO:0043066,GO:0005515,GO:0005739,GO:0005759,GO:0055093,GO:0006068,GO:0055114,GO:0032355,GO:0070404,GO:0032496,GO:0071398,GO:0032570,GO:0001889,GO:0032870,GO:0033574	response to nicotine|aldehyde dehydrogenase (NAD) activity|identical protein binding|negative regulation of apoptotic process|protein binding|mitochondrion|mitochondrial matrix|response to hyperoxia|ethanol catabolic process|oxidation-reduction process|response to estradiol|NADH binding|response to lipopolysaccharide|cellular response to fatty acid|response to progesterone|liver development|cellu…	rno00010,rno00053,rno00620,rno00071,rno00561,rno00280,rno00310,rno00330,rno00340,rno00380,rno00410	Glycolysis / Gluconeogenesis|Ascorbate and aldarate metabolism|Pyruvate metabolism|Fatty acid degradation|Glycerolipid metabolism|Valine, leucine and isoleucine degradation|Lysine degradation|Arginine and proline metabolism|Histidine metabolism|Tryptophan metabolism|beta-Alanine metabolism
Aldh3a1	142	194	196	171	192	237	145	166	153	GeneID:25375,Genbank:NM_031972.1,RGD:2088	aldehyde dehydrogenase 3 family, member A1		GO:0042493,GO:0007584,GO:0004028,GO:0008106,GO:0004029,GO:0051384,GO:0051591,GO:0004030,GO:0005737,GO:0005783,GO:0008284,GO:0005829,GO:0055114,GO:0014070,GO:0005886,GO:0016021,GO:0006081,GO:0001666,GO:0016620,GO:0018479,GO:0007568	response to drug|response to nutrient|3-chloroallyl aldehyde dehydrogenase activity|alcohol dehydrogenase (NADP+) activity|aldehyde dehydrogenase (NAD) activity|response to glucocorticoid|response to cAMP|aldehyde dehydrogenase [NAD(P)+] activity|cytoplasm|endoplasmic reticulum|positive regulation of cell proliferation|cytosol|oxidation-reduction process|response to organic cyclic compound|plasma…	rno00010,rno00340,rno00350,rno00360,rno00410,rno00980,rno00982,rno05204	Glycolysis / Gluconeogenesis|Histidine metabolism|Tyrosine metabolism|Phenylalanine metabolism|beta-Alanine metabolism|Metabolism of xenobiotics by cytochrome P450|Drug metabolism - cytochrome P450|Chemical carcinogenesis
Aldh3a2	1588	1655	2042	2024	1921	1744	1824	2055	1819	GeneID:65183,Genbank:XM_006246529.2,RGD:61866	aldehyde dehydrogenase 3 family, member A2		GO:0043231,GO:0007422,GO:0004029,GO:0046292,GO:0008544,GO:0004030,GO:0046577,GO:0005634,GO:0005777,GO:0005783,GO:0005829,GO:0016021,GO:0006081,GO:0050061,GO:0052814,GO:0033306,GO:0006714,GO:0000302,GO:0055114,GO:0007417,GO:0004028,GO:0042406	intracellular membrane-bounded organelle|peripheral nervous system development|aldehyde dehydrogenase (NAD) activity|formaldehyde metabolic process|epidermis development|aldehyde dehydrogenase [NAD(P)+] activity|long-chain-alcohol oxidase activity|nucleus|peroxisome|endoplasmic reticulum|cytosol|integral component of membrane|cellular aldehyde metabolic process|long-chain-aldehyde dehydrogenase a…	rno00010,rno00053,rno00620,rno00071,rno00561,rno00280,rno00310,rno00330,rno00340,rno00380,rno00410	Glycolysis / Gluconeogenesis|Ascorbate and aldarate metabolism|Pyruvate metabolism|Fatty acid degradation|Glycerolipid metabolism|Valine, leucine and isoleucine degradation|Lysine degradation|Arginine and proline metabolism|Histidine metabolism|Tryptophan metabolism|beta-Alanine metabolism
Aldh3b1	147	137	142	161	138	142	154	162	112	GeneID:309147,Genbank:XM_008760134.1,RGD:1359546	aldehyde dehydrogenase 3 family, member B1		GO:0055114,GO:0004030,GO:0005737,GO:0005829,GO:0005886,GO:0006068,GO:0034599,GO:0046185,GO:0004028,GO:0004029	oxidation-reduction process|aldehyde dehydrogenase [NAD(P)+] activity|cytoplasm|cytosol|plasma membrane|ethanol catabolic process|cellular response to oxidative stress|aldehyde catabolic process|3-chloroallyl aldehyde dehydrogenase activity|aldehyde dehydrogenase (NAD) activity	rno00010,rno00340,rno00350,rno00360,rno00410,rno00980,rno00982,rno05204	Glycolysis / Gluconeogenesis|Histidine metabolism|Tyrosine metabolism|Phenylalanine metabolism|beta-Alanine metabolism|Metabolism of xenobiotics by cytochrome P450|Drug metabolism - cytochrome P450|Chemical carcinogenesis
Aldh3b2	0	1	0	0	0	0	3	0	0	GeneID:688800,Genbank:XM_008760187.1,RGD:1584166	aldehyde dehydrogenase 3 family, member B2		GO:0004029,GO:0004030,GO:0005811	aldehyde dehydrogenase (NAD) activity|aldehyde dehydrogenase [NAD(P)+] activity|lipid droplet	rno00010,rno00340,rno00350,rno00360,rno00410,rno00980,rno00982,rno05204	Glycolysis / Gluconeogenesis|Histidine metabolism|Tyrosine metabolism|Phenylalanine metabolism|beta-Alanine metabolism|Metabolism of xenobiotics by cytochrome P450|Drug metabolism - cytochrome P450|Chemical carcinogenesis
Aldh4a1	512	467	455	455	568	414	488	661	575	GeneID:641316,Genbank:NM_001134698.1,RGD:1624206	aldehyde dehydrogenase 4 family, member A1		GO:0005759,GO:0010133,GO:0016021,GO:0016620,GO:0042802,GO:0055114,GO:0003842,GO:0004029	mitochondrial matrix|proline catabolic process to glutamate|integral component of membrane|oxidoreductase activity, acting on the aldehyde or oxo group of donors, NAD or NADP as acceptor|identical protein binding|oxidation-reduction process|1-pyrroline-5-carboxylate dehydrogenase activity|aldehyde dehydrogenase (NAD) activity	rno00250,rno00330	Alanine, aspartate and glutamate metabolism|Arginine and proline metabolism
Aldh5a1	659	727	679	762	701	680	776	811	705	GeneID:291133,Genbank:NM_022851.1,RGD:621422	aldehyde dehydrogenase 5 family, member A1		GO:0006006,GO:0006083,GO:0006105,GO:0007417,GO:0006536,GO:0006540,GO:0009013,GO:0009448,GO:0051289,GO:0009450,GO:0055114,GO:0004777,GO:0005739,GO:0006541,GO:0006650,GO:0006678,GO:0006681,GO:0009791,GO:0006749,GO:0022904,GO:0031406,GO:0042135,GO:0046459,GO:0051287	glucose metabolic process|acetate metabolic process|succinate metabolic process|central nervous system development|glutamate metabolic process|glutamate decarboxylation to succinate|succinate-semialdehyde dehydrogenase [NAD(P)+] activity|gamma-aminobutyric acid metabolic process|protein homotetramerization|gamma-aminobutyric acid catabolic process|oxidation-reduction process|succinate-semialdehyd…	rno00650,rno00250	Butanoate metabolism|Alanine, aspartate and glutamate metabolism
Aldh6a1	3862	4289	4436	4771	4369	4230	4412	4891	4559	GeneID:81708,Genbank:NM_031057.2,RGD:621556	aldehyde dehydrogenase 6 family, member A1		GO:0019484,GO:0006573,GO:0004491,GO:0019859,GO:0050873,GO:0006574,GO:0005575,GO:0005654,GO:0005739,GO:0055114,GO:0006210,GO:0016790,GO:0000062,GO:0018478	beta-alanine catabolic process|valine metabolic process|methylmalonate-semialdehyde dehydrogenase (acylating) activity|thymine metabolic process|brown fat cell differentiation|valine catabolic process|cellular_component|nucleoplasm|mitochondrion|oxidation-reduction process|thymine catabolic process|thiolester hydrolase activity|fatty-acyl-CoA binding|malonate-semialdehyde dehydrogenase (acetylati…	rno00640,rno00562,rno00280,rno00410	Propanoate metabolism|Inositol phosphate metabolism|Valine, leucine and isoleucine degradation|beta-Alanine metabolism
Aldh7a1	1083	1191	1137	1188	1135	1006	1141	1164	1008	GeneID:291450,Genbank:NM_001271105.1,RGD:1308614	aldehyde dehydrogenase 7 family, member A1		GO:0005739,GO:0005829,GO:0008802,GO:0016620,GO:0019285,GO:0055114,GO:0004043,GO:0005634	mitochondrion|cytosol|betaine-aldehyde dehydrogenase activity|oxidoreductase activity, acting on the aldehyde or oxo group of donors, NAD or NADP as acceptor|glycine betaine biosynthetic process from choline|oxidation-reduction process|L-aminoadipate-semialdehyde dehydrogenase activity|nucleus	rno00010,rno00053,rno00620,rno00071,rno00561,rno00260,rno00280,rno00310,rno00330,rno00340,rno00380,rno00410	Glycolysis / Gluconeogenesis|Ascorbate and aldarate metabolism|Pyruvate metabolism|Fatty acid degradation|Glycerolipid metabolism|Glycine, serine and threonine metabolism|Valine, leucine and isoleucine degradation|Lysine degradation|Arginine and proline metabolism|Histidine metabolism|Tryptophan metabolism|beta-Alanine metabolism
Aldh8a1	9	12	14	15	13	9	9	8	8	GeneID:685750,Genbank:XM_006227674.3,RGD:1590218	aldehyde dehydrogenase 8 family, member A1		GO:0042573,GO:0042574,GO:0042904,GO:0055114,GO:0001758,GO:0005622	retinoic acid metabolic process|retinal metabolic process|9-cis-retinoic acid biosynthetic process|oxidation-reduction process|retinal dehydrogenase activity|intracellular
Aldh9a1	781	916	829	915	895	793	752	879	795	GeneID:64040,Genbank:NM_022273.2,RGD:68409	aldehyde dehydrogenase 9 family, member A1		GO:0051287,GO:0019145,GO:0004029,GO:0055114,GO:0042136,GO:0005829,GO:0006081,GO:0042803,GO:0043176,GO:0009437,GO:0045329,GO:0016620,GO:0001822,GO:0047105,GO:0001889,GO:0004028	NAD binding|aminobutyraldehyde dehydrogenase activity|aldehyde dehydrogenase (NAD) activity|oxidation-reduction process|neurotransmitter biosynthetic process|cytosol|cellular aldehyde metabolic process|protein homodimerization activity|amine binding|carnitine metabolic process|carnitine biosynthetic process|oxidoreductase activity, acting on the aldehyde or oxo group of donors, NAD or NADP as acc…	rno00010,rno00053,rno00620,rno00071,rno00561,rno00280,rno00310,rno00330,rno00340,rno00380,rno00410	Glycolysis / Gluconeogenesis|Ascorbate and aldarate metabolism|Pyruvate metabolism|Fatty acid degradation|Glycerolipid metabolism|Valine, leucine and isoleucine degradation|Lysine degradation|Arginine and proline metabolism|Histidine metabolism|Tryptophan metabolism|beta-Alanine metabolism
Aldoa	6470	7500	7157	8241	7501	6619	6952	7709	6094	GeneID:24189,Genbank:XM_006230211.2,RGD:2089	aldolase, fructose-bisphosphate A		GO:0005739,GO:0005829,GO:0006000,GO:0006096,GO:0006754,GO:0035094,GO:0006941,GO:0035686,GO:0007339,GO:0042802,GO:0008092,GO:0043209,GO:0043627,GO:0045296,GO:0046716,GO:0051289,GO:0061827,GO:0070061,GO:0001666,GO:0002020,GO:0003674,GO:0004332,GO:0005515,GO:0005615,GO:0005720,GO:0005737,GO:0008360,GO:0009408,GO:0015629,GO:0016020,GO:0030018,GO:0030335,GO:0030388,GO:0070062,GO:0031430,GO:0032496,GO:…	mitochondrion|cytosol|fructose metabolic process|glycolytic process|ATP biosynthetic process|response to nicotine|striated muscle contraction|sperm fibrous sheath|binding of sperm to zona pellucida|identical protein binding|cytoskeletal protein binding|myelin sheath|response to estrogen|cadherin binding|muscle cell cellular homeostasis|protein homotetramerization|sperm head|fructose binding|respo…	rno00010,rno00030,rno00051,rno04066	Glycolysis / Gluconeogenesis|Pentose phosphate pathway|Fructose and mannose metabolism|HIF-1 signaling pathway
Aldoart2	0	0	0	0	1	0	0	0	0	GeneID:299052,Genbank:NM_001013943.1,RGD:1359133	aldolase 1 A retrogene 2		GO:0004332,GO:0006096	fructose-bisphosphate aldolase activity|glycolytic process	rno00010,rno00030,rno00051	Glycolysis / Gluconeogenesis|Pentose phosphate pathway|Fructose and mannose metabolism
Aldob	15	37	9	18	22	2	4	10	4	GeneID:24190,Genbank:NM_012496.2,RGD:2090	aldolase, fructose-bisphosphate B		GO:0005886,GO:0006000,GO:0006096,GO:0006116,GO:0032781,GO:0008092,GO:0032869,GO:0034451,GO:0042493,GO:0042594,GO:0070061,GO:0042802,GO:0070072,GO:0043200,GO:0070741,GO:0001889,GO:0004332,GO:0005634,GO:0005737,GO:0005764,GO:0005815,GO:0005829,GO:0009743,GO:0009750,GO:0010043,GO:0014070,GO:0030388,GO:0030867,GO:0043231,GO:0030868,GO:0043434,GO:0031210,GO:0046688,GO:0031668,GO:0048471,GO:0051117,GO:…	plasma membrane|fructose metabolic process|glycolytic process|NADH oxidation|positive regulation of ATPase activity|cytoskeletal protein binding|cellular response to insulin stimulus|centriolar satellite|response to drug|response to starvation|fructose binding|identical protein binding|vacuolar proton-transporting V-type ATPase complex assembly|response to amino acid|response to interleukin-6|liv…	rno00010,rno00030,rno00051	Glycolysis / Gluconeogenesis|Pentose phosphate pathway|Fructose and mannose metabolism
Aldoc	1814	1727	2150	2146	2084	1645	1805	2029	2391	GeneID:24191,Genbank:NM_012497.1,RGD:2091	aldolase, fructose-bisphosphate C		GO:0030388,GO:0004332,GO:0030424,GO:0005515,GO:0005737,GO:0005739,GO:0006096,GO:0006915,GO:0030855,GO:0007568,GO:0008092,GO:0031100,GO:0051289,GO:0010243,GO:0001666,GO:0051290,GO:0014070	fructose 1,6-bisphosphate metabolic process|fructose-bisphosphate aldolase activity|axon|protein binding|cytoplasm|mitochondrion|glycolytic process|apoptotic process|epithelial cell differentiation|aging|cytoskeletal protein binding|animal organ regeneration|protein homotetramerization|response to organonitrogen compound|response to hypoxia|protein heterotetramerization|response to organic cyclic…	rno00010,rno00030,rno00051	Glycolysis / Gluconeogenesis|Pentose phosphate pathway|Fructose and mannose metabolism
Alg1	197	206	232	249	247	193	206	211	223	GeneID:360475,Genbank:NM_001108264.1,RGD:1310700	ALG1, chitobiosyldiphosphodolichol beta-mannosyltransferase		GO:0005783,GO:0006486,GO:0008150,GO:0097502,GO:0000030,GO:0003674,GO:0005575	endoplasmic reticulum|protein glycosylation|biological_process|mannosylation|mannosyltransferase activity|molecular_function|cellular_component	rno00510	N-Glycan biosynthesis
Alg10	508	497	516	559	629	471	500	522	456	GeneID:245960,Genbank:NM_139101.2,RGD:708500	ALG10, alpha-1,2-glucosyltransferase		GO:0006488,GO:0007605,GO:0015459,GO:0016021,GO:0060117,GO:0106073,GO:0004583,GO:0005789,GO:0005886	dolichol-linked oligosaccharide biosynthetic process|sensory perception of sound|potassium channel regulator activity|integral component of membrane|auditory receptor cell development|dolichyl pyrophosphate Glc2Man9GlcNAc2 alpha-1,2-glucosyltransferase activity|dolichyl-phosphate-glucose-glycolipid alpha-glucosyltransferase activity|endoplasmic reticulum membrane|plasma membrane	rno00510	N-Glycan biosynthesis
Alg11	1151	1236	1333	1544	1457	1245	1261	1349	1224	GeneID:361174,Genbank:XM_006253356.3,RGD:1564725	ALG11, alpha-1,2-mannosyltransferase		GO:0016021,GO:0016757,GO:0033577,GO:0097502,GO:0004377,GO:0005789,GO:0006490	integral component of membrane|transferase activity, transferring glycosyl groups|protein glycosylation in endoplasmic reticulum|mannosylation|GDP-Man:Man3GlcNAc2-PP-Dol alpha-1,2-mannosyltransferase activity|endoplasmic reticulum membrane|oligosaccharide-lipid intermediate biosynthetic process	rno00510	N-Glycan biosynthesis
Alg12	135	140	131	134	141	117	113	153	150	GeneID:315212,Genbank:NM_001108104.2,RGD:1304826	ALG12, alpha-1,6-mannosyltransferase		GO:0005783,GO:0005789,GO:0006487,GO:0006488,GO:0008150,GO:0016021,GO:0097502,GO:0000030,GO:0003674,GO:0005575	endoplasmic reticulum|endoplasmic reticulum membrane|protein N-linked glycosylation|dolichol-linked oligosaccharide biosynthetic process|biological_process|integral component of membrane|mannosylation|mannosyltransferase activity|molecular_function|cellular_component	rno00510	N-Glycan biosynthesis
Alg13	248	222	301	262	245	212	218	236	269	GeneID:300284,Genbank:XM_017601953.1,RGD:1359416	ALG13, UDP-N-acetylglucosaminyltransferase subunit		GO:0016758,GO:0043541,GO:0004577,GO:0006488	transferase activity, transferring hexosyl groups|UDP-N-acetylglucosamine transferase complex|N-acetylglucosaminyldiphosphodolichol N-acetylglucosaminyltransferase activity|dolichol-linked oligosaccharide biosynthetic process	rno00510	N-Glycan biosynthesis
Alg14	303	304	323	264	309	225	307	368	344	GeneID:362031,Genbank:XM_008761465.1,RGD:1312003	ALG14, UDP-N-acetylglucosaminyltransferase subunit		GO:0031965,GO:0005789,GO:0006488,GO:0016021	nuclear membrane|endoplasmic reticulum membrane|dolichol-linked oligosaccharide biosynthetic process|integral component of membrane	rno00510	N-Glycan biosynthesis
Alg2	517	414	549	448	493	426	570	739	512	GeneID:313231,Genbank:NM_001100710.1,RGD:1309940	ALG2, alpha-1,3/1,6-mannosyltransferase		GO:0033577,GO:0005575,GO:0005634,GO:0046982,GO:0005737,GO:0005789,GO:0005829,GO:0006488,GO:0047485,GO:0006490,GO:0048306,GO:0008150,GO:0048471,GO:0015629,GO:0051592,GO:0000033,GO:0097502,GO:0016020,GO:0016757,GO:0003674	protein glycosylation in endoplasmic reticulum|cellular_component|nucleus|protein heterodimerization activity|cytoplasm|endoplasmic reticulum membrane|cytosol|dolichol-linked oligosaccharide biosynthetic process|protein N-terminus binding|oligosaccharide-lipid intermediate biosynthetic process|calcium-dependent protein binding|biological_process|perinuclear region of cytoplasm|actin cytoskeleton|…	rno00510	N-Glycan biosynthesis
Alg3	157	144	191	194	192	151	171	181	235	GeneID:287983,Genbank:XM_006248558.3,RGD:1306004	ALG3, alpha-1,3- mannosyltransferase		GO:0005575,GO:0005783,GO:0005789,GO:0006486,GO:0008150,GO:0016021,GO:0052925,GO:0097502,GO:0000033,GO:0003674	cellular_component|endoplasmic reticulum|endoplasmic reticulum membrane|protein glycosylation|biological_process|integral component of membrane|dol-P-Man:Man(5)GlcNAc(2)-PP-Dol alpha-1,3-mannosyltransferase activity|mannosylation|alpha-1,3-mannosyltransferase activity|molecular_function	rno00510	N-Glycan biosynthesis
Alg5	278	296	366	332	346	321	333	365	315	GeneID:295051,Genbank:XM_006232333.1,RGD:1308900	ALG5, dolichyl-phosphate beta-glucosyltransferase		GO:0016740,GO:0005789,GO:0006487,GO:0007368	transferase activity|endoplasmic reticulum membrane|protein N-linked glycosylation|determination of left/right symmetry	rno00510	N-Glycan biosynthesis
Alg6	371	344	375	365	388	325	375	403	353	GeneID:362547,Genbank:NM_001033709.1,RGD:1308815	ALG6, alpha-1,3-glucosyltransferase		GO:0005789,GO:0006487,GO:0006490,GO:0008150,GO:0016021,GO:0042281,GO:0046527,GO:0003674,GO:0005575	endoplasmic reticulum membrane|protein N-linked glycosylation|oligosaccharide-lipid intermediate biosynthetic process|biological_process|integral component of membrane|dolichyl pyrophosphate Man9GlcNAc2 alpha-1,3-glucosyltransferase activity|glucosyltransferase activity|molecular_function|cellular_component	rno00510	N-Glycan biosynthesis
Alg8	205	153	168	175	185	172	169	208	227	GeneID:293129,Genbank:NM_001034127.1,RGD:1305468	ALG8, alpha-1,3-glucosyltransferase		GO:0005789,GO:0006487,GO:0006490,GO:0008150,GO:0016021,GO:0042281,GO:0097502,GO:0000033,GO:0003674,GO:0005575	endoplasmic reticulum membrane|protein N-linked glycosylation|oligosaccharide-lipid intermediate biosynthetic process|biological_process|integral component of membrane|dolichyl pyrophosphate Man9GlcNAc2 alpha-1,3-glucosyltransferase activity|mannosylation|alpha-1,3-mannosyltransferase activity|molecular_function|cellular_component	rno00510	N-Glycan biosynthesis
Alg9	375	411	359	468	358	351	333	404	368	GeneID:367083,Genbank:XM_017595786.1,RGD:1311272	ALG9, alpha-1,2-mannosyltransferase		GO:0005783,GO:0005789,GO:0008150,GO:0016021,GO:0097502,GO:0000030,GO:0003674,GO:0005575	endoplasmic reticulum|endoplasmic reticulum membrane|biological_process|integral component of membrane|mannosylation|mannosyltransferase activity|molecular_function|cellular_component	rno00510	N-Glycan biosynthesis
Alk	329	236	333	164	339	224	307	413	353	GeneID:266802,Genbank:NM_001169101.2,RGD:628622	anaplastic lymphoma receptor tyrosine kinase		GO:0070374,GO:0036269,GO:0007420,GO:0004713,GO:0090648,GO:0042127,GO:0009968,GO:0004714,GO:0042802,GO:0016310,GO:0043066,GO:0004871,GO:0004888,GO:0005524,GO:0005737,GO:0018108,GO:0005886,GO:0043235,GO:0021766,GO:0005887,GO:0043410,GO:0030154,GO:0046777,GO:0030534,GO:0007169,GO:0000187,GO:0048666,GO:0031434,GO:0007275,GO:0004709,GO:0060159,GO:0033674,GO:0007399	positive regulation of ERK1 and ERK2 cascade|swimming behavior|brain development|protein tyrosine kinase activity|response to environmental enrichment|regulation of cell proliferation|negative regulation of signal transduction|transmembrane receptor protein tyrosine kinase activity|identical protein binding|phosphorylation|negative regulation of apoptotic process|signal transducer activity|transm…	rno05200,rno05223	Pathways in cancer|Non-small cell lung cancer
Alkbh1	499	515	535	515	488	471	483	482	495	GeneID:362766,Genbank:XM_006240394.3,RGD:1308327	alkB homolog 1, histone H2A dioxygenase		GO:0080111,GO:0043524,GO:0008198,GO:0001890,GO:1990983,GO:0043734,GO:0010468,GO:0002101,GO:1990984,GO:0048589,GO:0016706,GO:0003906,GO:0050918,GO:0005719,GO:0005739,GO:0030154,GO:0006281,GO:0051213,GO:0031175,GO:0070129,GO:0035552,GO:0006307,GO:0070579,GO:0042056,GO:0006446,GO:0000049,GO:0042245,GO:0006448,GO:0001701,GO:0070989,GO:0001764	DNA demethylation|negative regulation of neuron apoptotic process|ferrous iron binding|placenta development|tRNA demethylation|DNA-N1-methyladenine dioxygenase activity|regulation of gene expression|tRNA wobble cytosine modification|tRNA demethylase activity|developmental growth|oxidoreductase activity, acting on paired donors, with incorporation or reduction of molecular oxygen, 2-oxoglutarate a…
Alkbh2	14	12	20	14	7	5	17	7	7	GeneID:304578,Genbank:XM_006249498.3,RGD:1306377	alkB homolog 2, alpha-ketoglutarate-dependent dioxygenase		GO:0005654,GO:0006307,GO:0008198,GO:0015630,GO:0016706,GO:0035511,GO:0043734,GO:0051747,GO:0004519,GO:0004527,GO:0005634	nucleoplasm|DNA dealkylation involved in DNA repair|ferrous iron binding|microtubule cytoskeleton|oxidoreductase activity, acting on paired donors, with incorporation or reduction of molecular oxygen, 2-oxoglutarate as one donor, and incorporation of one atom each of oxygen into both donors|oxidative DNA demethylation|DNA-N1-methyladenine dioxygenase activity|cytosine C-5 DNA demethylase activity…
Alkbh3	290	318	294	362	321	280	296	309	297	GeneID:362169,Genbank:XM_006234585.3,RGD:1359731	alkB homolog 3, alpha-ketoglutarate-dependent dioxygenase		GO:1990930,GO:0008283,GO:0005654,GO:0016706,GO:0035552,GO:0005739,GO:0005829,GO:0006281,GO:0035553,GO:0006307,GO:0043734,GO:0008198,GO:0004519,GO:0051747,GO:0004527,GO:0005634	RNA N1-methyladenosine dioxygenase activity|cell proliferation|nucleoplasm|oxidoreductase activity, acting on paired donors, with incorporation or reduction of molecular oxygen, 2-oxoglutarate as one donor, and incorporation of one atom each of oxygen into both donors|oxidative single-stranded DNA demethylation|mitochondrion|cytosol|DNA repair|oxidative single-stranded RNA demethylation|DNA dealk…
Alkbh4	68	87	88	85	85	78	47	100	90	GeneID:288587,Genbank:NM_001105920.1,RGD:1308608	alkB homolog 4, lysine demethylase		GO:0016706,GO:0030496,GO:0031032,GO:0036090,GO:0055114,GO:0070938,GO:0003779,GO:0006482	oxidoreductase activity, acting on paired donors, with incorporation or reduction of molecular oxygen, 2-oxoglutarate as one donor, and incorporation of one atom each of oxygen into both donors|midbody|actomyosin structure organization|cleavage furrow ingression|oxidation-reduction process|contractile ring|actin binding|protein demethylation
Alkbh5	936	1201	1162	1198	1163	929	1039	1210	990	GeneID:303193,Genbank:NM_001191643.1,RGD:1309496	alkB homolog 5, RNA demethylase		GO:0035515,GO:0006406,GO:0005634,GO:0007283,GO:0035553,GO:0005654,GO:0005794,GO:0005829,GO:0016607,GO:0006397,GO:0046872,GO:0016706,GO:0001666,GO:0030154,GO:0004622	oxidative RNA demethylase activity|mRNA export from nucleus|nucleus|spermatogenesis|oxidative single-stranded RNA demethylation|nucleoplasm|Golgi apparatus|cytosol|nuclear speck|mRNA processing|metal ion binding|oxidoreductase activity, acting on paired donors, with incorporation or reduction of molecular oxygen, 2-oxoglutarate as one donor, and incorporation of one atom each of oxygen into both …
Alkbh6	0	1	2	0	1	0	0	0	0	GeneID:292780,Genbank:NM_001127450.1,RGD:1566318	alkB homolog 6		GO:0008198,GO:0016706,GO:0051213,GO:0055114,GO:0005634,GO:0005654,GO:0005925	ferrous iron binding|oxidoreductase activity, acting on paired donors, with incorporation or reduction of molecular oxygen, 2-oxoglutarate as one donor, and incorporation of one atom each of oxygen into both donors|dioxygenase activity|oxidation-reduction process|nucleus|nucleoplasm|focal adhesion
Alkbh7	182	188	188	209	197	175	211	178	173	GeneID:679944,Genbank:NM_001109384.1,RGD:1598126	alkB homolog 7		GO:0010883,GO:0016706,GO:1902445,GO:0005759,GO:0006631,GO:0006974	regulation of lipid storage|oxidoreductase activity, acting on paired donors, with incorporation or reduction of molecular oxygen, 2-oxoglutarate as one donor, and incorporation of one atom each of oxygen into both donors|regulation of mitochondrial membrane permeability involved in programmed necrotic cell death|mitochondrial matrix|fatty acid metabolic process|cellular response to DNA damage st…
Alkbh8	553	623	665	677	664	573	624	710	642	GeneID:366783,Genbank:XM_017594262.1,RGD:1304687	alkB homolog 8, tRNA methyltransferase		GO:0016604,GO:0002098,GO:0016706,GO:0005506,GO:0005634,GO:0005654,GO:0005737,GO:0005829,GO:0030488,GO:0006974,GO:0055114,GO:0008198,GO:0008270,GO:0016300,GO:0000049	nuclear body|tRNA wobble uridine modification|oxidoreductase activity, acting on paired donors, with incorporation or reduction of molecular oxygen, 2-oxoglutarate as one donor, and incorporation of one atom each of oxygen into both donors|iron ion binding|nucleus|nucleoplasm|cytoplasm|cytosol|tRNA methylation|cellular response to DNA damage stimulus|oxidation-reduction process|ferrous iron bindi…
Allc	0	0	0	0	1	3	0	0	0	GeneID:246758,Genbank:XM_006239944.3,RGD:621804	allantoicase		GO:0000256,GO:0004037	allantoin catabolic process|allantoicase activity	rno00230	Purine metabolism
Alms1	1909	2014	2067	2023	1975	1823	2024	2086	2181	GeneID:297408,Genbank:NM_001106604.2,RGD:1311590	ALMS1, centrosome and basal body associated protein		GO:0051393,GO:0040015,GO:0005814,GO:0051492,GO:0042593,GO:0060122,GO:0042632,GO:0060271,GO:0005829,GO:0006629,GO:0007286,GO:0007605,GO:0043066,GO:0008150,GO:0045444,GO:0016197,GO:0045598,GO:0019722,GO:0046548,GO:0030728,GO:0001736,GO:0050673,GO:0031514,GO:0003674,GO:0036064,GO:0005813	alpha-actinin binding|negative regulation of multicellular organism growth|centriole|regulation of stress fiber assembly|glucose homeostasis|inner ear receptor cell stereocilium organization|cholesterol homeostasis|cilium assembly|cytosol|lipid metabolic process|spermatid development|sensory perception of sound|negative regulation of apoptotic process|biological_process|fat cell differentiation|e…
Alox12	24	29	21	35	32	22	20	16	14	GeneID:287454,Genbank:NM_001105798.1,RGD:1311159	arachidonate 12-lipoxygenase, 12S type		GO:0010595,GO:0010628,GO:0010656,GO:0010942,GO:0016020,GO:0043651,GO:0016165,GO:0016702,GO:0016787,GO:0045603,GO:0048661,GO:0051122,GO:0051901,GO:2001306,GO:0055114,GO:0061436,GO:0004052,GO:0005506,GO:0005737,GO:0005829,GO:0007568,GO:0008284,GO:0019369,GO:0019372,GO:0019395,GO:0042383,GO:0071396,GO:0043065,GO:0090331,GO:0043066,GO:0043280,GO:0097755,GO:1901751,GO:2001303	positive regulation of endothelial cell migration|positive regulation of gene expression|negative regulation of muscle cell apoptotic process|positive regulation of cell death|membrane|linoleic acid metabolic process|linoleate 13S-lipoxygenase activity|oxidoreductase activity, acting on single donors with incorporation of molecular oxygen, incorporation of two atoms of oxygen|hydrolase activity|p…	rno00590,rno04726,rno04750,rno01523	Arachidonic acid metabolism|Serotonergic synapse|Inflammatory mediator regulation of TRP channels|Antifolate resistance
Alox12b	0	0	0	0	0	0	0	0	0	GeneID:287425,Genbank:NM_001039377.1,RGD:1305330	arachidonate 12-lipoxygenase, 12R type		GO:0006497,GO:0006665,GO:0008150,GO:0010628,GO:0046513,GO:0016702,GO:0019369,GO:0051122,GO:0055114,GO:0061436,GO:0003674,GO:0004052,GO:0005506,GO:0005575,GO:0005737,GO:0019372,GO:0043410,GO:0070257,GO:0043651,GO:0070830,GO:1990136	protein lipidation|sphingolipid metabolic process|biological_process|positive regulation of gene expression|ceramide biosynthetic process|oxidoreductase activity, acting on single donors with incorporation of molecular oxygen, incorporation of two atoms of oxygen|arachidonic acid metabolic process|hepoxilin biosynthetic process|oxidation-reduction process|establishment of skin barrier|molecular_f…	rno00590,rno04726	Arachidonic acid metabolism|Serotonergic synapse
Alox12e	0	0	0	0	0	0	0	0	0	GeneID:303252,Genbank:NM_001107014.1,RGD:1307642	arachidonate 12-lipoxygenase, epidermal		GO:0019369,GO:0019372,GO:0055114,GO:0004052,GO:0005506,GO:0005737	arachidonic acid metabolic process|lipoxygenase pathway|oxidation-reduction process|arachidonate 12-lipoxygenase activity|iron ion binding|cytoplasm	rno00590,rno04726,rno04750,rno01523	Arachidonic acid metabolism|Serotonergic synapse|Inflammatory mediator regulation of TRP channels|Antifolate resistance
Alox15	2	0	1	0	3	3	3	3	6	GeneID:81639,Genbank:XM_006246824.3,RGD:70493	arachidonate 15-lipoxygenase		GO:0005737,GO:0005811,GO:0005829,GO:0005886,GO:0030282,GO:0006646,GO:0030838,GO:0010811,GO:0031234,GO:0034116,GO:0046456,GO:0034976,GO:0047977,GO:0050473,GO:0035358,GO:0051120,GO:0051122,GO:0070374,GO:0001503,GO:0071277,GO:0002820,GO:0004052,GO:0005506,GO:0005546,GO:0016020,GO:0019369,GO:0019372,GO:0035963,GO:0019395,GO:0019870,GO:0042060,GO:0042383,GO:0042391,GO:1901074,GO:0043277,GO:2001303,GO:…	cytoplasm|lipid droplet|cytosol|plasma membrane|bone mineralization|phosphatidylethanolamine biosynthetic process|positive regulation of actin filament polymerization|positive regulation of cell-substrate adhesion|extrinsic component of cytoplasmic side of plasma membrane|positive regulation of heterotypic cell-cell adhesion|icosanoid biosynthetic process|response to endoplasmic reticulum stress|…	rno00590,rno00591,rno04216,rno04217,rno04726	Arachidonic acid metabolism|Linoleic acid metabolism|Ferroptosis|Necroptosis|Serotonergic synapse
Alox15b	2	0	3	2	8	0	2	4	5	GeneID:266604,Genbank:XM_008767779.2,RGD:628809	arachidonate 15-lipoxygenase, type B		GO:0005634,GO:0005829,GO:0005856,GO:0005886,GO:0019372,GO:0008285,GO:0019898,GO:0035360,GO:0051122,GO:0036403,GO:0055114,GO:0090197,GO:0043651,GO:0005506,GO:0005509,GO:0005622,GO:0008289,GO:0010744,GO:0016020,GO:0016165,GO:0019369,GO:0045618,GO:0045786,GO:0045926,GO:0050473	nucleus|cytosol|cytoskeleton|plasma membrane|lipoxygenase pathway|negative regulation of cell proliferation|extrinsic component of membrane|positive regulation of peroxisome proliferator activated receptor signaling pathway|hepoxilin biosynthetic process|arachidonate 8(S)-lipoxygenase activity|oxidation-reduction process|positive regulation of chemokine secretion|linoleic acid metabolic process|i…	rno00590,rno04726	Arachidonic acid metabolism|Serotonergic synapse
Alox5	128	133	224	93	153	152	148	159	155	GeneID:25290,Genbank:XM_006237140.2,RGD:2096	arachidonate 5-lipoxygenase		GO:0005515,GO:0005634,GO:0005635,GO:0005641,GO:0016702,GO:0019233,GO:0019369,GO:0005654,GO:0019370,GO:0019372,GO:0030425,GO:0031965,GO:0002526,GO:0002540,GO:0004051,GO:0005506,GO:0005737,GO:0005829,GO:0006691,GO:0006954,GO:0007584,GO:0016363,GO:0042383,GO:0045907,GO:0055093,GO:0055114	protein binding|nucleus|nuclear envelope|nuclear envelope lumen|oxidoreductase activity, acting on single donors with incorporation of molecular oxygen, incorporation of two atoms of oxygen|sensory perception of pain|arachidonic acid metabolic process|nucleoplasm|leukotriene biosynthetic process|lipoxygenase pathway|dendrite|nuclear membrane|acute inflammatory response|leukotriene production invo…	rno00590,rno04664,rno04913,rno04726,rno05145	Arachidonic acid metabolism|Fc epsilon RI signaling pathway|Ovarian Steroidogenesis|Serotonergic synapse|Toxoplasmosis
Alox5ap	135	153	167	147	142	157	182	162	142	GeneID:29624,Genbank:NM_017260.2,RGD:2097	arachidonate 5-lipoxygenase activating protein		GO:0005634,GO:0005635,GO:0005783,GO:0031965,GO:0042803,GO:0005789,GO:0043085,GO:0005829,GO:0046982,GO:0047485,GO:0050544,GO:0055114,GO:0070207,GO:0002540,GO:0002675,GO:0004051,GO:0004364,GO:0004464,GO:0004602,GO:0008047,GO:0016020,GO:0016021,GO:0019370,GO:0019372,GO:0071277,GO:0019899	nucleus|nuclear envelope|endoplasmic reticulum|nuclear membrane|protein homodimerization activity|endoplasmic reticulum membrane|positive regulation of catalytic activity|cytosol|protein heterodimerization activity|protein N-terminus binding|arachidonic acid binding|oxidation-reduction process|protein homotrimerization|leukotriene production involved in inflammatory response|positive regulation o…	rno04664	Fc epsilon RI signaling pathway
Aloxe3	5	5	8	5	18	10	4	6	8	GeneID:287424,Genbank:XM_017597087.1,RGD:1306252	arachidonate lipoxygenase 3		GO:0051120,GO:0019372,GO:0005737,GO:0035357,GO:0006665,GO:0051122,GO:0008150,GO:0008544,GO:0016702,GO:0043651,GO:0055114,GO:0016829,GO:0061436,GO:0045444,GO:0019233,GO:0019369,GO:0003674,GO:0070830,GO:0046513,GO:0005506,GO:0005575	hepoxilin A3 synthase activity|lipoxygenase pathway|cytoplasm|peroxisome proliferator activated receptor signaling pathway|sphingolipid metabolic process|hepoxilin biosynthetic process|biological_process|epidermis development|oxidoreductase activity, acting on single donors with incorporation of molecular oxygen, incorporation of two atoms of oxygen|linoleic acid metabolic process|oxidation-reduc…
Alpi	0	0	0	0	0	0	0	0	0	GeneID:24197,Genbank:XM_008767194.1,RGD:2099	alkaline phosphatase, intestinal		GO:0071773,GO:0004035,GO:0005515,GO:0005886,GO:0006793,GO:0008270,GO:0009897,GO:0016021,GO:0016311,GO:0031225,GO:0000287,GO:0042803,GO:0002020	cellular response to BMP stimulus|alkaline phosphatase activity|protein binding|plasma membrane|phosphorus metabolic process|zinc ion binding|external side of plasma membrane|integral component of membrane|dephosphorylation|anchored component of membrane|magnesium ion binding|protein homodimerization activity|protease binding	rno00730,rno00790	Thiamine metabolism|Folate biosynthesis
Alpk1	609	572	638	615	613	561	662	685	665	GeneID:310879,Genbank:XM_017591343.1,RGD:1304613	alpha-kinase 1		GO:0006468,GO:0004674,GO:0005524,GO:0005737	protein phosphorylation|protein serine/threonine kinase activity|ATP binding|cytoplasm
Alpk2	6	4	12	13	7	12	12	3	9	GeneID:498875,Genbank:XM_006254887.3,RGD:1564431	alpha-kinase 2		GO:0006468,GO:0004674,GO:0005524,GO:0005737	protein phosphorylation|protein serine/threonine kinase activity|ATP binding|cytoplasm
Alpk3	120	79	99	74	137	83	100	84	127	GeneID:365298,Genbank:XM_008759546.2,RGD:1309860	alpha-kinase 3		GO:0006468,GO:0007507,GO:0055013,GO:0004674,GO:0005524,GO:0005634	protein phosphorylation|heart development|cardiac muscle cell development|protein serine/threonine kinase activity|ATP binding|nucleus
Alpl	436	320	387	324	449	271	621	495	469	GeneID:25586,Genbank:XM_006239136.3,RGD:2100	alkaline phosphatase, liver/bone/kidney		GO:0046677,GO:0004035,GO:0046872,GO:0051384,GO:0005578,GO:0005615,GO:0005886,GO:0065010,GO:0016311,GO:0071407,GO:0071529,GO:0016462,GO:0031225,GO:0001958,GO:0032496,GO:0003006,GO:0033280	response to antibiotic|alkaline phosphatase activity|metal ion binding|response to glucocorticoid|proteinaceous extracellular matrix|extracellular space|plasma membrane|extracellular membrane-bounded organelle|dephosphorylation|cellular response to organic cyclic compound|cementum mineralization|pyrophosphatase activity|anchored component of membrane|endochondral ossification|response to lipopoly…	rno00730,rno00790	Thiamine metabolism|Folate biosynthesis
Alpp	0	0	0	0	0	0	1	1	1	GeneID:100359675,Genbank:XM_002730058.3,RGD:2325055	alkaline phosphatase, placental		GO:0016311,GO:0030016,GO:0004035,GO:0005886,GO:0009986	dephosphorylation|myofibril|alkaline phosphatase activity|plasma membrane|cell surface	rno00730,rno00790	Thiamine metabolism|Folate biosynthesis
Alppl2	75	72	64	64	62	65	65	56	72	GeneID:367308,Genbank:XM_017596904.1,RGD:1565100	alkaline phosphatase, placental-like 2		GO:0030016,GO:0004035,GO:0005886,GO:0016311	myofibril|alkaline phosphatase activity|plasma membrane|dephosphorylation
Als2	1679	1951	1998	2236	1762	1472	2182	2909	2158	GeneID:363235,Genbank:XM_017596517.1,RGD:1310372	alsin Rho guanine nucleotide exchange factor		GO:0005769,GO:0005813,GO:0005829,GO:0006979,GO:0017137,GO:0007032,GO:0007409,GO:0030027,GO:0007528,GO:0030424,GO:0030425,GO:0043087,GO:0030426,GO:0043197,GO:0030676,GO:0043231,GO:0043539,GO:0043547,GO:0001662,GO:0045860,GO:0001701,GO:0001726,GO:0048812,GO:0001881,GO:0003674,GO:0005085,GO:0005737,GO:0007626,GO:0008104,GO:0008219,GO:0014069,GO:0016020,GO:0016050,GO:0016197,GO:0031982,GO:0016601,GO:…	early endosome|centrosome|cytosol|response to oxidative stress|Rab GTPase binding|endosome organization|axonogenesis|lamellipodium|neuromuscular junction development|axon|dendrite|regulation of GTPase activity|growth cone|dendritic spine|Rac guanyl-nucleotide exchange factor activity|intracellular membrane-bounded organelle|protein serine/threonine kinase activator activity|positive regulation of…	rno05014	Amyotrophic lateral sclerosis (ALS)
Als2cl	681	771	680	762	635	730	615	719	646	GeneID:316017,Genbank:XM_006244015.3,RGD:1305208	ALS2 C-terminal like		GO:0017137,GO:0031410,GO:0042802,GO:0007032,GO:0008104,GO:0017112	Rab GTPase binding|cytoplasmic vesicle|identical protein binding|endosome organization|protein localization|Rab guanyl-nucleotide exchange factor activity
Als2cr11	2	0	0	2	0	0	0	0	0	GeneID:501147,Genbank:XM_017596604.1,RGD:1565450	amyotrophic lateral sclerosis 2 chromosome region, candidate 11
Als2cr12	35	40	33	24	43	36	30	22	20	GeneID:316413,Genbank:NM_001014101.1,RGD:1359362	amyotrophic lateral sclerosis 2 chromosome region, candidate 12		GO:0036126,GO:0001520,GO:0005737,GO:0035686	sperm flagellum|outer dense fiber|cytoplasm|sperm fibrous sheath
Alx1	0	0	0	0	0	0	0	0	0	GeneID:25401,Genbank:XM_006241293.2,RGD:2273	ALX homeobox 1	Homeobox	GO:0060021,GO:0043565,GO:0006366,GO:0001501,GO:0045892,GO:0009952,GO:0001755,GO:0045893,GO:0010718,GO:0001843,GO:0003677,GO:0003700,GO:0005634,GO:0014031,GO:0016604,GO:0005654,GO:0045944,GO:0005667,GO:0000122,GO:0046982,GO:0030326,GO:0005794,GO:0000977,GO:0048704,GO:0042803,GO:0001228	roof of mouth development|sequence-specific DNA binding|transcription by RNA polymerase II|skeletal system development|negative regulation of transcription, DNA-templated|anterior/posterior pattern specification|neural crest cell migration|positive regulation of transcription, DNA-templated|positive regulation of epithelial to mesenchymal transition|neural tube closure|DNA binding|DNA binding tra…
Alx3	0	0	0	0	0	0	1	0	1	GeneID:365900,Genbank:NM_001007012.1,RGD:1359270	ALX homeobox 3	Homeobox	GO:0042981,GO:0048704,GO:0007389,GO:0035115,GO:0035116	regulation of apoptotic process|embryonic skeletal system morphogenesis|pattern specification process|embryonic forelimb morphogenesis|embryonic hindlimb morphogenesis
Alx4	1	3	2	4	3	0	2	2	1	GeneID:296511,Genbank:NM_001106553.1,RGD:1310201	ALX homeobox 4	Homeobox	GO:0048705,GO:0035115,GO:0003674,GO:0060021,GO:0035116,GO:0003700,GO:0071837,GO:0042733,GO:0005575,GO:0005634,GO:0005667,GO:0006357,GO:0006366,GO:0042981,GO:0007389,GO:0043565,GO:0007517,GO:0045944,GO:0008150,GO:0046982,GO:0009791,GO:0000977,GO:0048565,GO:0009952,GO:0001228,GO:0048704,GO:0035108,GO:0001942	skeletal system morphogenesis|embryonic forelimb morphogenesis|molecular_function|roof of mouth development|embryonic hindlimb morphogenesis|DNA binding transcription factor activity|HMG box domain binding|embryonic digit morphogenesis|cellular_component|nucleus|transcription factor complex|regulation of transcription by RNA polymerase II|transcription by RNA polymerase II|regulation of apoptotic…
[truncated: 21,976 more rows]

## Sheet: FPKM_anno
gene_id	NP1	NP2	NP3	P1	P2	P3	con1	con2	con3	Dbxref	product	Tf_Family	GO_id	GO_term	pathway	pathway_description
A1bg	0	0	0	0.0297859	0	0	0	0	0	GeneID:140656,Genbank:NM_022258.2,RGD:69417	alpha-1-B glycoprotein		GO:0008150,GO:0031012,GO:0003674,GO:0005576	biological_process|extracellular matrix|molecular_function|extracellular region
[truncated: 22,600 more rows]

## Sheet: report.FPKM
sample	Min	1st_Qu	Median	Mean	3rd_Qu	Max	Sd	Sum
NP1	0	0	1.59828	14.3931	10.5197	24902.2	194.38	325298
NP2	0	0	1.54763	14.6647	10.4627	24981	197.331	331438
[truncated: 7 more rows]
