# Supplementary material for: Multi-omics analysis revealed the role of CYP1A2 in the induction of mechanical allodynia in type 1 diabetes
Source: Front Genet. 2023 Mar 23;14:1151340. doi: 10.3389/fgene.2023.1151340 (PMC10076588; doi:10.3389/fgene.2023.1151340)
Supplement: Supplementary file 3 [file DataSheet2.ZIP › raw data and data sheets(For review purpose only)/transcriptomic/GO enrichment of DEGs.xls]

## Sheet: NPvscon GO.top.Total
id	Term	Category	ListHits	p-value	Enrichment_score	geneID
GO:0007018	microtubule-based movement	biological_process	9	1.29643e-05	6.3316	Dnah8;Kif11;Kif14;Kif18b;Kif20a;Kif2c;Kif4a;Myh1;Myh4
GO:0015671	oxygen transport	biological_process	4	2.46009e-05	22.1103	Hba1;Hba2;Hbb;LOC100134871
GO:0007596	blood coagulation	biological_process	7	2.48318e-05	8.08512	Anxa8;F10;F2;Fga;G6b;Mmrn1;Serpind1
GO:0006936	muscle contraction	biological_process	6	6.73305e-05	8.59846	Actn3;Mybpc1;Myh1;Myh4;Mylpf;Ttn
GO:0050873	brown fat cell differentiation	biological_process	5	8.18202e-05	11.0552	Adipoq;Adrb3;Plac8;Scd;Selenbp1
GO:0055114	oxidation-reduction process	biological_process	20	8.59103e-05	2.62771	Akr1c14;Cdo1;Cyp1a1;Cyp2a3;Cyp2c22;Cyp2e1;Cyp2s1;Cyp4a1;Dmgdh;Fmo6;Gulo;Hpd;Hsd17b13;Lao1;Pah;Ptgis;Rrm2;Scd;Selenbp1;Vkorc1l1
GO:0019373	epoxygenase P450 pathway	biological_process	4	0.000198593	13.4585	Cyp2a3;Cyp2c22;Cyp2e1;Cyp2s1
GO:0007623	circadian rhythm	biological_process	8	0.000199141	5.03325	Adipoq;Arntl;Bdnf;Dbp;Npas2;Nr1d1;Per2;Slc4a1
GO:0071377	cellular response to glucagon stimulus	biological_process	3	0.000325756	21.1053	Arg1;Cps1;Pck1
GO:0042752	regulation of circadian rhythm	biological_process	5	0.000376485	8.06106	Npas2;Nr1d1;Nr1d2;Per2;Top2a
GO:0005871	kinesin complex	cellular_component	6	5.42296e-05	8.92917	Kif11;Kif14;Kif18b;Kif20a;Kif2c;Kif4a
GO:0005615	extracellular space	cellular_component	34	6.79418e-05	2.02395	Adipoq;Agt;Alb;Apob;Arg1;Bdnf;C4bpa;Ccl21;Ccl7;Ces1d;Cfd;Ckm;Cxcl2;Cyp4a1;F2;Fga;Fgb;Hba2;Hbb;Hist1h2bk;Hpx;Kcnk3;Nrg4;Ptgis;Pthlh;Pzp;Retn;RGD1306474;Sema3a;Serpinc1;Serpind1;Spn;Ucma;Vpreb3
GO:0032982	myosin filament	cellular_component	3	0.000169048	25.7954	Actg2;Mybpc1;Myh4
GO:0005833	hemoglobin complex	cellular_component	3	0.000239194	23.2159	Hba2;Hbb;LOC100134871
GO:0005783	endoplasmic reticulum	cellular_component	25	0.000596962	2.03862	Adipoq;Alb;Apob;Atp2a1;B3galt1;Ces1d;Cidec;Cyp2e1;Cyp2s1;F10;Fgb;Fos;Gcs1;Grip2;Hpd;Jph1;Lemd2;Oas1a;Oas2;Plin1;Ptgis;Scd;Soat2;Tap2;Vkorc1l1
GO:0005865	striated muscle thin filament	cellular_component	3	0.00150677	12.8977	Acta1;Mybpc1;Ttn
GO:0030496	midbody	cellular_component	7	0.00196516	3.98311	Cdk1;Cenpf;Cep55;Kif14;Kif20a;Kif4a;Prc1
GO:0043231	intracellular membrane-bounded organelle	cellular_component	21	0.00229975	1.98184	Ackr2;Aldob;Apob;Arntl;Atp2a1;Cyp1a1;Cyp2a3;Cyp2c22;Cyp2e1;Cyp2s1;Cyp4a1;F10;Fgfr2;Fosb;Gpr1;Oas2;Plin4;RT1-DMa;Scd;Sla2;Tap2
GO:0016323	basolateral plasma membrane	cellular_component	9	0.00238765	3.15147	Casr;Chrm3;Hcn4;Rasgrf1;Rhbg;Slc16a10;Slc4a1;Trpc4;Tshr
GO:0005811	lipid droplet	cellular_component	5	0.00320958	5.02508	Ces1d;Cidec;Hsd17b13;Plin1;Plin4
GO:0019825	oxygen binding	molecular_function	6	4.85162e-07	19.3465	Alb;Cyp2a3;Hba1;Hba2;Hbb;LOC100134871
GO:0005506	iron ion binding	molecular_function	13	8.33063e-07	5.4675	Cyp1a1;Cyp2a3;Cyp2c22;Cyp2e1;Cyp2s1;Cyp4a1;Hba1;Hba2;Hbb;LOC100134871;Pah;Ptgis;Scd
GO:0020037	heme binding	molecular_function	12	8.41933e-07	5.99119	Cyp1a1;Cyp2a3;Cyp2c22;Cyp2e1;Cyp2s1;Cyp4a1;Hba1;Hba2;Hbb;LOC100134871;Nr1d1;Ptgis
GO:0003777	microtubule motor activity	molecular_function	9	5.02514e-06	7.10689	Dnah8;Kif11;Kif14;Kif18b;Kif20a;Kif2c;Kif4a;Myh1;Myh4
GO:0004497	monooxygenase activity	molecular_function	7	1.48337e-05	8.73715	Cyp1a1;Cyp2a3;Cyp2c22;Cyp2e1;Cyp4a1;Fmo6;Ptgis
GO:0005344	oxygen carrier activity	molecular_function	4	2.46009e-05	22.1103	Hba1;Hba2;Hbb;LOC100134871
GO:0008017	microtubule binding	molecular_function	12	0.000136232	3.61336	Clip3;Kif11;Kif14;Kif18b;Kif20a;Kif2c;Kif4a;LOC103692570;LOC108348122;Myh1;Myh4;Prc1
GO:0008395	steroid hydroxylase activity	molecular_function	5	0.000249013	8.79388	Cyp1a1;Cyp2a3;Cyp2c22;Cyp2e1;Cyp2s1
GO:0008392	arachidonic acid epoxygenase activity	molecular_function	4	0.000278006	12.3818	Cyp2a3;Cyp2c22;Cyp2e1;Cyp2s1
GO:0016712	oxidoreductase activity, acting on paired donors, with incorporation or reduction of molecular oxygen, reduced flavin or flavoprotein as one donor, and incorporation of one atom of oxygen	molecular_function	5	0.000376485	8.06106	Cyp1a1;Cyp2a3;Cyp2c22;Cyp2e1;Cyp2s1

## Sheet: Pvscon GO.top.Total
id	Term	Category	ListHits	p-value	Enrichment_score	geneID
GO:0050873	brown fat cell differentiation	biological_process	6	3.35e-06	14.3135	Adipoq;Adrb3;Fabp4;Plac8;Scd;Selenbp1
GO:0055114	oxidation-reduction process	biological_process	20	2.95e-05	2.83517	Akr1c14;Aldh18a1;Cdo1;Cmah;Cyp1a1;Cyp2a3;Cyp2e1;Cyp2s1;Duox2;Fmo3;Gulo;Hpd;Mgst1;Pah;Ptgis;Pycr1;RGD1560795;Rrm2;Scd;Selenbp1
GO:0042493	response to drug	biological_process	18	5.84e-05	2.89023	Acvr1c;Adipoq;Aqp7;Bdnf;Cftr;Cyp1a1;Cyp2e1;Eno2;Fabp4;Fosb;Gata6;Kcnk3;Mas1;Mgst1;Mmp9;Oxtr;Sfrp2;Top2a
GO:0006334	nucleosome assembly	biological_process	7	0.000136385	6.21776	Hist1h1a;Hist1h2bcl1;Hist1h2bk;Hist1h2bo;Hist1h3a;LOC102549173;LOC684762
GO:0017144	drug metabolic process	biological_process	4	0.00028324	12.3697	Cyp1a1;Cyp2e1;Fmo1;Fmo3
GO:0002544	chronic inflammatory response	biological_process	3	0.000344378	20.8739	Bdnf;Ccl11;Spn
GO:0060081	membrane hyperpolarization	biological_process	3	0.000559784	17.8919	Adipoq;Cftr;Kcnj10
GO:0006833	water transport	biological_process	3	0.000846101	15.6554	Aqp7;Cftr;Mylk2
GO:0051290	protein heterotetramerization	biological_process	4	0.0011864	8.56365	Eno2;Hist1h3a;Nrxn1;Rrm2
GO:0007059	chromosome segregation	biological_process	5	0.00133166	6.13938	Cenpf;Ddx3y;Hjurp;Kif11;Top2a
GO:0000786	nucleosome	cellular_component	7	4.88e-05	7.30587	Hist1h1a;Hist1h2bcl1;Hist1h2bk;Hist1h2bo;Hist1h3a;LOC102549173;LOC684762
GO:0016323	basolateral plasma membrane	cellular_component	11	7.56e-05	4.15589	Cftr;Gpihbp1;Hcn4;Kcnj10;Prom2;Rasgrf1;Rhbg;Slc16a10;Slc4a1;Trpc4;Tshr
GO:0009986	cell surface	cellular_component	19	0.000228602	2.51015	Acvr1c;Adipoq;Cftr;Col23a1;Eno2;Fgb;Gpihbp1;Hist1h1a;Itgax;LRRTM1;Mas1;Nrxn1;Prom2;Rtn4rl2;Sfrp4;Slc46a2;Slc4a1;Spn;Trpc4
GO:0005887	integral component of plasma membrane	cellular_component	25	0.00109038	1.95083	Ackr2;Adrb3;Cftr;Hcn4;Kcnj10;Kcnk3;Kcnk6;LOC108348064;Mas1;Milr1;Mrgpre;Oxtr;P2rx1;Prom2;Rhbg;Sele;Slc16a10;Slc38a4;Slc43a1;Slc4a1;Slc7a10;Slco5a1;Spn;Trpc4;Tshr
GO:0005819	spindle	cellular_component	6	0.00110266	5.16468	Cenpf;Katnal1;Kif11;Kif20a;Kif23;Prc1
GO:0005902	microvillus	cellular_component	5	0.00182846	5.71888	Cftr;Kcnj10;Oxtr;Prom2;Spn
GO:0005615	extracellular space	cellular_component	28	0.00185687	1.79837	Adipoq;Alb;Bdnf;C4b;C4bpa;Ccl11;Ccl21;Ces1d;Cfd;Col23a1;Dand5;Fgb;Hist1h2bk;Kcnk3;Mmp9;Nrg4;Omg;Ptgis;Pthlh;Retn;RGD1306474;Sele;Serpinc1;Sfrp2;Sfrp4;Spn;Ucma;Vpreb3
GO:0005811	lipid droplet	cellular_component	5	0.00231423	5.42179	Ces1d;Cidec;Fabp4;Plin1;Plin4
GO:0031090	organelle membrane	cellular_component	5	0.00321005	5.02986	Cyp2a3;Faah;Fmo1;Fmo3;Gulo
GO:0005871	kinesin complex	cellular_component	4	0.00345961	6.42274	Kif11;Kif18b;Kif20a;Kif23
GO:0004497	monooxygenase activity	molecular_function	6	9.71e-05	8.08022	Cyp1a1;Cyp2a3;Cyp2e1;Fmo1;Fmo3;Ptgis
GO:0031492	nucleosomal DNA binding	molecular_function	4	0.000243553	12.8455	Hist1h3a;LOC100911295;LOC102549173;LOC684762
GO:0008395	steroid hydroxylase activity	molecular_function	4	0.00186885	7.59051	Cyp1a1;Cyp2a3;Cyp2e1;Cyp2s1
GO:0016712	oxidoreductase activity, acting on paired donors, with incorporation or reduction of molecular oxygen, reduced flavin or flavoprotein as one donor, and incorporation of one atom of oxygen	molecular_function	4	0.00258078	6.95797	Cyp1a1;Cyp2a3;Cyp2e1;Cyp2s1
GO:0020037	heme binding	molecular_function	7	0.00268311	3.77077	Cyp1a1;Cyp2a3;Cyp2e1;Cyp2s1;Duox2;Nr1d1;Ptgis
GO:0008392	arachidonic acid epoxygenase activity	molecular_function	3	0.00320989	10.0195	Cyp2a3;Cyp2e1;Cyp2s1
GO:0004860	protein kinase inhibitor activity	molecular_function	4	0.00370743	6.30156	Cish;LRRTM1;Rtn4rl2;Trib3
GO:0008017	microtubule binding	molecular_function	9	0.00392243	2.92397	Katnal1;Kif11;Kif18b;Kif20a;Kif23;LOC108348122;Map6d1;Nusap1;Prc1
GO:0003777	microtubule motor activity	molecular_function	5	0.00650218	4.25998	Dnah8;Kif11;Kif18b;Kif20a;Kif23
GO:0005506	iron ion binding	molecular_function	7	0.00682295	3.17646	Cyp1a1;Cyp2a3;Cyp2e1;Cyp2s1;Pah;Ptgis;Scd

## Sheet: PvsNP GO.top.Total
id	Term	Category	ListHits	p-value	Enrichment_score	geneID
GO:0015671	oxygen transport	biological_process	5	2.39e-09	83.9374	Hba1;Hba2;Hbb;Hbb-b1;LOC100134871
GO:0006936	muscle contraction	biological_process	6	1.08e-07	26.1139	Actn3;Mybpc1;Myh1;Myh4;Mylpf;Tnni3
GO:0006941	striated muscle contraction	biological_process	3	0.000107804	32.0488	Mybpc1;Myh1;Tnni3
GO:0048821	erythrocyte development	biological_process	3	0.000140818	29.3781	Hba1;Hba2;Hbb
GO:0098869	cellular oxidant detoxification	biological_process	3	0.00417284	9.27729	Hba1;Hba2;Hbb
GO:0051291	protein heterooligomerization	biological_process	3	0.00967213	6.84538	Hba2;Hbb;Ripk3
GO:0007018	microtubule-based movement	biological_process	3	0.0115562	6.40976	Dnah8;Myh1;Myh4
GO:0032355	response to estradiol	biological_process	3	0.056341	3.45625	Cyp1a2;Eno2;Hba2
GO:0006886	intracellular protein transport	biological_process	3	0.10883	2.60175	LOC100362432;LOC100910446;LOC685933
GO:0055114	oxidation-reduction process	biological_process	4	0.241795	1.59609	Aldh18a1;Cyp1a2;LOC108348083;Vkorc1l1
GO:0005833	hemoglobin complex	cellular_component	4	6.26e-08	94.0099	Hba2;Hbb;Hbb-b1;LOC100134871
GO:0030017	sarcomere	cellular_component	3	0.000562282	18.5546	Acta1;Actn3;Tnni3
GO:0030018	Z disc	cellular_component	4	0.00223807	7.28759	Actn3;Jph1;Mybpc1;Xirp2
GO:0030672	synaptic vesicle membrane	cellular_component	3	0.00589292	8.19854	LOC102556337;Slc6a17;Syt2
GO:0005777	peroxisome	cellular_component	3	0.0159189	5.68608	LOC100911356;LOC102556337;LOC500300
GO:0005789	endoplasmic reticulum membrane	cellular_component	6	0.0308537	2.54081	Atp2a1;Cyp1a2;Faah;Gcs1;Jph1;Vkorc1l1
GO:0043209	myelin sheath	cellular_component	3	0.0480134	3.69149	Eno2;Hba1;Hbb
GO:0005622	intracellular	cellular_component	7	0.0804827	1.86951	Actn3;Apopt1;Ccdc68;Eno2;LOC103690114;Ripk3;Uchl3
GO:0030054	cell junction	cellular_component	4	0.123693	2.09843	LOC102556337;MGC94199;Slc6a17;Syt2
GO:0005783	endoplasmic reticulum	cellular_component	6	0.216506	1.48593	Atp2a1;Fam134b;Gcs1;Jph1;Lemd2;Vkorc1l1
GO:0005344	oxygen carrier activity	molecular_function	5	2.39e-09	83.9374	Hba1;Hba2;Hbb;Hbb-b1;LOC100134871
GO:0019825	oxygen binding	molecular_function	5	4.91e-08	48.9635	Hba1;Hba2;Hbb;Hbb-b1;LOC100134871
GO:0020037	heme binding	molecular_function	6	5.19e-05	9.09773	Cyp1a2;Hba1;Hba2;Hbb;Hbb-b1;LOC100134871
GO:0005506	iron ion binding	molecular_function	6	0.000133735	7.66385	Cyp1a2;Hba1;Hba2;Hbb;Hbb-b1;LOC100134871
GO:0051015	actin filament binding	molecular_function	6	0.000137753	7.62242	Actn3;Anxa8;Mybpc1;Myh1;Myh4;Tnni3
GO:0008307	structural constituent of muscle	molecular_function	3	0.00020164	26.1139	Jph1;Mybpc1;Mylpf
GO:0005524	ATP binding	molecular_function	14	0.00173146	2.41051	Acta1;Aldh18a1;Atp2a1;Dnah8;Dyrk3;Katnal1;LOC100910506;LOC102552659;LOC103689996;LOC108348083;Myh1;Myh4;P2rx5;Ripk3
GO:0008017	microtubule binding	molecular_function	5	0.00480119	4.57246	Clip3;Katnal1;LOC103692570;Myh1;Myh4
GO:0003777	microtubule motor activity	molecular_function	3	0.0084451	7.19463	Dnah8;Myh1;Myh4
GO:0016887	ATPase activity	molecular_function	3	0.0474	3.71092	Atp2a1;Katnal1;Myh1
