# Supplementary material for: Multi-omics analysis revealed the role of CYP1A2 in the induction of mechanical allodynia in type 1 diabetes
Source: Front Genet. 2023 Mar 23;14:1151340. doi: 10.3389/fgene.2023.1151340 (PMC10076588; doi:10.3389/fgene.2023.1151340)
Supplement: Supplementary file 3 [file DataSheet2.ZIP › raw data and data sheets(For review purpose only)/transcriptomic/Data matrix of genes.xls]

## Sheet: NP-vs-con-all.gene
gene_id	BaseMean	lfcSE	stat	FoldChange	log2FoldChange	pValue	qValue	Expression_con1	Expression_con2	Expression_con3	Expression_NP1	Expression_NP2	Expression_NP3	Dbxref	product	Tf_Family	GO_id	GO_term	pathway	pathway_description
A1cf	6.55503	0.898393	0.805667	1.65153	0.723805	0.420435	0.90298	0.104344	0.0365741	0.0529777	0.0994005	0.1674	0.065251	GeneID:170912,Genbank:XM_006231272.3,RGD:619834	APOBEC1 complementation factor		GO:0016556,GO:0007566,GO:0003727,GO:0030895,GO:0010609,GO:0003729,GO:0005515,GO:0005634,GO:0005654,GO:0005720,GO:0045293,GO:0016554,GO:0005737,GO:0050821,GO:0003725,GO:0005783,GO:0006397	mRNA modification|embryo implantation|single-stranded RNA binding|apolipoprotein B mRNA editing enzyme complex|mRNA localization resulting in posttranscriptional regulation of gene expression|mRNA binding|protein binding|nucleus|nucleoplasm|nuclear heterochromatin|mRNA editing complex|cytidine to uridine editing|cytoplasm|protein stabilization|double-stranded RNA binding|endoplasmic reticulum|mRN…
A2m	215.724	0.230258	0.448916	1.07428	0.103366	0.653492	0.966976	3.18973	1.85305	1.87816	1.86898	2.72449	3.08067	GeneID:24153,Genbank:NM_012488.2,RGD:2004	alpha-2-macroglobulin		GO:0051384,GO:0019966,GO:0002438,GO:1990402,GO:0034695,GO:0004866,GO:0042803,GO:0004867,GO:0005102,GO:0005615,GO:0006953,GO:0007584,GO:0043120,GO:0009611,GO:0048306,GO:0010037,GO:0048403,GO:0010951,GO:0048406,GO:0019838,GO:0001553,GO:0048863,GO:0019899,GO:0001869,GO:0051289,GO:0019959,GO:0002020	response to glucocorticoid|interleukin-1 binding|acute inflammatory response to antigenic stimulus|embryonic liver development|response to prostaglandin E|endopeptidase inhibitor activity|protein homodimerization activity|serine-type endopeptidase inhibitor activity|signaling receptor binding|extracellular space|acute-phase response|response to nutrient|tumor necrosis factor binding|response to w…	rno04610	Complement and coagulation cascades
A3galt2	500.218	0.137768	0.821835	1.08164	0.113223	0.411171	0.900131	12.6449	15.0652	10.5252	13.68	15.0269	14.1372	GeneID:171553,Genbank:NM_138524.2,RGD:727913	alpha 1,3-galactosyltransferase 2		GO:0046872,GO:0005794,GO:0047276,GO:0005975,GO:0006688,GO:0016021,GO:0016757,GO:0030259,GO:0031982,GO:0001962,GO:0032580,GO:0033580	metal ion binding|Golgi apparatus|N-acetyllactosaminide 3-alpha-galactosyltransferase activity|carbohydrate metabolic process|glycosphingolipid biosynthetic process|integral component of membrane|transferase activity, transferring glycosyl groups|lipid glycosylation|vesicle|alpha-1,3-galactosyltransferase activity|Golgi cisterna membrane|protein galactosylation at cell surface	rno00603	Glycosphingolipid biosynthesis - globo and isoglobo series
A4galt	41.0536	0.392157	0.130781	1.03619	0.0512868	0.895948	0.993159	0.543673	0.716653	0.424667	0.880264	0.432381	0.502127	GeneID:63888,Genbank:NM_022240.2,RGD:621583	alpha 1,4-galactosyltransferase		GO:0007009,GO:0008378,GO:0015643,GO:0016020,GO:0016021,GO:0050512,GO:0000139,GO:0001576,GO:0006486	plasma membrane organization|galactosyltransferase activity|toxic substance binding|membrane|integral component of membrane|lactosylceramide 4-alpha-galactosyltransferase activity|Golgi membrane|globoside biosynthetic process|protein glycosylation	rno00601,rno00603	Glycosphingolipid biosynthesis - lacto and neolacto series|Glycosphingolipid biosynthesis - globo and isoglobo series
Aaas	202.987	0.173982	0.178707	1.02179	0.0310918	0.858168	0.990356	4.68213	5.93086	4.80639	5.87743	5.25399	5.19669	GeneID:300259,Genbank:XM_008765705.2,RGD:1308701	aladin WD repeat nucleoporin		GO:0031965,GO:0005643,GO:0005654,GO:0005813,GO:0005829,GO:0006913,GO:0007612,GO:0003674,GO:0008150,GO:0005575,GO:0009566	nuclear membrane|nuclear pore|nucleoplasm|centrosome|cytosol|nucleocytoplasmic transport|learning|molecular_function|biological_process|cellular_component|fertilization	rno03013	RNA transport
Aacs	1487.26	0.114271	-0.607538	0.953019	-0.0694237	0.543494	0.943677	25.3057	25.2263	22.0693	28.2074	20.0019	23.4135	GeneID:65984,Genbank:NM_023104.1,RGD:708522	acetoacetyl-CoA synthetase		GO:0047760,GO:0005829,GO:0050872,GO:0006631,GO:0060612,GO:0007584,GO:0010243,GO:0014070,GO:0014074,GO:0030729,GO:0071333,GO:0071394,GO:0032024,GO:0071397,GO:0034201,GO:0042493,GO:0001889,GO:0042594,GO:0005524,GO:0045471	butyrate-CoA ligase activity|cytosol|white fat cell differentiation|fatty acid metabolic process|adipose tissue development|response to nutrient|response to organonitrogen compound|response to organic cyclic compound|response to purine-containing compound|acetoacetate-CoA ligase activity|cellular response to glucose stimulus|cellular response to testosterone stimulus|positive regulation of insuli…	rno00650,rno00280	Butanoate metabolism|Valine, leucine and isoleucine degradation
Aadat	63.3298	0.281373	0.886187	1.18867	0.249349	0.375517	0.884742	1.35758	1.4025	1.37854	1.78917	1.78313	1.52514	GeneID:29416,Genbank:XM_006253067.3,RGD:2948	aminoadipate aminotransferase		GO:0047536,GO:0006103,GO:0006536,GO:0070189,GO:0008483,GO:0009058,GO:0016212,GO:0097052,GO:0019441,GO:0030170,GO:0003824,GO:0033512,GO:0005739,GO:0042803	2-aminoadipate transaminase activity|2-oxoglutarate metabolic process|glutamate metabolic process|kynurenine metabolic process|transaminase activity|biosynthetic process|kynurenine-oxoglutarate transaminase activity|L-kynurenine metabolic process|tryptophan catabolic process to kynurenine|pyridoxal phosphate binding|catalytic activity|L-lysine catabolic process to acetyl-CoA via saccharopine|mito…	rno00310,rno00380	Lysine degradation|Tryptophan metabolism
Aaed1	558.904	0.118062	0.304598	1.02524	0.0359615	0.760672	0.98097	9.10881	8.02587	8.32919	9.03052	9.95578	8.05336	GeneID:498685,Genbank:XM_017600640.1,RGD:1589650	AhpC/TSA antioxidant enzyme domain containing 1		GO:0016209,GO:0055114,GO:0098869	antioxidant activity|oxidation-reduction process|cellular oxidant detoxification
Aagab	582.665	0.110459	-0.653787	0.951176	-0.0722163	0.513249	0.932813	10.6188	11.921	11.049	11.3568	10.596	11.1118	GeneID:171435,Genbank:XM_006243223.2,RGD:621601	alpha- and gamma-adaptin binding protein		GO:0005737,GO:0005829,GO:0008150,GO:0015031,GO:0016607,GO:0003674,GO:0005515,GO:0005575	cytoplasm|cytosol|biological_process|protein transport|nuclear speck|molecular_function|protein binding|cellular_component
Aak1	4290.44	0.0658446	0.987459	1.0461	0.0650189	0.323418	0.858367	12.2489	12.6283	12.0746	13.5846	13.6906	12.7429	GeneID:500244,Genbank:XM_017592818.1,RGD:1305520	AP2 associated kinase 1		GO:0005905,GO:0006468,GO:0006897,GO:0019897,GO:0045747,GO:0030100,GO:0046777,GO:0031252,GO:0050821,GO:0032880,GO:0071439,GO:2000369,GO:0004672,GO:0004674,GO:0005112,GO:0005524,GO:0005634,GO:0005737,GO:0035612,GO:0043195	clathrin-coated pit|protein phosphorylation|endocytosis|extrinsic component of plasma membrane|positive regulation of Notch signaling pathway|regulation of endocytosis|protein autophosphorylation|cell leading edge|protein stabilization|regulation of protein localization|clathrin complex|regulation of clathrin-dependent endocytosis|protein kinase activity|protein serine/threonine kinase activity|N…
Aamdc	66.33	0.287817	-0.664657	0.875817	-0.191299	0.50627	0.930686	3.04717	4.52659	3.97828	3.37672	3.89923	3.21217	GeneID:361606,Genbank:NM_001108493.1,RGD:1561459	adipogenesis associated, Mth938 domain containing		GO:0045600,GO:0045944,GO:0005737,GO:0043066	positive regulation of fat cell differentiation|positive regulation of transcription by RNA polymerase II|cytoplasm|negative regulation of apoptotic process
Aamp	1057.42	0.0931172	1.66841	1.1137	0.155358	0.095234	0.59189	17.8245	16.6763	15.8373	18.6579	20.4436	18.9238	GeneID:301512,Genbank:NM_001106920.1,RGD:1306281	angio-associated, migratory cell protein		GO:0009986,GO:0014909,GO:0015630,GO:0030687,GO:0042273,GO:0045171,GO:0051082,GO:0005829,GO:0008201	cell surface|smooth muscle cell migration|microtubule cytoskeleton|preribosome, large subunit precursor|ribosomal large subunit biogenesis|intercellular bridge|unfolded protein binding|cytosol|heparin binding
Aanat	3.72689	1.2736	0.237078	1.2328	0.301943	0.812596	0.988456	0.149816	0	0.0651982	0.163106	0.0686715	0.042828	GeneID:25120,Genbank:NM_012818.2,RGD:2006	aralkylamine N-acetyltransferase		GO:0051592,GO:0032868,GO:0009416,GO:0004059,GO:0071320,GO:0034097,GO:0009648,GO:0034695,GO:0010043,GO:0004060,GO:0071889,GO:0043153,GO:0005737,GO:0005829,GO:0014070,GO:0006474,GO:0046688,GO:0030187,GO:0048471,GO:0007623,GO:0051412,GO:0051591	response to calcium ion|response to insulin|response to light stimulus|aralkylamine N-acetyltransferase activity|cellular response to cAMP|response to cytokine|photoperiodism|response to prostaglandin E|response to zinc ion|arylamine N-acetyltransferase activity|14-3-3 protein binding|entrainment of circadian clock by photoperiod|cytoplasm|cytosol|response to organic cyclic compound|N-terminal pr…	rno00380	Tryptophan metabolism
Aar2	342.724	0.134274	-0.0453806	0.995785	-0.00609344	0.963804	0.99623	4.53555	4.10263	3.93703	4.48658	4.32933	4.14767	GeneID:296312,Genbank:XM_006235399.3,RGD:1311066	AAR2 splicing factor homolog		GO:0008150,GO:0000244,GO:0003674,GO:0005575	biological_process|spliceosomal tri-snRNP complex assembly|molecular_function|cellular_component
Aars	2135.57	0.0740862	-2.47995	0.880424	-0.18373	0.0131403	0.223677	31.9385	29.9423	31.2808	28.0969	29.2815	27.5021	GeneID:292023,Genbank:NM_001100517.1,RGD:1304832	alanyl-tRNA synthetase		GO:0050905,GO:0006419,GO:0002161,GO:0106074,GO:0002196,GO:0140018,GO:0004813,GO:0005524,GO:0005737,GO:0016597,GO:0005739,GO:0021680,GO:0005829,GO:0043524,GO:0000049,GO:0046872,GO:0006400,GO:0050885	neuromuscular process|alanyl-tRNA aminoacylation|aminoacyl-tRNA editing activity|aminoacyl-tRNA metabolism involved in translational fidelity|Ser-tRNA(Ala) hydrolase activity|regulation of cytoplasmic translational fidelity|alanine-tRNA ligase activity|ATP binding|cytoplasm|amino acid binding|mitochondrion|cerebellar Purkinje cell layer development|cytosol|negative regulation of neuron apoptotic …	rno00970	Aminoacyl-tRNA biosynthesis
Aars2	221.118	0.162212	1.58801	1.19548	0.257594	0.112283	0.633074	2.1768	2.05376	1.95097	2.51454	2.8091	2.33138	GeneID:301254,Genbank:XM_006244513.3,RGD:1310617	alanyl-tRNA synthetase 2, mitochondrial		GO:0033108,GO:0004813,GO:0046872,GO:0070143,GO:0005524,GO:0005739,GO:0006400,GO:0006419,GO:0008270,GO:0000049,GO:0016597	mitochondrial respiratory chain complex assembly|alanine-tRNA ligase activity|metal ion binding|mitochondrial alanyl-tRNA aminoacylation|ATP binding|mitochondrion|tRNA modification|alanyl-tRNA aminoacylation|zinc ion binding|tRNA binding|amino acid binding	rno00970	Aminoacyl-tRNA biosynthesis
Aarsd1	265.506	0.151359	1.7335	1.19946	0.262381	0.0830072	0.563153	3.69294	3.66664	3.74996	5.05487	4.7364	4.01693	GeneID:619440,Genbank:NM_001034109.1,RGD:1561650	alanyl-tRNA synthetase domain containing 1		GO:0003676,GO:0004813,GO:0005524,GO:0005737,GO:0006419,GO:0006450,GO:0046872,GO:0106074,GO:0002161,GO:0002196	nucleic acid binding|alanine-tRNA ligase activity|ATP binding|cytoplasm|alanyl-tRNA aminoacylation|regulation of translational fidelity|metal ion binding|aminoacyl-tRNA metabolism involved in translational fidelity|aminoacyl-tRNA editing activity|Ser-tRNA(Ala) hydrolase activity
Aasdh	547.51	0.133759	0.644333	1.06156	0.0861852	0.519359	0.936087	5.64707	5.21683	6.63616	7.50894	6.05147	5.67211	GeneID:364136,Genbank:XM_017599442.1,RGD:1311135	aminoadipate-semialdehyde dehydrogenase		GO:0003824,GO:0019482,GO:0043041	catalytic activity|beta-alanine metabolic process|amino acid activation for nonribosomal peptide biosynthetic process
Aasdhppt	438.255	0.121716	-0.225555	0.98115	-0.0274538	0.821547	0.989069	9.63552	9.8631	10.2156	9.39501	10.2577	10.4908	GeneID:300328,Genbank:XM_017595521.1,RGD:1311360	aminoadipate-semialdehyde dehydrogenase-phosphopantetheinyl transferase		GO:0005829,GO:0008897,GO:0019878,GO:0000287,GO:0005737	cytosol|holo-[acyl-carrier-protein] synthase activity|lysine biosynthetic process via aminoadipic acid|magnesium ion binding|cytoplasm	rno00770	Pantothenate and CoA biosynthesis
Aass	133.287	0.212578	-1.86919	0.759252	-0.397349	0.0615967	0.49622	2.71133	2.04522	2.46339	2.01969	1.628	2.01479	GeneID:296925,Genbank:NM_001100963.1,RGD:1310811	aminoadipate-semialdehyde synthase		GO:0055114,GO:0005737,GO:0005739,GO:0006091,GO:0008150,GO:0019477,GO:0019878,GO:0033512,GO:0043231,GO:0047130,GO:0003674,GO:0047131,GO:0004753,GO:0005575	oxidation-reduction process|cytoplasm|mitochondrion|generation of precursor metabolites and energy|biological_process|L-lysine catabolic process|lysine biosynthetic process via aminoadipic acid|L-lysine catabolic process to acetyl-CoA via saccharopine|intracellular membrane-bounded organelle|saccharopine dehydrogenase (NADP+, L-lysine-forming) activity|molecular_function|saccharopine dehydrogenas…	rno00310	Lysine degradation
Aatf	196.114	0.171335	0.798828	1.09951	0.136867	0.42439	0.904858	5.65694	5.498	4.62972	6.09748	5.96	5.91348	GeneID:114512,Genbank:NM_053720.1,RGD:620685	apoptosis antagonizing transcription factor		GO:2000378,GO:0040016,GO:0005634,GO:0042254,GO:0005730,GO:0042985,GO:0005737,GO:0005794,GO:0006357,GO:0043066,GO:0006915,GO:0043522,GO:0006974,GO:0007155,GO:0045893,GO:0007346,GO:0003700,GO:0045944,GO:0019904,GO:0005515,GO:0048156,GO:0032929	negative regulation of reactive oxygen species metabolic process|embryonic cleavage|nucleus|ribosome biogenesis|nucleolus|negative regulation of amyloid precursor protein biosynthetic process|cytoplasm|Golgi apparatus|regulation of transcription by RNA polymerase II|negative regulation of apoptotic process|apoptotic process|leucine zipper domain binding|cellular response to DNA damage stimulus|ce…
Aatk	17707.1	0.091814	0.0752818	1.0048	0.00691193	0.93999	0.99623	82.071	88.278	100.447	107.762	85.1147	88.7073	GeneID:690853,Genbank:XM_006247926.3,RGD:1590980	apoptosis-associated tyrosine kinase		GO:0006915,GO:0007420,GO:0030517,GO:0032482,GO:0038083,GO:0044295,GO:0046777,GO:0048471,GO:0051402,GO:0055037,GO:0004713,GO:0005524,GO:0005783	apoptotic process|brain development|negative regulation of axon extension|Rab protein signal transduction|peptidyl-tyrosine autophosphorylation|axonal growth cone|protein autophosphorylation|perinuclear region of cytoplasm|neuron apoptotic process|recycling endosome|protein tyrosine kinase activity|ATP binding|endoplasmic reticulum
Abat	1930.11	0.133618	-0.76947	0.931214	-0.102815	0.441614	0.910659	31.4831	45.7461	30.0983	36.4571	29.9798	36.9771	GeneID:81632,Genbank:XM_006245760.3,RGD:620948	4-aminobutyrate aminotransferase		GO:0005759,GO:0007568,GO:0007620,GO:0007626,GO:0009449,GO:0009450,GO:0035094,GO:0010039,GO:0035640,GO:0014053,GO:0042135,GO:0021549,GO:0042220,GO:0042493,GO:0042803,GO:1904450,GO:0043005,GO:0045471,GO:0045776,GO:0001666,GO:0003867,GO:0005739,GO:0030170,GO:0031652,GO:0032024,GO:0032144,GO:0045964,GO:0032145,GO:0046872,GO:0033602,GO:0047298,GO:0034386,GO:0048148,GO:0051536,GO:0070474,GO:0090331,GO:…	mitochondrial matrix|aging|copulation|locomotory behavior|gamma-aminobutyric acid biosynthetic process|gamma-aminobutyric acid catabolic process|response to nicotine|response to iron ion|exploration behavior|negative regulation of gamma-aminobutyric acid secretion|neurotransmitter catabolic process|cerebellum development|response to cocaine|response to drug|protein homodimerization activity|posit…	rno00640,rno00650,rno00250,rno00280,rno00410,rno04727	Propanoate metabolism|Butanoate metabolism|Alanine, aspartate and glutamate metabolism|Valine, leucine and isoleucine degradation|beta-Alanine metabolism|GABAergic synapse
Abca1	3636.81	0.101866	-0.216057	0.98486	-0.0220089	0.828943	0.989685	16.094	19.9959	16.9643	18.2934	20.5186	15.3455	GeneID:313210,Genbank:XM_008763708.2,RGD:631344	ATP binding cassette subfamily A member 1		GO:0006911,GO:0007040,GO:0007186,GO:0007189,GO:0007584,GO:0008203,GO:0008509,GO:0032367,GO:0009897,GO:0032489,GO:0009986,GO:0033344,GO:0010875,GO:0033700,GO:0034185,GO:0034186,GO:0034188,GO:0043231,GO:0034364,GO:0043691,GO:0034380,GO:0045121,GO:0034616,GO:0045332,GO:0045335,GO:0048471,GO:0050702,GO:0002790,GO:0051117,GO:0005102,GO:0055091,GO:0005524,GO:0060155,GO:0005548,GO:0005794,GO:0005886,GO:…	phagocytosis, engulfment|lysosome organization|G-protein coupled receptor signaling pathway|adenylate cyclase-activating G-protein coupled receptor signaling pathway|response to nutrient|cholesterol metabolic process|anion transmembrane transporter activity|intracellular cholesterol transport|external side of plasma membrane|regulation of Cdc42 protein signal transduction|cell surface|cholesterol…	rno02010,rno04975,rno04979	ABC transporters|Fat digestion and absorption|Cholesterol metabolism
Abca13	7.67432	0.909074	-0.203073	0.879888	-0.184608	0.839078	0.990022	0.0469439	0.0282076	0.00680982	0.0365059	0.0322767	0.00670995	GeneID:289797,Genbank:NM_001106020.2,RGD:1305895	ATP binding cassette subfamily A member 13		GO:0008150,GO:0016021,GO:0042626,GO:0055085,GO:0003674,GO:0005524,GO:0005575	biological_process|integral component of membrane|ATPase activity, coupled to transmembrane movement of substances|transmembrane transport|molecular_function|ATP binding|cellular_component	rno02010	ABC transporters
Abca16	11.9672	0.65731	-0.0222492	0.989914	-0.0146246	0.982249	0.99797	0.110609	0.15978	0.091896	0.175159	0.118301	0.0804874	GeneID:293444,Genbank:XM_008759838.2,RGD:1563534	ATP-binding cassette, subfamily A (ABC1), member 16		GO:0042626,GO:0043231,GO:0055085,GO:0005524,GO:0006869,GO:0016021	ATPase activity, coupled to transmembrane movement of substances|intracellular membrane-bounded organelle|transmembrane transport|ATP binding|lipid transport|integral component of membrane
Abca17	13.4726	0.619153	0.145659	1.06451	0.0901855	0.88419	0.991872	0.069112	0.114843	0.116965	0.0919636	0.156049	0.0845167	GeneID:287112,Genbank:XM_006245928.3,RGD:1560494	ATP-binding cassette, subfamily A (ABC1), member 17		GO:0006869,GO:0016021,GO:0042626,GO:0043231,GO:0055085,GO:0005524,GO:0005789,GO:0006638	lipid transport|integral component of membrane|ATPase activity, coupled to transmembrane movement of substances|intracellular membrane-bounded organelle|transmembrane transport|ATP binding|endoplasmic reticulum membrane|neutral lipid metabolic process	rno02010	ABC transporters
Abca2	16751.6	0.0665184	-1.2857	0.942443	-0.0855226	0.198548	0.762349	79.3631	84.687	83.2057	85.6655	76.2343	79.2348	GeneID:79248,Genbank:XM_017592052.1,RGD:620238	ATP binding cassette subfamily A member 2		GO:0005768,GO:0005815,GO:0006357,GO:0006869,GO:0042632,GO:0010008,GO:0016021,GO:0043231,GO:0048545,GO:0055085,GO:0070723,GO:0005524,GO:0005764,GO:0005765,GO:0016887,GO:0031410,GO:0032383,GO:0042626	endosome|microtubule organizing center|regulation of transcription by RNA polymerase II|lipid transport|cholesterol homeostasis|endosome membrane|integral component of membrane|intracellular membrane-bounded organelle|response to steroid hormone|transmembrane transport|response to cholesterol|ATP binding|lysosome|lysosomal membrane|ATPase activity|cytoplasmic vesicle|regulation of intracellular c…	rno02010,rno04142	ABC transporters|Lysosome
Abca3	3018.79	0.0745429	-0.614332	0.968756	-0.0457941	0.538996	0.941947	24.0026	24.8719	23.4404	24.6189	22.9089	24.9428	GeneID:302973,Genbank:XM_006246039.3,RGD:1307174	ATP binding cassette subfamily A member 3		GO:0006869,GO:0016021,GO:0042626,GO:0043231,GO:0051384,GO:0055085,GO:0097208,GO:0097233,GO:0003674,GO:0005524,GO:0005886	lipid transport|integral component of membrane|ATPase activity, coupled to transmembrane movement of substances|intracellular membrane-bounded organelle|response to glucocorticoid|transmembrane transport|alveolar lamellar body|alveolar lamellar body membrane|molecular_function|ATP binding|plasma membrane	rno02010	ABC transporters
Abca4	16.2707	0.585522	-0.528176	0.807056	-0.309258	0.597377	0.955753	0.125618	0.117416	0.134645	0.136762	0.0447845	0.13267	GeneID:310836,Genbank:XM_006233242.3,RGD:1309445	ATP binding cassette subfamily A member 4		GO:0055085,GO:0005524,GO:0090555,GO:0005548,GO:0005575,GO:0005887,GO:0006649,GO:0006869,GO:0007601,GO:0008150,GO:0016887,GO:0042626,GO:0043231,GO:0001750,GO:0045332,GO:0003674,GO:0045494,GO:0004012	transmembrane transport|ATP binding|phosphatidylethanolamine-translocating ATPase activity|phospholipid transporter activity|cellular_component|integral component of plasma membrane|phospholipid transfer to membrane|lipid transport|visual perception|biological_process|ATPase activity|ATPase activity, coupled to transmembrane movement of substances|intracellular membrane-bounded organelle|photorec…	rno02010	ABC transporters
Abca5	436.557	0.138977	-0.356345	0.966255	-0.0495237	0.721582	0.976622	2.59932	2.5617	3.03881	2.32815	3.1284	2.73601	GeneID:286970,Genbank:XM_006247560.3,RGD:628661	ATP binding cassette subfamily A member 5		GO:0034375,GO:0005764,GO:0005765,GO:0042626,GO:0005770,GO:0005794,GO:0006869,GO:0010745,GO:0043231,GO:0015918,GO:0055085,GO:0016021,GO:0031902,GO:0000139,GO:0033344,GO:0005524	high-density lipoprotein particle remodeling|lysosome|lysosomal membrane|ATPase activity, coupled to transmembrane movement of substances|late endosome|Golgi apparatus|lipid transport|negative regulation of macrophage derived foam cell differentiation|intracellular membrane-bounded organelle|sterol transport|transmembrane transport|integral component of membrane|late endosome membrane|Golgi membr…	rno02010	ABC transporters
Abca6	229.72	0.169312	-1.23487	0.86509	-0.209077	0.21688	0.774883	1.66795	2.00862	2.06396	1.84125	1.48523	1.80859	GeneID:303639,Genbank:XM_006247654.3,RGD:1308998	ATP binding cassette subfamily A member 6		GO:0005654,GO:0006869,GO:0008150,GO:0016021,GO:0042626,GO:0043231,GO:0055085,GO:0003674,GO:0005524,GO:0005575	nucleoplasm|lipid transport|biological_process|integral component of membrane|ATPase activity, coupled to transmembrane movement of substances|intracellular membrane-bounded organelle|transmembrane transport|molecular_function|ATP binding|cellular_component	rno02010	ABC transporters
Abca7	412.541	0.125751	0.710392	1.06388	0.0893324	0.477461	0.920069	2.99111	2.74806	3.02248	3.45501	3.01964	3.16794	GeneID:299609,Genbank:XM_006240874.3,RGD:1303134	ATP binding cassette subfamily A member 7		GO:0006869,GO:0006909,GO:0007613,GO:0009986,GO:0010008,GO:0033700,GO:0010875,GO:0034188,GO:0016020,GO:0034380,GO:0034504,GO:0070374,GO:0090554,GO:0038027,GO:0090556,GO:1900223,GO:1901076,GO:0000139,GO:1902430,GO:0001891,GO:1902995,GO:0005524,GO:0005548,GO:0005622,GO:0005794,GO:0005886,GO:0016021,GO:0016324,GO:0016887,GO:0018149,GO:0030054,GO:0032587,GO:0042626,GO:0033344,GO:0042985,GO:0043231,GO:…	lipid transport|phagocytosis|memory|cell surface|endosome membrane|phospholipid efflux|positive regulation of cholesterol efflux|apolipoprotein A-I receptor activity|membrane|high-density lipoprotein particle assembly|protein localization to nucleus|positive regulation of ERK1 and ERK2 cascade|phosphatidylcholine-translocating ATPase activity|apolipoprotein A-I-mediated signaling pathway|phosphat…	rno02010	ABC transporters
Abca8	1122.86	0.121566	-4.20097	0.701883	-0.510697	2.65771e-05	0.00308815	11.5035	10.701	14.0582	8.85038	7.5698	9.86292	GeneID:303637,Genbank:XM_008768450.2,RGD:1307069	ATP binding cassette subfamily A member 8		GO:0005743,GO:0006869,GO:0008150,GO:0016021,GO:0042626,GO:0043231,GO:0055085,GO:0003674,GO:0005524,GO:0005575	mitochondrial inner membrane|lipid transport|biological_process|integral component of membrane|ATPase activity, coupled to transmembrane movement of substances|intracellular membrane-bounded organelle|transmembrane transport|molecular_function|ATP binding|cellular_component	rno02010	ABC transporters
Abca8a	48859.3	0.0750448	-1.92045	0.904931	-0.14412	0.054801	0.470163	447.941	417.794	492.03	398.445	426.821	445.181	GeneID:303638,Genbank:NM_001281824.1,RGD:1307333	ATP-binding cassette, subfamily A (ABC1), member 8a		GO:0005743,GO:0006869,GO:0008150,GO:0016021,GO:0042626,GO:0055085,GO:0003674,GO:0005524,GO:0005575	mitochondrial inner membrane|lipid transport|biological_process|integral component of membrane|ATPase activity, coupled to transmembrane movement of substances|transmembrane transport|molecular_function|ATP binding|cellular_component	rno02010	ABC transporters
Abca9	5632.52	0.0720165	-0.995903	0.951502	-0.0717214	0.319297	0.857556	55.7543	52.3518	55.5038	50.4072	54.2423	56.3325	GeneID:287788,Genbank:XM_017597729.1,RGD:1305931	ATP binding cassette subfamily A member 9		GO:0006869,GO:0008150,GO:0016021,GO:0042626,GO:0043231,GO:0055085,GO:0003674,GO:0005524,GO:0005575	lipid transport|biological_process|integral component of membrane|ATPase activity, coupled to transmembrane movement of substances|intracellular membrane-bounded organelle|transmembrane transport|molecular_function|ATP binding|cellular_component	rno02010	ABC transporters
Abcb10	508.139	0.182831	1.27519	1.17539	0.233145	0.202241	0.766971	5.79798	9.01863	5.7091	9.81916	6.23247	8.92149	GeneID:361439,Genbank:NM_001012166.1,RGD:1311222	ATP binding cassette subfamily B member 10		GO:0005739,GO:0005743,GO:0008150,GO:0032592,GO:0042626,GO:0042803,GO:0055085,GO:0003674,GO:0005524,GO:0005575	mitochondrion|mitochondrial inner membrane|biological_process|integral component of mitochondrial membrane|ATPase activity, coupled to transmembrane movement of substances|protein homodimerization activity|transmembrane transport|molecular_function|ATP binding|cellular_component	rno02010	ABC transporters
Abcb11	2.35917	1.49792	1.28665	3.80341	1.9273	0.198216	0.762349	0.0100654	0.00940815	0.0102208	0.0438332	0.0430612	0.0302128	GeneID:83569,Genbank:NM_031760.1,RGD:619930	ATP binding cassette subfamily B member 11		GO:0046618,GO:0016324,GO:0005794,GO:0055085,GO:0042493,GO:0005886,GO:0042626,GO:0006855,GO:0006979,GO:0015126,GO:0015238,GO:0015721,GO:0043627,GO:0015722,GO:0045177,GO:0016020,GO:0000139,GO:0046581,GO:0016021,GO:0005515,GO:0005524	drug export|apical plasma membrane|Golgi apparatus|transmembrane transport|response to drug|plasma membrane|ATPase activity, coupled to transmembrane movement of substances|drug transmembrane transport|response to oxidative stress|canalicular bile acid transmembrane transporter activity|drug transmembrane transporter activity|bile acid and bile salt transport|response to estrogen|canalicular bile…	rno02010,rno04976,rno04979,rno01522	ABC transporters|Bile secretion|Cholesterol metabolism|Endocrine resistance
Abcb1a	3259.7	0.0923736	-0.177573	0.988695	-0.016403	0.859058	0.990356	27.4404	28.3645	31.1733	26.2304	33.7503	29.0019	GeneID:170913,Genbank:XM_006235994.3,RGD:619951	ATP binding cassette subfamily B member 1A		GO:0008559,GO:0009914,GO:0009986,GO:0010033,GO:0010046,GO:0014070,GO:0014072,GO:0035633,GO:0015893,GO:0036146,GO:0016020,GO:0042493,GO:0016021,GO:0042623,GO:0042908,GO:0043215,GO:0043278,GO:0071407,GO:0045177,GO:0071475,GO:0045332,GO:0071548,GO:0046581,GO:0071549,GO:0072089,GO:0090554,GO:0090555,GO:0000086,GO:1990962,GO:0097068,GO:0001666,GO:1990963,GO:0097327,GO:0001890,GO:2001025,GO:0099038,GO:…	xenobiotic transmembrane transporting ATPase activity|hormone transport|cell surface|response to organic substance|response to mycotoxin|response to organic cyclic compound|response to isoquinoline alkaloid|maintenance of permeability of blood-brain barrier|drug transport|cellular response to mycotoxin|membrane|response to drug|integral component of membrane|ATPase activity, coupled|xenobiotic tr…	rno02010,rno04976,rno05206,rno05226	ABC transporters|Bile secretion|MicroRNAs in cancer|Gastric cancer
Abcb1b	72.9229	0.298506	-1.00204	0.812751	-0.299115	0.316324	0.854779	0.647401	0.736238	1.22714	0.775315	0.7155	0.701737	GeneID:24646,Genbank:XM_017592469.1,RGD:3318	ATP-binding cassette, subfamily B (MDR/TAP), member 1B		GO:0046581,GO:0016021,GO:0005215,GO:0046685,GO:0005515,GO:0048545,GO:0016324,GO:0005524,GO:0055085,GO:0006855,GO:0007420,GO:0007595,GO:0008559,GO:0032496,GO:0010046,GO:0071217,GO:0033189,GO:0010212,GO:0071356,GO:0033595,GO:0014045,GO:0097327,GO:0042493,GO:0014070,GO:0000139,GO:1903416,GO:0042626,GO:0015238,GO:0001666,GO:0042908,GO:0015893,GO:0001890	intercellular canaliculus|integral component of membrane|transporter activity|response to arsenic-containing substance|protein binding|response to steroid hormone|apical plasma membrane|ATP binding|transmembrane transport|drug transmembrane transport|brain development|lactation|xenobiotic transmembrane transporting ATPase activity|response to lipopolysaccharide|response to mycotoxin|cellular resp…	rno02010,rno04976,rno05206,rno05226	ABC transporters|Bile secretion|MicroRNAs in cancer|Gastric cancer
Abcb4	102.452	0.242667	-1.84953	0.732642	-0.44882	0.0643814	0.505066	1.23984	1.32185	0.875388	0.864733	0.932383	0.814093	GeneID:24891,Genbank:XM_017592474.1,RGD:620248	ATP binding cassette subfamily B member 4		GO:0005925,GO:0006855,GO:0008525,GO:0015629,GO:0042626,GO:0016020,GO:0016021,GO:0042908,GO:0045121,GO:0045332,GO:0046581,GO:1901557,GO:0051384,GO:0055085,GO:1903413,GO:0055088,GO:2001140,GO:0000139,GO:0005515,GO:0005524,GO:0005654,GO:0005737,GO:0005829,GO:0005886,GO:0016324,GO:0030136,GO:0032376,GO:0032782,GO:0061092,GO:0042493,GO:0090554,GO:0099038,GO:0099040	focal adhesion|drug transmembrane transport|phosphatidylcholine transporter activity|actin cytoskeleton|ATPase activity, coupled to transmembrane movement of substances|membrane|integral component of membrane|xenobiotic transport|membrane raft|phospholipid translocation|intercellular canaliculus|response to fenofibrate|response to glucocorticoid|transmembrane transport|cellular response to bile a…	rno02010,rno04976	ABC transporters|Bile secretion
Abcb6	573.228	0.107438	0.531118	1.04035	0.0570622	0.595337	0.955089	9.72912	9.95991	10.386	11.116	10.5962	10.6616	GeneID:140669,Genbank:NM_080582.1,RGD:71077	ATP-binding cassette, subfamily B (MDR/TAP), member 6		GO:0020037,GO:0005886,GO:0005654,GO:0031307,GO:0006779,GO:0005739,GO:0042626,GO:0007420,GO:0043588,GO:0005740,GO:0005741,GO:0015439,GO:0005768,GO:0055085,GO:0015562,GO:0015886,GO:0005783,GO:0016021,GO:0005794,GO:0005524,GO:0005829,GO:0016887	heme binding|plasma membrane|nucleoplasm|integral component of mitochondrial outer membrane|porphyrin-containing compound biosynthetic process|mitochondrion|ATPase activity, coupled to transmembrane movement of substances|brain development|skin development|mitochondrial envelope|mitochondrial outer membrane|heme-transporting ATPase activity|endosome|transmembrane transport|efflux transmembrane tr…	rno02010	ABC transporters
Abcb7	277.053	0.146285	-0.986913	0.904774	-0.14437	0.323685	0.858467	6.4778	7.09949	6.34621	6.43163	5.90364	6.32161	GeneID:302395,Genbank:NM_212518.1,RGD:1303086	ATP binding cassette subfamily B member 7		GO:0005743,GO:0006879,GO:0008150,GO:0016021,GO:0042626,GO:0055085,GO:0003674,GO:0005524,GO:0005575	mitochondrial inner membrane|cellular iron ion homeostasis|biological_process|integral component of membrane|ATPase activity, coupled to transmembrane movement of substances|transmembrane transport|molecular_function|ATP binding|cellular_component	rno02010	ABC transporters
Abcb8	472.29	0.126862	-1.51246	0.875468	-0.191874	0.130417	0.673172	8.64826	9.56225	8.37127	8.72651	7.16282	8.19574	GeneID:362302,Genbank:XM_006235946.2,RGD:1307655	ATP binding cassette subfamily B member 8		GO:0005730,GO:0005739,GO:0005743,GO:0016021,GO:0042626,GO:0055085,GO:0005524,GO:0005634	nucleolus|mitochondrion|mitochondrial inner membrane|integral component of membrane|ATPase activity, coupled to transmembrane movement of substances|transmembrane transport|ATP binding|nucleus	rno02010	ABC transporters
Abcb9	98.8061	0.258902	0.49281	1.09247	0.127589	0.622147	0.961684	1.28833	1.30456	1.75988	2.12063	1.2959	1.50388	GeneID:63886,Genbank:NM_022238.1,RGD:620254	ATP binding cassette subfamily B member 9		GO:0055085,GO:0022857,GO:0005764,GO:0030176,GO:0005765,GO:0005769,GO:0005783,GO:0008150,GO:0015031,GO:0042626,GO:0015440,GO:0042803,GO:0015833,GO:0002474,GO:0043190,GO:0016021,GO:0005524,GO:0043231	transmembrane transport|transmembrane transporter activity|lysosome|integral component of endoplasmic reticulum membrane|lysosomal membrane|early endosome|endoplasmic reticulum|biological_process|protein transport|ATPase activity, coupled to transmembrane movement of substances|peptide-transporting ATPase activity|protein homodimerization activity|peptide transport|antigen processing and presenta…	rno02010,rno04142	ABC transporters|Lysosome
Abcc1	1259.09	0.119141	0.394289	1.0331	0.0469759	0.693368	0.976529	12.9524	12.2399	12.6871	13.6691	16.26	10.6468	GeneID:24565,Genbank:NM_022281.2,RGD:3112	ATP binding cassette subfamily C member 1		GO:0005887,GO:0006855,GO:0006979,GO:0008514,GO:0008559,GO:0030335,GO:0033700,GO:0015238,GO:0034040,GO:0015431,GO:0034634,GO:0034775,GO:0060548,GO:0042493,GO:0099039,GO:0042626,GO:1901215,GO:0042908,GO:1905701,GO:0004012,GO:0005324,GO:0005524,GO:0005737,GO:0005774,GO:0005886,GO:0015562,GO:0015911,GO:0016020,GO:0016323,GO:0045332,GO:0016491,GO:0046618,GO:0016887,GO:0046623,GO:0046624,GO:0055085,GO:…	integral component of plasma membrane|drug transmembrane transport|response to oxidative stress|organic anion transmembrane transporter activity|xenobiotic transmembrane transporting ATPase activity|positive regulation of cell migration|phospholipid efflux|drug transmembrane transporter activity|lipid-transporting ATPase activity|glutathione S-conjugate-exporting ATPase activity|glutathione trans…	rno02010,rno04071,rno04977,rno05206,rno01523	ABC transporters|Sphingolipid signaling pathway|Vitamin digestion and absorption|MicroRNAs in cancer|Antifolate resistance
Abcc10	248.211	0.155005	0.840303	1.09448	0.130251	0.400739	0.895904	2.5022	2.50448	2.41379	3.11009	2.55354	2.7435	GeneID:316231,Genbank:NM_001108201.1,RGD:1306696	ATP binding cassette subfamily C member 10		GO:0005887,GO:0008150,GO:0016020,GO:0042626,GO:0055085,GO:0003674,GO:0005524,GO:0005575	integral component of plasma membrane|biological_process|membrane|ATPase activity, coupled to transmembrane movement of substances|transmembrane transport|molecular_function|ATP binding|cellular_component	rno02010	ABC transporters
Abcc3	629.492	0.112332	0.0806623	1.0063	0.00906096	0.935711	0.99623	5.0489	5.06612	4.45166	5.51363	4.92862	4.74223	GeneID:140668,Genbank:NM_080581.1,RGD:71101	ATP binding cassette subfamily C member 3		GO:0032496,GO:0006855,GO:0042626,GO:0008559,GO:0010033,GO:0010243,GO:0014070,GO:0015238,GO:0015432,GO:0015722,GO:0042908,GO:0015893,GO:0055085,GO:0016020,GO:0016021,GO:0005524,GO:0016323,GO:0005887,GO:0032355	response to lipopolysaccharide|drug transmembrane transport|ATPase activity, coupled to transmembrane movement of substances|xenobiotic transmembrane transporting ATPase activity|response to organic substance|response to organonitrogen compound|response to organic cyclic compound|drug transmembrane transporter activity|bile acid-exporting ATPase activity|canalicular bile acid transport|xenobiotic…	rno02010,rno04976,rno01523	ABC transporters|Bile secretion|Antifolate resistance
Abcc4	822.548	0.0998437	0.556832	1.03929	0.0555961	0.577642	0.94961	6.78433	6.59341	7.04313	7.98256	7.22003	6.77119	GeneID:170924,Genbank:XM_008770939.1,RGD:620266	ATP binding cassette subfamily C member 4		GO:0042493,GO:0005886,GO:0042626,GO:0005887,GO:0005929,GO:0010033,GO:0010243,GO:0014070,GO:0016020,GO:0048661,GO:0055085,GO:0016021,GO:0016323,GO:0060271,GO:0003674,GO:0031088,GO:0005524,GO:0032310	response to drug|plasma membrane|ATPase activity, coupled to transmembrane movement of substances|integral component of plasma membrane|cilium|response to organic substance|response to organonitrogen compound|response to organic cyclic compound|membrane|positive regulation of smooth muscle cell proliferation|transmembrane transport|integral component of membrane|basolateral plasma membrane|cilium…	rno02010,rno04024,rno04976,rno01523	ABC transporters|cAMP signaling pathway|Bile secretion|Antifolate resistance
Abcc5	3223.44	0.0882933	-0.129627	0.992098	-0.0114452	0.896861	0.993553	17.7459	17.1947	17.7118	20.7886	17.1201	16.1893	GeneID:116721,Genbank:XM_006248593.2,RGD:70913	ATP binding cassette subfamily C member 5		GO:0008514,GO:0015711,GO:0016020,GO:0016021,GO:0032496,GO:0032868,GO:0042626,GO:0048471,GO:0055085,GO:0003674,GO:0005524,GO:0005887	organic anion transmembrane transporter activity|organic anion transport|membrane|integral component of membrane|response to lipopolysaccharide|response to insulin|ATPase activity, coupled to transmembrane movement of substances|perinuclear region of cytoplasm|transmembrane transport|molecular_function|ATP binding|integral component of plasma membrane	rno02010,rno01523	ABC transporters|Antifolate resistance
Abcc6	70.0522	0.323386	-0.457495	0.902534	-0.147947	0.647316	0.96582	0.514463	0.446108	0.409114	0.654576	0.351356	0.279079	GeneID:81642,Genbank:XM_017589769.1,RGD:620268	ATP binding cassette subfamily C member 6		GO:0005774,GO:0005886,GO:0008150,GO:0016020,GO:0016021,GO:0016323,GO:0016324,GO:0016328,GO:0016887,GO:0005524,GO:0042626,GO:0005634,GO:0055085	vacuolar membrane|plasma membrane|biological_process|membrane|integral component of membrane|basolateral plasma membrane|apical plasma membrane|lateral plasma membrane|ATPase activity|ATP binding|ATPase activity, coupled to transmembrane movement of substances|nucleus|transmembrane transport	rno02010	ABC transporters
Abcc8	52.3767	0.323642	-0.144583	0.968086	-0.0467932	0.88504	0.991872	0.672041	0.598247	0.433282	0.661976	0.536227	0.512313	GeneID:25559,Genbank:XM_008759321.2,RGD:3786	ATP binding cassette subfamily C member 8		GO:0006813,GO:0007165,GO:0007565,GO:0007613,GO:0008076,GO:0008281,GO:0008282,GO:0042383,GO:0042493,GO:0008542,GO:0042626,GO:0043268,GO:0044325,GO:0046676,GO:0050768,GO:0055085,GO:0001678,GO:0005267,GO:0005524,GO:0005739,GO:0005886,GO:0005887,GO:0009268,GO:0010043,GO:0010989,GO:0016020,GO:0016525,GO:0019905,GO:0030672,GO:0060253,GO:0032496,GO:0061045,GO:0032760,GO:0061855,GO:0032868,GO:0071310,GO:…	potassium ion transport|signal transduction|female pregnancy|memory|voltage-gated potassium channel complex|sulfonylurea receptor activity|inward rectifying potassium channel|sarcolemma|response to drug|visual learning|ATPase activity, coupled to transmembrane movement of substances|positive regulation of potassium ion transport|ion channel binding|negative regulation of insulin secretion|negativ…	rno02010,rno04911,rno04930	ABC transporters|Insulin secretion|Type II diabetes mellitus
Abcc9	1149.88	0.106246	0.0759602	1.00561	0.00807048	0.939451	0.99623	8.4023	9.73824	8.25179	10.3913	8.47	8.62936	GeneID:25560,Genbank:NM_013040.2,RGD:3787	ATP binding cassette subfamily C member 9		GO:0005886,GO:0005887,GO:0006813,GO:0006932,GO:0007165,GO:0008076,GO:0016021,GO:0008144,GO:0019905,GO:0030017,GO:0008281,GO:0030315,GO:0042383,GO:0042493,GO:0001669,GO:0005267,GO:0005515,GO:0005524,GO:0005739,GO:0008282,GO:0042626,GO:0010107,GO:0015459,GO:0042802,GO:0016020,GO:0044325,GO:0051607,GO:0055085,GO:0071805	plasma membrane|integral component of plasma membrane|potassium ion transport|substrate-dependent cell migration, cell contraction|signal transduction|voltage-gated potassium channel complex|integral component of membrane|drug binding|syntaxin binding|sarcomere|sulfonylurea receptor activity|T-tubule|sarcolemma|response to drug|acrosomal vesicle|potassium channel activity|protein binding|ATP bind…	rno02010	ABC transporters
Abcd1	544.384	0.112162	-0.674774	0.948892	-0.075684	0.49982	0.928073	7.10199	7.42355	7.50492	6.81732	7.27291	7.52621	GeneID:363516,Genbank:XM_017602115.1,RGD:1562128	ATP binding cassette subfamily D member 1		GO:0042758,GO:0005524,GO:0042760,GO:0005737,GO:0042802,GO:0005777,GO:0005778,GO:0005779,GO:0042803,GO:0006635,GO:0048471,GO:0007031,GO:0055085,GO:0015910,GO:0016887,GO:0005324,GO:0019899,GO:0005515,GO:0042626	long-chain fatty acid catabolic process|ATP binding|very long-chain fatty acid catabolic process|cytoplasm|identical protein binding|peroxisome|peroxisomal membrane|integral component of peroxisomal membrane|protein homodimerization activity|fatty acid beta-oxidation|perinuclear region of cytoplasm|peroxisome organization|transmembrane transport|peroxisomal long-chain fatty acid import|ATPase act…	rno02010,rno04146	ABC transporters|Peroxisome
Abcd2	148.428	0.195433	3.55888	1.61947	0.695524	0.000372434	0.0219196	0.973507	1.11596	1.03517	1.68979	1.96453	1.58971	GeneID:84356,Genbank:NM_033352.1,RGD:69244	ATP binding cassette subfamily D member 2		GO:0005777,GO:0005778,GO:0006635,GO:0016021,GO:0032000,GO:0042626,GO:0042760,GO:0042803,GO:0000038,GO:0005524,GO:0055085	peroxisome|peroxisomal membrane|fatty acid beta-oxidation|integral component of membrane|positive regulation of fatty acid beta-oxidation|ATPase activity, coupled to transmembrane movement of substances|very long-chain fatty acid catabolic process|protein homodimerization activity|very long-chain fatty acid metabolic process|ATP binding|transmembrane transport	rno02010,rno04146	ABC transporters|Peroxisome
Abcd3	2751.22	0.0742197	0.463235	1.02412	0.0343812	0.643196	0.964072	41.9042	43.4531	39.811	43.3513	46.4743	42.8784	GeneID:25270,Genbank:NM_012804.1,RGD:2007	ATP binding cassette subfamily D member 3		GO:0055085,GO:0015910,GO:0005524,GO:0016021,GO:0005739,GO:0016887,GO:0005777,GO:0005778,GO:0042493,GO:0005782,GO:0042626,GO:0006633,GO:0042760,GO:0042803,GO:0006635,GO:0005324,GO:0043231,GO:0007031,GO:0005515,GO:0043621,GO:0014070	transmembrane transport|peroxisomal long-chain fatty acid import|ATP binding|integral component of membrane|mitochondrion|ATPase activity|peroxisome|peroxisomal membrane|response to drug|peroxisomal matrix|ATPase activity, coupled to transmembrane movement of substances|fatty acid biosynthetic process|very long-chain fatty acid catabolic process|protein homodimerization activity|fatty acid beta-o…	rno02010,rno04146	ABC transporters|Peroxisome
Abcd4	247.536	0.199006	-0.281988	0.961849	-0.0561174	0.777953	0.983577	5.09169	5.02027	6.17384	7.41456	4.41175	4.40663	GeneID:299196,Genbank:NM_001013100.3,RGD:1307273	ATP binding cassette subfamily D member 4		GO:0005789,GO:0009235,GO:0016021,GO:0042626,GO:0055085,GO:1990830,GO:0005524,GO:0005777	endoplasmic reticulum membrane|cobalamin metabolic process|integral component of membrane|ATPase activity, coupled to transmembrane movement of substances|transmembrane transport|cellular response to leukemia inhibitory factor|ATP binding|peroxisome	rno02010,rno04146	ABC transporters|Peroxisome
Abce1	1748.95	0.0787989	-1.01156	0.946248	-0.0797098	0.311749	0.852181	26.1396	26.0152	26.6321	25.3917	27.4421	24.3432	GeneID:361390,Genbank:XM_006255407.3,RGD:1305301	ATP binding cassette subfamily E member 1		GO:0060698,GO:0005524,GO:0060702,GO:0005575,GO:0005737,GO:0005739,GO:0005829,GO:0005852,GO:0006413,GO:0006415,GO:0008150,GO:0000054,GO:0016887,GO:0003674,GO:0043024,GO:0005506	endoribonuclease inhibitor activity|ATP binding|negative regulation of endoribonuclease activity|cellular_component|cytoplasm|mitochondrion|cytosol|eukaryotic translation initiation factor 3 complex|translational initiation|translational termination|biological_process|ribosomal subunit export from nucleus|ATPase activity|molecular_function|ribosomal small subunit binding|iron ion binding
Abcf1	1057.15	0.0921575	1.18971	1.07896	0.109641	0.234159	0.794675	17.6537	16.0615	15.8028	18.0373	18.4478	18.7826	GeneID:85493,Genbank:XM_017601783.1,RGD:620286	ATP binding cassette subfamily F member 1		GO:0042254,GO:0005635,GO:0005654,GO:0042788,GO:0005737,GO:0005829,GO:0005840,GO:0006412,GO:0043022,GO:0006413,GO:0045727,GO:0008494,GO:0005524,GO:0016887	ribosome biogenesis|nuclear envelope|nucleoplasm|polysomal ribosome|cytoplasm|cytosol|ribosome|translation|ribosome binding|translational initiation|positive regulation of translation|translation activator activity|ATP binding|ATPase activity
Abcf2	762.041	0.0966786	0.466607	1.03176	0.0451109	0.640781	0.963893	12.5344	11.9749	12.2148	13.4334	13.1096	12.6717	GeneID:311959,Genbank:XM_006235929.3,RGD:1304942	ATP binding cassette subfamily F member 2		GO:0005524,GO:0016887	ATP binding|ATPase activity
Abcf3	894.758	0.0945773	1.34738	1.09235	0.127432	0.177858	0.738118	16.4712	18.2496	16.8684	19.332	19.8294	19.1734	GeneID:287982,Genbank:NM_001011896.1,RGD:1310468	ATP binding cassette subfamily F member 3		GO:0051607,GO:0005524,GO:0016887,GO:0045296	defense response to virus|ATP binding|ATPase activity|cadherin binding
Abcg1	808.653	0.102271	-0.00250927	0.999822	-0.000256626	0.997998	0.999233	5.8832	6.93325	6.49072	6.95905	6.67494	6.35576	GeneID:85264,Genbank:NM_053502.1,RGD:620294	ATP binding cassette subfamily G member 1		GO:0010872,GO:0010875,GO:0010888,GO:0016021,GO:0017127,GO:0034436,GO:0019534,GO:0034437,GO:0030301,GO:0042626,GO:0042632,GO:0042803,GO:0042987,GO:0043531,GO:0043691,GO:0045542,GO:0046982,GO:0005524,GO:0005548,GO:0005739,GO:0005768,GO:0005886,GO:0006355,GO:0008203,GO:0009897,GO:0010033,GO:0032367,GO:0033344,GO:0033700,GO:0033993,GO:0034041,GO:0055037,GO:0055085,GO:0034374,GO:0034375,GO:0055091,GO:…	regulation of cholesterol esterification|positive regulation of cholesterol efflux|negative regulation of lipid storage|integral component of membrane|cholesterol transporter activity|glycoprotein transport|toxin transmembrane transporter activity|glycoprotein transporter activity|cholesterol transport|ATPase activity, coupled to transmembrane movement of substances|cholesterol homeostasis|protei…	rno02010	ABC transporters
Abcg2	1346.3	0.14285	-1.96036	0.82357	-0.280036	0.0499543	0.450619	19.8195	15.84	25.9462	14.7327	19.8172	17.8863	GeneID:312382,Genbank:XM_006236576.2,RGD:631345	ATP-binding cassette, subfamily G (WHITE), member 2		GO:0008559,GO:0010039,GO:0015238,GO:0015747,GO:0015893,GO:0016020,GO:0016021,GO:0043278,GO:0016324,GO:0046415,GO:0017127,GO:0046618,GO:0019389,GO:0046983,GO:0051593,GO:0055085,GO:0060136,GO:0071392,GO:0071549,GO:0097744,GO:0005524,GO:0005634,GO:0005886,GO:0006855,GO:0007568,GO:0008092,GO:0031966,GO:0032496,GO:0032868,GO:0033344,GO:0042626,GO:0042802,GO:1904479,GO:0042803,GO:1904612,GO:0042908,GO:…	xenobiotic transmembrane transporting ATPase activity|response to iron ion|drug transmembrane transporter activity|urate transport|drug transport|membrane|integral component of membrane|response to morphine|apical plasma membrane|urate metabolic process|cholesterol transporter activity|drug export|glucuronoside metabolic process|protein dimerization activity|response to folic acid|transmembrane t…	rno02010,rno04976,rno01523	ABC transporters|Bile secretion|Antifolate resistance
Abcg3	168.59	0.197182	0.157477	1.02176	0.0310517	0.874869	0.990831	5.73772	4.71626	3.9818	5.71307	4.68733	4.87541	GeneID:498327,Genbank:NM_001128311.1,RGD:1565568	ATP-binding cassette, subfamily G (WHITE), member 3
Abcg3l1	294.459	0.141523	-1.27425	0.882497	-0.180336	0.202575	0.767183	5.2906	4.81109	4.87067	4.77103	4.65292	4.25713	GeneID:289453,Genbank:XM_017599095.1,RGD:1303294	ATP-binding cassette, subfamily G (WHITE), member 3-like 1		GO:0016021,GO:0016324,GO:0016887,GO:0017127,GO:0033344,GO:0042626,GO:0043235,GO:0055085,GO:0005524,GO:0005886,GO:0006855	integral component of membrane|apical plasma membrane|ATPase activity|cholesterol transporter activity|cholesterol efflux|ATPase activity, coupled to transmembrane movement of substances|receptor complex|transmembrane transport|ATP binding|plasma membrane|drug transmembrane transport	rno02010	ABC transporters
Abcg3l3	645.603	0.12227	0.538727	1.04672	0.0658702	0.590075	0.952906	7.45248	7.225	6.32882	8.57239	6.65411	7.53425	GeneID:305142,Genbank:XM_017599162.1,RGD:1564709	ATP-binding cassette, subfamily G (WHITE), member 3-like 3		GO:0016021,GO:0016324,GO:0017127,GO:0033344,GO:0042626,GO:0043235,GO:0055085,GO:0005524,GO:0005886,GO:0006855	integral component of membrane|apical plasma membrane|cholesterol transporter activity|cholesterol efflux|ATPase activity, coupled to transmembrane movement of substances|receptor complex|transmembrane transport|ATP binding|plasma membrane|drug transmembrane transport
Abcg3l4	89.6213	0.238722	-0.667555	0.895422	-0.15936	0.504417	0.929587	2.66202	2.46307	2.512	2.37123	2.53078	2.17922	GeneID:360997,Genbank:NM_001037205.1,RGD:1588538	ATP-binding cassette, subfamily G (WHITE), member 3-like 4
Abcg4	532.996	0.123886	-0.096225	0.991771	-0.0119209	0.923342	0.99623	2.70386	2.47962	3.02017	2.85485	3.08831	2.48075	GeneID:300664,Genbank:XM_006242915.3,RGD:1305840	ATP binding cassette subfamily G member 4		GO:0017127,GO:0030301,GO:0033344,GO:0034041,GO:0042626,GO:0042803,GO:0046982,GO:0055085,GO:1990830,GO:0005524,GO:0005886,GO:0016021	cholesterol transporter activity|cholesterol transport|cholesterol efflux|sterol-transporting ATPase activity|ATPase activity, coupled to transmembrane movement of substances|protein homodimerization activity|protein heterodimerization activity|transmembrane transport|cellular response to leukemia inhibitory factor|ATP binding|plasma membrane|integral component of membrane	rno02010	ABC transporters
Abhd1	229.058	0.165718	-1.89898	0.804021	-0.314695	0.0575677	0.482513	10.1021	8.60931	9.61697	9.01696	7.58704	6.98618	GeneID:313917,Genbank:NM_001008520.1,RGD:1310988	abhydrolase domain containing 1		GO:0008150,GO:0008970,GO:0016021,GO:0016298,GO:0016788,GO:0034338,GO:0044255,GO:0046470,GO:0047372,GO:0051792,GO:0051793,GO:0003674,GO:0052689,GO:0004623,GO:0005575	biological_process|phosphatidylcholine 1-acylhydrolase activity|integral component of membrane|lipase activity|hydrolase activity, acting on ester bonds|short-chain carboxylesterase activity|cellular lipid metabolic process|phosphatidylcholine metabolic process|acylglycerol lipase activity|medium-chain fatty acid biosynthetic process|medium-chain fatty acid catabolic process|molecular_function|ca…
Abhd10	3.13304	1.27481	0.397003	1.42021	0.506103	0.691365	0.975295	0.0280272	0.0523942	0.0284599	0.0457702	0.014988	0.098149	GeneID:303953,Genbank:XM_008768732.2,RGD:1308084	abhydrolase domain containing 10		GO:0005829,GO:0019391,GO:0102390,GO:0004553,GO:0005739	cytosol|glucuronoside catabolic process|mycophenolic acid acyl-glucuronide esterase activity|hydrolase activity, hydrolyzing O-glycosyl compounds|mitochondrion
Abhd11	110.307	0.216364	0.931274	1.14989	0.201494	0.351712	0.875187	4.53335	4.60759	4.42458	5.22301	5.27225	5.63678	GeneID:360831,Genbank:NM_001271180.1,RGD:1304681	abhydrolase domain containing 11		GO:0008150,GO:0008152,GO:0016787,GO:0003674,GO:0005575,GO:0005739	biological_process|metabolic process|hydrolase activity|molecular_function|cellular_component|mitochondrion
Abhd12	2217.8	0.101347	-2.04791	0.866006	-0.207551	0.0405685	0.408359	57.781	64.3335	63.4769	51.3611	50.5956	64.0804	GeneID:499913,Genbank:NM_001024314.1,RGD:1562570	abhydrolase domain containing 12		GO:0052651,GO:0006660,GO:0007628,GO:0008474,GO:0010996,GO:0016021,GO:0032281,GO:0032839,GO:0046464,GO:0046475,GO:0002084,GO:0047372,GO:0004622,GO:0005737	monoacylglycerol catabolic process|phosphatidylserine catabolic process|adult walking behavior|palmitoyl-(protein) hydrolase activity|response to auditory stimulus|integral component of membrane|AMPA glutamate receptor complex|dendrite cytoplasm|acylglycerol catabolic process|glycerophospholipid catabolic process|protein depalmitoylation|acylglycerol lipase activity|lysophospholipase activity|cyt…
Abhd13	772.063	0.106362	0.185204	1.01375	0.0196987	0.853069	0.990356	7.1136	7.30198	6.74748	6.89414	8.28651	7.03475	GeneID:306630,Genbank:NM_001271072.1,RGD:1308317	abhydrolase domain containing 13		GO:0016021,GO:0032839,GO:0002084,GO:0005737,GO:0008474	integral component of membrane|dendrite cytoplasm|protein depalmitoylation|cytoplasm|palmitoyl-(protein) hydrolase activity
Abhd14a	421.549	0.139765	0.296226	1.02911	0.0414021	0.767057	0.982187	7.15781	6.37632	7.43895	8.81718	6.61323	6.90957	GeneID:300982,Genbank:XM_008766494.2,RGD:1309721	abhydrolase domain containing 14A		GO:0016021,GO:0016787,GO:0005737,GO:0008152	integral component of membrane|hydrolase activity|cytoplasm|metabolic process
Abhd14b	755.403	0.106172	-0.935294	0.933485	-0.0993016	0.349637	0.874526	16.5197	14.7815	17.4281	15.2739	15.249	16.4873	GeneID:300983,Genbank:XM_006243724.2,RGD:1359649	abhydrolase domain containing 14b		GO:0005737,GO:0005829,GO:0008152,GO:0016787,GO:0045944,GO:0005634,GO:0005730	cytoplasm|cytosol|metabolic process|hydrolase activity|positive regulation of transcription by RNA polymerase II|nucleus|nucleolus
Abhd15	165.992	0.206423	1.36476	1.21564	0.281717	0.172329	0.731609	2.01132	2.23153	3.12168	3.48935	3.04313	2.73232	GeneID:303343,Genbank:NM_001107025.1,RGD:1304598	abhydrolase domain containing 15		GO:0016788,GO:0044255	hydrolase activity, acting on ester bonds|cellular lipid metabolic process
Abhd16a	826.255	0.0984649	0.388957	1.0269	0.0382986	0.697308	0.976529	20.604	22.5132	20.9753	23.3154	23.7728	21.0868	GeneID:361796,Genbank:NM_212531.2,RGD:1303164	abhydrolase domain containing 16A		GO:0047372,GO:0052651,GO:1905344,GO:0004622,GO:0016021	acylglycerol lipase activity|monoacylglycerol catabolic process|prostaglandin catabolic process|lysophospholipase activity|integral component of membrane
Abhd17a	970.13	0.0980496	0.304205	1.02089	0.0298272	0.760972	0.981119	8.26418	7.8395	7.5343	9.15797	7.97075	7.85857	GeneID:299617,Genbank:NM_001006983.1,RGD:1359682	abhydrolase domain containing 17A		GO:0008474,GO:0010008,GO:0014069,GO:0018345,GO:0030054,GO:0043197,GO:0045211,GO:0055038,GO:0072657,GO:1902817,GO:0002084,GO:1905668,GO:0005886	palmitoyl-(protein) hydrolase activity|endosome membrane|postsynaptic density|protein palmitoylation|cell junction|dendritic spine|postsynaptic membrane|recycling endosome membrane|protein localization to membrane|negative regulation of protein localization to microtubule|protein depalmitoylation|positive regulation of protein localization to endosome|plasma membrane
Abhd17b	392.363	0.128709	0.337044	1.03053	0.0433804	0.736084	0.977726	6.25264	6.44072	5.81469	6.58156	7.13098	6.0486	GeneID:309399,Genbank:XM_006231162.3,RGD:1305246	abhydrolase domain containing 17B		GO:0014069,GO:0018345,GO:0030054,GO:0043197,GO:0045211,GO:0055038,GO:1902473,GO:1902817,GO:1902950,GO:1905668,GO:0002084,GO:0005886,GO:0008474	postsynaptic density|protein palmitoylation|cell junction|dendritic spine|postsynaptic membrane|recycling endosome membrane|regulation of protein localization to synapse|negative regulation of protein localization to microtubule|regulation of dendritic spine maintenance|positive regulation of protein localization to endosome|protein depalmitoylation|plasma membrane|palmitoyl-(protein) hydrolase a…
Abhd17c	227.2	0.159114	-0.00439824	0.999515	-0.00069982	0.996491	0.999233	5.40364	5.24673	5.25057	5.35048	5.15661	5.91931	GeneID:361601,Genbank:NM_001100736.1,RGD:1308210	abhydrolase domain containing 17C		GO:0018345,GO:0030054,GO:0043197,GO:0045211,GO:0055038,GO:1902817,GO:1905668,GO:0002084,GO:0008474,GO:0014069	protein palmitoylation|cell junction|dendritic spine|postsynaptic membrane|recycling endosome membrane|negative regulation of protein localization to microtubule|positive regulation of protein localization to endosome|protein depalmitoylation|palmitoyl-(protein) hydrolase activity|postsynaptic density
Abhd18	214.238	0.169734	1.8205	1.23885	0.309	0.0686831	0.517787	3.42194	3.16465	3.82409	4.84906	4.66684	3.84047	GeneID:499602,Genbank:XM_006232310.3,RGD:1563987	abhydrolase domain containing 18		GO:0005576	extracellular region
Abhd2	2268.77	0.0816537	-1.10966	0.939127	-0.090608	0.267144	0.826495	53.013	60.9504	62.0449	58.2065	57.2083	55.6479	GeneID:293050,Genbank:NM_001106275.1,RGD:1311389	abhydrolase domain containing 2		GO:0046464,GO:0009611,GO:0047372,GO:0016298,GO:0016788,GO:0030336,GO:0032570,GO:0034338,GO:0036126,GO:0048240,GO:0042562,GO:0051792,GO:0043401,GO:0051793,GO:0001669,GO:0097524,GO:0044255,GO:0003707,GO:0007340	acylglycerol catabolic process|response to wounding|acylglycerol lipase activity|lipase activity|hydrolase activity, acting on ester bonds|negative regulation of cell migration|response to progesterone|short-chain carboxylesterase activity|sperm flagellum|sperm capacitation|hormone binding|medium-chain fatty acid biosynthetic process|steroid hormone mediated signaling pathway|medium-chain fatty a…
Abhd3	336.94	0.16438	-2.07992	0.789003	-0.341897	0.0375329	0.393617	8.66398	9.83182	11.4882	9.8364	6.65937	7.97949	GeneID:291793,Genbank:NM_001106162.1,RGD:1310655	abhydrolase domain containing 3		GO:0051793,GO:0005575,GO:0008150,GO:0008970,GO:0016021,GO:0016298,GO:0016788,GO:0034338,GO:0044255,GO:0046470,GO:0003674,GO:0047372,GO:0004623,GO:0051792	medium-chain fatty acid catabolic process|cellular_component|biological_process|phosphatidylcholine 1-acylhydrolase activity|integral component of membrane|lipase activity|hydrolase activity, acting on ester bonds|short-chain carboxylesterase activity|cellular lipid metabolic process|phosphatidylcholine metabolic process|molecular_function|acylglycerol lipase activity|phospholipase A2 activity|me…
Abhd4	1924.95	0.0853718	-2.06248	0.885106	-0.176078	0.0391619	0.400853	37.6051	37.9081	35.5383	33.904	31.5254	36.2127	GeneID:364380,Genbank:XM_006251995.3,RGD:1311858	abhydrolase domain containing 4		GO:0070291,GO:0004622,GO:0052689,GO:0055088	N-acylethanolamine metabolic process|lysophospholipase activity|carboxylic ester hydrolase activity|lipid homeostasis
Abhd5	766.292	0.101523	0.361057	1.02573	0.0366557	0.718057	0.976529	7.74575	8.37585	7.88682	8.16827	9.18853	8.14121	GeneID:316122,Genbank:NM_212524.1,RGD:1303237	abhydrolase domain containing 5		GO:0052689,GO:0010891,GO:0005515,GO:0055088,GO:0010898,GO:0005811,GO:0005829,GO:0006629,GO:0030154,GO:0006631,GO:0042171,GO:0006654,GO:0003841,GO:0050996,GO:0004806,GO:0051006	carboxylic ester hydrolase activity|negative regulation of sequestering of triglyceride|protein binding|lipid homeostasis|positive regulation of triglyceride catabolic process|lipid droplet|cytosol|lipid metabolic process|cell differentiation|fatty acid metabolic process|lysophosphatidic acid acyltransferase activity|phosphatidic acid biosynthetic process|1-acylglycerol-3-phosphate O-acyltransfer…	rno04923	Regulation of lipolysis in adipocyte
Abhd6	386.093	0.13581	-1.10319	0.90136	-0.149825	0.269944	0.828091	4.5375	5.02503	4.44425	4.88999	3.91927	4.26414	GeneID:305795,Genbank:XM_006251767.3,RGD:1359323	abhydrolase domain containing 6		GO:0060292,GO:0005739,GO:2000124,GO:0009395,GO:0016021,GO:0030336,GO:0032281,GO:0046464,GO:0046889,GO:0047372,GO:0004620	long term synaptic depression|mitochondrion|regulation of endocannabinoid signaling pathway|phospholipid catabolic process|integral component of membrane|negative regulation of cell migration|AMPA glutamate receptor complex|acylglycerol catabolic process|positive regulation of lipid biosynthetic process|acylglycerol lipase activity|phospholipase activity	rno04723	Retrograde endocannabinoid signaling
Abhd8	495.972	0.128801	0.516724	1.04721	0.0665546	0.605349	0.95805	11.4251	14.0477	11.7054	14.6648	12.329	13.3239	GeneID:306338,Genbank:NM_001107301.1,RGD:1305693	abhydrolase domain containing 8		GO:0016787	hydrolase activity
Abi1	1858.72	0.0864038	-0.692275	0.959387	-0.0598151	0.488765	0.924171	32.2198	28.3435	32.6177	29.1516	31.3831	31.894	GeneID:79249,Genbank:XM_006254360.3,RGD:621008	abl-interactor 1		GO:0048813,GO:0035855,GO:0030296,GO:0005622,GO:0061098,GO:0043005,GO:0005634,GO:0072673,GO:0030426,GO:0005856,GO:0044877,GO:0008134,GO:0008154,GO:0014069,GO:0017124,GO:0031209,GO:0018108,GO:0045211,GO:0031252,GO:0045296,GO:0032433,GO:0030027,GO:0001756,GO:0030054,GO:0005515	dendrite morphogenesis|megakaryocyte development|protein tyrosine kinase activator activity|intracellular|positive regulation of protein tyrosine kinase activity|neuron projection|nucleus|lamellipodium morphogenesis|growth cone|cytoskeleton|protein-containing complex binding|transcription factor binding|actin polymerization or depolymerization|postsynaptic density|SH3 domain binding|SCAR complex|…
Abi2	2529.59	0.0774674	-1.69154	0.913173	-0.131039	0.0907332	0.582916	36.0998	40.4539	36.354	34.9525	36.1617	35.5933	GeneID:286928,Genbank:NM_173143.1,RGD:628771	abl-interactor 2		GO:0070064,GO:0016358,GO:2000601,GO:0016477,GO:0016601,GO:0017124,GO:0018108,GO:0030027,GO:0030425,GO:0031209,GO:0031625,GO:0032433,GO:0043010,GO:0005829,GO:0044877,GO:0005913,GO:0048365,GO:0007611	proline-rich region binding|dendrite development|positive regulation of Arp2/3 complex-mediated actin nucleation|cell migration|Rac protein signal transduction|SH3 domain binding|peptidyl-tyrosine phosphorylation|lamellipodium|dendrite|SCAR complex|ubiquitin protein ligase binding|filopodium tip|camera-type eye development|cytosol|protein-containing complex binding|cell-cell adherens junction|Rac…	rno04810	Regulation of actin cytoskeleton
Abi3	73.9321	0.287631	-0.682979	0.872698	-0.196446	0.49462	0.926763	2.21652	2.15357	2.54689	2.79417	1.55964	1.89675	GeneID:303476,Genbank:NM_001013118.1,RGD:1311794	ABI family, member 3		GO:0018108,GO:0030027,GO:0030334,GO:0042802,GO:0005622,GO:0005737	peptidyl-tyrosine phosphorylation|lamellipodium|regulation of cell migration|identical protein binding|intracellular|cytoplasm
Abi3bp	8729.57	0.0729984	1.18145	1.0616	0.0862438	0.237424	0.798662	76.5752	67.6748	68.8749	74.1091	82.5452	77.4724	GeneID:363767,Genbank:XM_017598136.1,RGD:1562717	ABI family member 3 binding protein		GO:0005578,GO:0005614,GO:0005615,GO:0008201,GO:0010811,GO:0030198,GO:0031012,GO:0005518,GO:0005539,GO:0005576	proteinaceous extracellular matrix|interstitial matrix|extracellular space|heparin binding|positive regulation of cell-substrate adhesion|extracellular matrix organization|extracellular matrix|collagen binding|glycosaminoglycan binding|extracellular region
Abl1	450.31	0.119568	0.518926	1.04395	0.0620472	0.603812	0.957356	3.70891	3.34693	3.54656	3.95072	3.92398	3.58271	GeneID:311860,Genbank:NM_001100850.1,RGD:1584969	ABL proto-oncogene 1, non-receptor tyrosine kinase		GO:0050731,GO:0050798,GO:0050853,GO:0050885,GO:0051015,GO:0051019,GO:0051281,GO:0071560,GO:0051353,GO:0071871,GO:0051444,GO:0071901,GO:0051496,GO:0072358,GO:0090050,GO:0090135,GO:1900006,GO:1905244,GO:1900026,GO:1900042,GO:1905555,GO:1900272,GO:1990051,GO:2000096,GO:2000251,GO:2000352,GO:2000772,GO:2000773,GO:2001020,GO:0004672,GO:0004713,GO:0004715,GO:0005080,GO:0005102,GO:0005515,GO:0006975,GO:…	positive regulation of peptidyl-tyrosine phosphorylation|activated T cell proliferation|B cell receptor signaling pathway|neuromuscular process controlling balance|actin filament binding|mitogen-activated protein kinase binding|positive regulation of release of sequestered calcium ion into cytosol|cellular response to transforming growth factor beta stimulus|positive regulation of oxidoreductase …	rno04014,rno04012,rno04110,rno04722,rno04360,rno05200,rno05206,rno05220,rno05416	Ras signaling pathway|ErbB signaling pathway|Cell cycle|Neurotrophin signaling pathway|Axon guidance|Pathways in cancer|MicroRNAs in cancer|Chronic myeloid leukemia|Viral myocarditis
Abl2	1859.59	0.0892824	1.18312	1.07597	0.105632	0.236761	0.798532	8.12737	8.12131	7.9109	8.68703	10.1429	8.0959	GeneID:304883,Genbank:XM_006250052.2,RGD:1590898	ABL proto-oncogene 2, non-receptor tyrosine kinase		GO:0005524,GO:0005575,GO:0006468,GO:0006909,GO:0006930,GO:0007015,GO:0007169,GO:0021587,GO:0007173,GO:0022408,GO:0022414,GO:0007204,GO:0030027,GO:0030036,GO:0030145,GO:0030154,GO:0045087,GO:0030182,GO:0046632,GO:0031223,GO:0048008,GO:0031234,GO:0048813,GO:0050885,GO:0051017,GO:0000287,GO:0051353,GO:0001784,GO:0060020,GO:0001843,GO:0060563,GO:0001891,GO:0002118,GO:0003674,GO:0004713,GO:0004715,GO:…	ATP binding|cellular_component|protein phosphorylation|phagocytosis|substrate-dependent cell migration, cell extension|actin filament organization|transmembrane receptor protein tyrosine kinase signaling pathway|cerebellum morphogenesis|epidermal growth factor receptor signaling pathway|negative regulation of cell-cell adhesion|reproductive process|positive regulation of cytosolic calcium ion con…	rno04014,rno04012,rno05416	Ras signaling pathway|ErbB signaling pathway|Viral myocarditis
Ablim1	3843.59	0.072882	0.215436	1.01094	0.0157014	0.829428	0.989685	27.0645	24.8902	26.1628	29.058	27.3165	25.3843	GeneID:307989,Genbank:XM_017590400.1,RGD:1565768	actin-binding LIM protein 1		GO:0060271,GO:0005515,GO:0005575,GO:0007411,GO:0008150,GO:0014069,GO:0015629,GO:0030027,GO:0030032,GO:0045944,GO:0001725,GO:0051015,GO:0003779	cilium assembly|protein binding|cellular_component|axon guidance|biological_process|postsynaptic density|actin cytoskeleton|lamellipodium|lamellipodium assembly|positive regulation of transcription by RNA polymerase II|stress fiber|actin filament binding|actin binding	rno04360	Axon guidance
Ablim2	87.551	0.247529	-0.0871217	0.985163	-0.0215652	0.930575	0.99623	1.03724	0.835428	1.05325	0.900998	1.02675	1.04885	GeneID:360958,Genbank:XM_017599299.1,RGD:1303094	actin binding LIM protein family, member 2		GO:0015629,GO:0030016,GO:0030032,GO:0030036,GO:0045944,GO:0046872,GO:0051015,GO:0003779,GO:0006351	actin cytoskeleton|myofibril|lamellipodium assembly|actin cytoskeleton organization|positive regulation of transcription by RNA polymerase II|metal ion binding|actin filament binding|actin binding|transcription, DNA-templated	rno04360	Axon guidance
Ablim3	234.842	0.173166	-0.239449	0.971668	-0.0414645	0.810757	0.988075	3.17944	2.21063	2.59416	2.73276	2.8636	2.43333	GeneID:307395,Genbank:XM_017600950.1,RGD:1565118	actin binding LIM protein family, member 3		GO:0006351,GO:0015629,GO:0030027,GO:0030032,GO:0030036,GO:0045944,GO:0046872,GO:0051015,GO:0060271,GO:0001725,GO:1903955,GO:0003779	transcription, DNA-templated|actin cytoskeleton|lamellipodium|lamellipodium assembly|actin cytoskeleton organization|positive regulation of transcription by RNA polymerase II|metal ion binding|actin filament binding|cilium assembly|stress fiber|positive regulation of protein targeting to mitochondrion|actin binding	rno04360	Axon guidance
Abo	52.1784	0.314021	-1.52864	0.716966	-0.480024	0.126354	0.664355	1.78447	2.06949	2.18114	1.36713	1.44909	1.6532	GeneID:100301568,Genbank:NM_001160263.1,RGD:2307241	ABO blood group (transferase A, alpha 1-3-N-acetylgalactosaminyltransferase		GO:0030145,GO:0004380,GO:0030259,GO:0031410,GO:0004381,GO:0005576,GO:0005794,GO:0031982,GO:0006486,GO:0032526,GO:0008284,GO:0032580,GO:0009247,GO:0043066,GO:0009624,GO:0000166,GO:0051691,GO:0016021,GO:0001962,GO:0016757,GO:0003823	manganese ion binding|glycoprotein-fucosylgalactoside alpha-N-acetylgalactosaminyltransferase activity|lipid glycosylation|cytoplasmic vesicle|fucosylgalactoside 3-alpha-galactosyltransferase activity|extracellular region|Golgi apparatus|vesicle|protein glycosylation|response to retinoic acid|positive regulation of cell proliferation|Golgi cisterna membrane|glycolipid biosynthetic process|negativ…	rno00601	Glycosphingolipid biosynthesis - lacto and neolacto series
Abr	2072.33	0.100164	-1.82253	0.881143	-0.182552	0.0683753	0.516794	19.9345	22.0596	26.9581	20.8865	21.7106	20.2581	GeneID:287537,Genbank:NM_001105814.2,RGD:1306279	active BCR-related		GO:0050728,GO:0005829,GO:0050766,GO:0005886,GO:0050885,GO:0007420,GO:0016020,GO:0030036,GO:0030336,GO:0032496,GO:0060313,GO:0035023,GO:0035556,GO:0042472,GO:0043114,GO:0002692,GO:0043314,GO:0005089,GO:0043547,GO:0005096	negative regulation of inflammatory response|cytosol|positive regulation of phagocytosis|plasma membrane|neuromuscular process controlling balance|brain development|membrane|actin cytoskeleton organization|negative regulation of cell migration|response to lipopolysaccharide|negative regulation of blood vessel remodeling|regulation of Rho protein signal transduction|intracellular signal transducti…
Abra	4.52296	1.07025	1.21519	2.46324	1.30056	0.224294	0.783178	0.118547	0.110806	0.0802517	0.172085	0.422635	0.197687	GeneID:286965,Genbank:NM_175844.3,RGD:708493	actin-binding Rho activating protein		GO:1902531,GO:0035025,GO:0003779,GO:0045893,GO:0005886,GO:0006351,GO:0015629,GO:0045944,GO:0030016,GO:0030017,GO:0051091,GO:0000060,GO:0032970	regulation of intracellular signal transduction|positive regulation of Rho protein signal transduction|actin binding|positive regulation of transcription, DNA-templated|plasma membrane|transcription, DNA-templated|actin cytoskeleton|positive regulation of transcription by RNA polymerase II|myofibril|sarcomere|positive regulation of DNA binding transcription factor activity|protein import into nuc…
Abracl	189.365	0.18146	-1.12678	0.86786	-0.204466	0.259834	0.820498	15.7424	13.8776	15.8339	11.8591	16.0391	12.9144	GeneID:685045,Genbank:NM_001099647.1,RGD:1583256	ABRA C-terminal like		GO:1902531,GO:0003779,GO:0015629,GO:0032970	regulation of intracellular signal transduction|actin binding|actin cytoskeleton|regulation of actin filament-based process
Abt1	129.637	0.215792	0.23438	1.03568	0.0505773	0.81469	0.988741	4.54534	5.33791	4.97056	5.32921	6.35722	4.27574	GeneID:306960,Genbank:XM_006253972.3,RGD:1310785	activator of basal transcription 1		GO:0003677,GO:0003723,GO:0005667,GO:0005730,GO:0006357,GO:0006366,GO:0021522,GO:0034462,GO:0000447,GO:0000472,GO:0000480	DNA binding|RNA binding|transcription factor complex|nucleolus|regulation of transcription by RNA polymerase II|transcription by RNA polymerase II|spinal cord motor neuron differentiation|small-subunit processome assembly|endonucleolytic cleavage in ITS1 to separate SSU-rRNA from 5.8S rRNA and LSU-rRNA from tricistronic rRNA transcript (SSU-rRNA, 5.8S rRNA, LSU-rRNA)|endonucleolytic cleavage to g…
Abtb1	298.336	0.148547	0.46008	1.04851	0.0683432	0.645459	0.964939	8.02707	7.42764	8.04197	8.15459	7.75256	9.5357	GeneID:297432,Genbank:NM_001005902.1,RGD:1359363	ankyrin repeat and BTB domain containing 1		GO:0005737,GO:0005829,GO:0005886,GO:0006414,GO:0006950,GO:0019005,GO:0030162,GO:0031625,GO:0043161,GO:0003746,GO:0005730	cytoplasm|cytosol|plasma membrane|translational elongation|response to stress|SCF ubiquitin ligase complex|regulation of proteolysis|ubiquitin protein ligase binding|proteasome-mediated ubiquitin-dependent protein catabolic process|translation elongation factor activity|nucleolus
Abtb2	633.082	0.10681	-0.0862399	0.993636	-0.00921129	0.931276	0.99623	6.66982	7.16997	7.61798	7.6411	7.25391	7.16865	GeneID:171440,Genbank:NM_134403.2,RGD:620724	ankyrin repeat and BTB domain containing 2		GO:0005737,GO:0005829,GO:0006950,GO:0019005,GO:0022008,GO:0030162,GO:0031625,GO:0043161,GO:0046982,GO:0097237,GO:0005634,GO:0005654	cytoplasm|cytosol|response to stress|SCF ubiquitin ligase complex|neurogenesis|regulation of proteolysis|ubiquitin protein ligase binding|proteasome-mediated ubiquitin-dependent protein catabolic process|protein heterodimerization activity|cellular response to toxic substance|nucleus|nucleoplasm
Ac1576	4.33865	1.06059	-0.172829	0.880685	-0.183302	0.862786	0.990356	0.256936	0.120079	0.217419	0.233107	0.0916007	0.214231	GeneID:102552783,Genbank:NM_001287624.1,RGD:7502825	uncharacterized LOC102552783		GO:0003676	nucleic acid binding
Acaa1	656.92	0.105035	0.806147	1.06045	0.0846735	0.420158	0.90298	21.0359	20.3156	22.4084	24.6413	22.4986	22.8125	GeneID:24157,Genbank:NM_012489.2,RGD:67379	acetyl-CoA acyltransferase 1A		GO:0042493,GO:0005777,GO:0043231,GO:0048545,GO:0006635,GO:0007584,GO:0008206,GO:0008775,GO:0010124,GO:0016401,GO:0000038,GO:0003988,GO:0016747	response to drug|peroxisome|intracellular membrane-bounded organelle|response to steroid hormone|fatty acid beta-oxidation|response to nutrient|bile acid metabolic process|acetate CoA-transferase activity|phenylacetate catabolic process|palmitoyl-CoA oxidase activity|very long-chain fatty acid metabolic process|acetyl-CoA C-acyltransferase activity|transferase activity, transferring acyl groups o…
Acaa2	626.4	0.117833	0.310461	1.02568	0.0365825	0.75621	0.979498	20.5332	18.5185	19.195	18.1227	21.1564	22.4578	GeneID:170465,Genbank:NM_130433.1,RGD:620482	acetyl-CoA acyltransferase 2		GO:1901029,GO:0005739,GO:1902109,GO:0005743,GO:0005759,GO:0006084,GO:0006635,GO:0016747,GO:0071456,GO:0003988	negative regulation of mitochondrial outer membrane permeabilization involved in apoptotic signaling pathway|mitochondrion|negative regulation of mitochondrial membrane permeability involved in apoptotic process|mitochondrial inner membrane|mitochondrial matrix|acetyl-CoA metabolic process|fatty acid beta-oxidation|transferase activity, transferring acyl groups other than amino-acyl groups|cellul…	rno00062,rno00071,rno00280	Fatty acid elongation|Fatty acid degradation|Valine, leucine and isoleucine degradation
Acaca	6267.79	0.0639181	-0.815186	0.964528	-0.0521051	0.414966	0.900375	48.8362	47.1926	45.4084	47.4394	47.1801	46.5591	GeneID:60581,Genbank:NM_022193.1,RGD:621248	acetyl-CoA carboxylase alpha		GO:0005524,GO:0005739,GO:0005829,GO:0006084,GO:0042802,GO:0046872,GO:0051289,GO:0006629,GO:0055088,GO:0071380,GO:2001295,GO:0001650,GO:0001894,GO:0003989,GO:0004075,GO:0006633,GO:0009374,GO:0014070,GO:0015629,GO:0019900,GO:0042493	ATP binding|mitochondrion|cytosol|acetyl-CoA metabolic process|identical protein binding|metal ion binding|protein homotetramerization|lipid metabolic process|lipid homeostasis|cellular response to prostaglandin E stimulus|malonyl-CoA biosynthetic process|fibrillar center|tissue homeostasis|acetyl-CoA carboxylase activity|biotin carboxylase activity|fatty acid biosynthetic process|biotin binding|…	rno00620,rno00640,rno00061,rno04152,rno04910,rno04922	Pyruvate metabolism|Propanoate metabolism|Fatty acid biosynthesis|AMPK signaling pathway|Insulin signaling pathway|Glucagon signaling pathway
Acacb	403.986	0.159411	-0.142235	0.984407	-0.0226738	0.886894	0.991887	1.71514	1.41454	1.80719	1.67836	2.05453	1.30422	GeneID:116719,Genbank:XM_017598246.1,RGD:620500	acetyl-CoA carboxylase beta		GO:0097009,GO:0031999,GO:0005524,GO:2001295,GO:0042493,GO:0005634,GO:0042802,GO:0005739,GO:0006084,GO:0006633,GO:0043086,GO:0009374,GO:0046322,GO:0010629,GO:0046872,GO:0010884,GO:0050995,GO:0010906,GO:0003989,GO:0051289,GO:0014070,GO:0060421,GO:0031667	energy homeostasis|negative regulation of fatty acid beta-oxidation|ATP binding|malonyl-CoA biosynthetic process|response to drug|nucleus|identical protein binding|mitochondrion|acetyl-CoA metabolic process|fatty acid biosynthetic process|negative regulation of catalytic activity|biotin binding|negative regulation of fatty acid oxidation|negative regulation of gene expression|metal ion binding|po…	rno00620,rno00640,rno00061,rno04152,rno04910,rno04922,rno04920,rno04931	Pyruvate metabolism|Propanoate metabolism|Fatty acid biosynthesis|AMPK signaling pathway|Insulin signaling pathway|Glucagon signaling pathway|Adipocytokine signaling pathway|Insulin resistance
Acad10	188.281	0.196581	1.27843	1.19029	0.251315	0.201096	0.766115	2.33026	2.26832	2.52026	3.57279	3.0527	2.16599	GeneID:304500,Genbank:XM_006249386.3,RGD:1310159	acyl-CoA dehydrogenase family, member 10		GO:0016787,GO:0033539,GO:0050660,GO:0055114,GO:0003995,GO:0005739,GO:0016627	hydrolase activity|fatty acid beta-oxidation using acyl-CoA dehydrogenase|flavin adenine dinucleotide binding|oxidation-reduction process|acyl-CoA dehydrogenase activity|mitochondrion|oxidoreductase activity, acting on the CH-CH group of donors
Acad11	485.591	0.119538	-0.340678	0.972167	-0.0407239	0.733346	0.97766	6.71244	7.55093	7.45743	7.78764	7.39914	6.68674	GeneID:315973,Genbank:NM_001108181.1,RGD:1306270	acyl-CoA dehydrogenase family, member 11		GO:0005739,GO:0005777,GO:0017099,GO:0031966,GO:0033539,GO:0050660,GO:0070991,GO:0003995,GO:0004466,GO:0005634	mitochondrion|peroxisome|very-long-chain-acyl-CoA dehydrogenase activity|mitochondrial membrane|fatty acid beta-oxidation using acyl-CoA dehydrogenase|flavin adenine dinucleotide binding|medium-chain-acyl-CoA dehydrogenase activity|acyl-CoA dehydrogenase activity|long-chain-acyl-CoA dehydrogenase activity|nucleus
Acad8	285.381	0.147911	1.8674	1.21101	0.276209	0.0618459	0.497092	7.4664	7.05391	6.22296	8.24529	9.27359	8.48799	GeneID:367196,Genbank:XM_346003.7,RGD:1564209	acyl-CoA dehydrogenase family, member 8		GO:0003995	acyl-CoA dehydrogenase activity	rno00280	Valine, leucine and isoleucine degradation
Acad9	335.394	0.152663	-0.700838	0.928522	-0.106992	0.483404	0.922947	5.07137	5.13524	4.02837	4.8682	3.96594	4.84227	GeneID:294973,Genbank:XM_006232269.1,RGD:727973	acyl-CoA dehydrogenase family, member 9		GO:0055114,GO:0004466,GO:0070991,GO:0005575,GO:0005634,GO:0005739,GO:0008150,GO:0017099,GO:0030425,GO:0031966,GO:0032981,GO:0042760,GO:0000062,GO:0050660,GO:0001676,GO:0051791,GO:0003674	oxidation-reduction process|long-chain-acyl-CoA dehydrogenase activity|medium-chain-acyl-CoA dehydrogenase activity|cellular_component|nucleus|mitochondrion|biological_process|very-long-chain-acyl-CoA dehydrogenase activity|dendrite|mitochondrial membrane|mitochondrial respiratory chain complex I assembly|very long-chain fatty acid catabolic process|fatty-acyl-CoA binding|flavin adenine dinucleot…
Acadl	819.922	0.110201	-0.176948	0.986575	-0.0194999	0.859549	0.990356	27.5974	25.7953	33.1605	28.6781	29.8895	29.707	GeneID:25287,Genbank:NM_012819.1,RGD:2011	acyl-CoA dehydrogenase, long chain		GO:0046322,GO:0031966,GO:0004466,GO:0050660,GO:0033539,GO:0051289,GO:0005739,GO:0005759,GO:0009062,GO:0055114,GO:0042413,GO:0009409,GO:0090181,GO:0042758,GO:0016401,GO:0000062,GO:0044242,GO:0019254,GO:0001659,GO:0045717,GO:0003995	negative regulation of fatty acid oxidation|mitochondrial membrane|long-chain-acyl-CoA dehydrogenase activity|flavin adenine dinucleotide binding|fatty acid beta-oxidation using acyl-CoA dehydrogenase|protein homotetramerization|mitochondrion|mitochondrial matrix|fatty acid catabolic process|oxidation-reduction process|carnitine catabolic process|response to cold|regulation of cholesterol metabol…	rno00071,rno03320	Fatty acid degradation|PPAR signaling pathway
Acadm	811.228	0.101262	0.279705	1.01983	0.0283235	0.779704	0.983911	21.2701	20.851	20.4659	20.5024	22.0001	23.4878	GeneID:24158,Genbank:NM_016986.2,RGD:2012	acyl-CoA dehydrogenase, C-4 to C-12 straight chain		GO:0005739,GO:0005759,GO:0005978,GO:0006082,GO:0009791,GO:0006111,GO:0016491,GO:0016607,GO:0006635,GO:0016853,GO:0019254,GO:0050660,GO:0030424,GO:0031966,GO:0051289,GO:0051384,GO:0051791,GO:0051793,GO:0000062,GO:0001889,GO:0055007,GO:0003995,GO:0007507,GO:0007584,GO:0009409,GO:0033539,GO:0009437,GO:0009725,GO:0042493,GO:0042594,GO:0042802,GO:0055114,GO:0045329,GO:0070991,GO:0046688	mitochondrion|mitochondrial matrix|glycogen biosynthetic process|organic acid metabolic process|post-embryonic development|regulation of gluconeogenesis|oxidoreductase activity|nuclear speck|fatty acid beta-oxidation|isomerase activity|carnitine metabolic process, CoA-linked|flavin adenine dinucleotide binding|axon|mitochondrial membrane|protein homotetramerization|response to glucocorticoid|medi…	rno00640,rno00071,rno00280,rno00410,rno03320	Propanoate metabolism|Fatty acid degradation|Valine, leucine and isoleucine degradation|beta-Alanine metabolism|PPAR signaling pathway
Acads	225.717	0.168143	0.918415	1.11298	0.154425	0.358401	0.878597	5.44846	6.96182	6.18003	7.57251	6.44726	7.39427	GeneID:64304,Genbank:NM_022512.2,RGD:620514	acyl-CoA dehydrogenase, C-2 to C-3 short chain		GO:0050660,GO:0006635,GO:0003995,GO:0051289,GO:0031966,GO:0051384,GO:0033539,GO:0004085,GO:0005654,GO:0005739,GO:0042594,GO:0046359,GO:0000062,GO:0005759	flavin adenine dinucleotide binding|fatty acid beta-oxidation|acyl-CoA dehydrogenase activity|protein homotetramerization|mitochondrial membrane|response to glucocorticoid|fatty acid beta-oxidation using acyl-CoA dehydrogenase|butyryl-CoA dehydrogenase activity|nucleoplasm|mitochondrion|response to starvation|butyrate catabolic process|fatty-acyl-CoA binding|mitochondrial matrix	rno00650,rno00071,rno00280	Butanoate metabolism|Fatty acid degradation|Valine, leucine and isoleucine degradation
Acadsb	1127.96	0.0928252	-0.800891	0.949775	-0.0743428	0.423195	0.904376	11.811	12.585	13.407	12.0892	12.0624	12.971	GeneID:25618,Genbank:XM_008759867.2,RGD:2013	acyl-CoA dehydrogenase, short/branched chain		GO:0005739,GO:0005759,GO:0006631,GO:0006635,GO:0006637,GO:0009055,GO:0016937,GO:0022900,GO:0050660,GO:0003995,GO:0055114	mitochondrion|mitochondrial matrix|fatty acid metabolic process|fatty acid beta-oxidation|acyl-CoA metabolic process|electron transfer activity|short-branched-chain-acyl-CoA dehydrogenase activity|electron transport chain|flavin adenine dinucleotide binding|acyl-CoA dehydrogenase activity|oxidation-reduction process	rno00071,rno00280	Fatty acid degradation|Valine, leucine and isoleucine degradation
Acadvl	1035.41	0.0910783	1.43155	1.09458	0.130383	0.152272	0.703638	23.6184	22.7295	25.2312	28.1276	27.4002	25.5605	GeneID:25363,Genbank:NM_012891.2,RGD:2014	acyl-CoA dehydrogenase, very long chain		GO:0005730,GO:0005739,GO:0005743,GO:0005829,GO:0033539,GO:0006635,GO:0042645,GO:0009062,GO:0042760,GO:0045717,GO:0046322,GO:0000062,GO:0001659,GO:0003995,GO:0004466,GO:0005634,GO:0009409,GO:0017099,GO:0030855,GO:0050660,GO:0031966,GO:0090181	nucleolus|mitochondrion|mitochondrial inner membrane|cytosol|fatty acid beta-oxidation using acyl-CoA dehydrogenase|fatty acid beta-oxidation|mitochondrial nucleoid|fatty acid catabolic process|very long-chain fatty acid catabolic process|negative regulation of fatty acid biosynthetic process|negative regulation of fatty acid oxidation|fatty-acyl-CoA binding|temperature homeostasis|acyl-CoA dehyd…	rno00071	Fatty acid degradation
Acan	66.223	1.24884	-1.07927	0.392883	-1.34783	0.280469	0.832985	1.46806	0.334517	0.28183	0.0874689	0.0546817	0.694242	GeneID:58968,Genbank:NM_022190.1,RGD:68358	aggrecan		GO:0005540,GO:0005578,GO:0005604,GO:0005615,GO:0014070,GO:0021510,GO:0030166,GO:0007155,GO:0030199,GO:0030246,GO:0030336,GO:0031012,GO:0001501,GO:0001502,GO:0001503,GO:0002063,GO:0005201,GO:0005509,GO:0007417,GO:0007507,GO:0009314,GO:0009612,GO:0009629,GO:0042493,GO:0009749,GO:0043005,GO:0010259,GO:0043025,GO:0010447,GO:0060591,GO:0071363,GO:0072534	hyaluronic acid binding|proteinaceous extracellular matrix|basement membrane|extracellular space|response to organic cyclic compound|spinal cord development|proteoglycan biosynthetic process|cell adhesion|collagen fibril organization|carbohydrate binding|negative regulation of cell migration|extracellular matrix|skeletal system development|cartilage condensation|ossification|chondrocyte developme…
Acap1	129.015	0.21364	1.23908	1.2014	0.264716	0.215317	0.773781	2.29896	2.24477	2.68879	2.5029	3.16134	3.30656	GeneID:287443,Genbank:NM_001105796.2,RGD:1305360	ArfGAP with coiled-coil, ankyrin repeat and PH domains 1		GO:0005829,GO:0016020,GO:0016192,GO:0031267,GO:0032012,GO:0043231,GO:0043547,GO:0046872,GO:0005096,GO:0005737	cytosol|membrane|vesicle-mediated transport|small GTPase binding|regulation of ARF protein signal transduction|intracellular membrane-bounded organelle|positive regulation of GTPase activity|metal ion binding|GTPase activator activity|cytoplasm	rno04144	Endocytosis
Acap2	3786.95	0.0664877	2.18431	1.10591	0.14523	0.0289392	0.346557	29.9833	29.4469	30.345	33.3126	35.3035	34.1073	GeneID:619382,Genbank:XM_017598065.1,RGD:1562939	ArfGAP with coiled-coil, ankyrin repeat and PH domains 2		GO:0080025,GO:0005829,GO:0010008,GO:1990090,GO:0016020,GO:0016192,GO:0017137,GO:0031267,GO:0032012,GO:0036010,GO:0043231,GO:0005096,GO:0043547,GO:0046872,GO:0005737	phosphatidylinositol-3,5-bisphosphate binding|cytosol|endosome membrane|cellular response to nerve growth factor stimulus|membrane|vesicle-mediated transport|Rab GTPase binding|small GTPase binding|regulation of ARF protein signal transduction|protein localization to endosome|intracellular membrane-bounded organelle|GTPase activator activity|positive regulation of GTPase activity|metal ion bindin…	rno04144	Endocytosis
Acap3	705.82	0.120484	1.91735	1.17366	0.23101	0.0551935	0.472015	6.5846	7.14831	7.4243	9.61341	9.06124	7.06579	GeneID:313772,Genbank:NM_001107999.1,RGD:1310711	ArfGAP with coiled-coil, ankyrin repeat and PH domains 3		GO:0005829,GO:0016020,GO:0016192,GO:0031267,GO:0032012,GO:0043231,GO:0043547,GO:0046872,GO:0005096,GO:0005737	cytosol|membrane|vesicle-mediated transport|small GTPase binding|regulation of ARF protein signal transduction|intracellular membrane-bounded organelle|positive regulation of GTPase activity|metal ion binding|GTPase activator activity|cytoplasm	rno04144	Endocytosis
Acat1	1199.01	0.0981285	-0.784286	0.948053	-0.0769608	0.432873	0.908854	25.7699	28.636	31.2978	28.7371	26.273	29.007	GeneID:25014,Genbank:NM_017075.2,RGD:2016	acetyl-CoA acetyltransferase 1		GO:0042803,GO:0007420,GO:0003985,GO:0046356,GO:0009725,GO:0003988,GO:0046872,GO:0014070,GO:0005739,GO:0046952,GO:0005759,GO:0015936,GO:0005777,GO:0050662,GO:0015937,GO:0005829,GO:0051260,GO:0016830,GO:0006085,GO:0060612,GO:0016885,GO:0006550,GO:0001889,GO:0072229,GO:0019899,GO:0006635,GO:1902860,GO:0042594,GO:0006696	protein homodimerization activity|brain development|acetyl-CoA C-acetyltransferase activity|acetyl-CoA catabolic process|response to hormone|acetyl-CoA C-acyltransferase activity|metal ion binding|response to organic cyclic compound|mitochondrion|ketone body catabolic process|mitochondrial matrix|coenzyme A metabolic process|peroxisome|coenzyme binding|coenzyme A biosynthetic process|cytosol|prot…	rno00620,rno00630,rno00640,rno00650,rno00071,rno00072,rno00280,rno00310,rno00380,rno00900	Pyruvate metabolism|Glyoxylate and dicarboxylate metabolism|Propanoate metabolism|Butanoate metabolism|Fatty acid degradation|Synthesis and degradation of ketone bodies|Valine, leucine and isoleucine degradation|Lysine degradation|Tryptophan metabolism|Terpenoid backbone biosynthesis
Acat2	624.118	0.14524	-1.31381	0.876109	-0.190818	0.18891	0.751957	19.8758	24.1287	16.4908	21.606	16.948	16.4005	GeneID:308100,Genbank:NM_001006995.1,RGD:1359366	acetyl-CoA acetyltransferase 2		GO:0031670,GO:0003988,GO:0045797,GO:0005634,GO:0046952,GO:0005730,GO:0005737,GO:0005739,GO:0005777,GO:0005829,GO:0071398,GO:0006635,GO:0006695,GO:0007420,GO:0001889,GO:0016747,GO:0003985,GO:0019408	cellular response to nutrient|acetyl-CoA C-acyltransferase activity|positive regulation of intestinal cholesterol absorption|nucleus|ketone body catabolic process|nucleolus|cytoplasm|mitochondrion|peroxisome|cytosol|cellular response to fatty acid|fatty acid beta-oxidation|cholesterol biosynthetic process|brain development|liver development|transferase activity, transferring acyl groups other tha…	rno00620,rno00630,rno00640,rno00650,rno00071,rno00072,rno00280,rno00310,rno00380,rno00900,rno04975	Pyruvate metabolism|Glyoxylate and dicarboxylate metabolism|Propanoate metabolism|Butanoate metabolism|Fatty acid degradation|Synthesis and degradation of ketone bodies|Valine, leucine and isoleucine degradation|Lysine degradation|Tryptophan metabolism|Terpenoid backbone biosynthesis|Fat digestion and absorption
Acat2l1	68.3529	0.378441	-0.501426	0.876751	-0.18976	0.616071	0.960123	3.65833	1.62831	2.33503	3.07249	2.83206	1.04581	GeneID:365096,Genbank:XM_003748697.4,RGD:1562948	acetyl-CoA acetyltransferase 2-like 1		GO:0016747	transferase activity, transferring acyl groups other than amino-acyl groups
Acbd3	1085.89	0.0892006	-1.29446	0.923083	-0.115467	0.195505	0.759797	17.1354	15.8933	16.6564	15.5462	15.617	16.2655	GeneID:289312,Genbank:NM_182843.1,RGD:727851	acyl-CoA binding domain containing 3		GO:0000139,GO:0005739,GO:0005794,GO:0006694,GO:0034237,GO:0000062	Golgi membrane|mitochondrion|Golgi apparatus|steroid biosynthetic process|protein kinase A regulatory subunit binding|fatty-acyl-CoA binding
Acbd4	644.941	0.110092	2.00649	1.16546	0.220898	0.0448038	0.428657	5.20161	5.72442	5.25437	6.23427	7.15974	6.13674	GeneID:303577,Genbank:XM_008768284.2,RGD:1308404	acyl-CoA binding domain containing 4		GO:0000062,GO:0008289	fatty-acyl-CoA binding|lipid binding
Acbd5	989.491	0.0882948	0.347147	1.02147	0.0306512	0.728481	0.97766	12.3631	12.6118	12.7756	13.3899	13.3052	13.2048	GeneID:307170,Genbank:XM_006254345.3,RGD:1309411	acyl-CoA binding domain containing 5		GO:0005777,GO:0005778,GO:0008289,GO:0016021,GO:0016236,GO:0030242,GO:0035973,GO:0000062,GO:0005634,GO:0005654	peroxisome|peroxisomal membrane|lipid binding|integral component of membrane|macroautophagy|autophagy of peroxisome|aggrephagy|fatty-acyl-CoA binding|nucleus|nucleoplasm
Acbd6	319.685	0.144149	-0.39325	0.96147	-0.0566864	0.694135	0.976529	2.87527	3.24779	3.0433	3.45663	2.80475	2.86748	GeneID:289125,Genbank:XM_006250033.3,RGD:1305030	acyl-CoA binding domain containing 6		GO:0000062,GO:0005737,GO:0008289	fatty-acyl-CoA binding|cytoplasm|lipid binding
Acbd7	1.28379	2.23195	-1.69551	0.0725797	-3.78429	0.0899787	0.580887	0.0126332	0.0590414	0.0256565	0	0	0	GeneID:361277,Genbank:XM_006254269.3,RGD:1564164	acyl-CoA binding domain containing 7		GO:0000062	fatty-acyl-CoA binding
Accs	107.715	0.242072	-1.12675	0.827738	-0.272755	0.259848	0.820498	2.57458	1.80937	2.47673	1.72814	1.80123	2.3242	GeneID:311218,Genbank:NM_001267534.1,RGD:1309314	1-aminocyclopropane-1-carboxylate synthase homolog		GO:0042802,GO:0009058,GO:0016847,GO:0030170	identical protein binding|biosynthetic process|1-aminocyclopropane-1-carboxylate synthase activity|pyridoxal phosphate binding
Accsl	6.58341	0.924977	0.454285	1.33812	0.420204	0.649624	0.96582	0.0897416	0.0629113	0.227818	0.268682	0.191964	0.0673432	GeneID:690470,Genbank:XM_008762035.2,RGD:1596039	1-aminocyclopropane-1-carboxylate synthase-like		GO:0003824,GO:0009058,GO:0030170	catalytic activity|biosynthetic process|pyridoxal phosphate binding
Acd	355.699	0.132242	0.5625	1.05291	0.0743862	0.573776	0.948234	11.7869	11.6997	12.7103	12.5296	14.2799	12.6283	GeneID:307798,Genbank:XM_008772496.2,RGD:1565053	adrenocortical dysplasia homolog		GO:0044877,GO:0001501,GO:0051973,GO:0001655,GO:0060381,GO:0006886,GO:0016233,GO:0016604,GO:0030326,GO:0070182,GO:0031848,GO:0070187,GO:0032202,GO:0070198,GO:0032211,GO:0070200,GO:0032212,GO:0000723,GO:0035282,GO:0000783,GO:0042162,GO:0000784	protein-containing complex binding|skeletal system development|positive regulation of telomerase activity|urogenital system development|positive regulation of single-stranded telomeric DNA binding|intracellular protein transport|telomere capping|nuclear body|embryonic limb morphogenesis|DNA polymerase binding|protection from non-homologous end joining at telomere|shelterin complex|telomere assemb…
Ace	1387.29	0.082658	-0.812714	0.954504	-0.0671773	0.416382	0.901402	20.0079	20.6938	21.9887	20.4863	21.0375	20.3866	GeneID:24310,Genbank:NM_012544.1,RGD:2493	angiotensin I converting enzyme		GO:1903597,GO:1904045,GO:2000170,GO:0003084,GO:0003779,GO:0004175,GO:0004180,GO:0005615,GO:0005737,GO:0008144,GO:0005764,GO:0008217,GO:0005768,GO:0008233,GO:0008237,GO:0010608,GO:0010629,GO:0008238,GO:0010815,GO:0014910,GO:0016021,GO:0001666,GO:0032496,GO:0019233,GO:0001822,GO:0034616,GO:0030324,GO:0035814,GO:0031100,GO:0042310,GO:0002446,GO:0042447,GO:0003081,GO:0042493,GO:0060047,GO:0042755,GO:…	negative regulation of gap junction assembly|cellular response to aldosterone|positive regulation of peptidyl-cysteine S-nitrosylation|positive regulation of systemic arterial blood pressure|actin binding|endopeptidase activity|carboxypeptidase activity|extracellular space|cytoplasm|drug binding|lysosome|regulation of blood pressure|endosome|peptidase activity|metallopeptidase activity|posttransc…	rno04924,rno04614,rno05410,rno05142	Renin secretion|Renin-angiotensin system|Hypertrophic cardiomyopathy (HCM)|Chagas disease (American trypanosomiasis)
Ace2	237.83	0.200105	1.59693	1.24794	0.319552	0.110282	0.627305	5.47189	4.78462	3.764	4.9484	5.42762	7.68252	GeneID:302668,Genbank:NM_001012006.1,RGD:728890	angiotensin I converting enzyme 2		GO:0004180,GO:0004181,GO:0005576,GO:0005615,GO:0015827,GO:0005737,GO:0016020,GO:0005886,GO:0016021,GO:0032800,GO:0046718,GO:0046813,GO:0046872,GO:0001618,GO:0003051,GO:0003081,GO:0004175,GO:0006508,GO:0008237,GO:0008241,GO:0048662,GO:0009986,GO:0060135,GO:0060452,GO:0070373,GO:1903598,GO:1903779	carboxypeptidase activity|metallocarboxypeptidase activity|extracellular region|extracellular space|tryptophan transport|cytoplasm|membrane|plasma membrane|integral component of membrane|receptor biosynthetic process|viral entry into host cell|receptor-mediated virion attachment to host cell|metal ion binding|virus receptor activity|angiotensin-mediated drinking behavior|regulation of systemic ar…	rno04614,rno04974	Renin-angiotensin system|Protein digestion and absorption
Acer2	535.624	0.136512	0.899493	1.08884	0.122791	0.36839	0.882584	3.97091	2.86476	4.07535	4.04574	4.31516	3.92351	GeneID:313339,Genbank:XM_006238363.3,RGD:1304629	alkaline ceramidase 2		GO:0090285,GO:0005794,GO:0102121,GO:0006672,GO:0006919,GO:0008150,GO:0008284,GO:0010942,GO:0017040,GO:0030173,GO:0032526,GO:0033629,GO:0035690,GO:0001953,GO:0046512,GO:0003674,GO:0071633,GO:0005575	negative regulation of protein glycosylation in Golgi|Golgi apparatus|ceramidase activity|ceramide metabolic process|activation of cysteine-type endopeptidase activity involved in apoptotic process|biological_process|positive regulation of cell proliferation|positive regulation of cell death|N-acylsphingosine amidohydrolase activity|integral component of Golgi membrane|response to retinoic acid|n…	rno00600,rno04071	Sphingolipid metabolism|Sphingolipid signaling pathway
Acer3	2568.32	0.0744359	0.175442	1.00909	0.0130592	0.860733	0.990356	30.7772	32.4481	29.5107	33.3891	32.4006	31.0962	GeneID:499210,Genbank:XM_008759809.2,RGD:1561254	alkaline ceramidase 3		GO:0008150,GO:0008284,GO:0030173,GO:0030176,GO:0046512,GO:0070774,GO:0071602,GO:0003674,GO:0005575,GO:0006672	biological_process|positive regulation of cell proliferation|integral component of Golgi membrane|integral component of endoplasmic reticulum membrane|sphingosine biosynthetic process|phytoceramidase activity|phytosphingosine biosynthetic process|molecular_function|cellular_component|ceramide metabolic process	rno00600	Sphingolipid metabolism
Ache	29.2395	0.428806	-0.193571	0.94409	-0.0830044	0.846512	0.990022	0.95815	0.711876	0.548841	0.588442	0.867119	0.712862	GeneID:83817,Genbank:NM_172009.1,RGD:69313	acetylcholinesterase		GO:0004104,GO:0005518,GO:0005576,GO:0005605,GO:0006581,GO:0005615,GO:0005635,GO:0007155,GO:0007416,GO:0008291,GO:0030425,GO:0009897,GO:0030673,GO:0009986,GO:0031225,GO:0031594,GO:0031623,GO:0001507,GO:0043621,GO:0033265,GO:0001919,GO:0042166,GO:0044306,GO:0002076,GO:0045202,GO:0003990,GO:0045211,GO:0045212,GO:0048237,GO:0048471,GO:0005737,GO:0005788,GO:0005791,GO:0005794,GO:0005886,GO:0016020,GO:…	cholinesterase activity|collagen binding|extracellular region|basal lamina|acetylcholine catabolic process|extracellular space|nuclear envelope|cell adhesion|synapse assembly|acetylcholine metabolic process|dendrite|external side of plasma membrane|axolemma|cell surface|anchored component of membrane|neuromuscular junction|receptor internalization|acetylcholine catabolic process in synaptic cleft…	rno00564,rno04725	Glycerophospholipid metabolism|Cholinergic synapse
Acin1	3819.79	0.0787621	0.900945	1.05042	0.0709603	0.367618	0.882292	32.3681	31.4691	37.1745	37.6857	37.6879	34.4354	GeneID:305884,Genbank:XM_006251962.3,RGD:1311945	apoptotic chromatin condensation inducer 1		GO:0005829,GO:0005886,GO:0016607,GO:0030218,GO:0030263,GO:0035145,GO:0043065,GO:0045657,GO:0048025,GO:0005634,GO:0061574,GO:0005654,GO:0005730	cytosol|plasma membrane|nuclear speck|erythrocyte differentiation|apoptotic chromosome condensation|exon-exon junction complex|positive regulation of apoptotic process|positive regulation of monocyte differentiation|negative regulation of mRNA splicing, via spliceosome|nucleus|ASAP complex|nucleoplasm|nucleolus	rno03040,rno03013,rno03015	Spliceosome|RNA transport|mRNA surveillance pathway
Ackr1	804.683	0.101687	-0.166757	0.988315	-0.016957	0.867561	0.990554	36.6374	33.8223	39.5455	38.2132	36.0889	38.1057	GeneID:689105,Genbank:XM_002728033.4,RGD:1596198	atypical chemokine receptor 1		GO:0008150,GO:0019957,GO:0032642,GO:0003674,GO:0005575,GO:0006954	biological_process|C-C chemokine binding|regulation of chemokine production|molecular_function|cellular_component|inflammatory response	rno05144	Malaria
Ackr2	28.742	0.465188	3.1489	2.76031	1.46483	0.00163886	0.0608311	0.187033	0.26223	0.162789	0.683596	0.357211	0.708441	GeneID:140473,Genbank:XM_017595421.1,RGD:620323	atypical chemokine receptor 2		GO:0043231,GO:0006954,GO:0005654,GO:0055037,GO:0007165,GO:0070098,GO:0007186,GO:0005769,GO:0005829,GO:0005884,GO:0016493,GO:0005886,GO:0019957,GO:0005887,GO:0005044,GO:0031965,GO:0006898,GO:0006935	intracellular membrane-bounded organelle|inflammatory response|nucleoplasm|recycling endosome|signal transduction|chemokine-mediated signaling pathway|G-protein coupled receptor signaling pathway|early endosome|cytosol|actin filament|C-C chemokine receptor activity|plasma membrane|C-C chemokine binding|integral component of plasma membrane|scavenger receptor activity|nuclear membrane|receptor-med…
Ackr3	779.77	0.121395	5.00226	1.52335	0.607251	5.66632e-07	0.000127971	16.8706	14.0415	13.0649	25.4096	20.6033	23.3046	GeneID:84348,Genbank:XM_006245479.3,RGD:620601	atypical chemokine receptor 3		GO:0031623,GO:0007186,GO:0005044,GO:0043231,GO:0009986,GO:0005634,GO:0048471,GO:0005737,GO:0055037,GO:0005768,GO:0005769,GO:0005886,GO:0015026,GO:0070098,GO:0016021,GO:0070374,GO:0016494,GO:0005905,GO:0019958,GO:0001525,GO:1902230,GO:0006935,GO:0001570,GO:1905322,GO:0007155	receptor internalization|G-protein coupled receptor signaling pathway|scavenger receptor activity|intracellular membrane-bounded organelle|cell surface|nucleus|perinuclear region of cytoplasm|cytoplasm|recycling endosome|endosome|early endosome|plasma membrane|coreceptor activity|chemokine-mediated signaling pathway|integral component of membrane|positive regulation of ERK1 and ERK2 cascade|C-X-C…	rno04060	Cytokine-cytokine receptor interaction
Ackr4	42.5654	0.365193	0.430539	1.11514	0.15723	0.666803	0.9724	0.569737	0.465968	0.397742	0.736581	0.507796	0.415662	GeneID:685243,Genbank:XM_006243689.3,RGD:1596453	atypical chemokine receptor 4		GO:0006935,GO:0007186,GO:0016021,GO:0019956,GO:0070098,GO:0004950,GO:0005044,GO:0006898	chemotaxis|G-protein coupled receptor signaling pathway|integral component of membrane|chemokine binding|chemokine-mediated signaling pathway|chemokine receptor activity|scavenger receptor activity|receptor-mediated endocytosis
Acly	9651.82	0.0800942	-0.848478	0.953987	-0.0679581	0.396172	0.893201	124.909	118.351	104.048	122.823	109.728	110.452	GeneID:24159,Genbank:NM_001111095.1,RGD:2018	ATP citrate lyase		GO:0006633,GO:0006085,GO:0003878,GO:0005524,GO:0008610,GO:0006101,GO:0005654,GO:0005737,GO:0005829,GO:0005886,GO:0009346,GO:0006107,GO:0016829,GO:0006084,GO:0046872,GO:0006629,GO:0048037	fatty acid biosynthetic process|acetyl-CoA biosynthetic process|ATP citrate synthase activity|ATP binding|lipid biosynthetic process|citrate metabolic process|nucleoplasm|cytoplasm|cytosol|plasma membrane|citrate lyase complex|oxaloacetate metabolic process|lyase activity|acetyl-CoA metabolic process|metal ion binding|lipid metabolic process|cofactor binding	rno00020	Citrate cycle (TCA cycle)
Aco1	1662.31	0.0902221	-0.226473	0.985937	-0.0204328	0.820834	0.989034	26.376	24.7786	23.4674	27.5685	23.3682	25.2024	GeneID:50655,Genbank:NM_017321.1,RGD:2019	aconitase 1		GO:0005739,GO:0005783,GO:0005794,GO:0009791,GO:0005829,GO:0010040,GO:0010468,GO:0030350,GO:0043231,GO:0001889,GO:0003723,GO:0003994,GO:0005737,GO:0006099,GO:0006101,GO:0006417,GO:0006879,GO:0046872,GO:0048027,GO:0050892,GO:0051536,GO:0051538,GO:0051539	mitochondrion|endoplasmic reticulum|Golgi apparatus|post-embryonic development|cytosol|response to iron(II) ion|regulation of gene expression|iron-responsive element binding|intracellular membrane-bounded organelle|liver development|RNA binding|aconitate hydratase activity|cytoplasm|tricarboxylic acid cycle|citrate metabolic process|regulation of translation|cellular iron ion homeostasis|metal io…	rno00020,rno00630	Citrate cycle (TCA cycle)|Glyoxylate and dicarboxylate metabolism
Aco2	3104.9	0.0710295	-0.0217609	0.998929	-0.00154567	0.982639	0.99797	50.8606	46.308	47.4746	50.4951	50.1364	48.8878	GeneID:79250,Genbank:NM_024398.2,RGD:621360	aconitase 2		GO:0035900,GO:0003994,GO:0043209,GO:0005506,GO:0051538,GO:0005515,GO:0005739,GO:0006099,GO:0051539,GO:0006101,GO:0001889,GO:0006102	response to isolation stress|aconitate hydratase activity|myelin sheath|iron ion binding|3 iron, 4 sulfur cluster binding|protein binding|mitochondrion|tricarboxylic acid cycle|4 iron, 4 sulfur cluster binding|citrate metabolic process|liver development|isocitrate metabolic process	rno00020,rno00630	Citrate cycle (TCA cycle)|Glyoxylate and dicarboxylate metabolism
Acot1	22.8873	0.488085	0.156297	1.0543	0.0762865	0.875799	0.990831	0.577495	0.689726	0.879618	1.11773	0.68628	0.545712	GeneID:50559,Genbank:NM_031315.2,RGD:70894	acyl-CoA thioesterase 1		GO:0006631,GO:0006637,GO:0016290,GO:0047617,GO:0052689,GO:0102991,GO:0005737,GO:0005829,GO:0006629	fatty acid metabolic process|acyl-CoA metabolic process|palmitoyl-CoA hydrolase activity|acyl-CoA hydrolase activity|carboxylic ester hydrolase activity|myristoyl-CoA hydrolase activity|cytoplasm|cytosol|lipid metabolic process	rno00062,rno01040	Fatty acid elongation|Biosynthesis of unsaturated fatty acids
Acot11	299.946	0.145797	0.832285	1.08775	0.121344	0.405248	0.897287	6.83849	7.24575	7.21984	8.9234	7.15559	7.9044	GeneID:100363074,Genbank:NM_001271383.1,RGD:2324815	acyl-CoA thioesterase 11		GO:0006637,GO:0008289,GO:0009266,GO:0009409,GO:0047617,GO:0005829,GO:0006631	acyl-CoA metabolic process|lipid binding|response to temperature stimulus|response to cold|acyl-CoA hydrolase activity|cytosol|fatty acid metabolic process
Acot13	94.4213	0.234877	-0.00787181	0.998719	-0.00184891	0.993719	0.999233	6.20455	6.50044	6.64653	6.01265	7.36522	6.61728	GeneID:291135,Genbank:NM_001106111.1,RGD:1306513	acyl-CoA thioesterase 13		GO:0047617,GO:0051289,GO:0005737,GO:0005739	acyl-CoA hydrolase activity|protein homotetramerization|cytoplasm|mitochondrion
Acot2	459.992	0.121242	-3.44376	0.748706	-0.417528	0.000573691	0.0297706	8.14698	8.27654	8.43249	6.42111	5.95478	6.86107	GeneID:192272,Genbank:XM_006240320.3,RGD:621055	acyl-CoA thioesterase 2		GO:0042493,GO:0005102,GO:0042760,GO:0005739,GO:0047617,GO:0005759,GO:0006631,GO:0006637,GO:0052689,GO:0009725,GO:0070849,GO:0016290,GO:0000038,GO:0102991,GO:0016790,GO:0001666,GO:0031667,GO:0001676	response to drug|signaling receptor binding|very long-chain fatty acid catabolic process|mitochondrion|acyl-CoA hydrolase activity|mitochondrial matrix|fatty acid metabolic process|acyl-CoA metabolic process|carboxylic ester hydrolase activity|response to hormone|response to epidermal growth factor|palmitoyl-CoA hydrolase activity|very long-chain fatty acid metabolic process|myristoyl-CoA hydrola…	rno00062,rno01040,rno04913	Fatty acid elongation|Biosynthesis of unsaturated fatty acids|Ovarian Steroidogenesis
Acot3	184.566	0.212621	-0.817818	0.886452	-0.173885	0.413461	0.900306	4.301	4.959	5.88424	3.47686	6.03244	4.38067	GeneID:314304,Genbank:NM_001108041.1,RGD:1564089	acyl-CoA thioesterase 3		GO:0016790,GO:0047617,GO:0006631,GO:0006637	thiolester hydrolase activity|acyl-CoA hydrolase activity|fatty acid metabolic process|acyl-CoA metabolic process	rno00062,rno01040	Fatty acid elongation|Biosynthesis of unsaturated fatty acids
Acot4	5.71116	0.99297	-0.715656	0.611055	-0.710625	0.474203	0.918494	0.0981006	0.220068	0.0996153	0.0427212	0.0419689	0.176678	GeneID:681337,Genbank:NM_001109440.1,RGD:1596753	acyl-CoA thioesterase 4		GO:0047617,GO:0005102,GO:0005777,GO:0006104,GO:0006631,GO:0006637,GO:0019605,GO:0032788,GO:0032789,GO:0043648,GO:0000038,GO:0043649,GO:0001676,GO:0046459,GO:0004778	acyl-CoA hydrolase activity|signaling receptor binding|peroxisome|succinyl-CoA metabolic process|fatty acid metabolic process|acyl-CoA metabolic process|butyrate metabolic process|saturated monocarboxylic acid metabolic process|unsaturated monocarboxylic acid metabolic process|dicarboxylic acid metabolic process|very long-chain fatty acid metabolic process|dicarboxylic acid catabolic process|long…	rno00062,rno01040	Fatty acid elongation|Biosynthesis of unsaturated fatty acids
Acot5	1.81761	1.96645	1.64983	9.47629	3.24432	0.0989768	0.602541	0	0.0254167	0	0.0296045	0.0581662	0.19045	GeneID:503049,Genbank:NM_001079709.1,RGD:1565917	acyl-CoA thioesterase 5		GO:0005829,GO:0006631,GO:0006637,GO:0032788,GO:0032789,GO:0047617,GO:0000038,GO:0001676,GO:0005737	cytosol|fatty acid metabolic process|acyl-CoA metabolic process|saturated monocarboxylic acid metabolic process|unsaturated monocarboxylic acid metabolic process|acyl-CoA hydrolase activity|very long-chain fatty acid metabolic process|long-chain fatty acid metabolic process|cytoplasm	rno00062,rno01040	Fatty acid elongation|Biosynthesis of unsaturated fatty acids
Acot7	277.144	0.167992	-0.991154	0.890998	-0.166506	0.32161	0.85796	9.67053	8.23387	6.54657	7.56351	8.20306	6.81202	GeneID:26759,Genbank:NM_013214.4,RGD:628856	acyl-CoA thioesterase 7		GO:1900535,GO:0042802,GO:0005829,GO:0042803,GO:0043005,GO:0006631,GO:0006637,GO:0009062,GO:0015937,GO:0044297,GO:0016290,GO:0047617,GO:0016787,GO:0051792,GO:0036042,GO:0000062,GO:0052689,GO:0036114,GO:0005654,GO:0102991,GO:0036116	palmitic acid biosynthetic process|identical protein binding|cytosol|protein homodimerization activity|neuron projection|fatty acid metabolic process|acyl-CoA metabolic process|fatty acid catabolic process|coenzyme A biosynthetic process|cell body|palmitoyl-CoA hydrolase activity|acyl-CoA hydrolase activity|hydrolase activity|medium-chain fatty acid biosynthetic process|long-chain fatty acyl-CoA …	rno00062,rno01040	Fatty acid elongation|Biosynthesis of unsaturated fatty acids
Acot8	77.9453	0.284486	0.37147	1.076	0.105678	0.710287	0.976529	1.84962	2.88141	2.99118	3.50534	2.78419	2.33044	GeneID:170588,Genbank:NM_130756.3,RGD:70368	acyl-CoA thioesterase 8		GO:0052689,GO:0016559,GO:0005777,GO:0052815,GO:0033882,GO:0005782,GO:0043649,GO:0006637,GO:0052816,GO:0045225,GO:0009062,GO:0016290,GO:0005102,GO:0047617,GO:0005739	carboxylic ester hydrolase activity|peroxisome fission|peroxisome|medium-chain acyl-CoA hydrolase activity|choloyl-CoA hydrolase activity|peroxisomal matrix|dicarboxylic acid catabolic process|acyl-CoA metabolic process|long-chain acyl-CoA hydrolase activity|negative regulation of CD4 biosynthetic process|fatty acid catabolic process|palmitoyl-CoA hydrolase activity|signaling receptor binding|acy…	rno00120,rno04146	Primary bile acid biosynthesis|Peroxisome
Acot9	635.426	0.108292	-0.0154113	0.998844	-0.00166893	0.987704	0.998797	18.3534	20.6852	20.5702	20.1175	20.1972	21.2679	GeneID:302640,Genbank:NM_001013960.1,RGD:1359188	acyl-CoA thioesterase 9		GO:0006637,GO:0047617,GO:0003986,GO:0005739	acyl-CoA metabolic process|acyl-CoA hydrolase activity|acetyl-CoA hydrolase activity|mitochondrion
Acox1	1906.72	0.0779281	-0.139443	0.992496	-0.0108665	0.8891	0.991943	43.4579	43.8579	43.6893	42.4751	46.358	45.6707	GeneID:50681,Genbank:NM_017340.2,RGD:619757	acyl-CoA oxidase 1		GO:0005634,GO:0005654,GO:0005730,GO:0005737,GO:0005739,GO:0006629,GO:0005777,GO:0006635,GO:0006693,GO:0007283,GO:0042803,GO:0016401,GO:0043231,GO:0047485,GO:0050660,GO:0055088,GO:0000038,GO:0071949,GO:0003995,GO:0003997,GO:0005102,GO:0005504,GO:0005778,GO:0005886,GO:0006091,GO:0016559,GO:0019395,GO:0030165,GO:0033539,GO:0033540,GO:0042632	nucleus|nucleoplasm|nucleolus|cytoplasm|mitochondrion|lipid metabolic process|peroxisome|fatty acid beta-oxidation|prostaglandin metabolic process|spermatogenesis|protein homodimerization activity|palmitoyl-CoA oxidase activity|intracellular membrane-bounded organelle|protein N-terminus binding|flavin adenine dinucleotide binding|lipid homeostasis|very long-chain fatty acid metabolic process|FAD …	rno00071,rno00592,rno01040,rno04024,rno04146,rno03320	Fatty acid degradation|alpha-Linolenic acid metabolism|Biosynthesis of unsaturated fatty acids|cAMP signaling pathway|Peroxisome|PPAR signaling pathway
Acox3	865.576	0.0998942	-0.489839	0.966652	-0.0489321	0.624248	0.961684	6.81683	6.68199	6.91425	7.15259	6.20093	7.0523	GeneID:83522,Genbank:XM_017599392.1,RGD:69245	acyl-CoA oxidase 3, pristanoyl		GO:0050660,GO:0005102,GO:0005504,GO:0055088,GO:0005739,GO:0005777,GO:0006635,GO:0071949,GO:0016402,GO:0033539,GO:0003995,GO:0033540,GO:0003997	flavin adenine dinucleotide binding|signaling receptor binding|fatty acid binding|lipid homeostasis|mitochondrion|peroxisome|fatty acid beta-oxidation|FAD binding|pristanoyl-CoA oxidase activity|fatty acid beta-oxidation using acyl-CoA dehydrogenase|acyl-CoA dehydrogenase activity|fatty acid beta-oxidation using acyl-CoA oxidase|acyl-CoA oxidase activity	rno00071,rno00592,rno01040,rno04024,rno04146,rno03320	Fatty acid degradation|alpha-Linolenic acid metabolism|Biosynthesis of unsaturated fatty acids|cAMP signaling pathway|Peroxisome|PPAR signaling pathway
Acp1	206.929	0.186436	-0.33195	0.95801	-0.0618874	0.739927	0.977892	5.93731	5.60484	7.22879	5.049	6.38176	7.12278	GeneID:24161,Genbank:NM_001135562.1,RGD:2020	acid phosphatase 1, soluble		GO:0042383,GO:0004725,GO:0004726,GO:0043005,GO:0005737,GO:0005829,GO:0007268,GO:0009898,GO:0016791,GO:0003993,GO:0017124,GO:0035335	sarcolemma|protein tyrosine phosphatase activity|non-membrane spanning protein tyrosine phosphatase activity|neuron projection|cytoplasm|cytosol|chemical synaptic transmission|cytoplasmic side of plasma membrane|phosphatase activity|acid phosphatase activity|SH3 domain binding|peptidyl-tyrosine dephosphorylation	rno00730,rno00740,rno04520	Thiamine metabolism|Riboflavin metabolism|Adherens junction
Acp2	717.2	0.102556	-2.00095	0.867413	-0.205209	0.0453976	0.431973	13.6173	12.808	12.9948	12.2583	11.0922	12.0179	GeneID:24162,Genbank:XM_006234500.2,RGD:2021	acid phosphatase 2, lysosomal		GO:0016021,GO:0003993,GO:0016311,GO:0031410,GO:0004721,GO:0005764,GO:0043005,GO:0005765,GO:0043202,GO:0006470,GO:0048102,GO:0007040,GO:0001501,GO:0007268,GO:0010033,GO:0001784	integral component of membrane|acid phosphatase activity|dephosphorylation|cytoplasmic vesicle|phosphoprotein phosphatase activity|lysosome|neuron projection|lysosomal membrane|lysosomal lumen|protein dephosphorylation|autophagic cell death|lysosome organization|skeletal system development|chemical synaptic transmission|response to organic substance|phosphotyrosine residue binding	rno00740,rno04142	Riboflavin metabolism|Lysosome
Acp5	203.98	0.170855	-1.31533	0.855754	-0.224732	0.188398	0.751957	5.37617	5.02512	5.24274	4.15131	4.50882	5.16585	GeneID:25732,Genbank:NM_001270889.1,RGD:2022	acid phosphatase 5, tartrate resistant		GO:0007162,GO:0008198,GO:0008199,GO:0032695,GO:0010043,GO:0032720,GO:0014070,GO:0016021,GO:0032929,GO:0033555,GO:0033591,GO:0060349,GO:0034097,GO:0070723,GO:0045019,GO:0001503,GO:0003993,GO:0005615,GO:0005764,GO:0016311,GO:0016787,GO:0030316,GO:0030335,GO:0032496,GO:0032691,GO:0045453,GO:0050728,GO:0050830	negative regulation of cell adhesion|ferrous iron binding|ferric iron binding|negative regulation of interleukin-12 production|response to zinc ion|negative regulation of tumor necrosis factor production|response to organic cyclic compound|integral component of membrane|negative regulation of superoxide anion generation|multicellular organismal response to stress|response to L-ascorbic acid|bone …	rno00740,rno04142,rno04380,rno05323	Riboflavin metabolism|Lysosome|Osteoclast differentiation|Rheumatoid arthritis
Acp6	299.142	0.140231	0.711065	1.07156	0.0997131	0.477044	0.920069	11.2361	10.9716	11.292	11.5603	13.0912	12.4786	GeneID:295305,Genbank:NM_001031645.1,RGD:1306336	acid phosphatase 6, lysophosphatidic		GO:0006644,GO:0016311,GO:0052642,GO:2001311,GO:0002244,GO:0005737,GO:0005739	phospholipid metabolic process|dephosphorylation|lysophosphatidic acid phosphatase activity|lysobisphosphatidic acid metabolic process|hematopoietic progenitor cell differentiation|cytoplasm|mitochondrion
Acpp	3.45929	1.25735	-1.00462	0.41663	-1.26316	0.315078	0.85429	0.149248	0.119574	0.0433008	0.0232126	0.0912151	0.0213329	GeneID:56780,Genbank:XM_017595870.1,RGD:2023	acid phosphatase, prostate		GO:0006144,GO:0006772,GO:0008253,GO:0009117,GO:0033265,GO:0042131,GO:0012506,GO:0042802,GO:0042803,GO:0045177,GO:0046085,GO:0003993,GO:0005615,GO:0005622,GO:0005771,GO:0005886,GO:0016021,GO:0016311,GO:0016791,GO:0030141,GO:0051289,GO:0030175,GO:0051930,GO:0031985,GO:0052642,GO:0060168	purine nucleobase metabolic process|thiamine metabolic process|5'-nucleotidase activity|nucleotide metabolic process|choline binding|thiamine phosphate phosphatase activity|vesicle membrane|identical protein binding|protein homodimerization activity|apical part of cell|adenosine metabolic process|acid phosphatase activity|extracellular space|intracellular|multivesicular body|plasma membrane|integ…
Acpt	5.32145	0.980661	-0.717825	0.613892	-0.703943	0.472865	0.917632	0.104524	0.0434216	0.0825515	0.050576	0.0248426	0.0697207	GeneID:308569,Genbank:XM_006229051.3,RGD:1308270	acid phosphatase, testicular		GO:0016021,GO:0042476	integral component of membrane|odontogenesis
Acr	5.18443	0.985546	0.535717	1.4419	0.527973	0.592154	0.953983	0.0827088	0.0966351	0.0839859	0.112557	0.22115	0.0620657	GeneID:24163,Genbank:XM_006242178.3,RGD:2024	acrosin		GO:0042806,GO:0007340,GO:0007190,GO:0001669,GO:0043159,GO:0007341,GO:0002077,GO:0048545,GO:0007338,GO:0003674,GO:0004040,GO:0004252,GO:0008144,GO:0008233,GO:0007339,GO:0005537,GO:0008236,GO:0032991,GO:0005798,GO:0006508	fucose binding|acrosome reaction|activation of adenylate cyclase activity|acrosomal vesicle|acrosomal matrix|penetration of zona pellucida|acrosome matrix dispersal|response to steroid hormone|single fertilization|molecular_function|amidase activity|serine-type endopeptidase activity|drug binding|peptidase activity|binding of sperm to zona pellucida|mannose binding|serine-type peptidase activity|…
Acrbp	115.22	0.214557	0.548312	1.08496	0.117644	0.583478	0.951593	2.38781	2.62576	2.75748	3.18583	2.7792	2.76389	GeneID:500316,Genbank:NM_001025049.1,RGD:1564880	acrosin binding protein		GO:0002080,GO:0005576,GO:0005634,GO:0031410,GO:0048240,GO:0001669	acrosomal membrane|extracellular region|nucleus|cytoplasmic vesicle|sperm capacitation|acrosomal vesicle
Acsbg1	8.81339	0.77598	-1.49762	0.446854	-1.16213	0.134231	0.679729	0.0975759	0.0482847	0.0641123	0.0437425	0.0306944	0.0229717	GeneID:171410,Genbank:XM_008766203.2,RGD:708557	acyl-CoA synthetase bubblegum family member 1		GO:0102391,GO:0005777,GO:0001552,GO:0005783,GO:0001676,GO:0005794,GO:0004467,GO:0031410,GO:0031957,GO:0005524,GO:0005737,GO:0000038,GO:0051384	decanoate-CoA ligase activity|peroxisome|ovarian follicle atresia|endoplasmic reticulum|long-chain fatty acid metabolic process|Golgi apparatus|long-chain fatty acid-CoA ligase activity|cytoplasmic vesicle|very long-chain fatty acid-CoA ligase activity|ATP binding|cytoplasm|very long-chain fatty acid metabolic process|response to glucocorticoid	rno00061,rno00071,rno04920,rno03320	Fatty acid biosynthesis|Fatty acid degradation|Adipocytokine signaling pathway|PPAR signaling pathway
Acsbg2	2.68414	1.45378	0.281875	1.32849	0.409783	0.77804	0.983591	0	0.0293742	0.0797788	0.0855352	0.0168058	0.0471653	GeneID:301120,Genbank:XM_006244311.3,RGD:1588580	acyl-CoA synthetase bubblegum family member 2		GO:0005524,GO:0005575,GO:0005737,GO:0005739,GO:0005829,GO:0006631,GO:0007275,GO:0007283,GO:0008150,GO:0016020,GO:0030154,GO:0001676,GO:0047617,GO:0003674,GO:0102391,GO:0004467	ATP binding|cellular_component|cytoplasm|mitochondrion|cytosol|fatty acid metabolic process|multicellular organism development|spermatogenesis|biological_process|membrane|cell differentiation|long-chain fatty acid metabolic process|acyl-CoA hydrolase activity|molecular_function|decanoate-CoA ligase activity|long-chain fatty acid-CoA ligase activity	rno00061,rno00071,rno04920,rno03320	Fatty acid biosynthesis|Fatty acid degradation|Adipocytokine signaling pathway|PPAR signaling pathway
Acsf2	754.134	0.107126	-0.927509	0.933447	-0.0993604	0.353662	0.876639	13.7489	12.1295	12.6101	13.5737	11.5075	12.0965	GeneID:619561,Genbank:NM_001034951.1,RGD:1562656	acyl-CoA synthetase family member 2		GO:0005524,GO:0006631,GO:0016874	ATP binding|fatty acid metabolic process|ligase activity
Acsf3	306.244	0.14365	-0.359191	0.964867	-0.0515979	0.719452	0.976586	6.95321	6.76741	6.94851	7.32971	6.09102	7.19998	GeneID:498962,Genbank:XM_574249.7,RGD:1586037	acyl-CoA synthetase family member 3		GO:0016878,GO:0031957,GO:0090409,GO:0090410,GO:0005739,GO:0006631,GO:0006633	acid-thiol ligase activity|very long-chain fatty acid-CoA ligase activity|malonyl-CoA synthetase activity|malonate catabolic process|mitochondrion|fatty acid metabolic process|fatty acid biosynthetic process	rno00280	Valine, leucine and isoleucine degradation
Acsl1	3565.49	0.0953957	2.64159	1.19085	0.251997	0.00825172	0.169203	31.2871	32.3274	34.1149	38.7639	47.2327	34.5748	GeneID:25288,Genbank:NM_012820.1,RGD:2015	acyl-CoA synthetase long-chain family member 1		GO:0071902,GO:0010033,GO:0004467,GO:0102391,GO:0014070,GO:0005524,GO:0015908,GO:0005739,GO:0005741,GO:0005778,GO:0005783,GO:0005789,GO:0016021,GO:0005886,GO:0033211,GO:0006629,GO:0034201,GO:0006631,GO:0042178,GO:0006641,GO:0001676,GO:0042493,GO:0007584,GO:0003987,GO:0044539,GO:0008610	positive regulation of protein serine/threonine kinase activity|response to organic substance|long-chain fatty acid-CoA ligase activity|decanoate-CoA ligase activity|response to organic cyclic compound|ATP binding|fatty acid transport|mitochondrion|mitochondrial outer membrane|peroxisomal membrane|endoplasmic reticulum|endoplasmic reticulum membrane|integral component of membrane|plasma membrane|…	rno00061,rno00071,rno04146,rno04216,rno04920,rno03320,rno04714	Fatty acid biosynthesis|Fatty acid degradation|Peroxisome|Ferroptosis|Adipocytokine signaling pathway|PPAR signaling pathway|Thermogenesis
Acsl3	2646.8	0.0772277	-1.08675	0.943486	-0.0839275	0.277146	0.83035	52.3063	50.4646	46.9254	51.3075	48.9946	45.9442	GeneID:114024,Genbank:NM_057107.1,RGD:70552	acyl-CoA synthetase long-chain family member 3		GO:0019901,GO:0005524,GO:0019904,GO:0005575,GO:0034379,GO:0005741,GO:0005778,GO:0005783,GO:0005789,GO:0005794,GO:0042998,GO:0005811,GO:0044539,GO:0006633,GO:0048471,GO:0007420,GO:0051047,GO:0007584,GO:0001676,GO:0102391,GO:0014070,GO:0004467,GO:2001247,GO:0016021	protein kinase binding|ATP binding|protein domain specific binding|cellular_component|very-low-density lipoprotein particle assembly|mitochondrial outer membrane|peroxisomal membrane|endoplasmic reticulum|endoplasmic reticulum membrane|Golgi apparatus|positive regulation of Golgi to plasma membrane protein transport|lipid droplet|long-chain fatty acid import|fatty acid biosynthetic process|perinu…	rno00061,rno00071,rno04146,rno04216,rno04920,rno03320,rno04714	Fatty acid biosynthesis|Fatty acid degradation|Peroxisome|Ferroptosis|Adipocytokine signaling pathway|PPAR signaling pathway|Thermogenesis
Acsl4	1258.46	0.110002	0.328879	1.02539	0.0361772	0.742247	0.977892	13.558	11.6708	9.85291	12.3552	12.2181	12.6529	GeneID:113976,Genbank:XM_006257316.2,RGD:69401	acyl-CoA synthetase long-chain family member 4		GO:0070672,GO:0030307,GO:0005524,GO:0102391,GO:0031957,GO:0005737,GO:0031966,GO:0005739,GO:0005777,GO:0005783,GO:0005811,GO:0006629,GO:0032307,GO:0006631,GO:0043025,GO:0006641,GO:0044233,GO:0007584,GO:0047676,GO:0008610,GO:0001676,GO:0060136,GO:0015908,GO:0004467,GO:0060996,GO:0030182	response to interleukin-15|positive regulation of cell growth|ATP binding|decanoate-CoA ligase activity|very long-chain fatty acid-CoA ligase activity|cytoplasm|mitochondrial membrane|mitochondrion|peroxisome|endoplasmic reticulum|lipid droplet|lipid metabolic process|negative regulation of prostaglandin secretion|fatty acid metabolic process|neuronal cell body|triglyceride metabolic process|ER-m…	rno00061,rno00071,rno04146,rno04216,rno04920,rno03320,rno04714	Fatty acid biosynthesis|Fatty acid degradation|Peroxisome|Ferroptosis|Adipocytokine signaling pathway|PPAR signaling pathway|Thermogenesis
Acsl5	307.399	0.143175	0.986506	1.10286	0.141243	0.323885	0.858472	6.06178	5.9419	5.27604	6.25668	6.46224	6.99063	GeneID:94340,Genbank:NM_053607.1,RGD:69402	acyl-CoA synthetase long-chain family member 5		GO:0032869,GO:0007584,GO:0004467,GO:0070723,GO:0008654,GO:0005524,GO:0102391,GO:0009744,GO:0005634,GO:2001236,GO:0005730,GO:0005739,GO:0009749,GO:0005741,GO:0010747,GO:0005743,GO:0010867,GO:0005783,GO:0015908,GO:0001676,GO:0016021,GO:0005789,GO:0003824,GO:0032000,GO:0006631	cellular response to insulin stimulus|response to nutrient|long-chain fatty acid-CoA ligase activity|response to cholesterol|phospholipid biosynthetic process|ATP binding|decanoate-CoA ligase activity|response to sucrose|nucleus|regulation of extrinsic apoptotic signaling pathway|nucleolus|mitochondrion|response to glucose|mitochondrial outer membrane|positive regulation of plasma membrane long-c…	rno00061,rno00071,rno04146,rno04216,rno04920,rno03320,rno04714	Fatty acid biosynthesis|Fatty acid degradation|Peroxisome|Ferroptosis|Adipocytokine signaling pathway|PPAR signaling pathway|Thermogenesis
Acsl6	24.4189	0.456134	-0.369735	0.889676	-0.168649	0.71158	0.976529	0.328052	0.241588	0.201889	0.227279	0.233909	0.248661	GeneID:117243,Genbank:XM_006246224.3,RGD:69403	acyl-CoA synthetase long-chain family member 6		GO:0016021,GO:0007405,GO:0001676,GO:0019899,GO:0007584,GO:0004467,GO:0032869,GO:0008654,GO:0042803,GO:0005524,GO:0005634,GO:0009629,GO:0005739,GO:0010747,GO:0005741,GO:0048545,GO:0010867,GO:0005778,GO:0048666,GO:0010976,GO:0005789,GO:0001666,GO:0102391,GO:0015908,GO:0006641,GO:0016020	integral component of membrane|neuroblast proliferation|long-chain fatty acid metabolic process|enzyme binding|response to nutrient|long-chain fatty acid-CoA ligase activity|cellular response to insulin stimulus|phospholipid biosynthetic process|protein homodimerization activity|ATP binding|nucleus|response to gravity|mitochondrion|positive regulation of plasma membrane long-chain fatty acid tran…	rno00061,rno00071,rno04146,rno04216,rno04920,rno03320,rno04714	Fatty acid biosynthesis|Fatty acid degradation|Peroxisome|Ferroptosis|Adipocytokine signaling pathway|PPAR signaling pathway|Thermogenesis
Acsm1	2.35199	1.55583	1.25078	3.85304	1.946	0.211016	0.771011	0	0.0412288	0.022395	0.120055	0.0707642	0.0661998	GeneID:361638,Genbank:XM_006230127.3,RGD:1306813	acyl-CoA synthetase medium-chain family member 1		GO:0005759,GO:0006633,GO:0006637,GO:0015645,GO:0047760,GO:0003996,GO:0004321	mitochondrial matrix|fatty acid biosynthetic process|acyl-CoA metabolic process|fatty acid ligase activity|butyrate-CoA ligase activity|acyl-CoA ligase activity|fatty-acyl-CoA synthase activity	rno00650	Butanoate metabolism
Acsm3	15.2082	0.586404	0.663519	1.30957	0.38909	0.506998	0.931132	0.309842	0.162906	0.294962	0.252996	0.434946	0.348764	GeneID:24763,Genbank:XM_006230106.3,RGD:62086	acyl-CoA synthetase medium-chain family member 3		GO:0005524,GO:0005575,GO:0005759,GO:0006633,GO:0006637,GO:0008150,GO:0015645,GO:0046872,GO:0003674,GO:0047760,GO:0003996,GO:0004321	ATP binding|cellular_component|mitochondrial matrix|fatty acid biosynthetic process|acyl-CoA metabolic process|biological_process|fatty acid ligase activity|metal ion binding|molecular_function|butyrate-CoA ligase activity|acyl-CoA ligase activity|fatty-acyl-CoA synthase activity	rno00650	Butanoate metabolism
Acsm5	25.792	0.471626	2.27426	2.10322	1.0726	0.0229503	0.307699	0.253718	0.276677	0.171757	0.491068	0.693479	0.35258	GeneID:361637,Genbank:XM_017589392.1,RGD:1309578	acyl-CoA synthetase medium-chain family member 5		GO:0004321,GO:0005524,GO:0005525,GO:0005575,GO:0005759,GO:0006633,GO:0006637,GO:0008150,GO:0015645,GO:0046872,GO:0047760,GO:0003674,GO:0003824,GO:0003996	fatty-acyl-CoA synthase activity|ATP binding|GTP binding|cellular_component|mitochondrial matrix|fatty acid biosynthetic process|acyl-CoA metabolic process|biological_process|fatty acid ligase activity|metal ion binding|butyrate-CoA ligase activity|molecular_function|catalytic activity|acyl-CoA ligase activity	rno00650	Butanoate metabolism
Acss1	2006.43	0.0998589	0.819607	1.05837	0.0818451	0.41244	0.900131	18.8301	18.0138	23.4024	23.7138	21.7893	20.4765	GeneID:296259,Genbank:NM_001106524.1,RGD:1306246	acyl-CoA synthetase short-chain family member 1		GO:0005739,GO:0005759,GO:0006085,GO:0016208,GO:0019413,GO:0019427,GO:0019542,GO:0003987,GO:0005524	mitochondrion|mitochondrial matrix|acetyl-CoA biosynthetic process|AMP binding|acetate biosynthetic process|acetyl-CoA biosynthetic process from acetate|propionate biosynthetic process|acetate-CoA ligase activity|ATP binding	rno00010,rno00620,rno00640	Glycolysis / Gluconeogenesis|Pyruvate metabolism|Propanoate metabolism
Acss2	2808.48	0.0691538	-0.825367	0.961209	-0.0570773	0.409163	0.899136	50.3655	49.2562	48.9508	50.9033	49.231	47.68	GeneID:311569,Genbank:XM_006235321.3,RGD:1305489	acyl-CoA synthetase short-chain family member 2		GO:0005654,GO:0005737,GO:0005829,GO:0006085,GO:0008610,GO:0016021,GO:0016208,GO:0019413,GO:0019427,GO:0003987,GO:0019542,GO:0043231	nucleoplasm|cytoplasm|cytosol|acetyl-CoA biosynthetic process|lipid biosynthetic process|integral component of membrane|AMP binding|acetate biosynthetic process|acetyl-CoA biosynthetic process from acetate|acetate-CoA ligase activity|propionate biosynthetic process|intracellular membrane-bounded organelle	rno00010,rno00620,rno00640	Glycolysis / Gluconeogenesis|Pyruvate metabolism|Propanoate metabolism
Acss3	444.177	0.135544	2.56175	1.27212	0.34723	0.0104146	0.191556	3.07958	2.98815	2.53894	3.55234	4.34458	3.44809	GeneID:314800,Genbank:XM_006241302.3,RGD:1307051	acyl-CoA synthetase short-chain family member 3		GO:0003824	catalytic activity	rno00640	Propanoate metabolism
Acta1	61.0839	1.19149	2.4024	7.27237	2.86243	0.0162881	0.254066	0.915951	0.395142	0.25041	0.345186	8.70375	2.74936	GeneID:29437,Genbank:NM_019212.2,RGD:2025	actin, alpha 1, skeletal muscle		GO:0090131,GO:0030175,GO:0005575,GO:0030240,GO:0005737,GO:0005865,GO:0005884,GO:0009612,GO:0043503,GO:0009991,GO:0044297,GO:0010226,GO:0048545,GO:0010628,GO:0048741,GO:0015629,GO:0001725,GO:0030017,GO:0071417,GO:0030027,GO:0005524	mesenchyme migration|filopodium|cellular_component|skeletal muscle thin filament assembly|cytoplasm|striated muscle thin filament|actin filament|response to mechanical stimulus|skeletal muscle fiber adaptation|response to extracellular stimulus|cell body|response to lithium ion|response to steroid hormone|positive regulation of gene expression|skeletal muscle fiber development|actin cytoskeleton|…
Acta2	4185.09	0.108264	-6.88836	0.596352	-0.745764	5.64379e-12	5.65613e-09	156.263	193.546	222.286	129.758	106.616	116.526	GeneID:81633,Genbank:NM_031004.2,RGD:621676	actin, alpha 2, smooth muscle, aorta		GO:0030485,GO:0005737,GO:0044297,GO:0061041,GO:0005856,GO:0006936,GO:0008217,GO:0009615,GO:0010628,GO:0061870,GO:0014829,GO:0061874,GO:0015629,GO:0070374,GO:0072144,GO:0019901,GO:0001725,GO:0090131,GO:0030027,GO:0005524,GO:2000491,GO:0030175	smooth muscle contractile fiber|cytoplasm|cell body|regulation of wound healing|cytoskeleton|muscle contraction|regulation of blood pressure|response to virus|positive regulation of gene expression|positive regulation of hepatic stellate cell migration|vascular smooth muscle contraction|positive regulation of hepatic stellate cell contraction|actin cytoskeleton|positive regulation of ERK1 and ERK…	rno04371,rno04926,rno04270	Apelin signaling pathway|Relaxin signaling pathway|Vascular smooth muscle contraction
Actb	29990	0.0711806	-1.25425	0.939993	-0.0892781	0.209752	0.770472	1242.15	1318.45	1160.48	1269.26	1140.99	1209.39	GeneID:81822,Genbank:NM_031144.3,RGD:628837	actin, beta		GO:0005856,GO:0005886,GO:0005925,GO:0007409,GO:0007623,GO:0009612,GO:0032091,GO:0014069,GO:0015629,GO:0032991,GO:0035267,GO:0035902,GO:0072749,GO:0036464,GO:0097433,GO:0042802,GO:0098973,GO:0098974,GO:0001725,GO:0002102,GO:0005515,GO:0005524,GO:0005634,GO:0005829,GO:0019894,GO:0019901,GO:0030424,GO:0030863,GO:0043209,GO:0030957,GO:0045121,GO:0048870,GO:0050998,GO:0060041,GO:0071257	cytoskeleton|plasma membrane|focal adhesion|axonogenesis|circadian rhythm|response to mechanical stimulus|negative regulation of protein binding|postsynaptic density|actin cytoskeleton|protein-containing complex|NuA4 histone acetyltransferase complex|response to immobilization stress|cellular response to cytochalasin B|cytoplasmic ribonucleoprotein granule|dense body|identical protein binding|str…	rno04015,rno04390,rno04145,rno04210,rno04510,rno04520,rno04530,rno04810,rno04611,rno04670,rno04921,rno04919,rno04971,rno04714,rno05205,rno05225,rno05418,rno05410,rno05412,rno05414,rno05416,rno05132,rno05100,rno05164	Rap1 signaling pathway|Hippo signaling pathway|Phagosome|Apoptosis|Focal adhesion|Adherens junction|Tight junction|Regulation of actin cytoskeleton|Platelet activation|Leukocyte transendothelial migration|Oxytocin signaling pathway|Thyroid hormone signaling pathway|Gastric acid secretion|Thermogenesis|Proteoglycans in cancer|Hepatocellular carcinoma|Fluid shear stress and atherosclerosis|Hypertro…
Actg1	4153.97	0.0996227	-1.19339	0.920897	-0.118888	0.232718	0.793291	105.911	106.462	98.2923	112.207	81.9122	101.829	GeneID:287876,Genbank:XM_017597166.1,RGD:1304556	actin, gamma 1		GO:0045214,GO:0005524,GO:0045335,GO:0005829,GO:0051592,GO:0005856,GO:0005884,GO:0005886,GO:0005925,GO:0009612,GO:0070062,GO:0015629,GO:0071346,GO:0030016,GO:0097433,GO:0031625,GO:0031941,GO:0003674,GO:0042802,GO:0005200,GO:0043209,GO:0005522	sarcomere organization|ATP binding|phagocytic vesicle|cytosol|response to calcium ion|cytoskeleton|actin filament|plasma membrane|focal adhesion|response to mechanical stimulus|extracellular exosome|actin cytoskeleton|cellular response to interferon-gamma|myofibril|dense body|ubiquitin protein ligase binding|filamentous actin|molecular_function|identical protein binding|structural constituent of …	rno04015,rno04390,rno04145,rno04210,rno04510,rno04520,rno04530,rno04810,rno04611,rno04670,rno04921,rno04919,rno04714,rno05205,rno05225,rno05418,rno05410,rno05412,rno05414,rno05416,rno05132,rno05100,rno05164	Rap1 signaling pathway|Hippo signaling pathway|Phagosome|Apoptosis|Focal adhesion|Adherens junction|Tight junction|Regulation of actin cytoskeleton|Platelet activation|Leukocyte transendothelial migration|Oxytocin signaling pathway|Thyroid hormone signaling pathway|Thermogenesis|Proteoglycans in cancer|Hepatocellular carcinoma|Fluid shear stress and atherosclerosis|Hypertrophic cardiomyopathy (HC…
Actg2	114.011	0.289844	-5.32023	0.343401	-1.54203	1.03638e-07	2.9208e-05	4.79055	7.08682	7.35424	3.20323	1.25066	2.37772	GeneID:25365,Genbank:XM_006236728.2,RGD:2027	actin, gamma 2, smooth muscle, enteric		GO:0005737,GO:0008150,GO:0010628,GO:0030027,GO:0030175,GO:0032982,GO:0044297,GO:0071944,GO:0090131,GO:0003674,GO:0005524,GO:0005575	cytoplasm|biological_process|positive regulation of gene expression|lamellipodium|filopodium|myosin filament|cell body|cell periphery|mesenchyme migration|molecular_function|ATP binding|cellular_component	rno04270	Vascular smooth muscle contraction
Actl10	23.8358	0.466899	-0.379161	0.884522	-0.17703	0.704569	0.976529	0.40018	0.374049	0.609539	0.396072	0.505826	0.364	GeneID:100911682,Genbank:XM_003749597.4,RGD:6491130	actin-like 10
Actl6a	305.449	0.14084	0.521939	1.05227	0.0735098	0.601713	0.956609	7.98876	8.43555	7.946	9.64734	8.31098	8.59332	GeneID:361925,Genbank:NM_001039033.1,RGD:1307747	actin-like 6A		GO:0071564,GO:0005575,GO:0005634,GO:0005654,GO:0005886,GO:0006338,GO:0007399,GO:0016514,GO:0021510,GO:0031011,GO:0035267,GO:0003407,GO:0043967,GO:0003674,GO:0043968,GO:0003682	npBAF complex|cellular_component|nucleus|nucleoplasm|plasma membrane|chromatin remodeling|nervous system development|SWI/SNF complex|spinal cord development|Ino80 complex|NuA4 histone acetyltransferase complex|neural retina development|histone H4 acetylation|molecular_function|histone H2A acetylation|chromatin binding	rno04714,rno05225	Thermogenesis|Hepatocellular carcinoma
Actl6b	2.8161	1.31009	-0.637436	0.560545	-0.835099	0.523841	0.937762	0.153792	0.0862499	0.0937001	0.066974	0.0328973	0.092326	GeneID:288563,Genbank:XM_006249120.2,RGD:1307763	actin-like 6B		GO:0005634,GO:0005730,GO:0006338,GO:0006351,GO:0006355,GO:0007399,GO:0016514,GO:0021510,GO:0071565,GO:0003674,GO:0005575	nucleus|nucleolus|chromatin remodeling|transcription, DNA-templated|regulation of transcription, DNA-templated|nervous system development|SWI/SNF complex|spinal cord development|nBAF complex|molecular_function|cellular_component	rno04714,rno05225	Thermogenesis|Hepatocellular carcinoma
Actl7b	6.59242	0.870382	-0.972716	0.55608	-0.846635	0.330694	0.86377	0.328245	0.340902	0.259244	0.158828	0.117023	0.255442	GeneID:313183,Genbank:NM_001025417.1,RGD:1305655	actin-like 7b		GO:0005737,GO:0005856	cytoplasm|cytoskeleton
Actn1	1583.36	0.0798405	1.96262	1.11473	0.156696	0.0496908	0.449548	24.6408	25.8323	26.9796	30.5198	29.7797	29.0477	GeneID:81634,Genbank:NM_031005.3,RGD:70907	actinin, alpha 1		GO:0005178,GO:0005509,GO:0005515,GO:0005622,GO:0005634,GO:0005737,GO:0007015,GO:0005829,GO:0016328,GO:0005884,GO:0017166,GO:0019904,GO:0030017,GO:0030018,GO:0042803,GO:0042995,GO:0030027,GO:0043197,GO:0030168,GO:0044325,GO:0045214,GO:0048041,GO:0001725,GO:0090636,GO:0090637,GO:0048741,GO:0097433,GO:0051015,GO:1903506,GO:0001726,GO:1990357,GO:0003725,GO:0005886,GO:0005903,GO:0005911,GO:0005915,GO:…	integrin binding|calcium ion binding|protein binding|intracellular|nucleus|cytoplasm|actin filament organization|cytosol|lateral plasma membrane|actin filament|vinculin binding|protein domain specific binding|sarcomere|Z disc|protein homodimerization activity|cell projection|lamellipodium|dendritic spine|platelet activation|ion channel binding|sarcomere organization|focal adhesion assembly|stress…	rno04510,rno04520,rno04530,rno04810,rno04670,rno05203,rno05322,rno05146	Focal adhesion|Adherens junction|Tight junction|Regulation of actin cytoskeleton|Leukocyte transendothelial migration|Viral carcinogenesis|Systemic lupus erythematosus|Amoebiasis
Actn2	63.5028	0.327517	-0.727667	0.84773	-0.238324	0.466817	0.9155	1.46314	1.31933	0.769086	0.787098	1.03098	1.29172	GeneID:291245,Genbank:NM_001170325.1,RGD:1308097	actinin alpha 2		GO:0030018,GO:0030035,GO:0030175,GO:0030274,GO:0030374,GO:0030375,GO:0030864,GO:0051695,GO:0031432,GO:0055013,GO:0042391,GO:0070080,GO:0042802,GO:0072659,GO:0086097,GO:1901017,GO:1901018,GO:1903506,GO:2000009,GO:2001137,GO:0005509,GO:0005515,GO:0005546,GO:0005886,GO:0005925,GO:0006936,GO:0008092,GO:0019904,GO:0030017,GO:0042803,GO:0043267,GO:0043268,GO:0044325,GO:0045214,GO:0046983,GO:0048041,GO:…	Z disc|microspike assembly|filopodium|LIM domain binding|ligand-dependent nuclear receptor transcription coactivator activity|thyroid hormone receptor coactivator activity|cortical actin cytoskeleton|actin filament uncapping|titin binding|cardiac muscle cell development|regulation of membrane potential|titin Z domain binding|identical protein binding|protein localization to plasma membrane|phosph…	rno05412	Arrhythmogenic right ventricular cardiomyopathy (ARVC)
Actn3	13.3291	0.947037	2.52477	5.2454	2.39105	0.0115773	0.206728	0.0176636	0.0660408	0.143491	0.038461	1.03905	0.15906	GeneID:171009,Genbank:NM_133424.2,RGD:621792	actinin alpha 3		GO:1903715,GO:0048633,GO:0005903,GO:1904025,GO:0048743,GO:0005925,GO:0051015,GO:0006936,GO:0014728,GO:0014732,GO:0014883,GO:0014894,GO:0060349,GO:0030017,GO:0070885,GO:0030018,GO:0090257,GO:0031448,GO:0090324,GO:0044325,GO:0001649,GO:1900159,GO:0045820,GO:0005509,GO:1901078,GO:0048041,GO:0005622	regulation of aerobic respiration|positive regulation of skeletal muscle tissue growth|brush border|positive regulation of glucose catabolic process to lactate via pyruvate|positive regulation of skeletal muscle fiber development|focal adhesion|actin filament binding|muscle contraction|regulation of the force of skeletal muscle contraction|skeletal muscle atrophy|transition between fast and slow …	rno05412	Arrhythmogenic right ventricular cardiomyopathy (ARVC)
Actn4	5235.77	0.06322	0.115191	1.00506	0.00728241	0.908293	0.994035	56.7805	57.695	56.3742	59.0545	58.8765	59.7324	GeneID:63836,Genbank:XM_008759185.1,RGD:61816	actinin alpha 4		GO:0005622,GO:0005634,GO:0005737,GO:0005829,GO:0031490,GO:0005903,GO:0032991,GO:0005911,GO:0015031,GO:0035257,GO:0035357,GO:0042803,GO:0051272,GO:0042974,GO:0070830,GO:0042981,GO:1900025,GO:0043005,GO:1901224,GO:1902396,GO:1903506,GO:0000977,GO:0001666,GO:0001725,GO:0001882,GO:0003779,GO:0005509,GO:0005515,GO:0015629,GO:0016604,GO:0030018,GO:0030050,GO:0030335,GO:0030374,GO:0044325,GO:0044877,GO:…	intracellular|nucleus|cytoplasm|cytosol|chromatin DNA binding|brush border|protein-containing complex|cell-cell junction|protein transport|nuclear hormone receptor binding|peroxisome proliferator activated receptor signaling pathway|protein homodimerization activity|positive regulation of cellular component movement|retinoic acid receptor binding|bicellular tight junction assembly|regulation of a…	rno04510,rno04520,rno04530,rno04810,rno04670,rno05203,rno05322,rno05146	Focal adhesion|Adherens junction|Tight junction|Regulation of actin cytoskeleton|Leukocyte transendothelial migration|Viral carcinogenesis|Systemic lupus erythematosus|Amoebiasis
Actr10	599.697	0.107924	-0.264211	0.980429	-0.0285148	0.791617	0.986285	19.8993	22.3658	21.4517	22.0078	21.92	20.7515	GeneID:299121,Genbank:NM_001009602.1,RGD:1306515	actin-related protein 10 homolog		GO:0007018,GO:0008150,GO:0003674,GO:0005575,GO:0005869	microtubule-based movement|biological_process|molecular_function|cellular_component|dynactin complex
Actr1a	3231.14	0.0682661	-0.723016	0.966367	-0.0493575	0.46967	0.916134	56.5138	58.9942	55.9575	58.4063	57.3963	55.7105	GeneID:294010,Genbank:XM_006231470.3,RGD:1307025	ARP1 actin-related protein 1 homolog A, centractin alpha		GO:0005737,GO:0005813,GO:0005814,GO:0005869,GO:0007283,GO:0015630,GO:0030137,GO:0043209,GO:0099738,GO:0002177,GO:0003674,GO:0005524	cytoplasm|centrosome|centriole|dynactin complex|spermatogenesis|microtubule cytoskeleton|COPI-coated vesicle|myelin sheath|cell cortex region|manchette|molecular_function|ATP binding
Actr1b	1636.26	0.0839369	-1.42958	0.920191	-0.119995	0.152836	0.704233	28.3442	28.1632	25.1214	26.3783	25.7091	25.6627	GeneID:316333,Genbank:NM_001039028.2,RGD:1307380	ARP1 actin-related protein 1 homolog B, centractin beta		GO:0005813,GO:0005869,GO:0015630,GO:0005524,GO:0005737	centrosome|dynactin complex|microtubule cytoskeleton|ATP binding|cytoplasm
Actr2	3505.71	0.0733451	0.815556	1.04233	0.059817	0.414754	0.900309	45.3336	48.0075	43.2355	47.4369	50.512	49.3747	GeneID:289820,Genbank:XM_017599128.1,RGD:1310826	ARP2 actin-related protein 2 homolog (yeast)		GO:0060271,GO:0030478,GO:0005737,GO:0061003,GO:0033206,GO:0005829,GO:0061825,GO:0034314,GO:0005885,GO:0071346,GO:0005938,GO:0007163,GO:0008092,GO:0008306,GO:0035902,GO:0008356,GO:0071437,GO:0035984,GO:0014069,GO:0045471,GO:0016344,GO:0051015,GO:0016482,GO:0005200,GO:0051321,GO:0030027,GO:0005515,GO:0051653,GO:0030036,GO:0005524	cilium assembly|actin cap|cytoplasm|positive regulation of dendritic spine morphogenesis|meiotic cytokinesis|cytosol|podosome core|Arp2/3 complex-mediated actin nucleation|Arp2/3 protein complex|cellular response to interferon-gamma|cell cortex|establishment or maintenance of cell polarity|cytoskeletal protein binding|associative learning|response to immobilization stress|asymmetric cell division…	rno04530	Tight junction
Actr3	2399.75	0.0754452	-0.511057	0.973628	-0.0385568	0.609311	0.958053	58.973	61.9871	56.044	59.5337	61.311	57.5746	GeneID:81732,Genbank:NM_031068.1,RGD:71024	ARP3 actin-related protein 3 homolog (yeast)		GO:0005884,GO:0005885,GO:0005903,GO:0005911,GO:0030056,GO:0030517,GO:0007163,GO:0030838,GO:0031252,GO:0032092,GO:0032355,GO:0033206,GO:0051321,GO:0051491,GO:0034314,GO:0051653,GO:0051965,GO:0060076,GO:0060271,GO:0000139,GO:0071356,GO:0001726,GO:0071364,GO:0002102,GO:0071503,GO:0061003,GO:0003779,GO:0071560,GO:0005200,GO:0090314,GO:1903078,GO:0005515,GO:1904171,GO:0005524,GO:1905835,GO:0005737,GO:…	actin filament|Arp2/3 protein complex|brush border|cell-cell junction|hemidesmosome|negative regulation of axon extension|establishment or maintenance of cell polarity|positive regulation of actin filament polymerization|cell leading edge|positive regulation of protein binding|response to estradiol|meiotic cytokinesis|meiotic cell cycle|positive regulation of filopodium assembly|Arp2/3 complex-me…	rno04530	Tight junction
Actr3b	25.0749	0.450075	-0.170946	0.948067	-0.0769384	0.864266	0.990356	0.921913	1.42183	1.21699	1.25462	1.28183	0.968541	GeneID:362298,Genbank:NM_001191860.1,RGD:1565759	ARP3 actin-related protein 3 homolog B (yeast)		GO:0005524,GO:0005885,GO:0034314	ATP binding|Arp2/3 protein complex|Arp2/3 complex-mediated actin nucleation	rno04530	Tight junction
Actr5	154.343	0.190028	0.163159	1.02172	0.0310047	0.870393	0.990664	2.76805	2.64047	3.29209	3.0136	3.0822	3.09206	GeneID:362258,Genbank:XM_006235422.2,RGD:1307958	ARP5 actin-related protein 5 homolog		GO:0005737,GO:0006302,GO:0008150,GO:0031011,GO:0070914,GO:0003674,GO:0005575,GO:0005634	cytoplasm|double-strand break repair|biological_process|Ino80 complex|UV-damage excision repair|molecular_function|cellular_component|nucleus
Actr6	242.376	0.151909	-1.15735	0.88527	-0.175811	0.247131	0.804946	7.02069	6.92254	7.3248	6.26467	6.53715	6.66644	GeneID:314718,Genbank:NM_001108081.1,RGD:1304609	ARP6 actin-related protein 6 homolog		GO:0006338,GO:0008150,GO:0003674,GO:0005575,GO:0005634	chromatin remodeling|biological_process|molecular_function|cellular_component|nucleus
Actr8	667.549	0.105817	1.71952	1.13442	0.181954	0.0855195	0.571139	13.7727	14.3817	14.5393	18.0627	16.7723	15.3266	GeneID:361107,Genbank:XM_006252682.3,RGD:1311878	ARP8 actin-related protein 8 homolog		GO:0005634,GO:0005813,GO:0006281,GO:0006310,GO:0006338,GO:0006351,GO:0006355,GO:0008150,GO:0031011,GO:0003674,GO:0005524,GO:0005575	nucleus|centrosome|DNA repair|DNA recombination|chromatin remodeling|transcription, DNA-templated|regulation of transcription, DNA-templated|biological_process|Ino80 complex|molecular_function|ATP binding|cellular_component
Acvr1	1004.07	0.0943118	0.103468	1.00679	0.00975824	0.917592	0.995641	4.98719	4.68798	4.48981	5.24486	4.90545	4.61734	GeneID:79558,Genbank:XM_006234214.3,RGD:620200	activin A receptor type 1		GO:1905007,GO:2000017,GO:2001237,GO:0001707,GO:0001755,GO:0002526,GO:0003143,GO:0004702,GO:0003148,GO:0005025,GO:0003181,GO:0005524,GO:0005887,GO:0009968,GO:0006468,GO:0010862,GO:0016361,GO:0000082,GO:0032926,GO:0018107,GO:0001569,GO:0042803,GO:0001655,GO:0045177,GO:0001701,GO:0045669,GO:0001702,GO:0048641,GO:0050431,GO:0045893,GO:0045944,GO:0051145,GO:0060037,GO:0060412,GO:0060389,GO:0060923,GO:…	positive regulation of epithelial to mesenchymal transition involved in endocardial cushion formation|positive regulation of determination of dorsal identity|negative regulation of extrinsic apoptotic signaling pathway|mesoderm formation|neural crest cell migration|acute inflammatory response|embryonic heart tube morphogenesis|signal transducer, downstream of receptor, with serine/threonine kinas…	rno04350,rno04060,rno04550,rno05418	TGF-beta signaling pathway|Cytokine-cytokine receptor interaction|Signaling pathways regulating pluripotency of stem cells|Fluid shear stress and atherosclerosis
Acvr1b	597.718	0.112707	-0.412047	0.968323	-0.0464404	0.680305	0.975209	6.48814	7.00878	6.97587	7.47921	6.9273	6.1323	GeneID:29381,Genbank:NM_199230.1,RGD:735207	activin A receptor type 1B		GO:0005887,GO:0006355,GO:0006468,GO:0007165,GO:0007417,GO:0032924,GO:0009966,GO:0032927,GO:0009986,GO:0034711,GO:0010628,GO:0038092,GO:0043235,GO:0045648,GO:0045944,GO:0046332,GO:0046545,GO:0000082,GO:0001701,GO:0001942,GO:0004674,GO:0004675,GO:0004702,GO:0005524,GO:0005829,GO:0010629,GO:0010862,GO:0016361,GO:0017002,GO:0018107,GO:0046777,GO:0019838,GO:0046872,GO:0023014,GO:0048179,GO:0030308,GO:…	integral component of plasma membrane|regulation of transcription, DNA-templated|protein phosphorylation|signal transduction|central nervous system development|activin receptor signaling pathway|regulation of signal transduction|positive regulation of activin receptor signaling pathway|cell surface|inhibin binding|positive regulation of gene expression|nodal signaling pathway|receptor complex|pos…	rno04350,rno04060,rno04550	TGF-beta signaling pathway|Cytokine-cytokine receptor interaction|Signaling pathways regulating pluripotency of stem cells
Acvr1c	49.9718	0.452969	5.67871	5.94748	2.57228	1.35715e-08	5.88158e-06	0.400151	0.398957	0.352153	2.26537	3.88032	0.987582	GeneID:245921,Genbank:NM_139090.1,RGD:621789	activin A receptor type 1C		GO:0005886,GO:0006468,GO:0007181,GO:0007368,GO:0009749,GO:0023014,GO:0030154,GO:0009986,GO:0014070,GO:0030262,GO:0030901,GO:0046676,GO:0032868,GO:0046872,GO:0048179,GO:0033993,GO:0048185,GO:0001541,GO:0070700,GO:0001701,GO:1901164,GO:0002021,GO:0004674,GO:0004702,GO:0005524,GO:0005737,GO:0016361,GO:0019838,GO:0019915,GO:0038092,GO:0021549,GO:0038100,GO:0021766,GO:0042493,GO:0042981,GO:0043280,GO:…	plasma membrane|protein phosphorylation|transforming growth factor beta receptor complex assembly|determination of left/right symmetry|response to glucose|signal transduction by protein phosphorylation|cell differentiation|cell surface|response to organic cyclic compound|apoptotic nuclear changes|midbrain development|negative regulation of insulin secretion|response to insulin|metal ion binding|a…	rno04350,rno04550	TGF-beta signaling pathway|Signaling pathways regulating pluripotency of stem cells
Acvr2a	1553.5	0.0909147	-0.0198377	0.998751	-0.00180354	0.984173	0.998053	17.2664	19.5228	18.0821	17.4929	20.579	18.6519	GeneID:29263,Genbank:XM_008761703.2,RGD:70911	activin A receptor type 2A		GO:0006468,GO:0007283,GO:0007368,GO:0007498,GO:0016362,GO:0017002,GO:0008584,GO:0009952,GO:0019838,GO:0023014,GO:0030165,GO:0034673,GO:0034711,GO:0030501,GO:0042713,GO:0043084,GO:0001702,GO:0048179,GO:0048185,GO:0043235,GO:0001934,GO:0004674,GO:0004675,GO:0004702,GO:0005524,GO:0048706,GO:0005737,GO:0050999,GO:0009966,GO:0009986,GO:0010033,GO:0010862,GO:0030509,GO:0015026,GO:0016021,GO:0030510,GO:…	protein phosphorylation|spermatogenesis|determination of left/right symmetry|mesoderm development|activin receptor activity, type II|activin-activated receptor activity|male gonad development|anterior/posterior pattern specification|growth factor binding|signal transduction by protein phosphorylation|PDZ domain binding|inhibin-betaglycan-ActRII complex|inhibin binding|positive regulation of bone …	rno04350,rno04060,rno04550,rno05418	TGF-beta signaling pathway|Cytokine-cytokine receptor interaction|Signaling pathways regulating pluripotency of stem cells|Fluid shear stress and atherosclerosis
Acvr2b	807.098	0.100248	1.18189	1.08559	0.118483	0.23725	0.798662	3.88705	3.67138	4.30448	4.52065	4.43558	4.36385	GeneID:25366,Genbank:XM_006244072.3,RGD:2028	activin A receptor type 2B		GO:0001974,GO:0004674,GO:0004675,GO:0004702,GO:0004712,GO:0007507,GO:0005524,GO:0009749,GO:0005737,GO:0009791,GO:0009952,GO:0030509,GO:0009966,GO:0031016,GO:0016021,GO:0032147,GO:0032924,GO:0000122,GO:0048185,GO:0032927,GO:0001501,GO:0001702,GO:0048617,GO:0001822,GO:0048705,GO:0001946,GO:0050431,GO:0060021,GO:0005886,GO:0006355,GO:0006468,GO:0007165,GO:0007368,GO:0019838,GO:0007389,GO:0007498,GO:…	blood vessel remodeling|protein serine/threonine kinase activity|transmembrane receptor protein serine/threonine kinase activity|signal transducer, downstream of receptor, with serine/threonine kinase activity|protein serine/threonine/tyrosine kinase activity|heart development|ATP binding|response to glucose|cytoplasm|post-embryonic development|anterior/posterior pattern specification|BMP signali…	rno04350,rno04060,rno04550,rno05418	TGF-beta signaling pathway|Cytokine-cytokine receptor interaction|Signaling pathways regulating pluripotency of stem cells|Fluid shear stress and atherosclerosis
Acvrl1	1135.9	0.091351	1.47395	1.09782	0.134647	0.140495	0.687262	8.83748	8.73265	8.50977	10.5993	10.0953	8.9627	GeneID:25237,Genbank:XM_006242303.3,RGD:2029	activin A receptor like type 1		GO:0004675,GO:0004702,GO:0005024,GO:0005025,GO:0005524,GO:0005886,GO:0009986,GO:0010596,GO:0005887,GO:0010629,GO:0006355,GO:0010862,GO:0016361,GO:0019901,GO:0023014,GO:0045893,GO:0030308,GO:0045944,GO:0030336,GO:0046332,GO:0030425,GO:0046872,GO:0048185,GO:0048514,GO:0001525,GO:0098821,GO:0050431,GO:0001666,GO:2000279,GO:0001701,GO:0051291,GO:0001937,GO:0001938,GO:0001946,GO:0001974,GO:0003203,GO:…	transmembrane receptor protein serine/threonine kinase activity|signal transducer, downstream of receptor, with serine/threonine kinase activity|transforming growth factor beta-activated receptor activity|transforming growth factor beta receptor activity, type I|ATP binding|plasma membrane|cell surface|negative regulation of endothelial cell migration|integral component of plasma membrane|negativ…
Acy1	1519.63	0.115263	-2.39546	0.825817	-0.276107	0.0165997	0.255939	53.001	49.281	51.7855	52.5363	35.7257	43.3799	GeneID:300981,Genbank:XM_006243715.3,RGD:2030	aminoacylase 1		GO:0006520,GO:0008237,GO:0030163,GO:0046872,GO:0004046,GO:0005737,GO:0006508	cellular amino acid metabolic process|metallopeptidase activity|protein catabolic process|metal ion binding|aminoacylase activity|cytoplasm|proteolysis	rno00220	Arginine biosynthesis
Acy3	365.268	0.128534	0.347937	1.03148	0.0447217	0.727888	0.97766	8.61468	8.34294	8.8935	8.88389	9.75119	8.95462	GeneID:293653,Genbank:XM_008760099.1,RGD:1305394	aminoacylase 3		GO:0016324,GO:0016788,GO:0042802,GO:0046872,GO:0004046,GO:0005737,GO:0016020	apical plasma membrane|hydrolase activity, acting on ester bonds|identical protein binding|metal ion binding|aminoacylase activity|cytoplasm|membrane
Acyp1	114.292	0.2296	0.115512	1.01855	0.0265216	0.908039	0.99402	4.94616	6.52113	6.23852	6.91539	5.12305	6.61587	GeneID:299203,Genbank:XM_017594098.1,RGD:1311327	acylphosphatase 1		GO:0003998	acylphosphatase activity	rno00620	Pyruvate metabolism
Acyp2	60.7985	0.293113	0.578391	1.1247	0.169534	0.563	0.947049	2.10574	2.34674	2.50833	3.13019	2.33878	2.63362	GeneID:364224,Genbank:XM_017599325.1,RGD:1595836	acylphosphatase 2		GO:0003998,GO:0042802	acylphosphatase activity|identical protein binding	rno00620	Pyruvate metabolism
Ada	99.3178	0.271203	-0.048726	0.990882	-0.0132147	0.961138	0.99623	4.53935	3.46224	2.87629	4.58621	2.60228	3.96049	GeneID:24165,Genbank:NM_130399.2,RGD:2031	adenosine deaminase		GO:0002636,GO:0002686,GO:0002906,GO:0004000,GO:0008270,GO:0005615,GO:0005737,GO:0009168,GO:0009897,GO:0009986,GO:0010460,GO:0042542,GO:0016020,GO:0043025,GO:0030054,GO:0043066,GO:0030324,GO:0043103,GO:0043278,GO:0045187,GO:0045580,GO:0001666,GO:0048566,GO:0045582,GO:0050728,GO:0045987,GO:0001701,GO:0050850,GO:0046061,GO:0001821,GO:0050862,GO:0001829,GO:0050870,GO:0001883,GO:0060169,GO:0001889,GO:…	positive regulation of germinal center formation|negative regulation of leukocyte migration|negative regulation of mature B cell apoptotic process|adenosine deaminase activity|zinc ion binding|extracellular space|cytoplasm|purine ribonucleoside monophosphate biosynthetic process|external side of plasma membrane|cell surface|positive regulation of heart rate|response to hydrogen peroxide|membrane|…	rno00230,rno05340	Purine metabolism|Primary immunodeficiency
Adal	256.743	0.175207	0.373619	1.04642	0.0654606	0.708688	0.976529	3.37442	3.59511	3.80402	4.93467	3.57848	3.17598	GeneID:311352,Genbank:XM_008762166.2,RGD:1359517	adenosine deaminase-like		GO:0005829,GO:0006154,GO:0043103,GO:0046103,GO:0004000	cytosol|adenosine catabolic process|hypoxanthine salvage|inosine biosynthetic process|adenosine deaminase activity
Adam10	6487.4	0.0729314	-1.88817	0.908963	-0.137707	0.0590026	0.48711	80.4868	88.0972	82.2912	75.6114	77.119	83.1134	GeneID:29650,Genbank:XM_017595514.1,RGD:2032	ADAM metallopeptidase domain 10		GO:0005615,GO:0005634,GO:0005737,GO:0005794,GO:0007162,GO:0007219,GO:0005798,GO:0008237,GO:0016485,GO:0008284,GO:0017124,GO:0019901,GO:0030307,GO:0000139,GO:0046872,GO:0001701,GO:0051088,GO:0030335,GO:0034205,GO:0051089,GO:0004175,GO:0004222,GO:0097038,GO:0097197,GO:0005802,GO:0006468,GO:0006509,GO:0009986,GO:0010820,GO:0014069,GO:0034612,GO:0016020,GO:0042117,GO:0016021,GO:0042803,GO:0043197,GO:…	extracellular space|nucleus|cytoplasm|Golgi apparatus|negative regulation of cell adhesion|Notch signaling pathway|Golgi-associated vesicle|metallopeptidase activity|protein processing|positive regulation of cell proliferation|SH3 domain binding|protein kinase binding|positive regulation of cell growth|Golgi membrane|metal ion binding|in utero embryonic development|PMA-inducible membrane protein …	rno05010	Alzheimer's disease
Adam11	168.464	0.206321	1.6275	1.26207	0.335788	0.103631	0.609691	1.49907	1.58509	1.10361	1.99926	1.49308	1.97798	GeneID:360638,Genbank:XM_017597403.1,RGD:1307515	ADAM metallopeptidase domain 11		GO:0016021,GO:0004222,GO:0006508,GO:0007229	integral component of membrane|metalloendopeptidase activity|proteolysis|integrin-mediated signaling pathway
Adam12	255.869	0.154503	3.07502	1.39002	0.475101	0.00210485	0.0721181	1.03789	0.970123	0.880548	1.35498	1.51373	1.29021	GeneID:679837,Genbank:XM_017590240.1,RGD:1583652	ADAM metallopeptidase domain 12		GO:0005615,GO:0005654,GO:0005886,GO:0006508,GO:0008150,GO:0016021,GO:0017124,GO:0045766,GO:0046872,GO:0003674,GO:0004222,GO:0005575	extracellular space|nucleoplasm|plasma membrane|proteolysis|biological_process|integral component of membrane|SH3 domain binding|positive regulation of angiogenesis|metal ion binding|molecular_function|metalloendopeptidase activity|cellular_component
Adam15	1470.61	0.0906309	1.26726	1.08286	0.114853	0.205062	0.767183	21.1828	22.6302	20.7218	23.7909	22.6069	25.8688	GeneID:57025,Genbank:XM_006232744.3,RGD:620402	ADAM metallopeptidase domain 15		GO:0070528,GO:0030308,GO:0002418,GO:0098609,GO:0030336,GO:0004222,GO:1900121,GO:0030574,GO:0005178,GO:0005615,GO:0005912,GO:0006508,GO:0006915,GO:0042246,GO:0007229,GO:0042995,GO:0008237,GO:0045087,GO:0008584,GO:0046872,GO:0009986,GO:0001525,GO:0060317,GO:0016021,GO:0001669,GO:0070062,GO:0017124,GO:0001953	protein kinase C signaling|negative regulation of cell growth|immune response to tumor cell|cell-cell adhesion|negative regulation of cell migration|metalloendopeptidase activity|negative regulation of receptor binding|collagen catabolic process|integrin binding|extracellular space|adherens junction|proteolysis|apoptotic process|tissue regeneration|integrin-mediated signaling pathway|cell project…
Adam17	1331.94	0.0857029	-2.16498	0.879317	-0.185545	0.0303889	0.355943	17.2038	17.9186	17.5323	15.1617	17.0773	15.6788	GeneID:57027,Genbank:NM_020306.2,RGD:620404	ADAM metallopeptidase domain 17		GO:0005112,GO:0005138,GO:0005178,GO:0005615,GO:0006509,GO:0005737,GO:0005829,GO:0007155,GO:0007173,GO:0010977,GO:0007219,GO:0015629,GO:0007220,GO:0016020,GO:0016324,GO:0017124,GO:0001666,GO:0032587,GO:0030165,GO:0001934,GO:0032722,GO:0030183,GO:0002467,GO:0002532,GO:0033025,GO:0004222,GO:0033077,GO:0033627,GO:0048536,GO:0048679,GO:0035313,GO:0048870,GO:0050830,GO:0051088,GO:1903265,GO:0051272,GO:…	Notch binding|interleukin-6 receptor binding|integrin binding|extracellular space|membrane protein ectodomain proteolysis|cytoplasm|cytosol|cell adhesion|epidermal growth factor receptor signaling pathway|negative regulation of neuron projection development|Notch signaling pathway|actin cytoskeleton|Notch receptor processing|membrane|apical plasma membrane|SH3 domain binding|response to hypoxia|r…	rno04330,rno05010	Notch signaling pathway|Alzheimer's disease
Adam19	2078.6	0.112904	-1.05159	0.920999	-0.118728	0.29299	0.840295	18.5036	19.8866	13.961	16.1265	18.0836	15.7399	GeneID:303068,Genbank:NM_001160228.1,RGD:1585017	ADAM metallopeptidase domain 19		GO:0005794,GO:0006509,GO:0007507,GO:0008150,GO:0009897,GO:0016021,GO:0017124,GO:0046872,GO:0003674,GO:0004222,GO:0005575	Golgi apparatus|membrane protein ectodomain proteolysis|heart development|biological_process|external side of plasma membrane|integral component of membrane|SH3 domain binding|metal ion binding|molecular_function|metalloendopeptidase activity|cellular_component
Adam1a	75.4135	0.275124	0.881757	1.18312	0.242592	0.377908	0.885671	1.27178	1.12269	1.27348	1.1346	1.77583	1.57292	GeneID:56777,Genbank:NM_020078.1,RGD:621467	ADAM metallopeptidase domain 1A		GO:0006508,GO:0007339,GO:0008237,GO:0008584,GO:0016021,GO:0045121,GO:0046872,GO:0003674,GO:0004222,GO:0005575	proteolysis|binding of sperm to zona pellucida|metallopeptidase activity|male gonad development|integral component of membrane|membrane raft|metal ion binding|molecular_function|metalloendopeptidase activity|cellular_component
Adam22	260.534	0.690973	0.24031	1.12198	0.166048	0.81009	0.988075	1.52502	1.68211	0.403325	0.76342	1.99294	1.44245	GeneID:57033,Genbank:XM_017592940.1,RGD:1585016	ADAM metallopeptidase domain 22		GO:0014037,GO:0016021,GO:0022011,GO:0030424,GO:0042063,GO:0004222,GO:0006508,GO:0008344	Schwann cell differentiation|integral component of membrane|myelination in peripheral nervous system|axon|gliogenesis|metalloendopeptidase activity|proteolysis|adult locomotory behavior
Adam23	1350.44	0.100563	-6.63754	0.6296	-0.667493	3.18965e-11	2.5573e-08	12.7511	14.7848	13.3821	9.86347	7.95757	8.84266	GeneID:301460,Genbank:NM_001029899.1,RGD:1305739	ADAM metallopeptidase domain 23		GO:1990830,GO:0004222,GO:0006508,GO:0016021	cellular response to leukemia inhibitory factor|metalloendopeptidase activity|proteolysis|integral component of membrane
Adam30	2.34867	1.53688	-0.539943	0.562597	-0.829826	0.589236	0.952906	0.0736111	0	0.0597981	0.0160282	0.0314919	0.0294606	GeneID:690547,Genbank:NM_001109600.1,RGD:1594713	ADAM metallopeptidase domain 30		GO:0016021,GO:0046872,GO:1990913,GO:0004222,GO:0006508,GO:0009897	integral component of membrane|metal ion binding|sperm head plasma membrane|metalloendopeptidase activity|proteolysis|external side of plasma membrane
Adam32	18.4832	0.55207	1.33744	1.66828	0.738363	0.181078	0.741134	0.357474	0.127288	0.22471	0.463316	0.43695	0.323606	GeneID:361170,Genbank:XM_008771362.2,RGD:735114	ADAM metallopeptidase domain 32		GO:0004222,GO:0006508,GO:0016021	metalloendopeptidase activity|proteolysis|integral component of membrane
Adam33	1006.75	0.130977	4.97702	1.57121	0.651873	6.45696e-07	0.000143281	14.5336	11.6934	10.0844	22.1958	20.3347	16.6123	GeneID:311425,Genbank:XM_017592341.1,RGD:1305278	ADAM metallopeptidase domain 33		GO:0006508,GO:0008150,GO:0016021,GO:0046872,GO:0003674,GO:0004222,GO:0005575	proteolysis|biological_process|integral component of membrane|metal ion binding|molecular_function|metalloendopeptidase activity|cellular_component
Adam4	150.6	0.220463	-0.439712	0.935014	-0.0969403	0.660145	0.969717	3.10538	2.6704	3.91013	3.89926	2.54634	2.92066	GeneID:57022,Genbank:NM_020305.1,RGD:621470	a disintegrin and metalloprotease domain 4		GO:0016021,GO:0046872,GO:0004222,GO:0006508,GO:0007229	integral component of membrane|metal ion binding|metalloendopeptidase activity|proteolysis|integrin-mediated signaling pathway
Adam4l1	111.723	0.25311	-0.181192	0.968711	-0.0458615	0.856217	0.990356	2.50828	2.01781	2.48438	3.1337	1.67119	2.22167	GeneID:500688,Genbank:NM_001109277.1,RGD:1597022	a disintegrin and metallopeptidase domain 4-like 1
Adam8	153.914	0.193457	0.498626	1.06915	0.0964629	0.618043	0.96083	1.17832	1.29154	1.31702	1.49511	1.53225	1.17048	GeneID:499285,Genbank:XM_006230501.3,RGD:1566394	ADAM metallopeptidase domain 8		GO:0005575,GO:0005737,GO:0005886,GO:0005887,GO:0006508,GO:0006954,GO:0008150,GO:0048247,GO:0008237,GO:0050729,GO:0008270,GO:0050839,GO:0009986,GO:0051044,GO:0051092,GO:0051897,GO:0070245,GO:0070820,GO:0071065,GO:0071133,GO:0000902,GO:0001525,GO:0002102,GO:0002523,GO:0002675,GO:0002693,GO:0003674,GO:0004222,GO:0005509,GO:0022407,GO:0032010,GO:0032127,GO:0033089,GO:0042581,GO:0043406,GO:0043524,GO:…	cellular_component|cytoplasm|plasma membrane|integral component of plasma membrane|proteolysis|inflammatory response|biological_process|lymphocyte chemotaxis|metallopeptidase activity|positive regulation of inflammatory response|zinc ion binding|cell adhesion molecule binding|cell surface|positive regulation of membrane protein ectodomain proteolysis|positive regulation of NF-kappaB transcription…
Adam9	2063.86	0.0754247	1.72282	1.09425	0.129943	0.0849218	0.569044	30.6836	32.9959	33.2523	36.3468	37.0026	36.4016	GeneID:290834,Genbank:NM_001014772.1,RGD:621473	ADAM metallopeptidase domain 9		GO:0006509,GO:0007155,GO:0007160,GO:0007179,GO:0008237,GO:0009986,GO:0042117,GO:0010042,GO:0042542,GO:0016021,GO:0043236,GO:0016323,GO:0046872,GO:0050714,GO:0051044,GO:0051088,GO:0051384,GO:0051549,GO:0051592,GO:0000186,GO:0003674,GO:0004222,GO:0005080,GO:0005178,GO:0005518,GO:0005615,GO:0005737,GO:0005886,GO:0016477,GO:0017124,GO:0030216,GO:0031233,GO:0033627,GO:0033630,GO:0033631,GO:0071222,GO:…	membrane protein ectodomain proteolysis|cell adhesion|cell-matrix adhesion|transforming growth factor beta receptor signaling pathway|metallopeptidase activity|cell surface|monocyte activation|response to manganese ion|response to hydrogen peroxide|integral component of membrane|laminin binding|basolateral plasma membrane|metal ion binding|positive regulation of protein secretion|positive regulat…
Adamts1	1286.15	0.352523	2.51068	1.84686	0.885073	0.0120499	0.211632	13.3399	9.66307	8.43822	28.239	16.759	15.2258	GeneID:79252,Genbank:NM_024400.2,RGD:621241	ADAM metallopeptidase with thrombospondin type 1 motif, 1		GO:0071380,GO:0030728,GO:0001822,GO:0031012,GO:0003674,GO:0031410,GO:0004222,GO:0005578,GO:0005604,GO:0006508,GO:0044691,GO:0007229,GO:0060347,GO:0008201,GO:0001542,GO:0071305,GO:0008270,GO:0071374,GO:0010976	cellular response to prostaglandin E stimulus|ovulation|kidney development|extracellular matrix|molecular_function|cytoplasmic vesicle|metalloendopeptidase activity|proteinaceous extracellular matrix|basement membrane|proteolysis|tooth eruption|integrin-mediated signaling pathway|heart trabecula formation|heparin binding|ovulation from ovarian follicle|cellular response to vitamin D|zinc ion bind…
Adamts10	1393.2	0.0898948	1.15303	1.07449	0.103651	0.248899	0.806107	15.0441	16.0338	15.1716	18.9128	16.6421	15.9128	GeneID:314655,Genbank:NM_001271445.1,RGD:1598320	ADAM metallopeptidase with thrombospondin type 1 motif, 10		GO:0031012,GO:0046872,GO:0001527,GO:0004222,GO:0006508	extracellular matrix|metal ion binding|microfibril|metalloendopeptidase activity|proteolysis
Adamts12	2045.26	0.0992631	-4.27339	0.745257	-0.42419	1.92521e-05	0.00239308	12.3175	14.1595	15.1365	12.104	9.80468	10.1894	GeneID:294809,Genbank:NM_001106420.3,RGD:1307323	ADAM metallopeptidase with thrombospondin type 1 motif, 12		GO:1902203,GO:0007160,GO:1902548,GO:0008150,GO:2001113,GO:0016477,GO:0030167,GO:0031012,GO:0032331,GO:0046872,GO:0050727,GO:0051603,GO:0071347,GO:0071356,GO:0003674,GO:0071773,GO:0004222,GO:1901509,GO:0005575	negative regulation of hepatocyte growth factor receptor signaling pathway|cell-matrix adhesion|negative regulation of cellular response to vascular endothelial growth factor stimulus|biological_process|negative regulation of cellular response to hepatocyte growth factor stimulus|cell migration|proteoglycan catabolic process|extracellular matrix|negative regulation of chondrocyte differentiation|…
Adamts13	80.9781	0.282687	-0.749782	0.863367	-0.211954	0.453386	0.911224	1.05286	0.818365	1.0241	0.977335	0.580815	1.02017	GeneID:102554393,Genbank:XM_006233879.2,RGD:1311594	ADAM metallopeptidase with thrombospondin type 1 motif, 13		GO:0071222,GO:0005615,GO:0071346,GO:0071353,GO:0006508,GO:0008233,GO:0009636,GO:0014075,GO:0071356,GO:0034341,GO:0034612,GO:0035864,GO:0043171,GO:0004175,GO:0046872,GO:0070670,GO:0004222	cellular response to lipopolysaccharide|extracellular space|cellular response to interferon-gamma|cellular response to interleukin-4|proteolysis|peptidase activity|response to toxic substance|response to amine|cellular response to tumor necrosis factor|response to interferon-gamma|response to tumor necrosis factor|response to potassium ion|peptide catabolic process|endopeptidase activity|metal io…
Adamts14	361.151	0.146006	0.275087	1.02823	0.0401645	0.783249	0.984805	3.93612	3.58735	2.97026	3.71891	4.10484	3.35883	GeneID:309837,Genbank:XM_006256449.3,RGD:1308899	ADAM metallopeptidase with thrombospondin type 1 motif, 14		GO:0005576,GO:0006508,GO:0008150,GO:0008233,GO:0008237,GO:0030199,GO:0046872,GO:0003674,GO:0004222,GO:0005575	extracellular region|proteolysis|biological_process|peptidase activity|metallopeptidase activity|collagen fibril organization|metal ion binding|molecular_function|metalloendopeptidase activity|cellular_component
Adamts15	1165.37	0.120426	-3.20381	0.765343	-0.385823	0.00135623	0.0548779	8.90545	11.2131	13.0215	9.30436	8.21126	8.71809	GeneID:300474,Genbank:NM_001106810.1,RGD:1309770	ADAM metallopeptidase with thrombospondin type 1 motif, 15		GO:0005615,GO:0006508,GO:0007229,GO:0008201,GO:0008270,GO:0009986,GO:0050840,GO:0004175,GO:0004222,GO:0005578	extracellular space|proteolysis|integrin-mediated signaling pathway|heparin binding|zinc ion binding|cell surface|extracellular matrix binding|endopeptidase activity|metalloendopeptidase activity|proteinaceous extracellular matrix
Adamts16	909.701	0.155688	-0.583545	0.938969	-0.0908506	0.559527	0.946314	10.463	9.16587	6.42547	10.2128	7.10419	8.02513	GeneID:306664,Genbank:XM_003748684.4,RGD:1310046	ADAM metallopeptidase with thrombospondin type 1 motif, 16		GO:0006508,GO:0046872,GO:0048232,GO:1902017,GO:0001658,GO:0003073,GO:0004222	proteolysis|metal ion binding|male gamete generation|regulation of cilium assembly|branching involved in ureteric bud morphogenesis|regulation of systemic arterial blood pressure|metalloendopeptidase activity
Adamts17	690.784	0.292466	-2.68397	0.580364	-0.784971	0.0072753	0.157377	7.18862	7.61512	6.88849	5.73031	2.82795	4.46436	GeneID:293004,Genbank:XM_006229360.3,RGD:1308783	ADAM metallopeptidase with thrombospondin type 1 motif, 17		GO:0046872,GO:0003676,GO:0004222,GO:0006508	metal ion binding|nucleic acid binding|metalloendopeptidase activity|proteolysis
Adamts18	4.39669	1.27168	0.204301	1.19732	0.259806	0.838118	0.990022	0.0267613	0.0125069	0.122285	0.145676	0	0.053552	GeneID:361412,Genbank:NM_001191944.1,RGD:1560118	ADAM metallopeptidase with thrombospondin type 1 motif, 18		GO:0046872,GO:0090331,GO:0001654,GO:0004222,GO:0006508	metal ion binding|negative regulation of platelet aggregation|eye development|metalloendopeptidase activity|proteolysis
Adamts19	11.9152	0.652387	-0.272508	0.884062	-0.17778	0.785232	0.984952	0.107869	0.174153	0.0896191	0.117438	0.136346	0.0883048	GeneID:361332,Genbank:XM_006254755.3,RGD:1308359	ADAM metallopeptidase with thrombospondin type 1 motif, 19		GO:0046872,GO:0004222,GO:0006508,GO:0007229	metal ion binding|metalloendopeptidase activity|proteolysis|integrin-mediated signaling pathway
Adamts2	4225.68	0.106599	-0.557784	0.959624	-0.0594594	0.576992	0.949594	38.1738	32.4931	29.2663	35.3601	28.2505	35.5619	GeneID:287899,Genbank:NM_001137622.1,RGD:1565950	ADAM metallopeptidase with thrombospondin type 1 motif, 2		GO:0005578,GO:0005615,GO:0007229,GO:0007283,GO:0008150,GO:0008233,GO:0008270,GO:0016485,GO:0030199,GO:0030324,GO:0043588,GO:0003674,GO:0004222,GO:0005575	proteinaceous extracellular matrix|extracellular space|integrin-mediated signaling pathway|spermatogenesis|biological_process|peptidase activity|zinc ion binding|protein processing|collagen fibril organization|lung development|skin development|molecular_function|metalloendopeptidase activity|cellular_component
Adamts20	5972.48	0.0800776	-0.70936	0.961392	-0.0568039	0.478101	0.920621	40.3231	38.5966	37.7777	42.768	34.993	38.3344	GeneID:315263,Genbank:XM_008765879.2,RGD:1307725	ADAM metallopeptidase with thrombospondin type 1 motif, 20		GO:0006508,GO:0008270,GO:0009967,GO:0030198,GO:0043066,GO:0045636,GO:0046872,GO:0048070,GO:0004175,GO:0004222,GO:0005615	proteolysis|zinc ion binding|positive regulation of signal transduction|extracellular matrix organization|negative regulation of apoptotic process|positive regulation of melanocyte differentiation|metal ion binding|regulation of developmental pigmentation|endopeptidase activity|metalloendopeptidase activity|extracellular space
Adamts3	90.9127	0.259707	0.382583	1.0713	0.0993593	0.702029	0.976529	0.769329	0.733621	0.544478	0.862957	0.598418	0.808628	GeneID:305253,Genbank:XM_006250774.3,RGD:1310750	ADAM metallopeptidase with thrombospondin type 1, motif 3		GO:0007229,GO:0008233,GO:0010573,GO:0016485,GO:0032964,GO:0046872,GO:1900748,GO:0004175,GO:0004222,GO:0005615	integrin-mediated signaling pathway|peptidase activity|vascular endothelial growth factor production|protein processing|collagen biosynthetic process|metal ion binding|positive regulation of vascular endothelial growth factor signaling pathway|endopeptidase activity|metalloendopeptidase activity|extracellular space
Adamts4	488.614	0.174016	-2.03739	0.78212	-0.354539	0.041611	0.414279	8.14733	8.35276	8.48883	5.0875	9.42786	5.73815	GeneID:66015,Genbank:NM_023959.1,RGD:621242	ADAM metallopeptidase with thrombospondin type 1 motif, 4		GO:0004222,GO:0005578,GO:0005615,GO:0006508,GO:0008237,GO:0016607,GO:0042742,GO:0002020,GO:0044691,GO:0046872	metalloendopeptidase activity|proteinaceous extracellular matrix|extracellular space|proteolysis|metallopeptidase activity|nuclear speck|defense response to bacterium|protease binding|tooth eruption|metal ion binding
Adamts5	1001.92	0.138147	-1.87086	0.835984	-0.258453	0.0613641	0.495418	20.744	23.1824	15.6874	17.5127	14.6548	19.3717	GeneID:304135,Genbank:NM_198761.1,RGD:735196	ADAM metallopeptidase with thrombospondin type 1 motif, 5		GO:0005578,GO:0005615,GO:0006508,GO:0007229,GO:0008201,GO:0008270,GO:0042742,GO:0044691,GO:0050840,GO:0003674,GO:0004222,GO:0005575	proteinaceous extracellular matrix|extracellular space|proteolysis|integrin-mediated signaling pathway|heparin binding|zinc ion binding|defense response to bacterium|tooth eruption|extracellular matrix binding|molecular_function|metalloendopeptidase activity|cellular_component
Adamts6	349.384	0.143493	0.954318	1.09957	0.136938	0.339923	0.868396	2.08904	2.18268	1.72507	2.21553	2.50396	2.11421	GeneID:361886,Genbank:XM_008760707.2,RGD:1307678	ADAM metallopeptidase with thrombospondin type 1 motif, 6		GO:0007507,GO:0008233,GO:0035904,GO:0046872,GO:0060976,GO:0003279,GO:0004222,GO:0006508	heart development|peptidase activity|aorta development|metal ion binding|coronary vasculature development|cardiac septum development|metalloendopeptidase activity|proteolysis
Adamts7	542.96	0.137483	-1.31312	0.882378	-0.180531	0.189144	0.751957	2.90195	3.22343	3.95657	3.24169	2.67457	3.27595	GeneID:315879,Genbank:NM_001047101.1,RGD:1306713	ADAM metallopeptidase with thrombospondin type 1 motif, 7		GO:0005615,GO:0006508,GO:0008237,GO:0009986,GO:0032331,GO:0046872,GO:0051603,GO:0071347,GO:0071356,GO:0071773,GO:0004222,GO:0005578	extracellular space|proteolysis|metallopeptidase activity|cell surface|negative regulation of chondrocyte differentiation|metal ion binding|proteolysis involved in cellular protein catabolic process|cellular response to interleukin-1|cellular response to tumor necrosis factor|cellular response to BMP stimulus|metalloendopeptidase activity|proteinaceous extracellular matrix
Adamts8	6.51597	0.91404	0.155652	1.10364	0.142272	0.876308	0.990831	0.0779971	0.0972055	0.0660012	0.183985	0.0417104	0.0520267	GeneID:300475,Genbank:XM_003750455.4,RGD:1308511	ADAM metallopeptidase with thrombospondin type 1 motif, 8		GO:0008270,GO:0004222,GO:0005578,GO:0006508	zinc ion binding|metalloendopeptidase activity|proteinaceous extracellular matrix|proteolysis
Adamts9	1308.03	0.267654	0.992034	1.20207	0.265522	0.321181	0.85796	4.88033	5.03038	4.17385	7.74637	4.22728	5.55463	GeneID:312566,Genbank:XM_006236916.3,RGD:1306889	ADAM metallopeptidase with thrombospondin type 1 motif, 9		GO:0043231,GO:0004222,GO:0045636,GO:0005578,GO:0048070,GO:0005615,GO:0005783,GO:0006508,GO:0007229,GO:0090673,GO:0008237,GO:1903671,GO:0008270,GO:0009986,GO:0010596,GO:0003179,GO:0030198,GO:0003229,GO:0035909,GO:0004175	intracellular membrane-bounded organelle|metalloendopeptidase activity|positive regulation of melanocyte differentiation|proteinaceous extracellular matrix|regulation of developmental pigmentation|extracellular space|endoplasmic reticulum|proteolysis|integrin-mediated signaling pathway|endothelial cell-matrix adhesion|metallopeptidase activity|negative regulation of sprouting angiogenesis|zinc io…
Adamtsl1	5203.78	0.0720726	-0.851964	0.958332	-0.0614033	0.394234	0.890894	32.514	35.1984	31.9068	34.345	31.4369	33.0127	GeneID:362539,Genbank:XM_017593921.1,RGD:1306439	ADAMTS-like 1		GO:0003674,GO:0005575,GO:0008150	molecular_function|cellular_component|biological_process
Adamtsl2	254.646	0.193324	-1.41854	0.826888	-0.274237	0.156034	0.708854	3.50178	3.00357	5.00608	3.61807	2.76123	3.44875	GeneID:311827,Genbank:XM_231125.8,RGD:1305459	ADAMTS-like 2		GO:0008233,GO:0030198,GO:0030512,GO:0050436,GO:0060481,GO:0005576,GO:0005578,GO:0006508	peptidase activity|extracellular matrix organization|negative regulation of transforming growth factor beta receptor signaling pathway|microfibril binding|lobar bronchus epithelium development|extracellular region|proteinaceous extracellular matrix|proteolysis
Adamtsl3	3264.33	0.240509	1.74987	1.33872	0.420859	0.0801408	0.555101	25.4791	18.258	14.5392	27.603	27.3475	25.841	GeneID:308787,Genbank:NM_001107533.2,RGD:1305155	ADAMTS-like 3		GO:0043231	intracellular membrane-bounded organelle
Adamtsl4	2451.42	0.0781292	-1.00996	0.946774	-0.0789074	0.312514	0.852428	25.6982	25.2236	27.6343	26.2935	24.2424	26.3772	GeneID:310670,Genbank:XM_017590903.1,RGD:1561012	ADAMTS-like 4		GO:0005578,GO:0005614,GO:0005615,GO:0006508,GO:0006915,GO:0008233,GO:0030198,GO:0043065,GO:0002020,GO:0002064	proteinaceous extracellular matrix|interstitial matrix|extracellular space|proteolysis|apoptotic process|peptidase activity|extracellular matrix organization|positive regulation of apoptotic process|protease binding|epithelial cell development
Adamtsl5	860.582	0.105418	0.387191	1.0287	0.0408167	0.698615	0.976529	10.8925	9.74404	10.7357	11.3629	10.0702	11.9206	GeneID:314626,Genbank:XM_006240915.3,RGD:1305607	ADAMTS-like 5		GO:0005578,GO:0008201,GO:0001527,GO:0005576	proteinaceous extracellular matrix|heparin binding|microfibril|extracellular region
Adap1	693.153	0.119035	0.533743	1.04502	0.063534	0.593519	0.953997	12.7962	12.7617	14.1014	16.794	13.082	13.0371	GeneID:171097,Genbank:NM_133567.2,RGD:621418	ArfGAP with dual PH domains 1		GO:0005737,GO:0005829,GO:0005886,GO:0043087,GO:0043547,GO:0046872,GO:0048016,GO:1902936,GO:0005096,GO:0005547,GO:0005634	cytoplasm|cytosol|plasma membrane|regulation of GTPase activity|positive regulation of GTPase activity|metal ion binding|inositol phosphate-mediated signaling|phosphatidylinositol bisphosphate binding|GTPase activator activity|phosphatidylinositol-3,4,5-trisphosphate binding|nucleus
Adap2	204.889	0.17254	-1.28437	0.857611	-0.221605	0.199012	0.762349	3.586	4.16854	4.3068	3.8843	3.17342	3.64261	GeneID:56826,Genbank:XM_017597484.1,RGD:708487	ArfGAP with dual PH domains 2		GO:0043231,GO:0005886,GO:0005546,GO:0043325,GO:0005547,GO:0043533,GO:0007507,GO:0005737,GO:0005740,GO:0043547,GO:0016020,GO:0005829,GO:0046872,GO:0016192,GO:0005096,GO:1902936,GO:0031267,GO:0032012,GO:0005545	intracellular membrane-bounded organelle|plasma membrane|phosphatidylinositol-4,5-bisphosphate binding|phosphatidylinositol-3,4-bisphosphate binding|phosphatidylinositol-3,4,5-trisphosphate binding|inositol 1,3,4,5 tetrakisphosphate binding|heart development|cytoplasm|mitochondrial envelope|positive regulation of GTPase activity|membrane|cytosol|metal ion binding|vesicle-mediated transport|GTPase…
Adar	1171.99	0.101873	-1.27875	0.91366	-0.13027	0.200986	0.766061	7.48195	6.19719	6.28073	6.77526	5.90156	6.19405	GeneID:81635,Genbank:XM_006232774.3,RGD:71099	adenosine deaminase, RNA-specific		GO:0003677,GO:0003723,GO:0003726,GO:0005634,GO:0005654,GO:0008150,GO:0005730,GO:0009615,GO:0016553,GO:0016607,GO:0030218,GO:0044530,GO:0031054,GO:0035196,GO:0045070,GO:0045071,GO:0001649,GO:1900369,GO:0045087,GO:0001701,GO:0046872,GO:0002244,GO:0002566,GO:0003674,GO:0005737,GO:0006351,GO:0006355,GO:0006382,GO:0035280,GO:0006397,GO:0006606,GO:0035455,GO:0006611,GO:0043066,GO:0051607,GO:0044387,GO:…	DNA binding|RNA binding|double-stranded RNA adenosine deaminase activity|nucleus|nucleoplasm|biological_process|nucleolus|response to virus|base conversion or substitution editing|nuclear speck|erythrocyte differentiation|supraspliceosomal complex|pre-miRNA processing|production of miRNAs involved in gene silencing by miRNA|positive regulation of viral genome replication|negative regulation of vi…	rno04623,rno05162,rno05164	Cytosolic DNA-sensing pathway|Measles|Influenza A
Adarb1	1460.23	0.0888092	4.80485	1.34417	0.426715	1.54865e-06	0.000299189	8.10762	8.20342	8.97377	12.593	11.9304	10.6674	GeneID:25367,Genbank:XM_017601551.1,RGD:2033	adenosine deaminase, RNA-specific, B1		GO:0003726,GO:0004000,GO:0005515,GO:0005634,GO:0005654,GO:0007274,GO:0005730,GO:0007420,GO:0008285,GO:0016553,GO:0044387,GO:0016556,GO:0021610,GO:0045070,GO:0046872,GO:0003723,GO:0097049,GO:0050685,GO:0050884,GO:0003725,GO:0005829,GO:0006382,GO:0006396,GO:0021618,GO:0021965,GO:0006397,GO:0030336,GO:0051726,GO:0035264,GO:0042803,GO:0060384,GO:0060415,GO:0061744	double-stranded RNA adenosine deaminase activity|adenosine deaminase activity|protein binding|nucleus|nucleoplasm|neuromuscular synaptic transmission|nucleolus|brain development|negative regulation of cell proliferation|base conversion or substitution editing|negative regulation of protein kinase activity by regulation of protein phosphorylation|mRNA modification|facial nerve morphogenesis|positi…
Adarb2	173.564	0.219763	-0.283772	0.957694	-0.0623627	0.776585	0.983465	0.852885	0.828871	1.33063	0.934694	0.857823	1.18113	GeneID:117088,Genbank:XM_008771689.2,RGD:621519	adenosine deaminase, RNA-specific, B2		GO:0006396,GO:0006397,GO:0046872,GO:0003723,GO:0004000,GO:0005634	RNA processing|mRNA processing|metal ion binding|RNA binding|adenosine deaminase activity|nucleus
Adat1	117.375	0.21829	0.368741	1.05738	0.0804925	0.712321	0.976529	1.34474	1.10239	1.33192	1.56003	1.24962	1.32342	GeneID:690810,Genbank:XM_008772535.2,RGD:1591020	adenosine deaminase, tRNA-specific 1		GO:0003723,GO:0008033,GO:0008251	RNA binding|tRNA processing|tRNA-specific adenosine deaminase activity
Adat2	33.8403	0.386582	0.765449	1.22766	0.295909	0.444004	0.910659	1.45474	1.35975	1.08618	1.8167	1.73894	1.41273	GeneID:361453,Genbank:NM_001115028.1,RGD:1309642	adenosine deaminase, tRNA-specific 2
Adat3	43.7189	0.359574	0.847076	1.23506	0.304586	0.396953	0.893855	0.915314	1.61238	1.60866	1.80139	1.54375	1.93731	GeneID:100125374,Genbank:XM_017594558.1,RGD:1642417	adenosine deaminase, tRNA-specific 3		GO:0046872,GO:0008033,GO:0009451,GO:0019239	metal ion binding|tRNA processing|RNA modification|deaminase activity
Adck1	136.153	0.201973	0.111024	1.01566	0.0224239	0.911598	0.994541	1.45347	1.41806	1.43282	1.45535	1.74743	1.32688	GeneID:366698,Genbank:XM_017594261.1,RGD:1308263	aarF domain containing kinase 1		GO:0004672,GO:0005524,GO:0006468	protein kinase activity|ATP binding|protein phosphorylation
Adck2	435.075	0.132149	-1.00695	0.91189	-0.133068	0.313957	0.853121	6.68001	6.36441	6.55026	7.10092	5.39671	5.99523	GeneID:312258,Genbank:NM_001107855.1,RGD:1311058	aarF domain containing kinase 2		GO:0016301,GO:0016310	kinase activity|phosphorylation
Adck3	351.204	0.145051	2.29079	1.259	0.332282	0.0219753	0.30169	6.04102	5.53762	6.56824	7.69775	9.12032	6.84119	GeneID:360887,Genbank:XM_006250387.1,RGD:1308245	aarF domain containing kinase 3		GO:0016310,GO:0005739,GO:0031314,GO:0006468,GO:0006744,GO:0043531,GO:0016021,GO:0016301,GO:0004672,GO:0005524	phosphorylation|mitochondrion|extrinsic component of mitochondrial inner membrane|protein phosphorylation|ubiquinone biosynthetic process|ADP binding|integral component of membrane|kinase activity|protein kinase activity|ATP binding
Adck4	282.216	0.146278	0.919577	1.09772	0.134514	0.357794	0.878597	5.6946	6.60022	6.10635	7.41492	7.04071	6.47262	GeneID:308453,Genbank:XM_017589119.1,RGD:1311356	aarF domain containing kinase 4		GO:0031314,GO:0005739,GO:0031966,GO:0005829,GO:0005886,GO:0006468,GO:0006744,GO:0016021,GO:0016301,GO:0004672,GO:0021692,GO:0005524	extrinsic component of mitochondrial inner membrane|mitochondrion|mitochondrial membrane|cytosol|plasma membrane|protein phosphorylation|ubiquinone biosynthetic process|integral component of membrane|kinase activity|protein kinase activity|cerebellar Purkinje cell layer morphogenesis|ATP binding
Adck5	209.787	0.162039	0.895154	1.10577	0.14505	0.370705	0.883887	5.20036	4.90821	5.07459	6.02072	5.50771	5.83776	GeneID:362943,Genbank:NM_001135798.1,RGD:1305504	aarF domain containing kinase 5		GO:0016021	integral component of membrane
Adcy1	5923.13	0.198066	0.479604	1.06806	0.0949931	0.631509	0.963578	25.2003	19.4149	18.9276	27.7334	24.5584	18.0845	GeneID:305509,Genbank:XM_017599234.1,RGD:1309318	adenylate cyclase 1		GO:0042493,GO:0007616,GO:0005524,GO:0042752,GO:0007623,GO:0005634,GO:0046872,GO:0008074,GO:0005737,GO:0005886,GO:0006171,GO:0008294,GO:0006182,GO:0009190,GO:0007165,GO:0010226,GO:0007189,GO:0016021,GO:0007193,GO:0004016,GO:0019933,GO:0007409,GO:0035556,GO:0007420,GO:0004383	response to drug|long-term memory|ATP binding|regulation of circadian rhythm|circadian rhythm|nucleus|metal ion binding|guanylate cyclase complex, soluble|cytoplasm|plasma membrane|cAMP biosynthetic process|calcium- and calmodulin-responsive adenylate cyclase activity|cGMP biosynthetic process|cyclic nucleotide biosynthetic process|signal transduction|response to lithium ion|adenylate cyclase-act…	rno00230,rno04015,rno04371,rno04020,rno04072,rno04024,rno04022,rno04114,rno04540,rno04611,rno04062,rno04911,rno04923,rno04912,rno04913,rno04915,rno04914,rno04921,rno04926,rno04918,rno04916,rno04925,rno04927,rno04261,rno04270,rno04970,rno04971,rno04972,rno04976,rno04724,rno04727,rno04725,rno04720,rno04723,rno04750,rno04211,rno04213,rno04713,rno04714,rno05200,rno05032,rno05414,rno04934,rno05166,rno…	Purine metabolism|Rap1 signaling pathway|Apelin signaling pathway|Calcium signaling pathway|Phospholipase D signaling pathway|cAMP signaling pathway|cGMP - PKG signaling pathway|Oocyte meiosis|Gap junction|Platelet activation|Chemokine signaling pathway|Insulin secretion|Regulation of lipolysis in adipocyte|GnRH signaling pathway|Ovarian Steroidogenesis|Estrogen signaling pathway|Progesterone-med…
Adcy10	94.7094	0.247559	-1.03646	0.837067	-0.256586	0.299986	0.844606	0.688771	0.579417	0.867264	0.637391	0.567233	0.640909	GeneID:59320,Genbank:XM_008769677.2,RGD:708450	adenylate cyclase 10 (soluble)		GO:0005634,GO:0005737,GO:0005739,GO:0005829,GO:0005886,GO:0006171,GO:0043025,GO:0043065,GO:0045177,GO:0007283,GO:0045178,GO:0048471,GO:0051117,GO:0071241,GO:0071890,GO:0000287,GO:0003351,GO:0004016,GO:0005524,GO:0015630,GO:0016020,GO:0030145,GO:0030424,GO:0030425,GO:0030426,GO:0031514,GO:0035556	nucleus|cytoplasm|mitochondrion|cytosol|plasma membrane|cAMP biosynthetic process|neuronal cell body|positive regulation of apoptotic process|apical part of cell|spermatogenesis|basal part of cell|perinuclear region of cytoplasm|ATPase binding|cellular response to inorganic substance|bicarbonate binding|magnesium ion binding|epithelial cilium movement|adenylate cyclase activity|ATP binding|microt…	rno00230,rno04371,rno04024,rno04713,rno04714	Purine metabolism|Apelin signaling pathway|cAMP signaling pathway|Circadian entrainment|Thermogenesis
Adcy2	121.185	0.243354	-2.14802	0.696053	-0.52273	0.0317119	0.36504	2.26227	1.84565	1.50048	1.40944	1.65035	0.994375	GeneID:81636,Genbank:NM_031007.1,RGD:619965	adenylate cyclase 2		GO:0005737,GO:0005886,GO:0005887,GO:0019933,GO:0006171,GO:0030145,GO:0030425,GO:0006182,GO:0031683,GO:0032991,GO:0035556,GO:0045121,GO:0046982,GO:0000166,GO:0000287,GO:0004016,GO:0004383,GO:0005515,GO:0005524,GO:0005622,GO:0007165,GO:0007188,GO:0007189,GO:0008074,GO:0008179,GO:0009190,GO:1904322,GO:0016020,GO:0016021	cytoplasm|plasma membrane|integral component of plasma membrane|cAMP-mediated signaling|cAMP biosynthetic process|manganese ion binding|dendrite|cGMP biosynthetic process|G-protein beta/gamma-subunit complex binding|protein-containing complex|intracellular signal transduction|membrane raft|protein heterodimerization activity|nucleotide binding|magnesium ion binding|adenylate cyclase activity|guan…	rno00230,rno04015,rno04371,rno04020,rno04072,rno04024,rno04022,rno04114,rno04540,rno04611,rno04062,rno04911,rno04922,rno04923,rno04912,rno04913,rno04915,rno04914,rno04921,rno04926,rno04918,rno04916,rno04925,rno04927,rno04261,rno04270,rno04970,rno04971,rno04972,rno04976,rno04724,rno04727,rno04725,rno04723,rno04750,rno04211,rno04213,rno04713,rno04714,rno05200,rno05032,rno05414,rno04934,rno05166,rno…	Purine metabolism|Rap1 signaling pathway|Apelin signaling pathway|Calcium signaling pathway|Phospholipase D signaling pathway|cAMP signaling pathway|cGMP - PKG signaling pathway|Oocyte meiosis|Gap junction|Platelet activation|Chemokine signaling pathway|Insulin secretion|Glucagon signaling pathway|Regulation of lipolysis in adipocyte|GnRH signaling pathway|Ovarian Steroidogenesis|Estrogen signali…
Adcy3	724.557	0.127522	-0.31589	0.972464	-0.0402831	0.752086	0.979091	6.45492	7.98284	8.57709	8.49208	6.71417	7.94005	GeneID:64508,Genbank:XM_006239849.3,RGD:71009	adenylate cyclase 3		GO:0005737,GO:0005794,GO:0005886,GO:0005929,GO:0007193,GO:0007338,GO:0006171,GO:0007340,GO:0007608,GO:0019933,GO:0030317,GO:0008074,GO:0035556,GO:0045121,GO:0046872,GO:0004016,GO:1904322,GO:0004383,GO:0005516,GO:0005524,GO:0005622,GO:0005634,GO:0006182,GO:0007143,GO:0007165,GO:0007189,GO:0008294,GO:0008355,GO:0009190,GO:0016020,GO:0016021	cytoplasm|Golgi apparatus|plasma membrane|cilium|adenylate cyclase-inhibiting G-protein coupled receptor signaling pathway|single fertilization|cAMP biosynthetic process|acrosome reaction|sensory perception of smell|cAMP-mediated signaling|flagellated sperm motility|guanylate cyclase complex, soluble|intracellular signal transduction|membrane raft|metal ion binding|adenylate cyclase activity|cell…	rno00230,rno04015,rno04371,rno04020,rno04072,rno04024,rno04022,rno04114,rno04540,rno04611,rno04062,rno04911,rno04923,rno04912,rno04913,rno04915,rno04914,rno04921,rno04926,rno04918,rno04916,rno04925,rno04927,rno04261,rno04270,rno04970,rno04971,rno04972,rno04976,rno04962,rno04724,rno04727,rno04725,rno04723,rno04740,rno04750,rno04211,rno04213,rno04713,rno04714,rno05200,rno05032,rno05414,rno04934,rno…	Purine metabolism|Rap1 signaling pathway|Apelin signaling pathway|Calcium signaling pathway|Phospholipase D signaling pathway|cAMP signaling pathway|cGMP - PKG signaling pathway|Oocyte meiosis|Gap junction|Platelet activation|Chemokine signaling pathway|Insulin secretion|Regulation of lipolysis in adipocyte|GnRH signaling pathway|Ovarian Steroidogenesis|Estrogen signaling pathway|Progesterone-med…
Adcy4	498.014	0.133367	3.13912	1.33668	0.418654	0.00169457	0.0621795	6.18624	6.66763	6.0864	10.3442	7.62945	8.24792	GeneID:54223,Genbank:XM_017599787.1,RGD:2034	adenylate cyclase 4		GO:0031683,GO:0007165,GO:0004383,GO:0032991,GO:0007188,GO:0005080,GO:0035556,GO:0005524,GO:0005622,GO:0005737,GO:0008074,GO:0046872,GO:0009190,GO:0005886,GO:0016020,GO:0016021,GO:0006171,GO:0004016,GO:0030425,GO:0006182	G-protein beta/gamma-subunit complex binding|signal transduction|guanylate cyclase activity|protein-containing complex|adenylate cyclase-modulating G-protein coupled receptor signaling pathway|protein kinase C binding|intracellular signal transduction|ATP binding|intracellular|cytoplasm|guanylate cyclase complex, soluble|metal ion binding|cyclic nucleotide biosynthetic process|plasma membrane|mem…	rno00230,rno04015,rno04371,rno04020,rno04072,rno04024,rno04022,rno04114,rno04540,rno04611,rno04062,rno04911,rno04923,rno04912,rno04913,rno04915,rno04914,rno04921,rno04926,rno04918,rno04916,rno04925,rno04927,rno04261,rno04270,rno04970,rno04971,rno04972,rno04976,rno04724,rno04727,rno04725,rno04723,rno04742,rno04750,rno04211,rno04213,rno04713,rno04714,rno05200,rno05032,rno05414,rno04934,rno05166,rno…	Purine metabolism|Rap1 signaling pathway|Apelin signaling pathway|Calcium signaling pathway|Phospholipase D signaling pathway|cAMP signaling pathway|cGMP - PKG signaling pathway|Oocyte meiosis|Gap junction|Platelet activation|Chemokine signaling pathway|Insulin secretion|Regulation of lipolysis in adipocyte|GnRH signaling pathway|Ovarian Steroidogenesis|Estrogen signaling pathway|Progesterone-med…
Adcy5	1030.8	0.10802	0.190908	1.0144	0.0206219	0.848597	0.990356	5.35746	6.25414	6.13193	7.12119	5.89671	5.62611	GeneID:64532,Genbank:NM_022600.1,RGD:71014	adenylate cyclase 5		GO:0005886,GO:0005929,GO:0007195,GO:0006171,GO:0007204,GO:0007420,GO:0007507,GO:0019933,GO:0007568,GO:0042383,GO:0007626,GO:0043278,GO:0045111,GO:0045121,GO:0046872,GO:0001973,GO:0046982,GO:0004016,GO:0050885,GO:0004383,GO:0005524,GO:0005768,GO:0006182,GO:0007165,GO:0007189,GO:0008074,GO:0007191,GO:0008179,GO:0007193,GO:0008294,GO:0009190,GO:0010977,GO:0016020,GO:0016021,GO:0061178,GO:0097110,GO:…	plasma membrane|cilium|adenylate cyclase-inhibiting dopamine receptor signaling pathway|cAMP biosynthetic process|positive regulation of cytosolic calcium ion concentration|brain development|heart development|cAMP-mediated signaling|aging|sarcolemma|locomotory behavior|response to morphine|intermediate filament cytoskeleton|membrane raft|metal ion binding|adenosine receptor signaling pathway|prot…	rno00230,rno04015,rno04371,rno04072,rno04024,rno04022,rno04114,rno04540,rno04611,rno04062,rno04911,rno04923,rno04912,rno04913,rno04915,rno04914,rno04921,rno04926,rno04918,rno04916,rno04924,rno04925,rno04927,rno04261,rno04270,rno04970,rno04971,rno04972,rno04976,rno04724,rno04727,rno04725,rno04728,rno04726,rno04723,rno04750,rno04211,rno04213,rno04713,rno04714,rno05200,rno05012,rno05030,rno05031,rno…	Purine metabolism|Rap1 signaling pathway|Apelin signaling pathway|Phospholipase D signaling pathway|cAMP signaling pathway|cGMP - PKG signaling pathway|Oocyte meiosis|Gap junction|Platelet activation|Chemokine signaling pathway|Insulin secretion|Regulation of lipolysis in adipocyte|GnRH signaling pathway|Ovarian Steroidogenesis|Estrogen signaling pathway|Progesterone-mediated oocyte maturation|Ox…
Adcy6	3911.07	0.075605	1.66369	1.0911	0.125784	0.0961738	0.594964	25.2115	25.0393	27.8159	30.8818	30.3825	26.9214	GeneID:25289,Genbank:XM_017594670.1,RGD:2035	adenylate cyclase 6		GO:0005080,GO:0005102,GO:0005524,GO:0005622,GO:0005768,GO:0005886,GO:0007189,GO:0007193,GO:0007212,GO:0008074,GO:0008294,GO:0035811,GO:0042383,GO:0009190,GO:0045121,GO:0046872,GO:0071380,GO:0000149,GO:0071870,GO:0003091,GO:0072660,GO:0004016,GO:0004383,GO:0005929,GO:0006171,GO:0006182,GO:0010977,GO:0007165,GO:0016020,GO:0016021,GO:0019901,GO:0019933,GO:0031226,GO:0097110,GO:0097746,GO:0031528,GO:…	protein kinase C binding|signaling receptor binding|ATP binding|intracellular|endosome|plasma membrane|adenylate cyclase-activating G-protein coupled receptor signaling pathway|adenylate cyclase-inhibiting G-protein coupled receptor signaling pathway|dopamine receptor signaling pathway|guanylate cyclase complex, soluble|calcium- and calmodulin-responsive adenylate cyclase activity|negative regula…	rno00230,rno04015,rno04371,rno04072,rno04024,rno04022,rno04114,rno04540,rno04611,rno04062,rno04911,rno04923,rno04912,rno04913,rno04915,rno04914,rno04921,rno04926,rno04918,rno04916,rno04924,rno04925,rno04927,rno04261,rno04270,rno04970,rno04971,rno04972,rno04976,rno04962,rno04961,rno04724,rno04727,rno04725,rno04723,rno04742,rno04750,rno04211,rno04213,rno04713,rno04714,rno05200,rno05032,rno05414,rno…	Purine metabolism|Rap1 signaling pathway|Apelin signaling pathway|Phospholipase D signaling pathway|cAMP signaling pathway|cGMP - PKG signaling pathway|Oocyte meiosis|Gap junction|Platelet activation|Chemokine signaling pathway|Insulin secretion|Regulation of lipolysis in adipocyte|GnRH signaling pathway|Ovarian Steroidogenesis|Estrogen signaling pathway|Progesterone-mediated oocyte maturation|Ox…
Adcy7	173.568	0.21725	0.105692	1.01604	0.0229615	0.915827	0.995641	0.667239	0.702055	0.514636	0.853456	0.499156	0.631125	GeneID:84420,Genbank:XM_017601388.1,RGD:619966	adenylate cyclase 7		GO:0046872,GO:0004383,GO:0060135,GO:0005524,GO:0071361,GO:0005886,GO:0006171,GO:0006182,GO:0007165,GO:0007189,GO:0008074,GO:0009190,GO:0004016,GO:0016020,GO:0016021	metal ion binding|guanylate cyclase activity|maternal process involved in female pregnancy|ATP binding|cellular response to ethanol|plasma membrane|cAMP biosynthetic process|cGMP biosynthetic process|signal transduction|adenylate cyclase-activating G-protein coupled receptor signaling pathway|guanylate cyclase complex, soluble|cyclic nucleotide biosynthetic process|adenylate cyclase activity|memb…	rno00230,rno04015,rno04371,rno04020,rno04072,rno04024,rno04022,rno04114,rno04540,rno04611,rno04062,rno04911,rno04923,rno04912,rno04913,rno04915,rno04914,rno04921,rno04926,rno04918,rno04916,rno04925,rno04927,rno04261,rno04270,rno04970,rno04971,rno04972,rno04976,rno04724,rno04727,rno04725,rno04723,rno04750,rno04211,rno04213,rno04713,rno04714,rno05200,rno05032,rno05414,rno04934,rno05166,rno01522	Purine metabolism|Rap1 signaling pathway|Apelin signaling pathway|Calcium signaling pathway|Phospholipase D signaling pathway|cAMP signaling pathway|cGMP - PKG signaling pathway|Oocyte meiosis|Gap junction|Platelet activation|Chemokine signaling pathway|Insulin secretion|Regulation of lipolysis in adipocyte|GnRH signaling pathway|Ovarian Steroidogenesis|Estrogen signaling pathway|Progesterone-med…
Adcy8	256.703	0.170057	-3.86313	0.634217	-0.656951	0.000111943	0.00904287	3.51732	3.06847	2.62911	2.34015	1.79735	1.91604	GeneID:29241,Genbank:XM_006241704.3,RGD:2036	adenylate cyclase 8		GO:0047485,GO:0008294,GO:0007165,GO:0004383,GO:0071277,GO:0009190,GO:0007189,GO:0005515,GO:0014070,GO:0005516,GO:0016020,GO:0005524,GO:0005622,GO:0005886,GO:0007193,GO:0016021,GO:0007616,GO:0006171,GO:0019933,GO:0008022,GO:0004016,GO:0035556,GO:0008074,GO:0046872,GO:0006182	protein N-terminus binding|calcium- and calmodulin-responsive adenylate cyclase activity|signal transduction|guanylate cyclase activity|cellular response to calcium ion|cyclic nucleotide biosynthetic process|adenylate cyclase-activating G-protein coupled receptor signaling pathway|protein binding|response to organic cyclic compound|calmodulin binding|membrane|ATP binding|intracellular|plasma memb…	rno00230,rno04015,rno04371,rno04020,rno04072,rno04024,rno04022,rno04114,rno04540,rno04611,rno04062,rno04911,rno04923,rno04912,rno04913,rno04915,rno04914,rno04921,rno04926,rno04918,rno04916,rno04925,rno04927,rno04261,rno04270,rno04970,rno04971,rno04972,rno04976,rno04724,rno04727,rno04725,rno04720,rno04723,rno04742,rno04750,rno04211,rno04213,rno04713,rno04714,rno05200,rno05032,rno05414,rno04934,rno…	Purine metabolism|Rap1 signaling pathway|Apelin signaling pathway|Calcium signaling pathway|Phospholipase D signaling pathway|cAMP signaling pathway|cGMP - PKG signaling pathway|Oocyte meiosis|Gap junction|Platelet activation|Chemokine signaling pathway|Insulin secretion|Regulation of lipolysis in adipocyte|GnRH signaling pathway|Ovarian Steroidogenesis|Estrogen signaling pathway|Progesterone-med…
Adcy9	1248.87	0.0883906	0.677027	1.04235	0.0598428	0.498389	0.927215	8.12946	8.07555	9.13019	9.23347	8.93074	9.14808	GeneID:302950,Genbank:XM_008767525.2,RGD:1304747	adenylate cyclase 9		GO:0030424,GO:0004016,GO:0030425,GO:0004383,GO:0071880,GO:0005886,GO:0005887,GO:0006171,GO:0006182,GO:0007165,GO:0007189,GO:0008074,GO:0009190,GO:0000166,GO:0016020,GO:0016021	axon|adenylate cyclase activity|dendrite|guanylate cyclase activity|adenylate cyclase-activating adrenergic receptor signaling pathway|plasma membrane|integral component of plasma membrane|cAMP biosynthetic process|cGMP biosynthetic process|signal transduction|adenylate cyclase-activating G-protein coupled receptor signaling pathway|guanylate cyclase complex, soluble|cyclic nucleotide biosyntheti…	rno00230,rno04015,rno04371,rno04020,rno04072,rno04024,rno04022,rno04114,rno04540,rno04611,rno04062,rno04911,rno04923,rno04912,rno04913,rno04915,rno04914,rno04921,rno04926,rno04918,rno04916,rno04925,rno04927,rno04261,rno04270,rno04970,rno04971,rno04972,rno04976,rno04962,rno04961,rno04724,rno04727,rno04725,rno04723,rno04750,rno04211,rno04213,rno04713,rno04714,rno05200,rno05032,rno05414,rno04934,rno…	Purine metabolism|Rap1 signaling pathway|Apelin signaling pathway|Calcium signaling pathway|Phospholipase D signaling pathway|cAMP signaling pathway|cGMP - PKG signaling pathway|Oocyte meiosis|Gap junction|Platelet activation|Chemokine signaling pathway|Insulin secretion|Regulation of lipolysis in adipocyte|GnRH signaling pathway|Ovarian Steroidogenesis|Estrogen signaling pathway|Progesterone-med…
Adcyap1	2.83053	1.31422	0.1719	1.16952	0.225915	0.863516	0.990356	0.0440418	0.0308745	0.0111805	0.0239744	0.0588804	0.022033	GeneID:24166,Genbank:XM_008767418.2,RGD:2037	adenylate cyclase activating polypeptide 1		GO:0005184,GO:0005576,GO:0005615,GO:0005829,GO:0007189,GO:0016521,GO:0007204,GO:0019233,GO:0007218,GO:0019933,GO:0021983,GO:0030073,GO:0045471,GO:0031175,GO:0045786,GO:0045860,GO:0031858,GO:0045944,GO:0046034,GO:0001541,GO:0051428,GO:0001662,GO:0001821,GO:0051968,GO:0001932,GO:0002865,GO:0002878,GO:0005057,GO:0005102,GO:0005179,GO:0008277,GO:0008284,GO:0010469,GO:0010628,GO:0010656,GO:0032755,GO:…	neuropeptide hormone activity|extracellular region|extracellular space|cytosol|adenylate cyclase-activating G-protein coupled receptor signaling pathway|pituitary adenylate cyclase activating polypeptide activity|positive regulation of cytosolic calcium ion concentration|sensory perception of pain|neuropeptide signaling pathway|cAMP-mediated signaling|pituitary gland development|insulin secretion…	rno04911,rno04924	Insulin secretion|Renin secretion
Adcyap1r1	83.6251	0.257185	-0.665231	0.888173	-0.171088	0.505903	0.930686	0.735857	0.580337	0.723868	0.734373	0.557476	0.582873	GeneID:24167,Genbank:XM_017592431.1,RGD:2038	adenylate cyclase activating polypeptide 1 receptor type 1		GO:0043235,GO:0019933,GO:0005737,GO:0043950,GO:0030154,GO:0005768,GO:0045471,GO:0030306,GO:0005791,GO:0046545,GO:0005901,GO:0005923,GO:0007166,GO:0007186,GO:0032355,GO:0007202,GO:0051057,GO:0033555,GO:0007283,GO:0060548,GO:0042493,GO:0008179,GO:0060732,GO:0042923,GO:0009986,GO:0000139,GO:0043005,GO:0010524,GO:0001634,GO:0043231,GO:0016021,GO:0004999	receptor complex|cAMP-mediated signaling|cytoplasm|positive regulation of cAMP-mediated signaling|cell differentiation|endosome|response to ethanol|ADP-ribosylation factor binding|rough endoplasmic reticulum|development of primary female sexual characteristics|caveola|bicellular tight junction|cell surface receptor signaling pathway|G-protein coupled receptor signaling pathway|response to estradi…	rno04024,rno04080,rno04911,rno04924,rno04713	cAMP signaling pathway|Neuroactive ligand-receptor interaction|Insulin secretion|Renin secretion|Circadian entrainment
Add1	6886.47	0.0621179	-0.0580261	0.997505	-0.00360446	0.953728	0.99623	58.9011	59.8364	61.1335	60.3252	63.4428	61.8706	GeneID:24170,Genbank:XM_006251161.1,RGD:2041	adducin 1		GO:0005654,GO:0005737,GO:0005856,GO:0005886,GO:0016604,GO:0005913,GO:0020027,GO:0030218,GO:0030425,GO:0045296,GO:0030507,GO:0045766,GO:0045807,GO:0030837,GO:0046982,GO:0048471,GO:0048873,GO:0000902,GO:1903393,GO:0051015,GO:0001701,GO:0005198,GO:0005515,GO:0005516,GO:0005634,GO:0006811,GO:0006884,GO:0007010,GO:0008134,GO:0008290,GO:0032092,GO:0014069,GO:0035264,GO:0016020,GO:0042608,GO:0042803,GO:…	nucleoplasm|cytoplasm|cytoskeleton|plasma membrane|nuclear body|cell-cell adherens junction|hemoglobin metabolic process|erythrocyte differentiation|dendrite|cadherin binding|spectrin binding|positive regulation of angiogenesis|positive regulation of endocytosis|negative regulation of actin filament polymerization|protein heterodimerization activity|perinuclear region of cytoplasm|homeostasis of …
Add2	21.2142	0.569793	-1.07474	0.654117	-0.61238	0.282491	0.833531	0.209424	0.0903458	0.114508	0.0350772	0.103378	0.139693	GeneID:24171,Genbank:XM_017592433.1,RGD:2042	adducin 2		GO:0014069,GO:0016020,GO:0019901,GO:0030097,GO:0050900,GO:0030507,GO:0050901,GO:0031410,GO:0051015,GO:0051016,GO:0051017,GO:0065003,GO:0003779,GO:0005198,GO:0005200,GO:0005516,GO:0005856,GO:0006811,GO:0008290,GO:0032092,GO:0042803,GO:0044853,GO:0046982	postsynaptic density|membrane|protein kinase binding|hemopoiesis|leukocyte migration|spectrin binding|leukocyte tethering or rolling|cytoplasmic vesicle|actin filament binding|barbed-end actin filament capping|actin filament bundle assembly|protein-containing complex assembly|actin binding|structural molecule activity|structural constituent of cytoskeleton|calmodulin binding|cytoskeleton|ion tran…
Add3	6846.64	0.0645072	-0.760366	0.966573	-0.0490491	0.447036	0.910659	53.0747	51.6319	54.6758	54.2488	51.3048	53.8053	GeneID:25230,Genbank:XM_006231600.3,RGD:2043	adducin 3		GO:0042493,GO:0005903,GO:0005080,GO:0045907,GO:0005198,GO:0005911,GO:0005515,GO:0005516,GO:0005654,GO:0005737,GO:0005938,GO:0005856,GO:0014069,GO:0000794,GO:0005886,GO:0016020,GO:0003779	response to drug|brush border|protein kinase C binding|positive regulation of vasoconstriction|structural molecule activity|cell-cell junction|protein binding|calmodulin binding|nucleoplasm|cytoplasm|cell cortex|cytoskeleton|postsynaptic density|condensed nuclear chromosome|plasma membrane|membrane|actin binding
Adgb	6.49713	0.871412	0.320955	1.21393	0.279684	0.748244	0.978977	0.0770774	0.0630389	0.0293503	0.0839149	0.0721325	0.0578398	GeneID:292477,Genbank:XM_017590413.1,RGD:1564259	androglobin		GO:0005737,GO:0006508,GO:0004198,GO:0005622	cytoplasm|proteolysis|calcium-dependent cysteine-type endopeptidase activity|intracellular
Adgra1	5.50031	1.06433	-0.0586094	0.957683	-0.0623798	0.953263	0.99623	0.158158	0.0227431	0.0247077	0.0662261	0.0260239	0.109554	GeneID:309097,Genbank:XM_017590242.1,RGD:1308241	adhesion G protein-coupled receptor A1
Adgra2	2274.12	0.0989647	0.113882	1.00784	0.0112703	0.909331	0.994228	20.3564	20.9405	18.2012	23.6765	20.7146	17.7593	GeneID:100363275,Genbank:XM_017600376.1,RGD:2323365	adhesion G protein-coupled receptor A2		GO:0007166,GO:0007186,GO:0007417,GO:0009986,GO:0010595,GO:0016021,GO:0043542,GO:0045765,GO:0050920,GO:0090210,GO:1900747,GO:0001525,GO:0002040,GO:0004930	cell surface receptor signaling pathway|G-protein coupled receptor signaling pathway|central nervous system development|cell surface|positive regulation of endothelial cell migration|integral component of membrane|endothelial cell migration|regulation of angiogenesis|regulation of chemotaxis|regulation of establishment of blood-brain barrier|negative regulation of vascular endothelial growth fact…
Adgra3	658.101	0.104312	-0.539497	0.961743	-0.056276	0.589544	0.952906	8.3246	7.93621	7.63432	7.68167	8.29468	7.80712	GeneID:305408,Genbank:XM_003751373.3,RGD:1304914	adhesion G protein-coupled receptor A3		GO:0009897,GO:0016021,GO:0004930,GO:0007166,GO:0007186	external side of plasma membrane|integral component of membrane|G-protein coupled receptor activity|cell surface receptor signaling pathway|G-protein coupled receptor signaling pathway
Adgrb1	411.874	0.131041	-3.11408	0.75363	-0.408073	0.00184518	0.0658962	4.17398	4.95147	4.53345	3.91164	3.4388	3.31389	GeneID:362931,Genbank:NM_001170597.2,RGD:1305608	adhesion G protein-coupled receptor B1		GO:0043652,GO:0016021,GO:0004930,GO:0045087,GO:0016525,GO:0005515,GO:0045211,GO:0030165,GO:0005615,GO:0048167,GO:0005886,GO:0005925,GO:0006910,GO:0006911,GO:0030425,GO:0007166,GO:0048471,GO:0031397,GO:0007186,GO:0050829,GO:0038023,GO:0007399,GO:0051965,GO:0042177,GO:0007517,GO:0001530,GO:1901741,GO:0043197,GO:0010596,GO:0001786,GO:1903428,GO:0043277,GO:0014069,GO:0001891	engulfment of apoptotic cell|integral component of membrane|G-protein coupled receptor activity|innate immune response|negative regulation of angiogenesis|protein binding|postsynaptic membrane|PDZ domain binding|extracellular space|regulation of synaptic plasticity|plasma membrane|focal adhesion|phagocytosis, recognition|phagocytosis, engulfment|dendrite|cell surface receptor signaling pathway|pe…	rno04115	p53 signaling pathway
Adgrb2	162.603	0.186456	0.360194	1.04765	0.0671602	0.718702	0.976567	1.53816	1.48876	1.31237	1.64488	1.67432	1.3933	GeneID:313058,Genbank:XM_006238935.3,RGD:1309431	adhesion G protein-coupled receptor B2		GO:0005813,GO:0005886,GO:0007166,GO:0007186,GO:0007422,GO:0016021,GO:0016525,GO:0033173,GO:0051965,GO:0004930,GO:0005622	centrosome|plasma membrane|cell surface receptor signaling pathway|G-protein coupled receptor signaling pathway|peripheral nervous system development|integral component of membrane|negative regulation of angiogenesis|calcineurin-NFAT signaling cascade|positive regulation of synapse assembly|G-protein coupled receptor activity|intracellular
Adgrb3	2091.92	0.269361	-0.472417	0.915574	-0.127251	0.636629	0.963688	22.1666	14.1413	19.9411	20.4934	13.3942	19.3314	GeneID:301309,Genbank:NM_001106898.1,RGD:1309703	adhesion G protein-coupled receptor B3		GO:0007166,GO:0007186,GO:0007520,GO:0016021,GO:0016322,GO:0016525,GO:0043083,GO:0043547,GO:0048814,GO:0051965,GO:0061743,GO:0004930,GO:0098794,GO:0005096,GO:0099558,GO:0005886	cell surface receptor signaling pathway|G-protein coupled receptor signaling pathway|myoblast fusion|integral component of membrane|neuron remodeling|negative regulation of angiogenesis|synaptic cleft|positive regulation of GTPase activity|regulation of dendrite morphogenesis|positive regulation of synapse assembly|motor learning|G-protein coupled receptor activity|postsynapse|GTPase activator ac…
Adgrd1	2128.24	0.0954729	-5.66983	0.687144	-0.541315	1.4294e-08	6.03169e-06	25.3048	24.5583	25.073	18.7863	15.198	19.2438	GeneID:689257,Genbank:XM_017598511.1,RGD:1594795	adhesion G protein-coupled receptor D1		GO:0007166,GO:0007186,GO:0007189,GO:0016021,GO:0004930,GO:0005622,GO:0005886	cell surface receptor signaling pathway|G-protein coupled receptor signaling pathway|adenylate cyclase-activating G-protein coupled receptor signaling pathway|integral component of membrane|G-protein coupled receptor activity|intracellular|plasma membrane
Adgre1	400.622	0.180628	0.106698	1.01345	0.0192727	0.915028	0.995641	8.1633	5.95887	4.45257	5.87419	7.38389	6.23864	GeneID:316137,Genbank:XM_006244280.3,RGD:1359214	adhesion G protein-coupled receptor E1		GO:0005886,GO:0007166,GO:0007186,GO:0009897,GO:0016021,GO:0071944,GO:0002250,GO:0004930,GO:0005509	plasma membrane|cell surface receptor signaling pathway|G-protein coupled receptor signaling pathway|external side of plasma membrane|integral component of membrane|cell periphery|adaptive immune response|G-protein coupled receptor activity|calcium ion binding
Adgre4	16.4387	0.590258	-0.786964	0.724716	-0.464512	0.431303	0.908601	0.183037	0.210567	0.414619	0.122631	0.225883	0.253576	GeneID:450235,Genbank:XM_017596590.1,RGD:1359641	adhesion G protein-coupled receptor E4		GO:0007186,GO:0009986,GO:0016021,GO:0004930,GO:0005509,GO:0007166	G-protein coupled receptor signaling pathway|cell surface|integral component of membrane|G-protein coupled receptor activity|calcium ion binding|cell surface receptor signaling pathway
Adgre5	556.238	0.10949	1.87108	1.15258	0.204864	0.0613341	0.495418	7.90307	8.24431	7.57495	9.66927	9.35184	9.28394	GeneID:361383,Genbank:XM_006255280.1,RGD:1305595	adhesion G protein-coupled receptor E5		GO:0005575,GO:0007166,GO:0007186,GO:0008150,GO:0016021,GO:0051965,GO:0003674,GO:0004930,GO:0005509	cellular_component|cell surface receptor signaling pathway|G-protein coupled receptor signaling pathway|biological_process|integral component of membrane|positive regulation of synapse assembly|molecular_function|G-protein coupled receptor activity|calcium ion binding
Adgrf1	3.97235	1.20407	-0.543846	0.635151	-0.654828	0.586548	0.952906	0.0591352	0.147397	0.0800644	0.107302	0.0843296	0	GeneID:301266,Genbank:XM_017596745.1,RGD:1310285	adhesion G protein-coupled receptor F1		GO:0007416,GO:0007613,GO:0031175,GO:0032793,GO:0004930,GO:0005886,GO:0007189	synapse assembly|memory|neuron projection development|positive regulation of CREB transcription factor activity|G-protein coupled receptor activity|plasma membrane|adenylate cyclase-activating G-protein coupled receptor signaling pathway
Adgrf3	2.15351	1.47998	0.500779	1.6715	0.741144	0.616526	0.960365	0.0112301	0.0314905	0.0114035	0.0244527	0.0360331	0.0337089	GeneID:298857,Genbank:XM_006239800.3,RGD:1305868	adhesion G protein-coupled receptor F3		GO:0016021,GO:0004930,GO:0007166,GO:0007186	integral component of membrane|G-protein coupled receptor activity|cell surface receptor signaling pathway|G-protein coupled receptor signaling pathway
Adgrf5	6772.61	0.085354	-0.112101	0.99339	-0.00956824	0.910744	0.994469	38.7861	32.7948	41.8504	39.777	40.5858	36.2558	GeneID:245977,Genbank:XM_008766833.2,RGD:621679	adhesion G protein-coupled receptor F5		GO:0043129,GO:0006112,GO:0007166,GO:0045177,GO:0007186,GO:0009986,GO:0016021,GO:0019216,GO:0031410,GO:0045444,GO:0042593,GO:0071073,GO:0004930,GO:0043031,GO:0005886	surfactant homeostasis|energy reserve metabolic process|cell surface receptor signaling pathway|apical part of cell|G-protein coupled receptor signaling pathway|cell surface|integral component of membrane|regulation of lipid metabolic process|cytoplasmic vesicle|fat cell differentiation|glucose homeostasis|positive regulation of phospholipid biosynthetic process|G-protein coupled receptor activit…
Adgrg1	2356.39	0.0982185	0.785294	1.05492	0.0771304	0.432281	0.908656	10.3014	12.2956	13.0112	13.8206	13.7099	11.3775	GeneID:260326,Genbank:NM_152242.2,RGD:628617	adhesion G protein-coupled receptor G1		GO:0005622,GO:0005886,GO:0007155,GO:0007166,GO:0007186,GO:0016021,GO:0007266,GO:0016477,GO:0021796,GO:0021801,GO:0070528,GO:0021819,GO:0072520,GO:0097451,GO:0001525,GO:2000179,GO:0004930,GO:0005518,GO:0007420,GO:0008201,GO:0008285,GO:0035025,GO:0010573,GO:0045121,GO:0045785,GO:2001223,GO:0050840	intracellular|plasma membrane|cell adhesion|cell surface receptor signaling pathway|G-protein coupled receptor signaling pathway|integral component of membrane|Rho protein signal transduction|cell migration|cerebral cortex regionalization|cerebral cortex radial glia guided migration|protein kinase C signaling|layer formation in cerebral cortex|seminiferous tubule development|glial limiting end-fo…
Adgrg2	69.1767	0.324384	2.57384	1.78375	0.834913	0.0100577	0.18753	0.406859	0.380292	0.773315	0.988122	1.1604	0.730661	GeneID:266735,Genbank:XM_017601927.1,RGD:628618	adhesion G protein-coupled receptor G2		GO:0005886,GO:0007166,GO:0007186,GO:0016021,GO:0016324,GO:0004930,GO:0005829	plasma membrane|cell surface receptor signaling pathway|G-protein coupled receptor signaling pathway|integral component of membrane|apical plasma membrane|G-protein coupled receptor activity|cytosol
Adgrg3	98.5128	0.273137	0.898977	1.18554	0.245544	0.368665	0.882623	0.804113	0.901928	1.19758	1.59915	1.13524	0.836737	GeneID:291854,Genbank:XM_006255127.3,RGD:1305674	adhesion G protein-coupled receptor G3		GO:0007186,GO:0016021,GO:0030183,GO:0030334,GO:0032792,GO:1901223,GO:0004930,GO:0005886,GO:0007166	G-protein coupled receptor signaling pathway|integral component of membrane|B cell differentiation|regulation of cell migration|negative regulation of CREB transcription factor activity|negative regulation of NIK/NF-kappaB signaling|G-protein coupled receptor activity|plasma membrane|cell surface receptor signaling pathway
Adgrg5	17.9485	0.555565	-0.689765	0.76673	-0.383209	0.490342	0.924422	0.446185	0.304767	0.296241	0.373666	0.146834	0.309067	GeneID:307645,Genbank:NM_001107410.1,RGD:1305559	adhesion G protein-coupled receptor G5		GO:0016021,GO:0004930,GO:0007166,GO:0007186	integral component of membrane|G-protein coupled receptor activity|cell surface receptor signaling pathway|G-protein coupled receptor signaling pathway
Adgrg6	5900.63	0.0778341	-2.30443	0.883093	-0.179363	0.0211985	0.295902	44.0508	47.1667	46.3789	45.9848	38.2869	41.4638	GeneID:308376,Genbank:XM_218313.9,RGD:1308551	adhesion G protein-coupled receptor G6		GO:0007005,GO:0007166,GO:0007189,GO:0014037,GO:0016021,GO:0019933,GO:0022011,GO:0042552,GO:0043236,GO:0060347,GO:0004930,GO:0005622,GO:0005886	mitochondrion organization|cell surface receptor signaling pathway|adenylate cyclase-activating G-protein coupled receptor signaling pathway|Schwann cell differentiation|integral component of membrane|cAMP-mediated signaling|myelination in peripheral nervous system|myelination|laminin binding|heart trabecula formation|G-protein coupled receptor activity|intracellular|plasma membrane
Adgrl1	706.989	0.108747	1.63259	1.13095	0.177539	0.102555	0.607935	6.16174	6.41445	5.55448	7.35242	7.48577	6.411	GeneID:65096,Genbank:NM_022962.1,RGD:620768	adhesion G protein-coupled receptor L1		GO:0051965,GO:0030424,GO:0005622,GO:0030426,GO:0005886,GO:0090129,GO:0007157,GO:0007166,GO:0007186,GO:0007420,GO:0014069,GO:0035584,GO:0015643,GO:0042734,GO:0016021,GO:0016079,GO:0043005,GO:0016524,GO:0004930,GO:0045202,GO:0030054,GO:0050839,GO:0030246,GO:0005515	positive regulation of synapse assembly|axon|intracellular|growth cone|plasma membrane|positive regulation of synapse maturation|heterophilic cell-cell adhesion via plasma membrane cell adhesion molecules|cell surface receptor signaling pathway|G-protein coupled receptor signaling pathway|brain development|postsynaptic density|calcium-mediated signaling using intracellular calcium source|toxic su…
Adgrl2	399.09	0.130222	-0.3562	0.96836	-0.0463849	0.721691	0.976622	3.32735	3.67483	3.36145	3.36311	3.26747	3.74639	GeneID:171447,Genbank:NM_001302210.1,RGD:620835	adhesion G protein-coupled receptor L2		GO:0007186,GO:0007420,GO:0016021,GO:0030165,GO:0030246,GO:0043005,GO:0051965,GO:0004930,GO:0007166	G-protein coupled receptor signaling pathway|brain development|integral component of membrane|PDZ domain binding|carbohydrate binding|neuron projection|positive regulation of synapse assembly|G-protein coupled receptor activity|cell surface receptor signaling pathway
Adgrl3	1175.33	0.0945604	-1.60533	0.900127	-0.1518	0.108422	0.622609	4.45278	4.17231	4.99788	4.07773	4.39788	4.20589	GeneID:170641,Genbank:XM_008769984.2,RGD:620836	adhesion G protein-coupled receptor L3		GO:0098742,GO:0030424,GO:0007186,GO:0004930,GO:0031987,GO:0007416,GO:0005509,GO:0042220,GO:0005575,GO:0005887,GO:0007420,GO:0051965,GO:0016021,GO:0005911,GO:0030246,GO:0001764,GO:0007166	cell-cell adhesion via plasma-membrane adhesion molecules|axon|G-protein coupled receptor signaling pathway|G-protein coupled receptor activity|locomotion involved in locomotory behavior|synapse assembly|calcium ion binding|response to cocaine|cellular_component|integral component of plasma membrane|brain development|positive regulation of synapse assembly|integral component of membrane|cell-cell…
Adgrl4	1482.04	0.0855176	-5.3199	0.729538	-0.454945	1.03826e-07	2.9208e-05	20.1244	20.0673	21.63	14.7066	15.7062	16.2189	GeneID:64124,Genbank:NM_022294.1,RGD:621136	adhesion G protein-coupled receptor L4		GO:0007166,GO:0007186,GO:0016021,GO:0031410,GO:0046983,GO:0004930,GO:0005509,GO:0005886	cell surface receptor signaling pathway|G-protein coupled receptor signaling pathway|integral component of membrane|cytoplasmic vesicle|protein dimerization activity|G-protein coupled receptor activity|calcium ion binding|plasma membrane
Adgrv1	85.8893	0.2497	-0.571396	0.905836	-0.142678	0.567731	0.94818	0.250404	0.246118	0.201844	0.244513	0.207075	0.20405	GeneID:100362255,Genbank:XM_017591161.1,RGD:1562101	adhesion G protein-coupled receptor V1		GO:0050910,GO:0032420,GO:0005509,GO:0050953,GO:0043235,GO:0005737,GO:0060122,GO:0045184,GO:0005886,GO:0071277,GO:0007166,GO:0007186,GO:0007601,GO:0007605,GO:0045202,GO:0009986,GO:1990075,GO:0045494,GO:0010739,GO:1990696,GO:0048471,GO:0016021,GO:0048496,GO:0017022,GO:0002141,GO:0048839,GO:0032391,GO:0002142,GO:0050877,GO:0004930	detection of mechanical stimulus involved in sensory perception of sound|stereocilium|calcium ion binding|sensory perception of light stimulus|receptor complex|cytoplasm|inner ear receptor cell stereocilium organization|establishment of protein localization|plasma membrane|cellular response to calcium ion|cell surface receptor signaling pathway|G-protein coupled receptor signaling pathway|visual …
Adh1	12.5908	0.698358	0.893334	1.541	0.623867	0.371678	0.884742	0.196353	0.157313	0.484221	0.641315	0.210007	0.47712	GeneID:24172,Genbank:NM_019286.4,RGD:2044	alcohol dehydrogenase 1 (class I)		GO:0042803,GO:0008270,GO:0004022,GO:0046186,GO:0016491,GO:0004024,GO:0048149,GO:0031100,GO:0004745,GO:0048545,GO:0005622,GO:0005654,GO:0005739,GO:0005829,GO:0032526,GO:0051287,GO:0032570,GO:0005886,GO:0055114,GO:0033574,GO:0006068,GO:0035276,GO:0006069,GO:0001523,GO:0042572,GO:0042573,GO:0008144	protein homodimerization activity|zinc ion binding|alcohol dehydrogenase (NAD) activity|acetaldehyde biosynthetic process|oxidoreductase activity|alcohol dehydrogenase activity, zinc-dependent|behavioral response to ethanol|animal organ regeneration|retinol dehydrogenase activity|response to steroid hormone|intracellular|nucleoplasm|mitochondrion|cytosol|response to retinoic acid|NAD binding|resp…	rno00010,rno00071,rno00350,rno00830,rno00980,rno00982,rno05204	Glycolysis / Gluconeogenesis|Fatty acid degradation|Tyrosine metabolism|Retinol metabolism|Metabolism of xenobiotics by cytochrome P450|Drug metabolism - cytochrome P450|Chemical carcinogenesis
Adh5	448.348	0.131081	0.00251738	1.00023	0.00032998	0.997991	0.999233	14.5732	17.7524	16.8381	18.9676	16.5631	15.4217	GeneID:100145871,Genbank:NM_001126120.1,RGD:2292706	alcohol dehydrogenase 5 (class III), chi polypeptide		GO:0042803,GO:0004022,GO:0045777,GO:0005504,GO:0046294,GO:0005634,GO:0005737,GO:0005739,GO:0006068,GO:0006069,GO:0051409,GO:0007568,GO:0051775,GO:0008270,GO:0051903,GO:0018119,GO:0001523,GO:0018467,GO:0003016,GO:0032496	protein homodimerization activity|alcohol dehydrogenase (NAD) activity|positive regulation of blood pressure|fatty acid binding|formaldehyde catabolic process|nucleus|cytoplasm|mitochondrion|ethanol catabolic process|ethanol oxidation|response to nitrosative stress|aging|response to redox state|zinc ion binding|S-(hydroxymethyl)glutathione dehydrogenase activity|peptidyl-cysteine S-nitrosylation|…	rno00010,rno00071,rno00350,rno00830,rno00980,rno00982,rno05204	Glycolysis / Gluconeogenesis|Fatty acid degradation|Tyrosine metabolism|Retinol metabolism|Metabolism of xenobiotics by cytochrome P450|Drug metabolism - cytochrome P450|Chemical carcinogenesis
Adh7	51.7835	0.328734	-0.478588	0.896684	-0.157328	0.632232	0.963599	1.26602	0.960401	0.78252	0.858958	0.863455	1.06478	GeneID:171178,Genbank:XM_008761493.2,RGD:621638	alcohol dehydrogenase 7 (class IV), mu or sigma polypeptide		GO:0004745,GO:0005576,GO:0005622,GO:0005737,GO:0005829,GO:0019841,GO:0005886,GO:0006067,GO:0035276,GO:0042572,GO:0042573,GO:0001523,GO:0004022,GO:0004024,GO:0004031,GO:0006068,GO:0006069,GO:0008270,GO:0009617,GO:0042803,GO:0010430,GO:0045471,GO:0048019,GO:0051287,GO:0055114,GO:1900116	retinol dehydrogenase activity|extracellular region|intracellular|cytoplasm|cytosol|retinol binding|plasma membrane|ethanol metabolic process|ethanol binding|retinol metabolic process|retinoic acid metabolic process|retinoid metabolic process|alcohol dehydrogenase (NAD) activity|alcohol dehydrogenase activity, zinc-dependent|aldehyde oxidase activity|ethanol catabolic process|ethanol oxidation|zi…	rno00010,rno00071,rno00350,rno00830,rno00980,rno00982,rno05204	Glycolysis / Gluconeogenesis|Fatty acid degradation|Tyrosine metabolism|Retinol metabolism|Metabolism of xenobiotics by cytochrome P450|Drug metabolism - cytochrome P450|Chemical carcinogenesis
Adhfe1	66.6667	0.319621	1.11221	1.27942	0.355487	0.266046	0.824994	0.97064	0.96517	1.69863	1.30407	2.07627	1.42576	GeneID:362474,Genbank:XM_008763508.2,RGD:1308863	alcohol dehydrogenase, iron containing, 1		GO:0005739,GO:0005829,GO:0006539,GO:0008150,GO:0046872,GO:0047988,GO:0055114,GO:0003674,GO:0004022,GO:0005575	mitochondrion|cytosol|glutamate catabolic process via 2-oxoglutarate|biological_process|metal ion binding|hydroxyacid-oxoacid transhydrogenase activity|oxidation-reduction process|molecular_function|alcohol dehydrogenase (NAD) activity|cellular_component
Adi1	320.164	0.136308	-0.88581	0.919714	-0.120743	0.37572	0.884742	12.1843	12.8976	13.4263	12.9304	11.8805	11.8449	GeneID:298934,Genbank:NM_199097.1,RGD:727828	acireductone dioxygenase 1		GO:0005737,GO:0005886,GO:0006555,GO:0010309,GO:0016491,GO:0019509,GO:0046872,GO:0005634,GO:0055114	cytoplasm|plasma membrane|methionine metabolic process|acireductone dioxygenase [iron(II)-requiring] activity|oxidoreductase activity|L-methionine salvage from methylthioadenosine|metal ion binding|nucleus|oxidation-reduction process	rno00270	Cysteine and methionine metabolism
Adipoq	521.032	0.516857	2.65292	2.58682	1.37118	0.00797984	0.166096	14.036	6.52791	9.16742	25.9631	40.2629	13.7029	GeneID:246253,Genbank:NM_144744.3,RGD:628748	adiponectin, C1Q and collagen domain containing		GO:0050805,GO:0050873,GO:0051260,GO:0071944,GO:0051384,GO:0072659,GO:0051899,GO:0060081,GO:0090317,GO:1900121,GO:2000584,GO:1904706,GO:2000590,GO:1904753,GO:0005615,GO:0005783,GO:0006006,GO:0006635,GO:0010739,GO:0007584,GO:0010745,GO:0007623,GO:0010804,GO:0010875,GO:0031953,GO:0032270,GO:0010906,GO:0032720,GO:0032757,GO:0001666,GO:0034612,GO:0032869,GO:0001934,GO:0035690,GO:0005102,GO:0042493,GO:…	negative regulation of synaptic transmission|brown fat cell differentiation|protein homooligomerization|cell periphery|response to glucocorticoid|protein localization to plasma membrane|membrane depolarization|membrane hyperpolarization|negative regulation of intracellular protein transport|negative regulation of receptor binding|negative regulation of platelet-derived growth factor receptor-alph…	rno04152,rno04920,rno03320,rno04211,rno04930,rno04932	AMPK signaling pathway|Adipocytokine signaling pathway|PPAR signaling pathway|Longevity regulating pathway - mammal|Type II diabetes mellitus|Non-alcoholic fatty liver disease (NAFLD)
Adipor1	2735.72	0.0751979	-0.475253	0.975533	-0.035738	0.634607	0.963612	63.0116	67.0052	62.3873	61.7765	68.1107	64.3655	GeneID:289036,Genbank:XM_006249852.3,RGD:1303151	adiponectin receptor 1		GO:0046982,GO:0033211,GO:0009755,GO:0055100,GO:0038023,GO:0010633,GO:0097003,GO:0010719,GO:1901223,GO:0010906,GO:0016021,GO:0019216,GO:0019395,GO:0042562,GO:0019901,GO:0042593,GO:0030308,GO:0042802,GO:0031226,GO:0046426,GO:0033210,GO:0005886,GO:0046427,GO:0046628	protein heterodimerization activity|adiponectin-activated signaling pathway|hormone-mediated signaling pathway|adiponectin binding|signaling receptor activity|negative regulation of epithelial cell migration|adipokinetic hormone receptor activity|negative regulation of epithelial to mesenchymal transition|negative regulation of NIK/NF-kappaB signaling|regulation of glucose metabolic process|integ…	rno04152,rno04920,rno04211,rno04932	AMPK signaling pathway|Adipocytokine signaling pathway|Longevity regulating pathway - mammal|Non-alcoholic fatty liver disease (NAFLD)
Adipor2	1699.16	0.0853743	1.54919	1.09601	0.132261	0.121336	0.654305	17.1095	17.0719	18.3931	19.0856	21.8089	18.7498	GeneID:312670,Genbank:XM_006237183.2,RGD:1307891	adiponectin receptor 2		GO:0046982,GO:0007565,GO:0055100,GO:0007584,GO:0061042,GO:0016021,GO:0030308,GO:0031226,GO:0033211,GO:0097003,GO:0038023,GO:0042562,GO:0042593,GO:0005886,GO:0042802,GO:0046326,GO:0007507	protein heterodimerization activity|female pregnancy|adiponectin binding|response to nutrient|vascular wound healing|integral component of membrane|negative regulation of cell growth|intrinsic component of plasma membrane|adiponectin-activated signaling pathway|adipokinetic hormone receptor activity|signaling receptor activity|hormone binding|glucose homeostasis|plasma membrane|identical protein …	rno04152,rno04920,rno04211,rno04932	AMPK signaling pathway|Adipocytokine signaling pathway|Longevity regulating pathway - mammal|Non-alcoholic fatty liver disease (NAFLD)
Adk	542.247	0.112697	0.947861	1.07685	0.106821	0.3432	0.869928	12.5603	14.1566	14.2392	15.0107	15.4725	15.1538	GeneID:25368,Genbank:NM_012895.3,RGD:2046	adenosine kinase		GO:0046872,GO:0019200,GO:0006166,GO:0004001,GO:0032922,GO:0005524,GO:0042102,GO:0006167,GO:0005634,GO:0005654,GO:0006169,GO:0005737,GO:0044209,GO:0006175,GO:0044342,GO:0005829,GO:0046085,GO:0010613,GO:0046835,GO:0016310	metal ion binding|carbohydrate kinase activity|purine ribonucleoside salvage|adenosine kinase activity|circadian regulation of gene expression|ATP binding|positive regulation of T cell proliferation|AMP biosynthetic process|nucleus|nucleoplasm|adenosine salvage|cytoplasm|AMP salvage|dATP biosynthetic process|type B pancreatic cell proliferation|cytosol|adenosine metabolic process|positive regulat…	rno00230	Purine metabolism
Adm	169.737	0.221177	1.48687	1.25602	0.328861	0.13705	0.682572	2.97279	3.00617	1.87124	2.68762	3.84888	3.6702	GeneID:25026,Genbank:XM_008759687.2,RGD:2047	adrenomedullin		GO:0005615,GO:0005737,GO:0007189,GO:0007204,GO:0007507,GO:0007565,GO:0007568,GO:0031623,GO:0008209,GO:0031700,GO:0008284,GO:0008285,GO:0032496,GO:0032868,GO:0035809,GO:0042475,GO:0097755,GO:0042594,GO:1990410,GO:0043065,GO:2001214,GO:0043116,GO:0001570,GO:0001666,GO:0001843,GO:0002026,GO:0002031,GO:0003073,GO:0005179,GO:0005515,GO:0009409,GO:0009611,GO:0010033,GO:0010460,GO:0010469,GO:0019933,GO:…	extracellular space|cytoplasm|adenylate cyclase-activating G-protein coupled receptor signaling pathway|positive regulation of cytosolic calcium ion concentration|heart development|female pregnancy|aging|receptor internalization|androgen metabolic process|adrenomedullin receptor binding|positive regulation of cell proliferation|negative regulation of cell proliferation|response to lipopolysacchar…	rno04270	Vascular smooth muscle contraction
Adnp	3314.41	0.0724477	0.384767	1.01951	0.0278755	0.70041	0.976529	29.9959	29.7171	30.2275	31.3259	34.1014	29.5104	GeneID:64622,Genbank:NM_022681.2,RGD:71030	activity-dependent neuroprotector homeobox	Homeobox	GO:0043524,GO:0030425,GO:0005615,GO:0044849,GO:0030828,GO:0045773,GO:0031668,GO:0005634,GO:0048487,GO:0005737,GO:0006351,GO:0006355,GO:0007614,GO:0032091,GO:0009743,GO:0050731,GO:0032147,GO:0010035,GO:0050805,GO:0033484,GO:0010629,GO:0051965,GO:0042277,GO:0010835,GO:0003677,GO:0043025,GO:0010976,GO:0003682,GO:0030424,GO:0005507	negative regulation of neuron apoptotic process|dendrite|extracellular space|estrous cycle|positive regulation of cGMP biosynthetic process|positive regulation of axon extension|cellular response to extracellular stimulus|nucleus|beta-tubulin binding|cytoplasm|transcription, DNA-templated|regulation of transcription, DNA-templated|short-term memory|negative regulation of protein binding|response …
Adnp2	662.221	0.117697	-0.665866	0.947127	-0.0783707	0.505497	0.9304	7.72132	8.07418	8.85737	8.93167	7.04531	8.1722	GeneID:307236,Genbank:NM_001127373.1,RGD:1308279	ADNP homeobox 2		GO:0034599,GO:0060548,GO:0071300,GO:0003677,GO:0030182,GO:0030307	cellular response to oxidative stress|negative regulation of cell death|cellular response to retinoic acid|DNA binding|neuron differentiation|positive regulation of cell growth
Ado	624.598	0.112019	-0.0290122	0.99775	-0.00324992	0.976855	0.997229	25.5479	29.0639	27.4058	27.2437	27.1843	30.1937	GeneID:309732,Genbank:NM_001107626.3,RGD:1308233	2-aminoethanethiol dioxygenase				rno00430	Taurine and hypotaurine metabolism
Adora1	151.988	0.220417	0.45325	1.0717	0.0999041	0.650369	0.96582	3.27646	2.42309	2.23022	3.27312	3.31175	2.23354	GeneID:29290,Genbank:XM_006249861.3,RGD:2048	adenosine A1 receptor		GO:0002674,GO:0002686,GO:0002793,GO:0003093,GO:0004629,GO:0005515,GO:0005783,GO:0030673,GO:0005886,GO:0031072,GO:0031683,GO:0006612,GO:0032229,GO:0032244,GO:0032279,GO:0045202,GO:0032795,GO:0045211,GO:0032900,GO:0045741,GO:0035307,GO:0045776,GO:0045777,GO:0045822,GO:0046888,GO:0000186,GO:0060087,GO:0046982,GO:0001609,GO:0070256,GO:0048167,GO:0097746,GO:0048786,GO:0001659,GO:0097756,GO:0001664,GO:…	negative regulation of acute inflammatory response|negative regulation of leukocyte migration|positive regulation of peptide secretion|regulation of glomerular filtration|phospholipase C activity|protein binding|endoplasmic reticulum|axolemma|plasma membrane|heat shock protein binding|G-protein beta/gamma-subunit complex binding|protein targeting to membrane|negative regulation of synaptic transm…	rno04071,rno04024,rno04022,rno04080,rno04923,rno04924,rno05032	Sphingolipid signaling pathway|cAMP signaling pathway|cGMP - PKG signaling pathway|Neuroactive ligand-receptor interaction|Regulation of lipolysis in adipocyte|Renin secretion|Morphine addiction
Adora2a	153.09	0.211597	1.53792	1.25303	0.32542	0.124068	0.660624	0.949954	0.873717	1.28102	1.58857	1.20296	1.23182	GeneID:25369,Genbank:XM_017601552.1,RGD:2049	adenosine A2a receptor		GO:0005882,GO:0005886,GO:0005887,GO:0006355,GO:0006469,GO:0007186,GO:0016020,GO:0007189,GO:0019899,GO:0030424,GO:0007205,GO:0030425,GO:0030673,GO:0031000,GO:0031802,GO:0043025,GO:0032230,GO:0043116,GO:0032279,GO:0043154,GO:0035249,GO:0043279,GO:0043524,GO:0045211,GO:0045938,GO:0000139,GO:0051968,GO:0046636,GO:0001609,GO:0060079,GO:0046982,GO:0060080,GO:0048143,GO:0060134,GO:0001963,GO:0099055,GO:…	intermediate filament|plasma membrane|integral component of plasma membrane|regulation of transcription, DNA-templated|negative regulation of protein kinase activity|G-protein coupled receptor signaling pathway|membrane|adenylate cyclase-activating G-protein coupled receptor signaling pathway|enzyme binding|axon|protein kinase C-activating G-protein coupled receptor signaling pathway|dendrite|axo…	rno04015,rno04020,rno04024,rno04080,rno04270,rno05012,rno05034	Rap1 signaling pathway|Calcium signaling pathway|cAMP signaling pathway|Neuroactive ligand-receptor interaction|Vascular smooth muscle contraction|Parkinson's disease|Alcoholism
Adora2b	28.5923	0.433736	0.888336	1.30613	0.385303	0.37436	0.884742	0.852569	0.71978	0.474757	0.748549	0.970683	1.04566	GeneID:29316,Genbank:NM_017161.1,RGD:2050	adenosine A2B receptor		GO:0045765,GO:0032722,GO:0010575,GO:0002882,GO:0060087,GO:0010701,GO:0032755,GO:0010893,GO:0004930,GO:0097755,GO:0005622,GO:0005886,GO:0016021,GO:0007189,GO:0032966,GO:0030828,GO:0033605,GO:0031284,GO:0008284,GO:0043306,GO:0008285,GO:0001609,GO:0031668,GO:0009986,GO:0043950,GO:0001973	regulation of angiogenesis|positive regulation of chemokine production|positive regulation of vascular endothelial growth factor production|positive regulation of chronic inflammatory response to non-antigenic stimulus|relaxation of vascular smooth muscle|positive regulation of norepinephrine secretion|positive regulation of interleukin-6 production|positive regulation of steroid biosynthetic pro…	rno04015,rno04020,rno04080,rno04270,rno05034	Rap1 signaling pathway|Calcium signaling pathway|Neuroactive ligand-receptor interaction|Vascular smooth muscle contraction|Alcoholism
Adpgk	689.192	0.11694	-0.0258776	0.997905	-0.00302611	0.979355	0.997256	15.2499	13.134	11.6582	13.8041	13.5816	13.9626	GeneID:315722,Genbank:XM_006243170.3,RGD:1306103	ADP-dependent glucokinase		GO:0043843,GO:0005783,GO:0006006,GO:0016310	ADP-specific glucokinase activity|endoplasmic reticulum|glucose metabolic process|phosphorylation	rno00010	Glycolysis / Gluconeogenesis
Adprh	848.23	0.10387	0.873526	1.06491	0.0907333	0.382377	0.886857	22.408	24.3197	21.2706	23.4956	24.7916	26.612	GeneID:25371,Genbank:NM_183325.2,RGD:2052	ADP-ribosylarginine hydrolase		GO:0017137,GO:0003875,GO:0030955,GO:0005096,GO:0005622,GO:0006464,GO:0031338,GO:0051725,GO:0090630,GO:0006886,GO:0000287,GO:0012505	Rab GTPase binding|ADP-ribosylarginine hydrolase activity|potassium ion binding|GTPase activator activity|intracellular|cellular protein modification process|regulation of vesicle fusion|protein de-ADP-ribosylation|activation of GTPase activity|intracellular protein transport|magnesium ion binding|endomembrane system
Adprhl1	10.7425	0.748418	0.296029	1.16599	0.221553	0.767208	0.982187	0.0343219	0.0320808	0.104556	0.0560499	0.110126	0.0400642	GeneID:290880,Genbank:XM_006253439.3,RGD:1305641	ADP-ribosylhydrolase like 1		GO:0005622,GO:0005769,GO:0006886,GO:0012505,GO:0017137,GO:0031338,GO:0051725,GO:0090630,GO:0000287,GO:0003875,GO:0005096	intracellular|early endosome|intracellular protein transport|endomembrane system|Rab GTPase binding|regulation of vesicle fusion|protein de-ADP-ribosylation|activation of GTPase activity|magnesium ion binding|ADP-ribosylarginine hydrolase activity|GTPase activator activity
Adprhl2	278.599	0.150834	0.422758	1.04519	0.0637664	0.672472	0.974366	7.32824	9.23718	8.30596	9.40185	9.04114	8.48839	GeneID:362600,Genbank:NM_001108680.1,RGD:1309068	ADP-ribosylhydrolase like 2		GO:0005737,GO:0005739,GO:0016604,GO:0016787,GO:0071451,GO:0005634,GO:0005654	cytoplasm|mitochondrion|nuclear body|hydrolase activity|cellular response to superoxide|nucleus|nucleoplasm
Adprm	157.686	0.191877	0.390777	1.05335	0.0749811	0.695962	0.976529	6.8283	5.34841	5.42303	6.18811	6.73192	6.25954	GeneID:287406,Genbank:XM_006246603.3,RGD:1309906	ADP-ribose/CDP-alcohol diphosphatase, manganese-dependent		GO:0046872,GO:0047631,GO:0047734	metal ion binding|ADP-ribose diphosphatase activity|CDP-glycerol diphosphatase activity	rno00564,rno00230	Glycerophospholipid metabolism|Purine metabolism
Adra1a	466.278	0.132133	-0.921827	0.919038	-0.121804	0.356619	0.877972	5.14032	4.72231	4.42431	5.22323	4.04217	4.33004	GeneID:29412,Genbank:XM_006252107.3,RGD:2055	adrenoceptor alpha 1A		GO:0004937,GO:0005575,GO:0005634,GO:0005737,GO:0005886,GO:0010460,GO:0005887,GO:0010507,GO:0005901,GO:0010613,GO:0007188,GO:0016020,GO:0030018,GO:0030315,GO:0045987,GO:0031965,GO:0032230,GO:0046982,GO:0060073,GO:0060402,GO:0001985,GO:0060452,GO:0001994,GO:0061049,GO:0070374,GO:0001996,GO:0001997,GO:0003084,GO:0004935,GO:0007200,GO:0007202,GO:0007204,GO:0007267,GO:0007512,GO:0035024,GO:0007568,GO:…	alpha1-adrenergic receptor activity|cellular_component|nucleus|cytoplasm|plasma membrane|positive regulation of heart rate|integral component of plasma membrane|negative regulation of autophagy|caveola|positive regulation of cardiac muscle hypertrophy|adenylate cyclase-modulating G-protein coupled receptor signaling pathway|membrane|Z disc|T-tubule|positive regulation of smooth muscle contraction…	rno04020,rno04022,rno04152,rno04080,rno04261,rno04270,rno04970	Calcium signaling pathway|cGMP - PKG signaling pathway|AMPK signaling pathway|Neuroactive ligand-receptor interaction|Adrenergic signaling in cardiomyocytes|Vascular smooth muscle contraction|Salivary secretion
Adra1b	9.55622	0.798994	-0.252186	0.869649	-0.201495	0.800897	0.987112	0.284146	0.132796	0.206095	0.198869	0.325612	0.0406146	GeneID:24173,Genbank:NM_016991.2,RGD:2054	adrenoceptor alpha 1B		GO:0004937,GO:0005515,GO:0005634,GO:0005737,GO:0008542,GO:0009725,GO:0005886,GO:0014704,GO:0016020,GO:0016021,GO:0019229,GO:0043627,GO:0030315,GO:0045818,GO:0031965,GO:0045819,GO:0045907,GO:0045987,GO:0046982,GO:0001974,GO:0001975,GO:0048148,GO:0001987,GO:0048545,GO:0001994,GO:0001996,GO:0001997,GO:0004935,GO:0005887,GO:0005901,GO:0007188,GO:0007200,GO:0007204,GO:0007267,GO:0007512,GO:0035024,GO:…	alpha1-adrenergic receptor activity|protein binding|nucleus|cytoplasm|visual learning|response to hormone|plasma membrane|intercalated disc|membrane|integral component of membrane|regulation of vasoconstriction|response to estrogen|T-tubule|negative regulation of glycogen catabolic process|nuclear membrane|positive regulation of glycogen catabolic process|positive regulation of vasoconstriction|p…	rno04020,rno04022,rno04080,rno04261,rno04270,rno04970	Calcium signaling pathway|cGMP - PKG signaling pathway|Neuroactive ligand-receptor interaction|Adrenergic signaling in cardiomyocytes|Vascular smooth muscle contraction|Salivary secretion
Adra1d	42.1876	0.36826	-0.156964	0.960726	-0.0578034	0.875273	0.990831	0.997024	0.562366	0.663309	0.86089	0.606718	0.739579	GeneID:29413,Genbank:NM_024483.1,RGD:62064	adrenoceptor alpha 1D		GO:0005829,GO:0005886,GO:0005887,GO:0007188,GO:0007194,GO:0007195,GO:0007200,GO:0048148,GO:0007204,GO:0048149,GO:0007267,GO:0051481,GO:0007568,GO:0051482,GO:0051967,GO:0060073,GO:0060158,GO:0071875,GO:0071880,GO:1901386,GO:0001591,GO:0001963,GO:0001986,GO:0001994,GO:0004935,GO:0004937,GO:0007610,GO:0009636,GO:0014059,GO:0016021,GO:0030672,GO:0035240,GO:0042493,GO:0043266,GO:0045907,GO:0045987	cytosol|plasma membrane|integral component of plasma membrane|adenylate cyclase-modulating G-protein coupled receptor signaling pathway|negative regulation of adenylate cyclase activity|adenylate cyclase-inhibiting dopamine receptor signaling pathway|phospholipase C-activating G-protein coupled receptor signaling pathway|behavioral response to cocaine|positive regulation of cytosolic calcium ion …	rno04020,rno04022,rno04080,rno04261,rno04270,rno04970	Calcium signaling pathway|cGMP - PKG signaling pathway|Neuroactive ligand-receptor interaction|Adrenergic signaling in cardiomyocytes|Vascular smooth muscle contraction|Salivary secretion
Adra2a	283.995	0.165659	1.27087	1.15711	0.210532	0.203774	0.767183	4.63004	5.74774	3.91182	5.92684	5.30018	5.8993	GeneID:25083,Genbank:NM_012739.3,RGD:2056	adrenoceptor alpha 2A		GO:0005737,GO:0005886,GO:0005887,GO:0006260,GO:0030335,GO:0006940,GO:0031696,GO:0007165,GO:0007186,GO:0031996,GO:0032147,GO:0032148,GO:0043235,GO:0032795,GO:0043406,GO:0043410,GO:0045202,GO:0045741,GO:0001819,GO:0061179,GO:0045955,GO:0046676,GO:0002526,GO:0046982,GO:0004935,GO:0070473,GO:0071875,GO:0004938,GO:0071880,GO:0071881,GO:0071882,GO:0007188,GO:0007267,GO:0007565,GO:0007610,GO:0019229,GO:…	cytoplasm|plasma membrane|integral component of plasma membrane|DNA replication|positive regulation of cell migration|regulation of smooth muscle contraction|alpha-2C adrenergic receptor binding|signal transduction|G-protein coupled receptor signaling pathway|thioesterase binding|activation of protein kinase activity|activation of protein kinase B activity|receptor complex|heterotrimeric G-protei…	rno04022,rno04080	cGMP - PKG signaling pathway|Neuroactive ligand-receptor interaction
Adra2b	38.4495	0.400466	-1.13237	0.730282	-0.453474	0.25748	0.818927	0.312942	0.596717	0.762659	0.395216	0.42842	0.43836	GeneID:24174,Genbank:NM_138505.2,RGD:2057	adrenoceptor alpha 2B		GO:0071880,GO:0030168,GO:0003056,GO:0032148,GO:0004935,GO:0035625,GO:0004938,GO:0005622,GO:0005887,GO:0043410,GO:0007186,GO:0045666,GO:0007188,GO:0045777,GO:0007267,GO:0051379,GO:0007565,GO:0000165,GO:0070474,GO:0007610,GO:0000187,GO:0071875,GO:0016021,GO:0001525	adenylate cyclase-activating adrenergic receptor signaling pathway|platelet activation|regulation of vascular smooth muscle contraction|activation of protein kinase B activity|adrenergic receptor activity|epidermal growth factor-activated receptor transactivation by G-protein coupled receptor signaling pathway|alpha2-adrenergic receptor activity|intracellular|integral component of plasma membrane…	rno04022,rno04080	cGMP - PKG signaling pathway|Neuroactive ligand-receptor interaction
Adra2c	24.6253	0.487995	-0.170018	0.944113	-0.0829681	0.864996	0.990356	0.921616	0.944801	0.392452	0.582603	0.731327	0.892376	GeneID:24175,Genbank:NM_138506.1,RGD:2058	adrenoceptor alpha 2C		GO:0070473,GO:0035625,GO:0004938,GO:0071875,GO:0042803,GO:0005737,GO:0071880,GO:0043410,GO:0005887,GO:0007186,GO:0007188,GO:0007267,GO:0043679,GO:0007565,GO:0045666,GO:0007610,GO:0045907,GO:0030168,GO:0046982,GO:0030424,GO:0004930,GO:0051379,GO:0031694,GO:0004935,GO:0051930,GO:0032148	negative regulation of uterine smooth muscle contraction|epidermal growth factor-activated receptor transactivation by G-protein coupled receptor signaling pathway|alpha2-adrenergic receptor activity|adrenergic receptor signaling pathway|protein homodimerization activity|cytoplasm|adenylate cyclase-activating adrenergic receptor signaling pathway|positive regulation of MAPK cascade|integral compo…	rno04022,rno04080	cGMP - PKG signaling pathway|Neuroactive ligand-receptor interaction
Adrb1	17.1673	0.564004	0.364621	1.1532	0.205648	0.715394	0.976529	0.47007	0.743559	0.514046	1.02354	0.618778	0.43415	GeneID:24925,Genbank:NM_012701.1,RGD:2059	adrenoceptor beta 1		GO:0002025,GO:0003061,GO:0003084,GO:0004935,GO:0004940,GO:0005769,GO:0005886,GO:0005057,GO:0005887,GO:0005980,GO:0006915,GO:0016020,GO:0007186,GO:0016021,GO:0007188,GO:0019233,GO:0007189,GO:0030165,GO:0030819,GO:0001659,GO:0043231,GO:0031649,GO:0001996,GO:0043547,GO:0031694,GO:0001997,GO:0043950,GO:0002024,GO:0060080,GO:0045762,GO:0061051,GO:0045986,GO:0071880,GO:0046878,GO:0086004,GO:1900273,GO:…	norepinephrine-epinephrine-mediated vasodilation involved in regulation of systemic arterial blood pressure|positive regulation of the force of heart contraction by norepinephrine|positive regulation of systemic arterial blood pressure|adrenergic receptor activity|beta1-adrenergic receptor activity|early endosome|plasma membrane|signal transducer activity, downstream of receptor|integral componen…	rno04020,rno04024,rno04022,rno04080,rno04540,rno04923,rno04924,rno04261,rno04970,rno05414	Calcium signaling pathway|cAMP signaling pathway|cGMP - PKG signaling pathway|Neuroactive ligand-receptor interaction|Gap junction|Regulation of lipolysis in adipocyte|Renin secretion|Adrenergic signaling in cardiomyocytes|Salivary secretion|Dilated cardiomyopathy (DCM)
Adrb2	154.128	0.192662	0.44157	1.06074	0.0850738	0.6588	0.968955	3.39711	3.94014	3.80208	3.69847	4.64112	3.89518	GeneID:24176,Genbank:NM_012492.2,RGD:2060	adrenoceptor beta 2		GO:0045944,GO:0045986,GO:0048633,GO:0050728,GO:0061885,GO:0050873,GO:0071456,GO:0071548,GO:0051379,GO:0071867,GO:0071875,GO:0071880,GO:1904646,GO:0071902,GO:2000969,GO:0090331,GO:0002025,GO:0002028,GO:0002032,GO:0005769,GO:0002086,GO:0005886,GO:0003059,GO:0004935,GO:0005887,GO:0005901,GO:0007610,GO:0008144,GO:0006898,GO:0008179,GO:0008284,GO:0008306,GO:0009409,GO:0001540,GO:0030279,GO:0030424,GO:…	positive regulation of transcription by RNA polymerase II|negative regulation of smooth muscle contraction|positive regulation of skeletal muscle tissue growth|negative regulation of inflammatory response|positive regulation of mini excitatory postsynaptic potential|brown fat cell differentiation|cellular response to hypoxia|response to dexamethasone|epinephrine binding|response to monoamine|adre…	rno04020,rno04024,rno04022,rno04080,rno04923,rno04924,rno04261,rno04970	Calcium signaling pathway|cAMP signaling pathway|cGMP - PKG signaling pathway|Neuroactive ligand-receptor interaction|Regulation of lipolysis in adipocyte|Renin secretion|Adrenergic signaling in cardiomyocytes|Salivary secretion
Adrb3	10.7909	0.764028	2.14844	3.11983	1.64147	0.0316789	0.364922	0.168989	0.0877524	0.038133	0.327075	0.461891	0.169082	GeneID:25645,Genbank:XM_008771315.2,RGD:2061	adrenoceptor beta 3		GO:0005887,GO:0006898,GO:0007188,GO:0007189,GO:0007190,GO:0042803,GO:0007267,GO:0007568,GO:0043235,GO:0007610,GO:0043410,GO:0046677,GO:0050873,GO:0051379,GO:0001659,GO:0002024,GO:0002025,GO:0002032,GO:0004935,GO:0004939,GO:0005634,GO:0009409,GO:0015052,GO:0016020,GO:0031649,GO:0051380,GO:0031699,GO:0040015,GO:0042755,GO:0071880	integral component of plasma membrane|receptor-mediated endocytosis|adenylate cyclase-modulating G-protein coupled receptor signaling pathway|adenylate cyclase-activating G-protein coupled receptor signaling pathway|activation of adenylate cyclase activity|protein homodimerization activity|cell-cell signaling|aging|receptor complex|behavior|positive regulation of MAPK cascade|response to antibiot…	rno04020,rno04022,rno04080,rno04923,rno04924,rno04970,rno04714	Calcium signaling pathway|cGMP - PKG signaling pathway|Neuroactive ligand-receptor interaction|Regulation of lipolysis in adipocyte|Renin secretion|Salivary secretion|Thermogenesis
Adrm1	1265.02	0.0902374	-1.20444	0.927433	-0.108685	0.228421	0.787288	45.2035	44.4373	50.0744	43.7754	43.497	46.6816	GeneID:65138,Genbank:NM_031708.1,RGD:69248	adhesion regulating molecule 1		GO:0061133,GO:0042699,GO:0002020,GO:0043130,GO:0005654,GO:0043248,GO:0070628,GO:0005829,GO:0005886,GO:0006368,GO:0048477,GO:0006511,GO:0072520,GO:0048538,GO:0007286,GO:0060009,GO:0008541,GO:0000502,GO:0060399,GO:0010950,GO:0060612,GO:0033081,GO:0001541	endopeptidase activator activity|follicle-stimulating hormone signaling pathway|protease binding|ubiquitin binding|nucleoplasm|proteasome assembly|proteasome binding|cytosol|plasma membrane|transcription elongation from RNA polymerase II promoter|oogenesis|ubiquitin-dependent protein catabolic process|seminiferous tubule development|thymus development|spermatid development|Sertoli cell developmen…	rno03050,rno05169	Proteasome|Epstein-Barr virus infection
Adsl	710.805	0.107613	1.21574	1.09492	0.130829	0.224084	0.78317	17.5179	17.6354	17.7357	20.7672	21.7338	17.5015	GeneID:315150,Genbank:NM_001130503.1,RGD:1307617	adenylosuccinate lyase		GO:0014850,GO:0004018,GO:0042594,GO:0044208,GO:0005829,GO:0006163,GO:0006167,GO:0051262,GO:0006189,GO:0070626,GO:0007584,GO:0001666,GO:0009060,GO:0009156	response to muscle activity|N6-(1,2-dicarboxyethyl)AMP AMP-lyase (fumarate-forming) activity|response to starvation|'de novo' AMP biosynthetic process|cytosol|purine nucleotide metabolic process|AMP biosynthetic process|protein tetramerization|'de novo' IMP biosynthetic process|(S)-2-(5-amino-1-(5-phospho-D-ribosyl)imidazole-4-carboxamido)succinate AMP-lyase (fumarate-forming) activity|response t…	rno00230,rno00250	Purine metabolism|Alanine, aspartate and glutamate metabolism
Adss	1464.22	0.0831348	0.754498	1.04444	0.0627251	0.45055	0.910937	28.4122	28.5338	28.8914	31.215	32.9914	28.6275	GeneID:289276,Genbank:NM_001105975.1,RGD:1310508	adenylosuccinate synthase		GO:0046040,GO:0004019,GO:0005525,GO:0060359,GO:0005737,GO:0005829,GO:0005886,GO:0071257,GO:0006164,GO:0006167,GO:0006531,GO:0014074,GO:0000287,GO:0044208	IMP metabolic process|adenylosuccinate synthase activity|GTP binding|response to ammonium ion|cytoplasm|cytosol|plasma membrane|cellular response to electrical stimulus|purine nucleotide biosynthetic process|AMP biosynthetic process|aspartate metabolic process|response to purine-containing compound|magnesium ion binding|'de novo' AMP biosynthetic process	rno00230,rno00250	Purine metabolism|Alanine, aspartate and glutamate metabolism
Adssl1	23.0764	0.476549	0.0797712	1.0267	0.0380149	0.936419	0.99623	0.506591	0.815493	0.600149	0.643453	0.872929	0.535029	GeneID:684425,Genbank:XM_003750237.3,RGD:1590342	adenylosuccinate synthase like 1		GO:0042803,GO:0004019,GO:0044208,GO:0005525,GO:0005737,GO:0006163,GO:0006167,GO:0046040,GO:0006531,GO:0006541,GO:0051015,GO:0009168,GO:0071257,GO:0014850,GO:0000287,GO:0035690,GO:0003924,GO:0042594	protein homodimerization activity|adenylosuccinate synthase activity|'de novo' AMP biosynthetic process|GTP binding|cytoplasm|purine nucleotide metabolic process|AMP biosynthetic process|IMP metabolic process|aspartate metabolic process|glutamine metabolic process|actin filament binding|purine ribonucleoside monophosphate biosynthetic process|cellular response to electrical stimulus|response to m…	rno00230,rno00250	Purine metabolism|Alanine, aspartate and glutamate metabolism
Aebp1	6157.7	0.0901558	-4.53398	0.753268	-0.408765	5.78813e-06	0.000911985	100.258	90.8625	84.8676	76.1489	63.0955	75.7686	GeneID:305494,Genbank:XM_006251316.3,RGD:1306922	AE binding protein 1		GO:0005615,GO:0000977,GO:0006351,GO:0001227,GO:0006355,GO:0003714,GO:0004180,GO:0004181,GO:0006508,GO:0006518,GO:0004185,GO:0008270,GO:0005516,GO:0016485,GO:0005576,GO:0000122,GO:0031012	extracellular space|RNA polymerase II regulatory region sequence-specific DNA binding|transcription, DNA-templated|transcriptional repressor activity, RNA polymerase II transcription regulatory region sequence-specific DNA binding|regulation of transcription, DNA-templated|transcription corepressor activity|carboxypeptidase activity|metallocarboxypeptidase activity|proteolysis|peptide metabolic p…
Aebp2	1357.9	0.0915601	1.10532	1.07267	0.101204	0.269019	0.827167	8.45084	8.97839	8.38812	9.10051	10.6174	8.96098	GeneID:297705,Genbank:XM_017592596.1,RGD:1307233	AE binding protein 2	zf-C2H2	GO:0003677,GO:0003714,GO:0005634,GO:0006355,GO:0035098,GO:0000122,GO:0000978,GO:0001078	DNA binding|transcription corepressor activity|nucleus|regulation of transcription, DNA-templated|ESC/E(Z) complex|negative regulation of transcription by RNA polymerase II|RNA polymerase II proximal promoter sequence-specific DNA binding|transcriptional repressor activity, RNA polymerase II proximal promoter sequence-specific DNA binding
Aen	161.646	0.185514	1.71687	1.24704	0.318503	0.0860028	0.571898	2.81555	3.35299	2.83785	4.01898	3.92589	3.69353	GeneID:361594,Genbank:XM_006229399.3,RGD:1305051	apoptosis enhancing nuclease		GO:0005634,GO:0005654,GO:0005730,GO:0010212,GO:0031965,GO:0042771,GO:0003676,GO:0090305,GO:0004527	nucleus|nucleoplasm|nucleolus|response to ionizing radiation|nuclear membrane|intrinsic apoptotic signaling pathway in response to DNA damage by p53 class mediator|nucleic acid binding|nucleic acid phosphodiester bond hydrolysis|exonuclease activity
Aes	1804.13	0.0870687	-0.0843556	0.994922	-0.00734473	0.932774	0.99623	84.4319	87.9137	74.1659	87.3257	85.4965	81.1627	GeneID:29466,Genbank:NM_019220.1,RGD:2731	amino-terminal enhancer of split		GO:0090090,GO:0032091,GO:0001501,GO:2000210,GO:0040008,GO:0003714,GO:0005634,GO:0006351,GO:0045892,GO:0006357,GO:0060761,GO:0010629,GO:0016055,GO:0070555,GO:0031668,GO:0000122	negative regulation of canonical Wnt signaling pathway|negative regulation of protein binding|skeletal system development|positive regulation of anoikis|regulation of growth|transcription corepressor activity|nucleus|transcription, DNA-templated|negative regulation of transcription, DNA-templated|regulation of transcription by RNA polymerase II|negative regulation of response to cytokine stimulus…
Afap1	1609.73	0.0817527	-0.831726	0.953962	-0.0679958	0.405564	0.897317	23.3801	22.9442	21.6082	21.6876	23.5081	21.8819	GeneID:140935,Genbank:XM_008770246.2,RGD:619959	actin filament associated protein 1		GO:0071260,GO:0005829,GO:0005884,GO:0005925,GO:0007165,GO:0009966,GO:0015629,GO:0017124,GO:0003779,GO:0042169,GO:0005515,GO:0051493,GO:0005737	cellular response to mechanical stimulus|cytosol|actin filament|focal adhesion|signal transduction|regulation of signal transduction|actin cytoskeleton|SH3 domain binding|actin binding|SH2 domain binding|protein binding|regulation of cytoskeleton organization|cytoplasm
Afap1l1	437.238	0.123158	3.32736	1.32849	0.40979	0.000876741	0.0403981	3.82253	4.08902	4.06485	5.25983	6.00758	5.20575	GeneID:291565,Genbank:XM_006254794.3,RGD:1311580	actin filament associated protein 1-like 1		GO:0071437,GO:0002102,GO:0005737,GO:0030054	invadopodium|podosome|cytoplasm|cell junction
Afap1l2	3112.75	0.0863752	-0.816827	0.952272	-0.0705536	0.414027	0.900309	27.5899	33.1361	30.4125	32.4619	29.885	27.5384	GeneID:292130,Genbank:XM_008760580.2,RGD:1310668	actin filament associated protein 1-like 2		GO:0005886,GO:0006954,GO:0007346,GO:0017124,GO:0030296,GO:0032675,GO:0032757,GO:0035591,GO:0042169,GO:0045742,GO:0005737,GO:0045893,GO:0005829,GO:0061098	plasma membrane|inflammatory response|regulation of mitotic cell cycle|SH3 domain binding|protein tyrosine kinase activator activity|regulation of interleukin-6 production|positive regulation of interleukin-8 production|signaling adaptor activity|SH2 domain binding|positive regulation of epidermal growth factor receptor signaling pathway|cytoplasm|positive regulation of transcription, DNA-templat…
Afdn	1721.21	0.0877934	2.16827	1.14105	0.190359	0.0301384	0.354246	12.2704	10.732	10.7022	13.1386	14.1912	12.4867	GeneID:26955,Genbank:NM_013217.2,RGD:708561	afadin, adherens junction formation factor		GO:0005913,GO:0007155,GO:0007165,GO:0016607,GO:0045177,GO:0017016,GO:0021537,GO:0045296,GO:0021987,GO:0048854,GO:0048872,GO:0050839,GO:0005515,GO:0005654,GO:0005737,GO:0005829,GO:0005886,GO:0005911,GO:0005912,GO:0030054,GO:0030274,GO:0032880,GO:0034332,GO:0034334,GO:0060019,GO:0043296,GO:0060563,GO:0043547,GO:0070445,GO:0090557,GO:1902414	cell-cell adherens junction|cell adhesion|signal transduction|nuclear speck|apical part of cell|Ras GTPase binding|telencephalon development|cadherin binding|cerebral cortex development|brain morphogenesis|homeostasis of number of cells|cell adhesion molecule binding|protein binding|nucleoplasm|cytoplasm|cytosol|plasma membrane|cell-cell junction|adherens junction|cell junction|LIM domain binding…	rno04014,rno04015,rno04024,rno04520,rno04530,rno04670	Ras signaling pathway|Rap1 signaling pathway|cAMP signaling pathway|Adherens junction|Tight junction|Leukocyte transendothelial migration
Aff1	3653.02	0.0743166	-0.236903	0.987871	-0.0176058	0.812732	0.988456	20.8833	20.2719	22.309	23.1176	20.6386	21.1133	GeneID:305152,Genbank:XM_006250632.3,RGD:1307940	AF4/FMR2 family, member 1	AF-4	GO:0005575,GO:0005634,GO:0008023,GO:0008150,GO:0032783,GO:0045893,GO:0003674,GO:0003690,GO:0003700	cellular_component|nucleus|transcription elongation factor complex|biological_process|ELL-EAF complex|positive regulation of transcription, DNA-templated|molecular_function|double-stranded DNA binding|DNA binding transcription factor activity	rno05202	Transcriptional misregulation in cancers
Aff2	69.2815	0.289079	0.534656	1.11308	0.154558	0.592888	0.953983	0.399776	0.356156	0.475722	0.360433	0.567873	0.487495	GeneID:293922,Genbank:XM_006229539.2,RGD:1565592	AF4/FMR2 family, member 2	AF-4	GO:0016607,GO:0003690,GO:0032783,GO:0003700,GO:0005575,GO:0005634,GO:0007611,GO:0035063,GO:0008023,GO:0043484,GO:0008150,GO:0002151,GO:0010468,GO:0010629,GO:0003674	nuclear speck|double-stranded DNA binding|ELL-EAF complex|DNA binding transcription factor activity|cellular_component|nucleus|learning or memory|nuclear speck organization|transcription elongation factor complex|regulation of RNA splicing|biological_process|G-quadruplex RNA binding|regulation of gene expression|negative regulation of gene expression|molecular_function
Aff3	1331.68	0.0900176	1.42929	1.09328	0.128662	0.15292	0.704416	5.32848	5.35689	5.68478	6.75249	5.77689	5.99141	GeneID:363220,Genbank:XM_017596512.1,RGD:1308527	AF4/FMR2 family, member 3	AF-4	GO:0005634,GO:0005654,GO:0005829,GO:0008023,GO:0016604,GO:0032783,GO:0034612,GO:0035116,GO:0003690,GO:0003700	nucleus|nucleoplasm|cytosol|transcription elongation factor complex|nuclear body|ELL-EAF complex|response to tumor necrosis factor|embryonic hindlimb morphogenesis|double-stranded DNA binding|DNA binding transcription factor activity
Aff4	6550.77	0.0627753	-0.370194	0.984021	-0.023239	0.711238	0.976529	30.5578	32.1774	31.9654	31.8027	33.2342	31.4059	GeneID:303132,Genbank:XM_006246263.3,RGD:1311694	AF4/FMR2 family, member 4	AF-4	GO:0003690,GO:0003700,GO:0005575,GO:0005634,GO:0007286,GO:0008023,GO:0008150,GO:0032783,GO:0035327,GO:0001650,GO:0003674	double-stranded DNA binding|DNA binding transcription factor activity|cellular_component|nucleus|spermatid development|transcription elongation factor complex|biological_process|ELL-EAF complex|transcriptionally active chromatin|fibrillar center|molecular_function
Afg3l1	484.881	0.119413	-1.38938	0.891366	-0.16591	0.164716	0.719678	10.1561	10.6654	10.3335	10.0439	8.74179	9.93902	GeneID:361436,Genbank:NM_001108456.3,RGD:1309722	AFG3(ATPase family gene 3)-like 1 (S. cerevisiae)		GO:0005745,GO:0008053,GO:0008270,GO:0021675,GO:0034982,GO:0042407,GO:0004222,GO:0005524,GO:0005743	m-AAA complex|mitochondrial fusion|zinc ion binding|nerve development|mitochondrial protein processing|cristae formation|metalloendopeptidase activity|ATP binding|mitochondrial inner membrane
Afg3l2	932.34	0.0928796	0.462264	1.03021	0.0429349	0.643892	0.964485	14.9637	15.7119	14.7764	16.6679	16.6564	15.1698	GeneID:307350,Genbank:NM_001134864.1,RGD:1305259	AFG3 like matrix AAA peptidase subunit 2		GO:0042407,GO:0008270,GO:0005739,GO:0016485,GO:0042552,GO:0016540,GO:0005743,GO:0048747,GO:0005745,GO:0006508,GO:0007005,GO:0021675,GO:0007409,GO:0051560,GO:0007528,GO:0060013,GO:0034982,GO:0008053,GO:0003674,GO:0036444,GO:0008150,GO:0004222,GO:0040014,GO:0008237,GO:0005524	cristae formation|zinc ion binding|mitochondrion|protein processing|myelination|protein autoprocessing|mitochondrial inner membrane|muscle fiber development|m-AAA complex|proteolysis|mitochondrion organization|nerve development|axonogenesis|mitochondrial calcium ion homeostasis|neuromuscular junction development|righting reflex|mitochondrial protein processing|mitochondrial fusion|molecular_funct…
Afmid	29.4241	0.426259	-1.35569	0.66995	-0.577874	0.175199	0.735642	0.720272	0.690503	0.543857	0.442351	0.335797	0.572839	GeneID:688283,Genbank:XM_017597530.1,RGD:1591143	arylformamidase		GO:0005737,GO:0005829,GO:0009056,GO:0016787,GO:0019441,GO:0034354,GO:0004061,GO:0005634	cytoplasm|cytosol|catabolic process|hydrolase activity|tryptophan catabolic process to kynurenine|'de novo' NAD biosynthetic process from tryptophan|arylformamidase activity|nucleus	rno00630,rno00380	Glyoxylate and dicarboxylate metabolism|Tryptophan metabolism
Aftph	1258.78	0.0827848	-0.125371	0.992832	-0.0103788	0.90023	0.993919	14.4171	15.1191	14.9373	15.2366	15.5324	14.9293	GeneID:305544,Genbank:NM_001305127.1,RGD:1311920	aftiphilin		GO:0005794,GO:0005829,GO:0030121,GO:0030276,GO:0043231,GO:0046907,GO:0005634,GO:0005737	Golgi apparatus|cytosol|AP-1 adaptor complex|clathrin binding|intracellular membrane-bounded organelle|intracellular transport|nucleus|cytoplasm
Aga	984.302	0.090767	0.327203	1.0208	0.0296992	0.743515	0.978437	36.4853	36.1383	39.1823	40.3874	38.6137	39.0664	GeneID:290923,Genbank:XM_006253111.3,RGD:1309646	aspartylglucosaminidase		GO:0005764,GO:0005783,GO:0006508,GO:0006517,GO:0008150,GO:0008233,GO:0043621,GO:0051604,GO:0003948,GO:0005615	lysosome|endoplasmic reticulum|proteolysis|protein deglycosylation|biological_process|peptidase activity|protein self-association|protein maturation|N4-(beta-N-acetylglucosaminyl)-L-asparaginase activity|extracellular space	rno00511,rno04142	Other glycan degradation|Lysosome
Agap1	3951.66	0.0655087	0.577532	1.02657	0.0378334	0.56358	0.947176	15.1295	14.6853	15.6191	16.1296	16.1774	15.9488	GeneID:316611,Genbank:XM_017596490.1,RGD:1309244	ArfGAP with GTPase domain, ankyrin repeat and PH domain 1		GO:0046872,GO:0005525,GO:0005543,GO:0005634,GO:0005737,GO:0005829,GO:0007165,GO:0016020,GO:0016192,GO:0031267,GO:0032012,GO:0003924,GO:0043231,GO:0005096,GO:0043547	metal ion binding|GTP binding|phospholipid binding|nucleus|cytoplasm|cytosol|signal transduction|membrane|vesicle-mediated transport|small GTPase binding|regulation of ARF protein signal transduction|GTPase activity|intracellular membrane-bounded organelle|GTPase activator activity|positive regulation of GTPase activity	rno04144	Endocytosis
Agap2	324.724	0.142711	2.3374	1.26013	0.333573	0.0194185	0.280771	2.27422	2.39529	2.44321	2.72715	3.42822	3.11641	GeneID:65218,Genbank:XM_008765421.2,RGD:628844	ArfGAP with GTPase domain, ankyrin repeat and PH domain 2		GO:2001240,GO:0043066,GO:0016020,GO:0005515,GO:0043231,GO:0016192,GO:0005525,GO:0043524,GO:0019901,GO:0005634,GO:0005730,GO:0030295,GO:0005737,GO:0043547,GO:0031267,GO:0005739,GO:0045944,GO:0032012,GO:0046427,GO:0032147,GO:0005829,GO:0003924,GO:0046872,GO:0033601,GO:0005096,GO:0060749,GO:0042177,GO:0014068	negative regulation of extrinsic apoptotic signaling pathway in absence of ligand|negative regulation of apoptotic process|membrane|protein binding|intracellular membrane-bounded organelle|vesicle-mediated transport|GTP binding|negative regulation of neuron apoptotic process|protein kinase binding|nucleus|nucleolus|protein kinase activator activity|cytoplasm|positive regulation of GTPase activity…	rno04068,rno04144	FoxO signaling pathway|Endocytosis
Agap3	1144.36	0.0895654	0.950682	1.0608	0.0851482	0.341766	0.869815	9.39532	8.97391	9.04794	10.5241	10.4179	9.17843	GeneID:362300,Genbank:NM_001108616.1,RGD:1310751	ArfGAP with GTPase domain, ankyrin repeat and PH domain 3		GO:0032012,GO:0005096,GO:0034614,GO:0005525,GO:0043161,GO:0005634,GO:0005737,GO:0005829,GO:0007165,GO:0043231,GO:0016020,GO:0043547,GO:0046872,GO:0016192,GO:0000060,GO:0071944,GO:0031267,GO:0003924,GO:0031593	regulation of ARF protein signal transduction|GTPase activator activity|cellular response to reactive oxygen species|GTP binding|proteasome-mediated ubiquitin-dependent protein catabolic process|nucleus|cytoplasm|cytosol|signal transduction|intracellular membrane-bounded organelle|membrane|positive regulation of GTPase activity|metal ion binding|vesicle-mediated transport|protein import into nucl…	rno04144	Endocytosis
Agbl1	10.6066	0.676168	-0.0474669	0.977999	-0.0320956	0.962141	0.99623	0.119919	0.186814	0.121771	0.145063	0.15676	0.133317	GeneID:308724,Genbank:XM_008759580.2,RGD:1560280	ATP/GTP binding protein-like 1		GO:0015631,GO:0035609,GO:0035610,GO:0004181,GO:0006508,GO:0008270	tubulin binding|C-terminal protein deglutamylation|protein side chain deglutamylation|metallocarboxypeptidase activity|proteolysis|zinc ion binding
Agbl2	17.6313	0.553196	-0.520943	0.818933	-0.288183	0.602407	0.956869	0.283095	0.222829	0.363115	0.275765	0.143422	0.313067	GeneID:366124,Genbank:XM_008762016.2,RGD:1306827	ATP/GTP binding protein-like 2		GO:0006508,GO:0008270,GO:0035610,GO:0036064,GO:0004181,GO:0005814,GO:0005829	proteolysis|zinc ion binding|protein side chain deglutamylation|ciliary basal body|metallocarboxypeptidase activity|centriole|cytosol
Agbl3	513.285	0.117246	1.68999	1.14722	0.198145	0.0910293	0.583173	2.39297	2.57697	2.71803	2.9666	3.3037	2.86028	GeneID:500076,Genbank:XM_017592971.1,RGD:1561995	ATP/GTP binding protein-like 3		GO:0035610,GO:0004181,GO:0006508,GO:0008270	protein side chain deglutamylation|metallocarboxypeptidase activity|proteolysis|zinc ion binding
Agbl5	239.892	0.164667	0.241156	1.02791	0.0397106	0.809434	0.987984	1.77521	2.04347	2.39758	2.36112	2.14183	2.10868	GeneID:362710,Genbank:XM_006239807.3,RGD:1598311	ATP/GTP binding protein-like 5		GO:0035611,GO:0005634,GO:0005737,GO:0045171,GO:0005829,GO:0006508,GO:0008270,GO:0015630,GO:0015631,GO:0051607,GO:0030496,GO:0072686,GO:0004181,GO:0035608	protein branching point deglutamylation|nucleus|cytoplasm|intercellular bridge|cytosol|proteolysis|zinc ion binding|microtubule cytoskeleton|tubulin binding|defense response to virus|midbody|mitotic spindle|metallocarboxypeptidase activity|protein deglutamylation
Ager	138.639	0.208082	3.30239	1.61012	0.687168	0.000958649	0.0428188	4.03132	3.33459	4.02112	7.37964	6.14315	5.46134	GeneID:81722,Genbank:NM_053336.2,RGD:69258	advanced glycosylation end product-specific receptor		GO:0090647,GO:0150003,GO:1900271,GO:1900272,GO:1900453,GO:1904599,GO:1904604,GO:1900744,GO:1900745,GO:1904645,GO:1904646,GO:2000353,GO:2000379,GO:2000514,GO:0001937,GO:0005515,GO:0005576,GO:0005615,GO:0005737,GO:0005829,GO:0009925,GO:0005886,GO:0009986,GO:0010255,GO:0006954,GO:0010508,GO:0010596,GO:0010628,GO:0030424,GO:0010718,GO:0031175,GO:0010763,GO:0014002,GO:0032693,GO:0001650,GO:0043025,GO:…	modulation of age-related behavioral decline|regulation of spontaneous synaptic transmission|regulation of long-term synaptic potentiation|negative regulation of long-term synaptic potentiation|negative regulation of long term synaptic depression|advanced glycation end-product binding|negative regulation of advanced glycation end-product receptor activity|regulation of p38MAPK cascade|positive re…	rno04933	AGE-RAGE signaling pathway in diabetic complications
Agfg1	1607.55	0.0837333	1.01982	1.06098	0.0853929	0.307814	0.850267	25.1504	25.3579	22.4848	26.8555	26.8826	26.4271	GeneID:363266,Genbank:NM_001135596.1,RGD:1560041	ArfGAP with FG repeats 1		GO:0043547,GO:0031410,GO:0005096,GO:0045109,GO:0032012,GO:0042995,GO:0005634,GO:0046872,GO:0005737,GO:0005829,GO:0007275,GO:0007289,GO:0043025,GO:0016020,GO:0016192,GO:0043231,GO:0031267,GO:0001675,GO:0003677	positive regulation of GTPase activity|cytoplasmic vesicle|GTPase activator activity|intermediate filament organization|regulation of ARF protein signal transduction|cell projection|nucleus|metal ion binding|cytoplasm|cytosol|multicellular organism development|spermatid nucleus differentiation|neuronal cell body|membrane|vesicle-mediated transport|intracellular membrane-bounded organelle|small GT…	rno05164	Influenza A
Agfg2	819.566	0.111172	-1.27877	0.906159	-0.142163	0.200977	0.766061	12.3756	13.4485	15.109	14.3188	12.2532	11.8275	GeneID:304375,Genbank:XM_006249142.3,RGD:1306590	ArfGAP with FG repeats 2		GO:0005737,GO:0005829,GO:0016020,GO:0016192,GO:0031267,GO:0032012,GO:0043231,GO:0043547,GO:0046872,GO:0005096,GO:0005634	cytoplasm|cytosol|membrane|vesicle-mediated transport|small GTPase binding|regulation of ARF protein signal transduction|intracellular membrane-bounded organelle|positive regulation of GTPase activity|metal ion binding|GTPase activator activity|nucleus
Aggf1	609.626	0.111583	-1.59968	0.883623	-0.178497	0.10967	0.625154	9.51151	10.7488	10.6597	10.1821	8.99911	9.10297	GeneID:310005,Genbank:XM_017591362.1,RGD:1310888	angiogenic factor with G patch and FHA domains 1		GO:0003676,GO:0003723,GO:0005575,GO:0005576,GO:0005737,GO:0006397,GO:0007155,GO:0008150,GO:0016607,GO:0043484,GO:0045766,GO:0001570,GO:0001938,GO:0048471,GO:0003674	nucleic acid binding|RNA binding|cellular_component|extracellular region|cytoplasm|mRNA processing|cell adhesion|biological_process|nuclear speck|regulation of RNA splicing|positive regulation of angiogenesis|vasculogenesis|positive regulation of endothelial cell proliferation|perinuclear region of cytoplasm|molecular_function
Agk	214.162	0.163119	-0.129245	0.985493	-0.0210823	0.897164	0.993553	3.36872	3.50861	3.51847	3.21348	3.6716	3.70763	GeneID:502749,Genbank:XM_006236363.3,RGD:1562046	acylglycerol kinase		GO:0005739,GO:0005743,GO:0005758,GO:0016020,GO:0031305,GO:0042721,GO:0043231,GO:0045039,GO:0046513,GO:0046834,GO:0001727,GO:0001729,GO:0003951	mitochondrion|mitochondrial inner membrane|mitochondrial intermembrane space|membrane|integral component of mitochondrial inner membrane|mitochondrial inner membrane protein insertion complex|intracellular membrane-bounded organelle|protein import into mitochondrial inner membrane|ceramide biosynthetic process|lipid phosphorylation|lipid kinase activity|ceramide kinase activity|NAD+ kinase activi…	rno00561	Glycerolipid metabolism
Agl	1602.34	0.105538	-0.296809	0.978521	-0.0313246	0.766613	0.982187	11.4097	10.4758	9.83146	9.107	11.2896	11.69	GeneID:362029,Genbank:NM_001108564.1,RGD:1306376	amylo-alpha-1, 6-glucosidase, 4-alpha-glucanotransferase		GO:0007584,GO:0004134,GO:0009725,GO:0016234,GO:0004135,GO:0005634,GO:0016529,GO:0005737,GO:0030246,GO:0005977,GO:0030247,GO:0005978,GO:0031593,GO:0005980,GO:0004133,GO:0051384	response to nutrient|4-alpha-glucanotransferase activity|response to hormone|inclusion body|amylo-alpha-1,6-glucosidase activity|nucleus|sarcoplasmic reticulum|cytoplasm|carbohydrate binding|glycogen metabolic process|polysaccharide binding|glycogen biosynthetic process|polyubiquitin modification-dependent protein binding|glycogen catabolic process|glycogen debranching enzyme activity|response to…	rno00500	Starch and sucrose metabolism
Agmat	6.26594	0.902174	0.0466125	1.02958	0.0420526	0.962822	0.99623	0.170378	0.212337	0.144174	0.0927462	0.151855	0.312532	GeneID:298607,Genbank:XM_008764233.2,RGD:1308424	agmatinase		GO:0033388,GO:0046872,GO:0005739,GO:0008295,GO:0008783	putrescine biosynthetic process from arginine|metal ion binding|mitochondrion|spermidine biosynthetic process|agmatinase activity	rno00330	Arginine and proline metabolism
Agmo	619.734	0.109053	-0.900021	0.93423	-0.0981499	0.368109	0.882292	16.3168	15.7687	14.2227	15.3276	14.5943	14.8569	GeneID:362732,Genbank:NM_001135899.1,RGD:1312038	alkylglycerol monooxygenase		GO:0055114,GO:0005783,GO:0005789,GO:0006643,GO:0008610,GO:0016021,GO:0046485,GO:0050479,GO:0005506	oxidation-reduction process|endoplasmic reticulum|endoplasmic reticulum membrane|membrane lipid metabolic process|lipid biosynthetic process|integral component of membrane|ether lipid metabolic process|glyceryl-ether monooxygenase activity|iron ion binding
Ago1	1539.62	0.0865758	1.01894	1.06305	0.0882153	0.308233	0.850674	10.5801	9.70627	9.98249	10.813	12.103	10.3968	GeneID:313594,Genbank:XM_008764025.2,RGD:1304619	argonaute 1, RISC catalytic component		GO:0035278,GO:0010501,GO:0000993,GO:0035279,GO:0010586,GO:0001047,GO:0035280,GO:0010628,GO:0003674,GO:0044212,GO:0003723,GO:0003725,GO:0003727,GO:0004521,GO:0016442,GO:0005575,GO:0045944,GO:0016525,GO:0005634,GO:0070578,GO:0031054,GO:0005737,GO:0090625,GO:0035068,GO:0005829,GO:0000932,GO:1901224,GO:0035196,GO:0005844,GO:0000956,GO:0035198,GO:0008150,GO:0000978	miRNA mediated inhibition of translation|RNA secondary structure unwinding|RNA polymerase II core binding|mRNA cleavage involved in gene silencing by miRNA|miRNA metabolic process|core promoter binding|miRNA loading onto RISC involved in gene silencing by miRNA|positive regulation of gene expression|molecular_function|transcription regulatory region DNA binding|RNA binding|double-stranded RNA bin…
Ago2	1314.95	0.0902719	2.09376	1.13998	0.189008	0.036281	0.386635	23.2547	24.9198	24.0709	27.4487	31.299	26.5382	GeneID:59117,Genbank:NM_021597.1,RGD:621255	argonaute 2, RISC catalytic component		GO:1905618,GO:0003674,GO:0003723,GO:0003725,GO:0003727,GO:0003729,GO:0005844,GO:0003743,GO:0005845,GO:0004521,GO:0005515,GO:0006351,GO:0006413,GO:0030054,GO:0008022,GO:0030154,GO:0030425,GO:0008150,GO:0031047,GO:0031054,GO:0000340,GO:0035198,GO:0035278,GO:0035068,GO:0000932,GO:0035279,GO:0000993,GO:0001047,GO:0070062,GO:0035280,GO:0070551,GO:0045766,GO:0070578,GO:0090624,GO:0090625,GO:0090502,GO:…	positive regulation of miRNA mediated inhibition of translation|molecular_function|RNA binding|double-stranded RNA binding|single-stranded RNA binding|mRNA binding|polysome|translation initiation factor activity|mRNA cap binding complex|endoribonuclease activity|protein binding|transcription, DNA-templated|translational initiation|cell junction|protein C-terminus binding|cell differentiation|dend…
Ago3	1581.12	0.0808246	-1.39387	0.924882	-0.112659	0.163357	0.718866	6.44512	6.64196	6.0907	6.0858	6.14077	6.12973	GeneID:313593,Genbank:XM_008764024.2,RGD:1309163	argonaute 3, RISC catalytic component		GO:0090625,GO:0035068,GO:0003723,GO:1901224,GO:0035196,GO:0003725,GO:0035198,GO:0003727,GO:0005575,GO:0005654,GO:0005737,GO:0035278,GO:0006402,GO:0035279,GO:0008150,GO:0035280,GO:0010501,GO:0036464,GO:0010628,GO:0000794,GO:0070578,GO:0016442,GO:0000932,GO:0072091,GO:0031054,GO:0003674	mRNA cleavage involved in gene silencing by siRNA|micro-ribonucleoprotein complex|RNA binding|positive regulation of NIK/NF-kappaB signaling|production of miRNAs involved in gene silencing by miRNA|double-stranded RNA binding|miRNA binding|single-stranded RNA binding|cellular_component|nucleoplasm|cytoplasm|miRNA mediated inhibition of translation|mRNA catabolic process|mRNA cleavage involved in …
Ago4	204.565	0.177641	-1.07227	0.876314	-0.19048	0.283597	0.833531	1.71823	1.67295	1.29403	1.53549	1.42422	1.29654	GeneID:298533,Genbank:XM_006238862.2,RGD:1304583	argonaute 4, RISC catalytic component		GO:0035068,GO:0008150,GO:0003725,GO:0035196,GO:0008584,GO:0003727,GO:0035198,GO:0010501,GO:0003743,GO:0035278,GO:0005575,GO:0005634,GO:0005654,GO:0005737,GO:0010586,GO:0005829,GO:0035279,GO:0016442,GO:0035280,GO:0016604,GO:0006402,GO:0043066,GO:0006413,GO:0000932,GO:0070578,GO:0022604,GO:0007130,GO:0003674,GO:0090625,GO:0031054,GO:0007140,GO:0003723	micro-ribonucleoprotein complex|biological_process|double-stranded RNA binding|production of miRNAs involved in gene silencing by miRNA|male gonad development|single-stranded RNA binding|miRNA binding|RNA secondary structure unwinding|translation initiation factor activity|miRNA mediated inhibition of translation|cellular_component|nucleus|nucleoplasm|cytoplasm|miRNA metabolic process|cytosol|mRN…
Agpat1	1658.5	0.0897917	-1.84284	0.891637	-0.165472	0.0653524	0.508171	32.8554	34.2098	31.5188	32.244	27.4313	31.2626	GeneID:406165,Genbank:XM_006255975.1,RGD:1303287	1-acylglycerol-3-phosphate O-acyltransferase 1		GO:0005783,GO:0006654,GO:0016021,GO:0016411,GO:0046474,GO:0001819,GO:0003841	endoplasmic reticulum|phosphatidic acid biosynthetic process|integral component of membrane|acylglycerol O-acyltransferase activity|glycerophospholipid biosynthetic process|positive regulation of cytokine production|1-acylglycerol-3-phosphate O-acyltransferase activity	rno00561,rno00564,rno04072,rno04975	Glycerolipid metabolism|Glycerophospholipid metabolism|Phospholipase D signaling pathway|Fat digestion and absorption
Agpat2	106.267	0.251324	2.5935	1.57114	0.651807	0.00950056	0.182009	5.26564	4.35609	5.40841	9.09334	9.71	5.69244	GeneID:311821,Genbank:NM_001107821.2,RGD:1309229	1-acylglycerol-3-phosphate O-acyltransferase 2		GO:0005575,GO:0005783,GO:0006654,GO:0008544,GO:0016021,GO:0016411,GO:0042493,GO:0046474,GO:0001819,GO:0003674,GO:0003841	cellular_component|endoplasmic reticulum|phosphatidic acid biosynthetic process|epidermis development|integral component of membrane|acylglycerol O-acyltransferase activity|response to drug|glycerophospholipid biosynthetic process|positive regulation of cytokine production|molecular_function|1-acylglycerol-3-phosphate O-acyltransferase activity	rno00561,rno00564,rno04072,rno04975	Glycerolipid metabolism|Glycerophospholipid metabolism|Phospholipase D signaling pathway|Fat digestion and absorption
Agpat3	1644.07	0.0865633	-1.12674	0.934629	-0.0975339	0.259854	0.820498	12.8104	13.1412	13.1638	12.3202	11.8738	13.5993	GeneID:294324,Genbank:XM_006256243.3,RGD:1305787	1-acylglycerol-3-phosphate O-acyltransferase 3		GO:0005783,GO:0016021,GO:0042171	endoplasmic reticulum|integral component of membrane|lysophosphatidic acid acyltransferase activity	rno00561,rno00564,rno04072	Glycerolipid metabolism|Glycerophospholipid metabolism|Phospholipase D signaling pathway
Agpat4	425.247	0.124166	1.1356	1.10267	0.141003	0.256125	0.818121	3.02243	2.90161	3.12201	3.61474	3.17686	3.52314	GeneID:170919,Genbank:XM_006227857.3,RGD:619916	1-acylglycerol-3-phosphate O-acyltransferase 4		GO:0016021,GO:0016024,GO:0016746,GO:0042171,GO:0003841,GO:0005741,GO:0006644	integral component of membrane|CDP-diacylglycerol biosynthetic process|transferase activity, transferring acyl groups|lysophosphatidic acid acyltransferase activity|1-acylglycerol-3-phosphate O-acyltransferase activity|mitochondrial outer membrane|phospholipid metabolic process	rno00561,rno00564,rno04072	Glycerolipid metabolism|Glycerophospholipid metabolism|Phospholipase D signaling pathway
Agpat5	406.407	0.125938	-0.607753	0.94833	-0.0765389	0.543352	0.943642	7.65468	7.66828	6.87324	7.58138	6.97408	7.2334	GeneID:306582,Genbank:XM_017600149.1,RGD:1306405	1-acylglycerol-3-phosphate O-acyltransferase 5		GO:0006639,GO:0016021,GO:0002244,GO:0003841,GO:0005739	acylglycerol metabolic process|integral component of membrane|hematopoietic progenitor cell differentiation|1-acylglycerol-3-phosphate O-acyltransferase activity|mitochondrion	rno00561,rno00564,rno04072	Glycerolipid metabolism|Glycerophospholipid metabolism|Phospholipase D signaling pathway
Agps	2726.79	0.0848196	0.284158	1.01685	0.0241022	0.77629	0.983272	65.4683	71.358	61.5907	74.7879	65.0025	69.0497	GeneID:84114,Genbank:NM_053350.2,RGD:620364	alkylglycerone phosphate synthase		GO:0071949,GO:0005777,GO:0008609,GO:0008610,GO:0008611,GO:0016614,GO:0005730,GO:0050660,GO:0055114,GO:0005739	FAD binding|peroxisome|alkylglycerone-phosphate synthase activity|lipid biosynthetic process|ether lipid biosynthetic process|oxidoreductase activity, acting on CH-OH group of donors|nucleolus|flavin adenine dinucleotide binding|oxidation-reduction process|mitochondrion	rno00565,rno04146	Ether lipid metabolism|Peroxisome
Agrn	2515.01	0.0892857	-0.892526	0.946261	-0.0796898	0.372111	0.884742	14.6826	13.7188	13.5589	15.4907	12.4541	13.1545	GeneID:25592,Genbank:XM_017593169.1,RGD:2067	agrin		GO:0005578,GO:0005604,GO:0005605,GO:0005615,GO:0016021,GO:0005829,GO:0030054,GO:0030548,GO:0005886,GO:0031012,GO:0032092,GO:0033691,GO:0043395,GO:0035374,GO:0043525,GO:0043547,GO:0036122,GO:0044295,GO:0044325,GO:0045202,GO:0001932,GO:0071340,GO:0045213,GO:0001934,GO:0086036,GO:0045887,GO:0099601,GO:0002162,GO:1902667,GO:0005509,GO:1903277,GO:1903407,GO:2000541,GO:0005515,GO:0005576,GO:0007009,GO:…	proteinaceous extracellular matrix|basement membrane|basal lamina|extracellular space|integral component of membrane|cytosol|cell junction|acetylcholine receptor regulator activity|plasma membrane|extracellular matrix|positive regulation of protein binding|sialic acid binding|heparan sulfate proteoglycan binding|chondroitin sulfate binding|positive regulation of neuron apoptotic process|positive …	rno04512	ECM-receptor interaction
Agrp	8.46014	0.821867	-0.541688	0.734485	-0.445195	0.588034	0.952906	0.224652	0.489961	0.380202	0.326108	0.440502	0.0749253	GeneID:25582,Genbank:XM_008772474.2,RGD:2068	agouti related neuropeptide		GO:0043025,GO:0005615,GO:0048571,GO:0060135,GO:0005796,GO:0007218,GO:0007623,GO:0007631,GO:0060259,GO:0008343,GO:2000253,GO:0009755,GO:0010469,GO:0005179,GO:0032868,GO:0005184,GO:0042755	neuronal cell body|extracellular space|long-day photoperiodism|maternal process involved in female pregnancy|Golgi lumen|neuropeptide signaling pathway|circadian rhythm|feeding behavior|regulation of feeding behavior|adult feeding behavior|positive regulation of feeding behavior|hormone-mediated signaling pathway|regulation of signaling receptor activity|hormone activity|response to insulin|neuro…	rno04920	Adipocytokine signaling pathway
Agt	127.304	0.234791	4.46708	2.06885	1.04883	7.92956e-06	0.00118832	2.21066	1.6748	1.91399	5.32023	3.78302	3.32946	GeneID:24179,Genbank:XM_008772597.2,RGD:2069	angiotensinogen		GO:0070471,GO:0071260,GO:0090190,GO:0097755,GO:1900020,GO:1901201,GO:1903598,GO:1903779,GO:1904385,GO:1904707,GO:0002018,GO:0002019,GO:0002027,GO:0002035,GO:0003014,GO:0003051,GO:0007186,GO:0003331,GO:0004867,GO:0007202,GO:0005179,GO:0007204,GO:0007250,GO:0007565,GO:0007568,GO:0010666,GO:0007588,GO:0010873,GO:0008065,GO:0010951,GO:0008217,GO:0010976,GO:0014061,GO:0014068,GO:0001543,GO:0032930,GO:…	uterine smooth muscle contraction|cellular response to mechanical stimulus|positive regulation of branching involved in ureteric bud morphogenesis|positive regulation of blood vessel diameter|positive regulation of protein kinase C activity|regulation of extracellular matrix assembly|positive regulation of gap junction assembly|regulation of cardiac conduction|cellular response to angiotensin|pos…	rno04924,rno04614,rno04270,rno05410	Renin secretion|Renin-angiotensin system|Vascular smooth muscle contraction|Hypertrophic cardiomyopathy (HCM)
Agtpbp1	1507.37	0.0847437	0.835753	1.05032	0.0708248	0.403294	0.896526	12.8147	11.9379	13.0821	14.5483	13.8707	12.7189	GeneID:290986,Genbank:XM_008771436.2,RGD:1306307	ATP/GTP binding protein 1		GO:0035610,GO:0005730,GO:0042133,GO:0043231,GO:0005737,GO:0005739,GO:0005829,GO:0006508,GO:0007005,GO:0050905,GO:0007628,GO:0060041,GO:0008270,GO:0015631,GO:0021702,GO:0001754,GO:0021772,GO:0004181,GO:0035609,GO:0005634	protein side chain deglutamylation|nucleolus|neurotransmitter metabolic process|intracellular membrane-bounded organelle|cytoplasm|mitochondrion|cytosol|proteolysis|mitochondrion organization|neuromuscular process|adult walking behavior|retina development in camera-type eye|zinc ion binding|tubulin binding|cerebellar Purkinje cell differentiation|eye photoreceptor cell differentiation|olfactory b…
Agtr1a	352.805	0.148631	0.771092	1.08268	0.114608	0.440653	0.910659	7.35679	6.95477	7.02344	7.2792	7.15101	9.41599	GeneID:24180,Genbank:XM_008771594.2,RGD:2070	angiotensin II receptor, type 1a		GO:0002001,GO:0002018,GO:0002019,GO:0002035,GO:0007200,GO:0007204,GO:0004945,GO:0005515,GO:0007266,GO:0007507,GO:0007568,GO:0019722,GO:0008217,GO:0019901,GO:0008284,GO:0030425,GO:0031410,GO:0031711,GO:0031748,GO:0031968,GO:0001568,GO:0042976,GO:0031983,GO:0043524,GO:0032270,GO:0001596,GO:0043621,GO:0032430,GO:0043627,GO:0001822,GO:0045777,GO:0001921,GO:0001965,GO:0046982,GO:0001991,GO:0050715,GO:…	renin secretion into blood stream|renin-angiotensin regulation of aldosterone production|regulation of renal output by angiotensin|brain renin-angiotensin system|phospholipase C-activating G-protein coupled receptor signaling pathway|positive regulation of cytosolic calcium ion concentration|angiotensin type II receptor activity|protein binding|Rho protein signal transduction|heart development|ag…	rno04371,rno04020,rno04072,rno04022,rno04080,rno04924,rno04614,rno04925,rno04927,rno04261,rno04270,rno05200,rno04933,rno04934	Apelin signaling pathway|Calcium signaling pathway|Phospholipase D signaling pathway|cGMP - PKG signaling pathway|Neuroactive ligand-receptor interaction|Renin secretion|Renin-angiotensin system|Aldosterone synthesis and secretion|Cortisol synthesis and secretion|Adrenergic signaling in cardiomyocytes|Vascular smooth muscle contraction|Pathways in cancer|AGE-RAGE signaling pathway in diabetic com…
Agtr2	4.89614	1.16354	1.44049	3.19558	1.67608	0.149728	0.701725	0.0166532	0	0.101462	0.163175	0.071245	0.149961	GeneID:24182,Genbank:XM_006257432.3,RGD:2072	angiotensin II receptor, type 2		GO:0005886,GO:0006883,GO:0006954,GO:0007166,GO:0007199,GO:0008134,GO:0035815,GO:0008284,GO:0035932,GO:0010243,GO:0038166,GO:0010459,GO:0042306,GO:0042311,GO:0042416,GO:0043524,GO:2001238,GO:0045893,GO:0048147,GO:0048471,GO:0001822,GO:0001965,GO:0001991,GO:0002018,GO:0002033,GO:0002035,GO:0004945,GO:0005515,GO:0010700,GO:0016021,GO:0017046,GO:0021695,GO:0030182,GO:0032304,GO:0032516,GO:0050715,GO:…	plasma membrane|cellular sodium ion homeostasis|inflammatory response|cell surface receptor signaling pathway|G-protein coupled receptor signaling pathway coupled to cGMP nucleotide second messenger|transcription factor binding|positive regulation of renal sodium excretion|positive regulation of cell proliferation|aldosterone secretion|response to organonitrogen compound|angiotensin-activated sig…	rno04080,rno04614,rno04261	Neuroactive ligand-receptor interaction|Renin-angiotensin system|Adrenergic signaling in cardiomyocytes
Agtrap	476.245	0.133401	-0.946281	0.91622	-0.126234	0.344006	0.869928	12.5015	11.707	10.6104	10.9951	9.62899	12.345	GeneID:298646,Genbank:NM_001007654.1,RGD:1359346	angiotensin II receptor-associated protein		GO:0043231,GO:0004945,GO:0005575,GO:0005654,GO:0005789,GO:0005829,GO:0005886,GO:0005938,GO:0008217,GO:0016021,GO:0000139,GO:0030659,GO:0001666,GO:0038166,GO:0003674	intracellular membrane-bounded organelle|angiotensin type II receptor activity|cellular_component|nucleoplasm|endoplasmic reticulum membrane|cytosol|plasma membrane|cell cortex|regulation of blood pressure|integral component of membrane|Golgi membrane|cytoplasmic vesicle membrane|response to hypoxia|angiotensin-activated signaling pathway|molecular_function
Ahctf1	5630.94	0.0733481	2.79979	1.15297	0.205359	0.00511364	0.128321	28.2067	30.4161	30.9818	33.8133	38.5488	34.5616	GeneID:360886,Genbank:XM_008769858.1,RGD:1561291	AT hook containing transcription factor 1		GO:0005634,GO:0005643,GO:0005737,GO:0006355,GO:0016363,GO:0031080,GO:0031965,GO:0032465,GO:0034399,GO:0000777,GO:0051292,GO:0000785,GO:0003700	nucleus|nuclear pore|cytoplasm|regulation of transcription, DNA-templated|nuclear matrix|nuclear pore outer ring|nuclear membrane|regulation of cytokinesis|nuclear periphery|condensed chromosome kinetochore|nuclear pore complex assembly|chromatin|DNA binding transcription factor activity
Ahcy	1412.26	0.0955008	0.988679	1.06764	0.0944197	0.32282	0.858064	36.0282	31.1552	35.2915	34.3586	39.0942	39.6453	GeneID:29443,Genbank:NM_017201.1,RGD:69260	adenosylhomocysteinase		GO:0098604,GO:0030554,GO:0004013,GO:0033353,GO:0042470,GO:0005507,GO:0005634,GO:0005829,GO:0042745,GO:0042802,GO:0043005,GO:0006730,GO:0043621,GO:0007584,GO:0001666,GO:0051287,GO:0019510,GO:0002439,GO:0071268	adenosylselenohomocysteinase activity|adenyl nucleotide binding|adenosylhomocysteinase activity|S-adenosylmethionine cycle|melanosome|copper ion binding|nucleus|cytosol|circadian sleep/wake cycle|identical protein binding|neuron projection|one-carbon metabolic process|protein self-association|response to nutrient|response to hypoxia|NAD binding|S-adenosylhomocysteine catabolic process|chronic inf…	rno00270	Cysteine and methionine metabolism
Ahcyl1	3380.66	0.0679534	-0.239724	0.988772	-0.0162901	0.810544	0.988075	40.254	41.1774	40.9729	41.7629	43.6942	39.8323	GeneID:362013,Genbank:XM_008761405.2,RGD:1309768	adenosylhomocysteinase-like 1		GO:0033353,GO:0004013,GO:0038166,GO:0005737,GO:0005783,GO:0005829,GO:0006378,GO:0042045,GO:0006611,GO:0042802,GO:0006730,GO:0043231,GO:0010765,GO:0044070,GO:0016324,GO:0003723,GO:0051592,GO:0031440,GO:0032412	S-adenosylmethionine cycle|adenosylhomocysteinase activity|angiotensin-activated signaling pathway|cytoplasm|endoplasmic reticulum|cytosol|mRNA polyadenylation|epithelial fluid transport|protein export from nucleus|identical protein binding|one-carbon metabolic process|intracellular membrane-bounded organelle|positive regulation of sodium ion transport|regulation of anion transport|apical plasma …	rno00270	Cysteine and methionine metabolism
Ahcyl2	1889.36	0.0750285	-0.905412	0.954005	-0.0679317	0.365247	0.880316	15.1258	14.3456	14.994	14.5591	14.9741	14.3605	GeneID:312192,Genbank:NM_001173510.2,RGD:1564895	adenosylhomocysteinase-like 2		GO:0005829,GO:0006730,GO:0033353,GO:0043005,GO:0043231,GO:0004013	cytosol|one-carbon metabolic process|S-adenosylmethionine cycle|neuron projection|intracellular membrane-bounded organelle|adenosylhomocysteinase activity	rno00270	Cysteine and methionine metabolism
Ahdc1	1800.09	0.0982051	1.57057	1.11283	0.154238	0.116284	0.641287	11.888	10.7426	11.0556	14.1753	13.8059	10.8671	GeneID:362617,Genbank:XM_017593519.1,RGD:1310031	AT hook, DNA binding motif, containing 1
Ahi1	1037.74	0.0885334	-0.0187248	0.998852	-0.00165777	0.985061	0.9987	16.709	16.4018	17.1963	17.1026	17.1809	17.6864	GeneID:308923,Genbank:NM_001002277.1,RGD:1303040	Abelson helper integration site 1		GO:0005813,GO:0005814,GO:0005911,GO:0010842,GO:0010976,GO:0005912,GO:0016192,GO:0021510,GO:0030862,GO:0036064,GO:0030902,GO:0032094,GO:0039008,GO:0039023,GO:0042462,GO:0001738,GO:0060041,GO:0042802,GO:0060271,GO:0001750,GO:0043066,GO:0001947,GO:0065001,GO:0002092,GO:0070121,GO:0005515,GO:0070986,GO:0005737,GO:0071599,GO:0005929,GO:0006903,GO:0007169,GO:0007417,GO:0033365,GO:0034613,GO:0010628,GO:…	centrosome|centriole|cell-cell junction|retina layer formation|positive regulation of neuron projection development|adherens junction|vesicle-mediated transport|spinal cord development|positive regulation of polarized epithelial cell differentiation|ciliary basal body|hindbrain development|response to food|pronephric nephron tubule morphogenesis|pronephric duct morphogenesis|eye photoreceptor cel…
Ahnak	208109	0.0638308	1.94487	1.08986	0.124143	0.0517905	0.457554	280.638	271.605	282.4	294.328	332.379	314.472	GeneID:191572,Genbank:XM_017588766.1,RGD:619779	AHNAK nucleoprotein		GO:0051259,GO:0043484,GO:0005737,GO:0070062,GO:0005829,GO:0097493,GO:0044291,GO:0005886,GO:0015629,GO:0030315,GO:1901385,GO:0044548,GO:0031982,GO:0045121,GO:0042383,GO:0005634,GO:0045296,GO:0043034	protein complex oligomerization|regulation of RNA splicing|cytoplasm|extracellular exosome|cytosol|structural molecule activity conferring elasticity|cell-cell contact zone|plasma membrane|actin cytoskeleton|T-tubule|regulation of voltage-gated calcium channel activity|S100 protein binding|vesicle|membrane raft|sarcolemma|nucleus|cadherin binding|costamere
Ahnak2	5198.2	0.104849	-2.65537	0.824497	-0.278413	0.00792204	0.165356	9.80277	10.074	13.7845	9.98114	9.2966	9.42465	GeneID:314478,Genbank:XM_017594522.1,RGD:1309696	AHNAK nucleoprotein 2		GO:0043484,GO:0005829,GO:0005886,GO:0008366,GO:0019226,GO:0021675,GO:0030018,GO:0030315,GO:0030659,GO:0032287,GO:0001778,GO:0032290,GO:0003723,GO:0043034,GO:0005737	regulation of RNA splicing|cytosol|plasma membrane|axon ensheathment|transmission of nerve impulse|nerve development|Z disc|T-tubule|cytoplasmic vesicle membrane|peripheral nervous system myelin maintenance|plasma membrane repair|peripheral nervous system myelin formation|RNA binding|costamere|cytoplasm
Ahr	1446.49	0.0900355	-1.1243	0.93224	-0.101227	0.260887	0.821064	13.898	14.8021	12.5922	13.9508	13.204	12.7108	GeneID:25690,Genbank:XM_017594050.1,RGD:2074	aryl hydrocarbon receptor	bHLH	GO:0001974,GO:0002260,GO:0002376,GO:0003085,GO:0003214,GO:0003243,GO:0003677,GO:0005634,GO:0005737,GO:0003700,GO:0005829,GO:0006351,GO:0009410,GO:0006355,GO:0009636,GO:0010468,GO:0014070,GO:0017025,GO:0019933,GO:0000122,GO:0043010,GO:0030522,GO:0000902,GO:0043029,GO:0030850,GO:0001094,GO:0043565,GO:0030888,GO:0001223,GO:0044212,GO:0001541,GO:0045793,GO:0001568,GO:0045892,GO:0001569,GO:0001782,GO:…	blood vessel remodeling|lymphocyte homeostasis|immune system process|negative regulation of systemic arterial blood pressure|cardiac left ventricle morphogenesis|circumferential growth involved in left ventricle morphogenesis|DNA binding|nucleus|cytoplasm|DNA binding transcription factor activity|cytosol|transcription, DNA-templated|response to xenobiotic stimulus|regulation of transcription, DNA…	rno04659,rno04934	Th17 cell differentiation|Cushing's syndrome
Ahrr	85.6951	0.255963	-0.396972	0.931992	-0.10161	0.691388	0.975295	0.906554	1.0592	0.909594	0.740231	1.00422	1.02583	GeneID:498999,Genbank:NM_001024285.1,RGD:1559857	aryl-hydrocarbon receptor repressor	bHLH	GO:0046983,GO:0003677,GO:0005634,GO:0005654,GO:0005829,GO:0006351,GO:0009410,GO:0033235,GO:0034753,GO:0045892,GO:0000122,GO:0045944,GO:0001191	protein dimerization activity|DNA binding|nucleus|nucleoplasm|cytosol|transcription, DNA-templated|response to xenobiotic stimulus|positive regulation of protein sumoylation|nuclear aryl hydrocarbon receptor complex|negative regulation of transcription, DNA-templated|negative regulation of transcription by RNA polymerase II|positive regulation of transcription by RNA polymerase II|transcriptional…
Ahsa1	753.629	0.107617	0.707411	1.05419	0.0761291	0.479311	0.921031	24.7102	22.2952	22.9954	23.9285	28.5006	23.9611	GeneID:681996,Genbank:XM_017594356.1,RGD:1589285	activator of Hsp90 ATPase activity 1		GO:0032781,GO:0045296,GO:0051087,GO:0001671,GO:0005829	positive regulation of ATPase activity|cadherin binding|chaperone binding|ATPase activator activity|cytosol
Ahsa2	448.475	0.125004	1.62338	1.15103	0.202929	0.104508	0.612125	5.14001	4.34264	5.25521	6.1082	5.83709	5.60181	GeneID:305577,Genbank:NM_001107241.1,RGD:1307171	AHA1, activator of heat shock protein ATPase 2		GO:0001671,GO:0032781,GO:0051087	ATPase activator activity|positive regulation of ATPase activity|chaperone binding
Ahsp	4.77024	1.07348	-0.413851	0.73496	-0.444262	0.678983	0.974734	0.1819	0.765101	0.554126	0.495091	0.0972743	0.546	GeneID:293522,Genbank:NM_001106299.1,RGD:1306725	alpha hemoglobin stabilizing protein		GO:0005737,GO:0006457,GO:0008150,GO:0030218,GO:0030492,GO:0050821,GO:0003674,GO:0005575	cytoplasm|protein folding|biological_process|erythrocyte differentiation|hemoglobin binding|protein stabilization|molecular_function|cellular_component
Aida	1596.26	0.0814593	-0.158824	0.991072	-0.0129377	0.873808	0.990703	31.4586	29.7404	29.9082	29.8626	31.5622	31.968	GeneID:682999,Genbank:NM_001127600.1,RGD:1592746	axin interactor, dorsalization associated		GO:0030178,GO:0035091,GO:0035556,GO:0043496,GO:0043508,GO:0046329,GO:0048264,GO:0005737,GO:0016020,GO:0019904	negative regulation of Wnt signaling pathway|phosphatidylinositol binding|intracellular signal transduction|regulation of protein homodimerization activity|negative regulation of JUN kinase activity|negative regulation of JNK cascade|determination of ventral identity|cytoplasm|membrane|protein domain specific binding
Aif1	103.595	0.255918	0.0839042	1.01499	0.0214726	0.933133	0.99623	4.62821	3.89004	2.55021	4.37475	3.68375	3.58973	GeneID:29427,Genbank:XM_006256063.3,RGD:61924	allograft inflammatory factor 1		GO:0005737,GO:0005829,GO:0005884,GO:0030335,GO:0006911,GO:0031668,GO:0032587,GO:0006954,GO:0032870,GO:0034097,GO:0048662,GO:0042102,GO:0048678,GO:0051015,GO:0042116,GO:0051017,GO:0051384,GO:0001726,GO:1900087,GO:0051602,GO:0001891,GO:2000406,GO:0071315,GO:0071346,GO:0001934,GO:0005509,GO:0005634,GO:0010629,GO:0014739,GO:0016601,GO:0030027,GO:0042995,GO:0030041,GO:0043066,GO:0043204,GO:0045429,GO:…	cytoplasm|cytosol|actin filament|positive regulation of cell migration|phagocytosis, engulfment|cellular response to extracellular stimulus|ruffle membrane|inflammatory response|cellular response to hormone stimulus|response to cytokine|negative regulation of smooth muscle cell proliferation|positive regulation of T cell proliferation|response to axon injury|actin filament binding|macrophage acti…
Aif1l	5879.72	0.0888688	-2.93173	0.834776	-0.260539	0.0033708	0.098663	115.476	106.27	95.8451	95.6466	82.1198	96.4538	GeneID:362107,Genbank:NM_001108578.1,RGD:1305081	allograft inflammatory factor 1-like		GO:0005925,GO:0015629,GO:0032991,GO:0051015,GO:0005509,GO:0005884	focal adhesion|actin cytoskeleton|protein-containing complex|actin filament binding|calcium ion binding|actin filament
Aifm1	262.084	0.149763	1.84106	1.2106	0.275722	0.0656134	0.508171	5.6746	5.7574	5.83609	7.55088	7.67727	6.42989	GeneID:83533,Genbank:NM_031356.1,RGD:620817	apoptosis inducing factor, mitochondria associated 1		GO:0005739,GO:0005743,GO:0005758,GO:0005829,GO:0048471,GO:0006915,GO:0050660,GO:0006919,GO:0051402,GO:0055114,GO:0070059,GO:0070301,GO:0071392,GO:0071732,GO:0071949,GO:0002931,GO:0003674,GO:0003677,GO:0005634,GO:0005737,GO:0009636,GO:0010942,GO:0016021,GO:0016174,GO:0016491,GO:0016651,GO:0030182,GO:0090650,GO:0032981,GO:1902065,GO:0043525,GO:1902510,GO:0046983,GO:1904045	mitochondrion|mitochondrial inner membrane|mitochondrial intermembrane space|cytosol|perinuclear region of cytoplasm|apoptotic process|flavin adenine dinucleotide binding|activation of cysteine-type endopeptidase activity involved in apoptotic process|neuron apoptotic process|oxidation-reduction process|intrinsic apoptotic signaling pathway in response to endoplasmic reticulum stress|cellular res…	rno04210,rno04217	Apoptosis|Necroptosis
Aifm2	629.112	0.112951	0.525012	1.04196	0.0593005	0.599575	0.956271	9.27183	7.90024	7.69574	9.15805	8.73807	8.91392	GeneID:361843,Genbank:XM_006256452.2,RGD:1304964	apoptosis inducing factor, mitochondria associated 2		GO:0050660,GO:0005737,GO:0005739,GO:0005741,GO:0005811,GO:0005829,GO:0008637,GO:0022904,GO:0043065,GO:0003677,GO:0004174	flavin adenine dinucleotide binding|cytoplasm|mitochondrion|mitochondrial outer membrane|lipid droplet|cytosol|apoptotic mitochondrial changes|respiratory electron transport chain|positive regulation of apoptotic process|DNA binding|electron-transferring-flavoprotein dehydrogenase activity
Aifm3	116.535	0.214157	1.77611	1.30167	0.380367	0.0757147	0.542599	1.26711	1.14919	1.40132	1.81658	1.7175	1.60672	GeneID:303786,Genbank:XM_017597951.1,RGD:1306028	apoptosis inducing factor, mitochondria associated 3		GO:0005783,GO:0005829,GO:0016491,GO:0050660,GO:0051537,GO:0055114,GO:0097194,GO:0005634,GO:0005739,GO:0005743	endoplasmic reticulum|cytosol|oxidoreductase activity|flavin adenine dinucleotide binding|2 iron, 2 sulfur cluster binding|oxidation-reduction process|execution phase of apoptosis|nucleus|mitochondrion|mitochondrial inner membrane
Aig1	712.918	0.0999292	-0.0837262	0.994217	-0.00836669	0.933274	0.99623	2.93597	3.06804	3.06709	3.23781	3.15819	2.94181	GeneID:292486,Genbank:NM_001134425.1,RGD:1562920	androgen-induced 1		GO:0016787,GO:0042758,GO:0012505,GO:0016020,GO:0016021	hydrolase activity|long-chain fatty acid catabolic process|endomembrane system|membrane|integral component of membrane
Aim1	95.7184	0.23091	-0.961498	0.857364	-0.22202	0.336302	0.866989	0.795182	0.750271	0.776991	0.726881	0.657916	0.675526	GeneID:309866,Genbank:XM_017601841.1,RGD:1308629	absent in melanoma 1		GO:0003674,GO:0005575,GO:0008150	molecular_function|cellular_component|biological_process
Aim1l	3.2274	1.43544	1.72529	5.56563	2.47655	0.0844754	0.567942	0.00814586	0.00761396	0.00827164	0.0443424	0.087123	0.00815034	GeneID:298543,Genbank:XM_008764189.2,RGD:1308621	absent in melanoma 1-like
Aim2	45.3135	0.341154	1.1944	1.32636	0.407474	0.232322	0.792783	0.135257	0.133259	0.159617	0.195014	0.160301	0.230429	GeneID:304987,Genbank:XM_006250336.3,RGD:1307283	absent in melanoma 2		GO:0035458,GO:0003690,GO:0035690,GO:0005575,GO:0042802,GO:0005654,GO:0005737,GO:0005739,GO:0050702,GO:0005829,GO:0050718,GO:0008150,GO:0051092,GO:0032088,GO:0070269,GO:0032461,GO:0002218,GO:0097169,GO:0032731,GO:0002230,GO:2001056,GO:0033209,GO:0003674	cellular response to interferon-beta|double-stranded DNA binding|cellular response to drug|cellular_component|identical protein binding|nucleoplasm|cytoplasm|mitochondrion|interleukin-1 beta secretion|cytosol|positive regulation of interleukin-1 beta secretion|biological_process|positive regulation of NF-kappaB transcription factor activity|negative regulation of NF-kappaB transcription factor ac…	rno04621,rno04623	NOD-like receptor signaling pathway|Cytosolic DNA-sensing pathway
Aimp1	245.535	0.157187	-0.975053	0.899213	-0.153265	0.329534	0.863165	11.0651	13.4904	12.7993	11.3135	12.4006	11.0712	GeneID:114632,Genbank:NM_053757.1,RGD:620466	aminoacyl tRNA synthetase complex-interacting multifunctional protein 1		GO:0017102,GO:0005125,GO:0042803,GO:0048514,GO:0005615,GO:0005829,GO:0006418,GO:0006954,GO:0050900,GO:0007267,GO:0051020,GO:0009986,GO:0051607,GO:0010469,GO:0070094,GO:0016525,GO:0000049,GO:0017101,GO:0001937	methionyl glutamyl tRNA synthetase complex|cytokine activity|protein homodimerization activity|blood vessel morphogenesis|extracellular space|cytosol|tRNA aminoacylation for protein translation|inflammatory response|leukocyte migration|cell-cell signaling|GTPase binding|cell surface|defense response to virus|regulation of signaling receptor activity|positive regulation of glucagon secretion|negat…
Aimp2	224.204	0.157532	-0.132178	0.985671	-0.0208222	0.894844	0.993038	10.1923	9.28455	9.82341	9.7329	9.93102	10.1979	GeneID:288480,Genbank:XM_006248863.3,RGD:1560787	aminoacyl tRNA synthetase complex-interacting multifunctional protein 2		GO:0006915,GO:0008285,GO:0017101,GO:0031398,GO:0032947,GO:0060510,GO:0065003,GO:1901216,GO:1903632,GO:0005634,GO:0005829,GO:0006412	apoptotic process|negative regulation of cell proliferation|aminoacyl-tRNA synthetase multienzyme complex|positive regulation of protein ubiquitination|protein-containing complex scaffold activity|Type II pneumocyte differentiation|protein-containing complex assembly|positive regulation of neuron death|positive regulation of aminoacyl-tRNA ligase activity|nucleus|cytosol|translation
Aip	719.092	0.1004	1.24484	1.09049	0.124982	0.213192	0.772568	17.8419	16.9309	16.2856	19.0211	19.6112	18.9891	GeneID:282827,Genbank:NM_172327.2,RGD:628619	aryl-hydrocarbon receptor-interacting protein		GO:0051082,GO:0005829,GO:0051344,GO:0005886,GO:1903506,GO:0006626,GO:0006805,GO:0010738,GO:0016020,GO:0017162,GO:0022417,GO:0034751,GO:0003712,GO:0036004,GO:0005515	unfolded protein binding|cytosol|negative regulation of cyclic-nucleotide phosphodiesterase activity|plasma membrane|regulation of nucleic acid-templated transcription|protein targeting to mitochondrion|xenobiotic metabolic process|regulation of protein kinase A signaling|membrane|aryl hydrocarbon receptor binding|protein maturation by protein folding|aryl hydrocarbon receptor complex|transcripti…	rno04934	Cushing's syndrome
Aipl1	2.30017	1.63712	-0.765887	0.419328	-1.25385	0.443744	0.910659	0.0608153	0.142111	0.0926315	0	0.130088	0	GeneID:59110,Genbank:XM_017597500.1,RGD:70906	aryl hydrocarbon receptor-interacting protein-like 1		GO:0043066,GO:0003674,GO:0005575,GO:0005634,GO:0005654,GO:0005737,GO:0005829,GO:0007601,GO:0007603,GO:0008150,GO:0001895,GO:0018343,GO:0001917,GO:0030823,GO:0001918	negative regulation of apoptotic process|molecular_function|cellular_component|nucleus|nucleoplasm|cytoplasm|cytosol|visual perception|phototransduction, visible light|biological_process|retina homeostasis|protein farnesylation|photoreceptor inner segment|regulation of cGMP metabolic process|farnesylated protein binding	rno04934	Cushing's syndrome
Ajuba	1868.08	0.0757208	2.786	1.15746	0.210958	0.00533635	0.131078	26.3791	27.7021	27.3909	33.2215	33.273	31.1269	GeneID:85265,Genbank:NM_053503.1,RGD:620407	ajuba LIM protein		GO:0003714,GO:0005634,GO:0005667,GO:0005794,GO:0030032,GO:0005815,GO:0030334,GO:0005829,GO:0031328,GO:0005886,GO:0031334,GO:0033673,GO:0033674,GO:0034613,GO:0051015,GO:0035195,GO:1900037,GO:0035313,GO:2000637,GO:0035329,GO:0000122,GO:0000932,GO:0001666,GO:0003682,GO:0005911,GO:0005912,GO:0005925,GO:0006351,GO:0006355,GO:0035331,GO:0007010,GO:0016339,GO:0030027,GO:0043087,GO:0043123,GO:0043406,GO:…	transcription corepressor activity|nucleus|transcription factor complex|Golgi apparatus|lamellipodium assembly|microtubule organizing center|regulation of cell migration|cytosol|positive regulation of cellular biosynthetic process|plasma membrane|positive regulation of protein complex assembly|negative regulation of kinase activity|positive regulation of kinase activity|cellular protein localizat…	rno04390,rno04392	Hippo signaling pathway|Hippo signaling pathway - multiple species
Ak1	693.13	0.113545	-2.82343	0.800745	-0.320586	0.00475124	0.123079	19.169	19.6562	23.5442	16.5547	17.0417	18.0196	GeneID:24183,Genbank:NM_024349.3,RGD:2076	adenylate kinase 1		GO:0033574,GO:0010828,GO:0004550,GO:0036126,GO:0014042,GO:0042493,GO:0014823,GO:0005524,GO:0043005,GO:0005737,GO:0005829,GO:0005886,GO:0006165,GO:0016776,GO:0046033,GO:0021549,GO:0006172,GO:0046034,GO:0021772,GO:0007050,GO:0046083,GO:0030017,GO:0007517,GO:0001520,GO:0046103,GO:0030182,GO:0009142,GO:0004017,GO:0048471,GO:0032355	response to testosterone|positive regulation of glucose transmembrane transport|nucleoside diphosphate kinase activity|sperm flagellum|positive regulation of neuron maturation|response to drug|response to activity|ATP binding|neuron projection|cytoplasm|cytosol|plasma membrane|nucleoside diphosphate phosphorylation|phosphotransferase activity, phosphate group as acceptor|AMP metabolic process|cer…	rno00230,rno00730	Purine metabolism|Thiamine metabolism
Ak2	421.613	0.129943	1.10436	1.10458	0.143504	0.269437	0.827413	10.3621	10.9666	11.6634	11.9379	14.2491	11.5472	GeneID:24184,Genbank:NM_001033967.2,RGD:2077	adenylate kinase 2		GO:0046939,GO:0007420,GO:0004017,GO:0097066,GO:0019205,GO:0097226,GO:0036126,GO:0005524,GO:0005634,GO:0005737,GO:0005739,GO:0005743,GO:0046033,GO:0005758,GO:0046034,GO:0005829,GO:0006119,GO:0001889,GO:0046060,GO:0006172,GO:0046083	nucleotide phosphorylation|brain development|adenylate kinase activity|response to thyroid hormone|nucleobase-containing compound kinase activity|sperm mitochondrial sheath|sperm flagellum|ATP binding|nucleus|cytoplasm|mitochondrion|mitochondrial inner membrane|AMP metabolic process|mitochondrial intermembrane space|ATP metabolic process|cytosol|oxidative phosphorylation|liver development|dATP me…	rno00230,rno00730	Purine metabolism|Thiamine metabolism
Ak3	1752.07	0.0904752	-0.16452	0.989736	-0.014885	0.869322	0.990664	85.7419	84.0854	83.7078	77.5378	88.2184	93.6534	GeneID:26956,Genbank:NM_013218.1,RGD:619885	adenylate kinase 3		GO:0046041,GO:0021549,GO:0004017,GO:0021772,GO:0005524,GO:0046051,GO:0042594,GO:0005525,GO:0005739,GO:0005758,GO:0005759,GO:0042802,GO:0046060,GO:0046033,GO:0046899,GO:0006172,GO:0046034,GO:0001889,GO:0046939,GO:0046039,GO:0006756,GO:0051260,GO:0007517	ITP metabolic process|cerebellum development|adenylate kinase activity|olfactory bulb development|ATP binding|UTP metabolic process|response to starvation|GTP binding|mitochondrion|mitochondrial intermembrane space|mitochondrial matrix|identical protein binding|dATP metabolic process|AMP metabolic process|nucleoside triphosphate adenylate kinase activity|ADP biosynthetic process|ATP metabolic pro…	rno00230	Purine metabolism
Ak4	267.018	0.161365	2.18359	1.27664	0.352356	0.0289924	0.346676	2.79845	3.09639	2.52592	3.35918	4.32329	3.45811	GeneID:29223,Genbank:XM_017593196.1,RGD:2078	adenylate kinase 4		GO:0042493,GO:0004017,GO:0046033,GO:0004550,GO:0046034,GO:0005524,GO:0005525,GO:0005575,GO:0005739,GO:0046039,GO:0005759,GO:0046899,GO:0006165,GO:0007420,GO:0001889,GO:0009142,GO:0003674	response to drug|adenylate kinase activity|AMP metabolic process|nucleoside diphosphate kinase activity|ATP metabolic process|ATP binding|GTP binding|cellular_component|mitochondrion|GTP metabolic process|mitochondrial matrix|nucleoside triphosphate adenylate kinase activity|nucleoside diphosphate phosphorylation|brain development|liver development|nucleoside triphosphate biosynthetic process|mol…	rno00230,rno00730	Purine metabolism|Thiamine metabolism
Ak5	3.09529	1.4894	0.137782	1.15286	0.205213	0.890413	0.992161	0.104023	0.194461	0	0.0755005	0	0.277547	GeneID:301115,Genbank:XM_017596708.1,RGD:1588584	adenylate kinase 5				rno00230,rno00730	Purine metabolism|Thiamine metabolism
Ak6	102.021	0.228829	0.614212	1.10233	0.14055	0.539075	0.941947	5.5368	5.12689	4.41376	5.68995	6.14319	5.38452	GeneID:102238592,Genbank:NM_001012463.3,RGD:7387335	adenylate kinase 6		GO:0015937,GO:0004017,GO:0046939,GO:0004140,GO:0005524,GO:0005634,GO:0005654,GO:0005730,GO:0005737,GO:0005829,GO:0015030	coenzyme A biosynthetic process|adenylate kinase activity|nucleotide phosphorylation|dephospho-CoA kinase activity|ATP binding|nucleus|nucleoplasm|nucleolus|cytoplasm|cytosol|Cajal body	rno00230,rno03008	Purine metabolism|Ribosome biogenesis in eukaryotes
Ak7	9.23551	0.747168	1.78728	2.52345	1.3354	0.0738924	0.53833	0.0904358	0.0704422	0.0765269	0.196917	0.257932	0.16589	GeneID:314416,Genbank:XM_008764806.2,RGD:1309600	adenylate kinase 7		GO:0004127,GO:0004550,GO:0005524,GO:0006165,GO:0007283,GO:0007420,GO:0009142,GO:0009165,GO:0019206,GO:0035082,GO:0002437,GO:0003351,GO:0004017	cytidylate kinase activity|nucleoside diphosphate kinase activity|ATP binding|nucleoside diphosphate phosphorylation|spermatogenesis|brain development|nucleoside triphosphate biosynthetic process|nucleotide biosynthetic process|nucleoside kinase activity|axoneme assembly|inflammatory response to antigenic stimulus|epithelial cilium movement|adenylate kinase activity	rno00230,rno00730	Purine metabolism|Thiamine metabolism
Ak8	3.19784	1.28903	-0.32245	0.749683	-0.415647	0.747112	0.978973	0.200914	0.0268279	0.0874357	0.124993	0.0920937	0.0287178	GeneID:311833,Genbank:NM_001004266.1,RGD:1303144	adenylate kinase 8		GO:0036126,GO:0004127,GO:0004550,GO:0005524,GO:0005829,GO:0005930,GO:0006165,GO:0009142,GO:0009165,GO:0004017,GO:0019206,GO:0021591	sperm flagellum|cytidylate kinase activity|nucleoside diphosphate kinase activity|ATP binding|cytosol|axoneme|nucleoside diphosphate phosphorylation|nucleoside triphosphate biosynthetic process|nucleotide biosynthetic process|adenylate kinase activity|nucleoside kinase activity|ventricular system development	rno00230,rno00730	Purine metabolism|Thiamine metabolism
Ak9	3.80879	1.15434	-0.297699	0.788048	-0.343645	0.765933	0.982187	0.0233237	0.0290677	0.0473677	0.0253928	0.00831519	0.0466731	GeneID:294521,Genbank:XM_017601822.1,RGD:1559879	adenylate kinase 9		GO:0061566,GO:0005654,GO:0061567,GO:0061568,GO:0005737,GO:0006174,GO:0006186,GO:0006756,GO:0006757,GO:0061569,GO:0019206,GO:0061570,GO:0031965,GO:0061571,GO:0050145,GO:0004550,GO:0061508,GO:0005524,GO:0061565,GO:0005634	CMP phosphorylation|nucleoplasm|dCMP phosphorylation|GDP phosphorylation|cytoplasm|dADP phosphorylation|dGDP phosphorylation|AMP phosphorylation|ATP generation from ADP|UDP phosphorylation|nucleoside kinase activity|dCDP phosphorylation|nuclear membrane|TDP phosphorylation|nucleoside phosphate kinase activity|nucleoside diphosphate kinase activity|CDP phosphorylation|ATP binding|dAMP phosphorylat…	rno00230,rno00240	Purine metabolism|Pyrimidine metabolism
Akap1	650.385	0.112567	1.60032	1.133	0.180143	0.109527	0.624895	7.55543	8.08608	7.41635	8.81517	10.1145	8.13915	GeneID:114124,Genbank:XM_006247068.1,RGD:620826	A-kinase anchoring protein 1		GO:0042308,GO:0019904,GO:0005741,GO:0045211,GO:0030061,GO:0005743,GO:0048487,GO:0030346,GO:0005759,GO:0071320,GO:0005811,GO:0008017,GO:0010614,GO:0010738,GO:0031594,GO:0071375,GO:0032947,GO:0016021,GO:0034237,GO:0016301,GO:0016310,GO:0003723,GO:0019901,GO:0005739,GO:0035308,GO:0019903	negative regulation of protein import into nucleus|protein domain specific binding|mitochondrial outer membrane|postsynaptic membrane|mitochondrial crista|mitochondrial inner membrane|beta-tubulin binding|protein phosphatase 2B binding|mitochondrial matrix|cellular response to cAMP|lipid droplet|microtubule binding|negative regulation of cardiac muscle hypertrophy|regulation of protein kinase A s…
Akap10	991.26	0.0922261	0.047767	1.00306	0.00440536	0.961902	0.99623	9.32768	9.09265	9.90708	10.0099	10.2616	9.14215	GeneID:360540,Genbank:NM_001114606.1,RGD:1308869	A-kinase anchoring protein 10		GO:0005739,GO:0005829,GO:0005886,GO:0008104,GO:0008150,GO:0032991,GO:0003674,GO:0051018,GO:0005575	mitochondrion|cytosol|plasma membrane|protein localization|biological_process|protein-containing complex|molecular_function|protein kinase A binding|cellular_component
Akap11	5458.97	0.0637185	-0.635349	0.972329	-0.0404835	0.525201	0.938218	30.3276	30.7727	29.912	30.0916	31.8217	29.6815	GeneID:498549,Genbank:XM_006252344.2,RGD:2079	A-kinase anchoring protein 11		GO:0032947,GO:0005737,GO:0032991,GO:0005777,GO:0034236,GO:0005829,GO:0005886,GO:0034237,GO:0006928,GO:0042325,GO:0010738,GO:0051018,GO:0016301,GO:0005730,GO:0016310,GO:0019207	protein-containing complex scaffold activity|cytoplasm|protein-containing complex|peroxisome|protein kinase A catalytic subunit binding|cytosol|plasma membrane|protein kinase A regulatory subunit binding|movement of cell or subcellular component|regulation of phosphorylation|regulation of protein kinase A signaling|protein kinase A binding|kinase activity|nucleolus|phosphorylation|kinase regulato…
Akap12	4287.56	0.0972413	0.621447	1.04278	0.0604303	0.534306	0.940489	32.0876	27.7655	23.3282	29.7824	30.1331	29.8667	GeneID:83425,Genbank:NM_057103.2,RGD:70988	A-kinase anchoring protein 12		GO:0005886,GO:0006605,GO:0007165,GO:0007193,GO:0008179,GO:0010738,GO:0051018,GO:0090036,GO:0005829,GO:0005856	plasma membrane|protein targeting|signal transduction|adenylate cyclase-inhibiting G-protein coupled receptor signaling pathway|adenylate cyclase binding|regulation of protein kinase A signaling|protein kinase A binding|regulation of protein kinase C signaling|cytosol|cytoskeleton
Akap13	5893.21	0.0688824	4.3114	1.22857	0.29698	1.62224e-05	0.00211484	22.0686	20.9907	23.3215	27.547	29.7385	27.1097	GeneID:293024,Genbank:NM_001106271.2,RGD:727893	A-kinase anchoring protein 13		GO:0005884,GO:0005938,GO:0006468,GO:0007186,GO:0035025,GO:0007507,GO:0043123,GO:0008104,GO:0043406,GO:0045859,GO:0046872,GO:0086023,GO:0048471,GO:0051018,GO:1900169,GO:0004691,GO:0005078,GO:0005089,GO:0005634,GO:0005829,GO:0010611,GO:0015629,GO:0017048,GO:0030864,GO:0032947,GO:0051168,GO:0055007,GO:0060297,GO:0060348,GO:0071875	actin filament|cell cortex|protein phosphorylation|G-protein coupled receptor signaling pathway|positive regulation of Rho protein signal transduction|heart development|positive regulation of I-kappaB kinase/NF-kappaB signaling|protein localization|positive regulation of MAP kinase activity|regulation of protein kinase activity|metal ion binding|adenylate cyclase-activating adrenergic receptor si…
Akap14	1.84262	1.67136	0.511724	1.8091	0.855276	0.608844	0.95805	0.0820612	0.0255676	0	0.0595606	0.0877675	0.0547375	GeneID:60332,Genbank:NM_021703.1,RGD:708510	A-kinase anchoring protein 14		GO:0034237,GO:0035686,GO:0051018,GO:0005930,GO:0005952,GO:0007283	protein kinase A regulatory subunit binding|sperm fibrous sheath|protein kinase A binding|axoneme|cAMP-dependent protein kinase complex|spermatogenesis
Akap17a	663.965	0.117288	0.609217	1.05078	0.071454	0.542381	0.942755	9.28961	9.64125	11.7553	11.9338	11.0826	10.352	GeneID:288526,Genbank:NM_001127246.1,RGD:1564640	A-kinase anchoring protein 17A		GO:0043484,GO:0051018,GO:0005634,GO:0005829,GO:0016607	regulation of RNA splicing|protein kinase A binding|nucleus|cytosol|nuclear speck
Akap17b	231.735	0.167446	-0.0436129	0.994951	-0.00730279	0.965213	0.99623	1.7157	1.74685	1.88219	1.77617	2.17088	1.56337	GeneID:313434,Genbank:XM_017602375.1,RGD:1566363	A kinase (PRKA) anchor protein 17B		GO:0003723	RNA binding
Akap2	4336.57	0.0726649	-1.97519	0.905303	-0.143527	0.0482463	0.444263	31.9203	31.2612	28.2367	28.6796	29.3976	27.6018	GeneID:298024,Genbank:XM_006238186.3,RGD:1305135	A-kinase anchoring protein 2		GO:0007178,GO:0008104,GO:0019904,GO:0023052,GO:0032991,GO:0051018,GO:0051291,GO:0007015	transmembrane receptor protein serine/threonine kinase signaling pathway|protein localization|protein domain specific binding|signaling|protein-containing complex|protein kinase A binding|protein heterooligomerization|actin filament organization
Akap3	18.5211	0.536453	0.0360946	1.01351	0.0193631	0.971207	0.997155	0.340756	0.199066	0.245096	0.355527	0.182226	0.28412	GeneID:312720,Genbank:XM_008763290.1,RGD:1359735	A-kinase anchoring protein 3		GO:0097228,GO:0005737,GO:0006928,GO:0007178,GO:0008104,GO:0008150,GO:0010738,GO:0016301,GO:0016310,GO:0031514,GO:0035686,GO:0001669,GO:0051018,GO:0003674,GO:0005575	sperm principal piece|cytoplasm|movement of cell or subcellular component|transmembrane receptor protein serine/threonine kinase signaling pathway|protein localization|biological_process|regulation of protein kinase A signaling|kinase activity|phosphorylation|motile cilium|sperm fibrous sheath|acrosomal vesicle|protein kinase A binding|molecular_function|cellular_component
Akap5	21.0381	0.490465	-1.45961	0.608831	-0.715886	0.144398	0.692009	0.412778	0.508587	0.552518	0.367687	0.260875	0.300367	GeneID:171026,Genbank:NM_133515.2,RGD:620829	A-kinase anchoring protein 5		GO:0005886,GO:0006605,GO:0007165,GO:0007193,GO:0007194,GO:0008179,GO:0019904,GO:0021510,GO:0009898,GO:0021766,GO:0010524,GO:0030346,GO:0030425,GO:0031527,GO:0043197,GO:0031698,GO:0043198,GO:0032279,GO:0043267,GO:0032590,GO:0043271,GO:0043624,GO:0044877,GO:0001664,GO:0045296,GO:0001934,GO:0045762,GO:0003779,GO:0048471,GO:0005515,GO:0005516,GO:0005622,GO:0005737,GO:0005856,GO:0010738,GO:0014069,GO:…	plasma membrane|protein targeting|signal transduction|adenylate cyclase-inhibiting G-protein coupled receptor signaling pathway|negative regulation of adenylate cyclase activity|adenylate cyclase binding|protein domain specific binding|spinal cord development|cytoplasmic side of plasma membrane|hippocampus development|positive regulation of calcium ion transport into cytosol|protein phosphatase 2…
Akap6	654.559	0.113201	-3.19496	0.778262	-0.361673	0.00139852	0.055547	2.98129	3.44179	3.64203	2.88402	2.60443	2.6186	GeneID:64553,Genbank:XM_017594343.1,RGD:69412	A-kinase anchoring protein 6		GO:0007194,GO:0008179,GO:0010738,GO:0010880,GO:0014701,GO:0031965,GO:0032516,GO:0014704,GO:0032947,GO:0016301,GO:0032991,GO:0034237,GO:0048471,GO:0034629,GO:0034704,GO:0051018,GO:0051281,GO:0051721,GO:0060306,GO:0001934,GO:2000481,GO:0005515,GO:0060316,GO:0005634,GO:0061051,GO:0005635,GO:0005640,GO:0005737,GO:0005901,GO:0016310,GO:0016529,GO:0019899,GO:0030307,GO:0030315,GO:0042383,GO:0043495,GO:…	negative regulation of adenylate cyclase activity|adenylate cyclase binding|regulation of protein kinase A signaling|regulation of release of sequestered calcium ion into cytosol by sarcoplasmic reticulum|junctional sarcoplasmic reticulum membrane|nuclear membrane|positive regulation of phosphoprotein phosphatase activity|intercalated disc|protein-containing complex scaffold activity|kinase activ…
Akap7	207.025	0.178047	-1.26418	0.855545	-0.225084	0.206164	0.767183	10.6198	9.03206	12.4353	9.99943	8.59541	9.76406	GeneID:361458,Genbank:NM_001001801.3,RGD:1303071	A-kinase anchoring protein 7		GO:0071320,GO:0032991,GO:0016328,GO:0005737,GO:1901381,GO:0034237,GO:0016529,GO:0005829,GO:1902261,GO:0019901,GO:0008022,GO:0008104,GO:0010738,GO:0019904,GO:0051018,GO:0030315,GO:0016020,GO:0032947,GO:0016208,GO:0005515,GO:0060306,GO:0016324,GO:0005634,GO:0070382	cellular response to cAMP|protein-containing complex|lateral plasma membrane|cytoplasm|positive regulation of potassium ion transmembrane transport|protein kinase A regulatory subunit binding|sarcoplasmic reticulum|cytosol|positive regulation of delayed rectifier potassium channel activity|protein kinase binding|protein C-terminus binding|protein localization|regulation of protein kinase A signal…
Akap8	1851.36	0.0941911	1.82197	1.12632	0.171613	0.0684595	0.516831	22.9696	21.006	26.1836	28.8758	28.1522	24.7666	GeneID:116633,Genbank:XM_017594573.1,RGD:620832	A-kinase anchoring protein 8		GO:0034237,GO:0015031,GO:0003677,GO:0016363,GO:0003690,GO:0042826,GO:0005515,GO:0044839,GO:0005634,GO:0005654,GO:0005730,GO:0005739,GO:0045087,GO:0017151,GO:0005794,GO:0051059,GO:0031065,GO:0006351,GO:0071222,GO:0032720,GO:0006355,GO:0000278,GO:0071380,GO:0033127,GO:0007076,GO:0000793,GO:0008270,GO:0001939	protein kinase A regulatory subunit binding|protein transport|DNA binding|nuclear matrix|double-stranded DNA binding|histone deacetylase binding|protein binding|cell cycle G2/M phase transition|nucleus|nucleoplasm|nucleolus|mitochondrion|innate immune response|DEAD/H-box RNA helicase binding|Golgi apparatus|NF-kappaB binding|positive regulation of histone deacetylation|transcription, DNA-template…
Akap8l	1931.94	0.0966581	0.894092	1.06173	0.0864212	0.371273	0.884206	28.2871	28.0748	33.164	34.778	35.2199	28.4458	GeneID:299569,Genbank:XM_006241054.2,RGD:1359200	A-kinase anchoring protein 8 like		GO:0033127,GO:0005521,GO:0034237,GO:0005634,GO:0042826,GO:0005737,GO:0006397,GO:0007076,GO:0010793,GO:0016301,GO:0044839,GO:0016310,GO:0045944,GO:0016363,GO:0051081,GO:0016607,GO:0000278,GO:0017151,GO:0000785,GO:0031065,GO:0003677	regulation of histone phosphorylation|lamin binding|protein kinase A regulatory subunit binding|nucleus|histone deacetylase binding|cytoplasm|mRNA processing|mitotic chromosome condensation|regulation of mRNA export from nucleus|kinase activity|cell cycle G2/M phase transition|phosphorylation|positive regulation of transcription by RNA polymerase II|nuclear matrix|nuclear envelope disassembly|nuc…	rno05169	Epstein-Barr virus infection
Akap9	3739.96	0.0676623	0.0623929	1.00293	0.00422165	0.95025	0.99623	15.4013	14.6367	15.901	16.1523	15.8109	15.7047	GeneID:246150,Genbank:NM_001037093.2,RGD:620833	A-kinase anchoring protein 9		GO:1903358,GO:0051661,GO:0033138,GO:0005794,GO:0060009,GO:0034237,GO:0005795,GO:0060306,GO:0005801,GO:0060307,GO:0005813,GO:0007020,GO:0007165,GO:0007194,GO:0036064,GO:0007283,GO:0071320,GO:0043025,GO:0008076,GO:0086091,GO:0043231,GO:0015459,GO:0097060,GO:0044307,GO:0031116,GO:0000242,GO:0098909,GO:0044325,GO:0005515,GO:1901018,GO:0051602,GO:0032947,GO:0005737	regulation of Golgi organization|maintenance of centrosome location|positive regulation of peptidyl-serine phosphorylation|Golgi apparatus|Sertoli cell development|protein kinase A regulatory subunit binding|Golgi stack|regulation of membrane repolarization|cis-Golgi network|regulation of ventricular cardiac muscle cell membrane repolarization|centrosome|microtubule nucleation|signal transduction…
Akip1	184.538	0.185786	-0.457202	0.942823	-0.0849417	0.647526	0.96582	4.80031	4.32743	4.77546	5.49143	3.9874	4.09592	GeneID:361624,Genbank:XM_006229987.2,RGD:1306959	A-kinase interacting protein 1		GO:1901222,GO:0005654,GO:0034446	regulation of NIK/NF-kappaB signaling|nucleoplasm|substrate adhesion-dependent cell spreading
Akirin1	550.66	0.116505	-0.414868	0.967052	-0.0483343	0.678239	0.974734	13.4596	13.6002	11.9472	13.7693	13.502	11.8184	GeneID:595134,Genbank:NM_001030054.1,RGD:1585989	akirin 1		GO:0031965,GO:0005634,GO:0005654	nuclear membrane|nucleus|nucleoplasm
Akirin2	886.692	0.0968294	-0.482561	0.968131	-0.0467261	0.629407	0.962805	23.3243	24.8347	23.229	25.5945	23.7892	22.2019	GeneID:297968,Genbank:XM_008763614.2,RGD:1307791	akirin 2		GO:0045087,GO:0005634,GO:0045892,GO:0005654,GO:0045944,GO:0006351,GO:0008284,GO:0009792,GO:0010629,GO:0010950,GO:0017053,GO:0019899,GO:0000122,GO:0032496,GO:0005515,GO:0032755	innate immune response|nucleus|negative regulation of transcription, DNA-templated|nucleoplasm|positive regulation of transcription by RNA polymerase II|transcription, DNA-templated|positive regulation of cell proliferation|embryo development ending in birth or egg hatching|negative regulation of gene expression|positive regulation of endopeptidase activity|transcriptional repressor complex|enzym…
Akna	653.325	0.10433	1.63012	1.12511	0.17007	0.103075	0.608994	4.19355	4.02039	4.21729	5.13717	4.82352	4.51913	GeneID:362530,Genbank:XM_006238257.3,RGD:1308202	AT-hook transcription factor		GO:0001650,GO:0005654,GO:0005813,GO:0005829,GO:0006366,GO:0043231,GO:0045944,GO:0000978,GO:0001077	fibrillar center|nucleoplasm|centrosome|cytosol|transcription by RNA polymerase II|intracellular membrane-bounded organelle|positive regulation of transcription by RNA polymerase II|RNA polymerase II proximal promoter sequence-specific DNA binding|transcriptional activator activity, RNA polymerase II proximal promoter sequence-specific DNA binding
Aknad1	16.7032	0.548951	0.623346	1.26768	0.342187	0.533057	0.94015	0.149333	0.123161	0.115959	0.172144	0.216088	0.123048	GeneID:691416,Genbank:XM_008761422.2,RGD:1583957	AKNA domain containing 1
Akr1a1	2776.05	0.0769896	0.869601	1.0475	0.0669502	0.384518	0.888318	119.797	131.395	115.789	136.95	134.105	126.988	GeneID:78959,Genbank:NM_031000.3,RGD:68346	aldo-keto reductase family 1 member A1		GO:0047939,GO:0005575,GO:0055114,GO:0005829,GO:0008106,GO:0008150,GO:0016324,GO:0016491,GO:0019853,GO:0042840,GO:0003674,GO:0046185,GO:0004032	L-glucuronate reductase activity|cellular_component|oxidation-reduction process|cytosol|alcohol dehydrogenase (NADP+) activity|biological_process|apical plasma membrane|oxidoreductase activity|L-ascorbic acid biosynthetic process|D-glucuronate catabolic process|molecular_function|aldehyde catabolic process|alditol:NADP+ 1-oxidoreductase activity	rno00010,rno00040,rno00561	Glycolysis / Gluconeogenesis|Pentose and glucuronate interconversions|Glycerolipid metabolism
Akr1b1	11781.2	0.0650338	-0.256894	0.988487	-0.0167068	0.797261	0.986285	433.686	473.229	439.461	464.991	448.386	463.678	GeneID:24192,Genbank:NM_012498.1,RGD:2092	aldo-keto reductase family 1 member B		GO:0005829,GO:0005996,GO:0006061,GO:0008106,GO:0009414,GO:0010033,GO:0046427,GO:0016491,GO:0048471,GO:0018931,GO:0048661,GO:0031098,GO:0055114,GO:0060135,GO:0070301,GO:0071475,GO:0072001,GO:0001894,GO:0003091,GO:0004032,GO:0005615,GO:0005654,GO:0032838,GO:0033010,GO:0035809,GO:0042415,GO:0042629,GO:0043066,GO:0043220,GO:0072061,GO:0043795,GO:0097066,GO:0044597,GO:0097238,GO:0044598,GO:0097454,GO:…	cytosol|monosaccharide metabolic process|sorbitol biosynthetic process|alcohol dehydrogenase (NADP+) activity|response to water deprivation|response to organic substance|positive regulation of JAK-STAT cascade|oxidoreductase activity|perinuclear region of cytoplasm|naphthalene metabolic process|positive regulation of smooth muscle cell proliferation|stress-activated protein kinase signaling casca…	rno00040,rno00051,rno00052,rno00561,rno00790	Pentose and glucuronate interconversions|Fructose and mannose metabolism|Galactose metabolism|Glycerolipid metabolism|Folate biosynthesis
Akr1b10	2.01292	1.67225	-0.567483	0.518002	-0.94897	0.570386	0.94818	0.213902	0.0333225	0.0362008	0.0776257	0.0762587	0	GeneID:296972,Genbank:NM_001013084.1,RGD:1308277	aldo-keto reductase family 1 member B10		GO:0016488,GO:0016918,GO:0019751,GO:0042572,GO:0042574,GO:0044597,GO:0044598,GO:0045550,GO:0047718,GO:0052650,GO:0055114,GO:0001758,GO:0070401,GO:0004032,GO:0070402,GO:0005829	farnesol catabolic process|retinal binding|polyol metabolic process|retinol metabolic process|retinal metabolic process|daunorubicin metabolic process|doxorubicin metabolic process|geranylgeranyl reductase activity|indanol dehydrogenase activity|NADP-retinol dehydrogenase activity|oxidation-reduction process|retinal dehydrogenase activity|NADP+ binding|alditol:NADP+ 1-oxidoreductase activity|NADP…	rno00040,rno00051,rno00052,rno00561,rno00790	Pentose and glucuronate interconversions|Fructose and mannose metabolism|Galactose metabolism|Glycerolipid metabolism|Folate biosynthesis
Akr1b8	47.8465	0.344212	-0.186168	0.956554	-0.064081	0.852313	0.990356	1.98963	2.14583	3.36726	2.83264	2.23711	2.34804	GeneID:286921,Genbank:NM_173136.1,RGD:708475	aldo-keto reductase family 1, member B8		GO:0008106,GO:0016491,GO:0055114,GO:0004032,GO:0005739,GO:0005829	alcohol dehydrogenase (NADP+) activity|oxidoreductase activity|oxidation-reduction process|alditol:NADP+ 1-oxidoreductase activity|mitochondrion|cytosol	rno00040,rno00051,rno00052,rno00561,rno00790	Pentose and glucuronate interconversions|Fructose and mannose metabolism|Galactose metabolism|Glycerolipid metabolism|Folate biosynthesis
Akr1c12	228.011	0.159123	-0.835759	0.91194	-0.132989	0.40329	0.896526	4.12861	4.34574	4.85331	4.1709	4.07756	4.31695	GeneID:361266,Genbank:XM_017600632.1,RGD:1308232	aldo-keto reductase family 1, member C12		GO:0055114,GO:0006693,GO:0008106,GO:0008202,GO:0008207,GO:0016229,GO:0016491,GO:0032052,GO:0042448,GO:0044597,GO:0044598,GO:0004032,GO:0047023,GO:0005496,GO:0047086,GO:0005829	oxidation-reduction process|prostaglandin metabolic process|alcohol dehydrogenase (NADP+) activity|steroid metabolic process|C21-steroid hormone metabolic process|steroid dehydrogenase activity|oxidoreductase activity|bile acid binding|progesterone metabolic process|daunorubicin metabolic process|doxorubicin metabolic process|alditol:NADP+ 1-oxidoreductase activity|androsterone dehydrogenase acti…
Akr1c14	362.327	0.157132	6.572	2.04581	1.03267	4.9643e-11	3.61829e-08	5.62393	4.94989	5.06636	9.1485	13.4811	10.4877	GeneID:191574,Genbank:NM_138547.3,RGD:708361	aldo-keto reductase family 1, member C14		GO:0044598,GO:0005829,GO:0047023,GO:0006693,GO:0047042,GO:0008106,GO:0008202,GO:0008207,GO:0016229,GO:0047086,GO:0055114,GO:0016491,GO:0021766,GO:0032052,GO:0004032,GO:0042448,GO:0005496,GO:0044597,GO:0005737	doxorubicin metabolic process|cytosol|androsterone dehydrogenase activity|prostaglandin metabolic process|androsterone dehydrogenase (B-specific) activity|alcohol dehydrogenase (NADP+) activity|steroid metabolic process|C21-steroid hormone metabolic process|steroid dehydrogenase activity|ketosteroid monooxygenase activity|oxidation-reduction process|oxidoreductase activity|hippocampus development…
Akr1c19	734.773	0.10637	1.54625	1.12076	0.164475	0.122044	0.655723	12.2233	14.0477	14.5638	16.4049	16.158	14.8213	GeneID:307096,Genbank:XM_008771867.2,RGD:1562954	aldo-keto reductase family 1, member C19		GO:0055114,GO:0006693,GO:0008106,GO:0008202,GO:0008207,GO:0016229,GO:0016491,GO:0032052,GO:0042448,GO:0044597,GO:0044598,GO:0004032,GO:0047023,GO:0005496,GO:0047086,GO:0005829	oxidation-reduction process|prostaglandin metabolic process|alcohol dehydrogenase (NADP+) activity|steroid metabolic process|C21-steroid hormone metabolic process|steroid dehydrogenase activity|oxidoreductase activity|bile acid binding|progesterone metabolic process|daunorubicin metabolic process|doxorubicin metabolic process|alditol:NADP+ 1-oxidoreductase activity|androsterone dehydrogenase acti…
Akr1cl	75.7115	0.293343	-1.68461	0.709971	-0.494167	0.0920644	0.586047	3.50178	2.5094	4.34604	2.8805	2.82977	1.90757	GeneID:361267,Genbank:NM_001109900.1,RGD:1307514	aldo-keto reductase family 1, member C-like		GO:0008202,GO:0016229,GO:0016491,GO:0047086,GO:0055114,GO:0004032,GO:0005829,GO:0008106	steroid metabolic process|steroid dehydrogenase activity|oxidoreductase activity|ketosteroid monooxygenase activity|oxidation-reduction process|alditol:NADP+ 1-oxidoreductase activity|cytosol|alcohol dehydrogenase (NADP+) activity
Akr1e2	77.957	0.264773	0.00333547	1.00061	0.000883141	0.997339	0.999233	2.62732	3.32047	2.70546	3.22297	3.28494	2.48066	GeneID:307091,Genbank:XM_008771865.2,RGD:1309599	aldo-keto reductase family 1, member E2		GO:0005794,GO:0005829,GO:0008106,GO:0016491,GO:0050571,GO:0055114,GO:0004032,GO:0005654	Golgi apparatus|cytosol|alcohol dehydrogenase (NADP+) activity|oxidoreductase activity|1,5-anhydro-D-fructose reductase activity|oxidation-reduction process|alditol:NADP+ 1-oxidoreductase activity|nucleoplasm
Akr7a2	190.742	0.190321	0.320495	1.04319	0.0609968	0.748593	0.978977	6.32729	7.74561	8.82918	7.06635	9.51783	8.12789	GeneID:171445,Genbank:NM_134407.1,RGD:620311	aldo-keto reductase family 7, member A2		GO:0005739,GO:0005794,GO:0005795,GO:0005829,GO:0019119,GO:0044597,GO:0044598,GO:0055114,GO:0004032,GO:0004033	mitochondrion|Golgi apparatus|Golgi stack|cytosol|phenanthrene-9,10-epoxide hydrolase activity|daunorubicin metabolic process|doxorubicin metabolic process|oxidation-reduction process|alditol:NADP+ 1-oxidoreductase activity|aldo-keto reductase (NADP) activity	rno00980	Metabolism of xenobiotics by cytochrome P450
Akr7a3	6.563	0.934333	-0.900535	0.558102	-0.8414	0.367836	0.882292	0.374421	0.419966	0.152081	0.0407636	0.28032	0.224776	GeneID:26760,Genbank:XM_017593183.1,RGD:628635	aldo-keto reductase family 7 member A3		GO:0005829,GO:0042802,GO:0046222,GO:0046223,GO:0055114,GO:0004032,GO:0004033,GO:0005737	cytosol|identical protein binding|aflatoxin metabolic process|aflatoxin catabolic process|oxidation-reduction process|alditol:NADP+ 1-oxidoreductase activity|aldo-keto reductase (NADP) activity|cytoplasm	rno00980	Metabolism of xenobiotics by cytochrome P450
Akt1	2160.62	0.0785027	0.0396358	1.00216	0.00311151	0.968384	0.996412	30.2438	31.1681	27.9253	31.5311	31.7866	29.3915	GeneID:24185,Genbank:XM_006240631.2,RGD:2081	AKT serine/threonine kinase 1		GO:0032794,GO:0032869,GO:0032880,GO:0032991,GO:0042981,GO:0033138,GO:0034405,GO:0043065,GO:0034614,GO:0043066,GO:0043154,GO:0046622,GO:0043325,GO:0046889,GO:0043491,GO:0048009,GO:0043536,GO:0048661,GO:0051000,GO:0051091,GO:0071456,GO:0051146,GO:0071889,GO:0051721,GO:0072655,GO:0060416,GO:0072656,GO:0090201,GO:0004674,GO:0097011,GO:0097194,GO:1900182,GO:0004712,GO:1901653,GO:0005080,GO:0005515,GO:…	GTPase activating protein binding|cellular response to insulin stimulus|regulation of protein localization|protein-containing complex|regulation of apoptotic process|positive regulation of peptidyl-serine phosphorylation|response to fluid shear stress|positive regulation of apoptotic process|cellular response to reactive oxygen species|negative regulation of apoptotic process|negative regulation …	rno04014,rno04015,rno04010,rno04012,rno04370,rno04371,rno04630,rno04668,rno04066,rno04068,rno04072,rno04071,rno04024,rno04022,rno04151,rno04152,rno04150,rno04140,rno04210,rno04218,rno04510,rno04550,rno04611,rno04620,rno04625,rno04660,rno04662,rno04664,rno04666,rno04062,rno04910,rno04922,rno04923,rno04920,rno04915,rno04914,rno04917,rno04926,rno04919,rno04261,rno04973,rno04725,rno04728,rno04722,rno…	Ras signaling pathway|Rap1 signaling pathway|MAPK signaling pathway|ErbB signaling pathway|VEGF signaling pathway|Apelin signaling pathway|Jak-STAT signaling pathway|TNF signaling pathway|HIF-1 signaling pathway|FoxO signaling pathway|Phospholipase D signaling pathway|Sphingolipid signaling pathway|cAMP signaling pathway|cGMP - PKG signaling pathway|PI3K-Akt signaling pathway|AMPK signaling pathw…
Akt1s1	724.519	0.0988553	-0.479852	0.967655	-0.0474359	0.631333	0.963493	13.7351	14.5947	14.5177	14.595	14.5037	13.8202	GeneID:292887,Genbank:XM_008759335.2,RGD:1312049	AKT1 substrate 1		GO:0045792,GO:0005737,GO:0048011,GO:0005829,GO:0006469,GO:0008150,GO:0031931,GO:0032007,GO:0032991,GO:0038202,GO:0005515,GO:0042981,GO:0005634,GO:0043523	negative regulation of cell size|cytoplasm|neurotrophin TRK receptor signaling pathway|cytosol|negative regulation of protein kinase activity|biological_process|TORC1 complex|negative regulation of TOR signaling|protein-containing complex|TORC1 signaling|protein binding|regulation of apoptotic process|nucleus|regulation of neuron apoptotic process	rno04152,rno04150,rno04140,rno04211,rno04213,rno04714	AMPK signaling pathway|mTOR signaling pathway|Autophagy - animal|Longevity regulating pathway - mammal|Longevity regulating pathway - multiple species|Thermogenesis
Akt2	1994.95	0.0744646	-1.31738	0.934264	-0.0980983	0.18771	0.75149	17.2143	16.4535	17.5641	16.8691	16.4747	16.1814	GeneID:25233,Genbank:XM_008759109.2,RGD:2082	AKT serine/threonine kinase 2		GO:2001275,GO:0005080,GO:0005515,GO:0005524,GO:0005634,GO:0006006,GO:0005654,GO:0006417,GO:0005769,GO:0006468,GO:0005829,GO:0006970,GO:0014850,GO:0008284,GO:0018105,GO:0030335,GO:0008286,GO:0031340,GO:0001934,GO:0032869,GO:0031667,GO:0032870,GO:0031982,GO:0004672,GO:0032991,GO:0004674,GO:0033119,GO:0033138,GO:0046326,GO:0035556,GO:0046872,GO:0043066,GO:0050927,GO:0065002,GO:0071407,GO:0072659,GO:…	positive regulation of glucose import in response to insulin stimulus|protein kinase C binding|protein binding|ATP binding|nucleus|glucose metabolic process|nucleoplasm|regulation of translation|early endosome|protein phosphorylation|cytosol|response to osmotic stress|response to muscle activity|positive regulation of cell proliferation|peptidyl-serine phosphorylation|positive regulation of cell …	rno04014,rno04015,rno04010,rno04012,rno04370,rno04371,rno04630,rno04668,rno04066,rno04068,rno04072,rno04071,rno04024,rno04022,rno04151,rno04152,rno04150,rno04140,rno04210,rno04218,rno04510,rno04550,rno04611,rno04620,rno04625,rno04660,rno04662,rno04664,rno04666,rno04062,rno04910,rno04922,rno04923,rno04920,rno04915,rno04914,rno04917,rno04926,rno04919,rno04261,rno04973,rno04725,rno04728,rno04722,rno…	Ras signaling pathway|Rap1 signaling pathway|MAPK signaling pathway|ErbB signaling pathway|VEGF signaling pathway|Apelin signaling pathway|Jak-STAT signaling pathway|TNF signaling pathway|HIF-1 signaling pathway|FoxO signaling pathway|Phospholipase D signaling pathway|Sphingolipid signaling pathway|cAMP signaling pathway|cGMP - PKG signaling pathway|PI3K-Akt signaling pathway|AMPK signaling pathw…
Akt3	1444.93	0.0817004	0.21513	1.01226	0.0175762	0.829666	0.989685	51.4299	50.6259	49.0578	51.1863	53.4699	53.5964	GeneID:29414,Genbank:NM_031575.1,RGD:62390	AKT serine/threonine kinase 3		GO:0005524,GO:0005622,GO:0005654,GO:0005829,GO:0006468,GO:0048854,GO:0007165,GO:0048873,GO:0010765,GO:0090050,GO:1905564,GO:1905653,GO:0000002,GO:0001938,GO:0004674,GO:0005080,GO:0016020,GO:0018105,GO:0032008,GO:0032869,GO:0035556,GO:0043536,GO:2000773,GO:0045766,GO:0045793	ATP binding|intracellular|nucleoplasm|cytosol|protein phosphorylation|brain morphogenesis|signal transduction|homeostasis of number of cells within a tissue|positive regulation of sodium ion transport|positive regulation of cell migration involved in sprouting angiogenesis|positive regulation of vascular endothelial cell proliferation|positive regulation of artery morphogenesis|mitochondrial geno…	rno04014,rno04015,rno04010,rno04012,rno04370,rno04371,rno04630,rno04668,rno04066,rno04068,rno04072,rno04071,rno04024,rno04022,rno04151,rno04152,rno04150,rno04140,rno04210,rno04218,rno04510,rno04550,rno04611,rno04620,rno04625,rno04660,rno04662,rno04664,rno04666,rno04062,rno04910,rno04922,rno04923,rno04920,rno04915,rno04914,rno04917,rno04926,rno04919,rno04261,rno04973,rno04725,rno04728,rno04722,rno…	Ras signaling pathway|Rap1 signaling pathway|MAPK signaling pathway|ErbB signaling pathway|VEGF signaling pathway|Apelin signaling pathway|Jak-STAT signaling pathway|TNF signaling pathway|HIF-1 signaling pathway|FoxO signaling pathway|Phospholipase D signaling pathway|Sphingolipid signaling pathway|cAMP signaling pathway|cGMP - PKG signaling pathway|PI3K-Akt signaling pathway|AMPK signaling pathw…
Aktip	1200.93	0.088613	0.332252	1.02062	0.0294418	0.739699	0.977892	28.9313	27.9633	26.8763	28.1769	29.7134	30.5437	GeneID:291906,Genbank:XM_017601205.1,RGD:1311170	AKT interacting protein		GO:0045022,GO:0005886,GO:0006915,GO:0061630,GO:0007032,GO:0007040,GO:0008333,GO:0070695,GO:0015031,GO:0016567,GO:0030897,GO:0001934,GO:0031625,GO:0005737,GO:0032092,GO:0005829	early endosome to late endosome transport|plasma membrane|apoptotic process|ubiquitin protein ligase activity|endosome organization|lysosome organization|endosome to lysosome transport|FHF complex|protein transport|protein ubiquitination|HOPS complex|positive regulation of protein phosphorylation|ubiquitin protein ligase binding|cytoplasm|positive regulation of protein binding|cytosol
Alad	284.874	0.143827	0.0203839	1.00203	0.00293175	0.983737	0.99797	6.98417	6.70697	6.75198	7.68185	6.67679	6.84442	GeneID:25374,Genbank:XM_006238235.1,RGD:2083	aminolevulinate dehydratase		GO:0006782,GO:0006783,GO:0006979,GO:0007584,GO:0010212,GO:0008270,GO:0010266,GO:0010269,GO:0010288,GO:0014070,GO:0014823,GO:0031667,GO:0046689,GO:0032025,GO:0051260,GO:0032496,GO:0051384,GO:0033197,GO:0051597,GO:0070541,GO:0070542,GO:0071284,GO:0001666,GO:0071353,GO:0004655,GO:1901799,GO:1904854,GO:0005615,GO:0005829,GO:0005839,GO:0009635,GO:0009636,GO:0009725,GO:0010033,GO:0010035,GO:0010038,GO:…	protoporphyrinogen IX biosynthetic process|heme biosynthetic process|response to oxidative stress|response to nutrient|response to ionizing radiation|zinc ion binding|response to vitamin B1|response to selenium ion|response to lead ion|response to organic cyclic compound|response to activity|response to nutrient levels|response to mercury ion|response to cobalt ion|protein homooligomerization|res…	rno00860	Porphyrin and chlorophyll metabolism
Alas1	345.605	0.140768	-0.835516	0.921711	-0.117614	0.403427	0.896526	7.51654	8.69853	9.57105	8.33921	7.80953	8.42793	GeneID:65155,Genbank:NM_024484.2,RGD:68392	5'-aminolevulinate synthase 1		GO:0070541,GO:0031667,GO:0005654,GO:0071407,GO:0032025,GO:0032869,GO:0005739,GO:0005759,GO:0005829,GO:0034698,GO:0006782,GO:0042493,GO:0009635,GO:0042802,GO:0010033,GO:0010045,GO:0001666,GO:0045471,GO:0014070,GO:0003870,GO:0051591,GO:0030170	response to platinum ion|response to nutrient levels|nucleoplasm|cellular response to organic cyclic compound|response to cobalt ion|cellular response to insulin stimulus|mitochondrion|mitochondrial matrix|cytosol|response to gonadotropin|protoporphyrinogen IX biosynthetic process|response to drug|response to herbicide|identical protein binding|response to organic substance|response to nickel cat…	rno00260,rno00860	Glycine, serine and threonine metabolism|Porphyrin and chlorophyll metabolism
Alas2	4.65259	1.1219	-0.917595	0.489898	-1.02945	0.358831	0.879122	0.026975	0.151282	0.328699	0.088104	0.115403	0.0539797	GeneID:25748,Genbank:NM_013197.1,RGD:2084	5'-aminolevulinate synthase 2		GO:0070542,GO:0030218,GO:0006783,GO:0001666,GO:0097421,GO:0003870,GO:1901423,GO:0032025,GO:0006879,GO:0042493,GO:0005739,GO:0042541,GO:0007595,GO:0005743,GO:0010288,GO:0016594,GO:0050662,GO:0030170,GO:0005759,GO:0060135,GO:0006782	response to fatty acid|erythrocyte differentiation|heme biosynthetic process|response to hypoxia|liver regeneration|5-aminolevulinate synthase activity|response to benzene|response to cobalt ion|cellular iron ion homeostasis|response to drug|mitochondrion|hemoglobin biosynthetic process|lactation|mitochondrial inner membrane|response to lead ion|glycine binding|coenzyme binding|pyridoxal phosphat…	rno00260,rno00860	Glycine, serine and threonine metabolism|Porphyrin and chlorophyll metabolism
Alb	90.5332	0.363458	5.15141	3.6612	1.87232	2.58541e-07	6.68662e-05	1.06331	1.08853	0.796943	5.1818	4.60315	1.46919	GeneID:24186,Genbank:NM_134326.2,RGD:2085	albumin		GO:0005615,GO:0005737,GO:0005783,GO:0005794,GO:0019825,GO:0007584,GO:0008144,GO:0019836,GO:0019899,GO:0030170,GO:0046010,GO:0046689,GO:0051087,GO:0032991,GO:0051659,GO:0003677,GO:0070062,GO:0070541,GO:0005504,GO:0005576,GO:0005604,GO:0008270,GO:0009267,GO:0010033,GO:0015643,GO:0042311,GO:0042802,GO:0043066,GO:0043209	extracellular space|cytoplasm|endoplasmic reticulum|Golgi apparatus|oxygen binding|response to nutrient|drug binding|hemolysis by symbiont of host erythrocytes|enzyme binding|pyridoxal phosphate binding|positive regulation of circadian sleep/wake cycle, non-REM sleep|response to mercury ion|chaperone binding|protein-containing complex|maintenance of mitochondrion location|DNA binding|extracellula…	rno04918	Thyroid hormone synthesis
Alcam	1792.71	0.0805606	0.800861	1.04574	0.0645178	0.423212	0.904376	23.6766	24.9445	25.4421	25.3481	27.3993	27.3634	GeneID:79559,Genbank:XM_017598077.1,RGD:619972	activated leukocyte cell adhesion molecule		GO:0042101,GO:0005887,GO:0007155,GO:0042802,GO:0007157,GO:0007411,GO:0008045,GO:0009897,GO:0043025,GO:0030424,GO:0048846,GO:1990138,GO:0030425,GO:0031226,GO:0001772,GO:0031290,GO:0002250	T cell receptor complex|integral component of plasma membrane|cell adhesion|identical protein binding|heterophilic cell-cell adhesion via plasma membrane cell adhesion molecules|axon guidance|motor neuron axon guidance|external side of plasma membrane|neuronal cell body|axon|axon extension involved in axon guidance|neuron projection extension|dendrite|intrinsic component of plasma membrane|immuno…	rno04514	Cell adhesion molecules (CAMs)
Aldh16a1	477.552	0.118518	2.89898	1.2689	0.343582	0.00374377	0.10495	7.29912	7.60125	8.00035	10.096	10.7511	9.24217	GeneID:361571,Genbank:XM_006229100.1,RGD:1566295	aldehyde dehydrogenase 16 family, member A1		GO:0004029,GO:0016491,GO:0055114	aldehyde dehydrogenase (NAD) activity|oxidoreductase activity|oxidation-reduction process
Aldh18a1	34.1843	1.21342	0.597977	1.65359	0.725598	0.549855	0.944751	0.0427383	0.825584	0.231457	1.20977	0.518049	0.171047	GeneID:361755,Genbank:XM_006231346.2,RGD:1311431	aldehyde dehydrogenase 18 family, member A1		GO:0042802,GO:0005524,GO:0055114,GO:0005739,GO:0055129,GO:0005829,GO:0006536,GO:0006561,GO:0006592,GO:0009266,GO:0016310,GO:0017084,GO:0004349,GO:0019240,GO:0004350,GO:0031966	identical protein binding|ATP binding|oxidation-reduction process|mitochondrion|L-proline biosynthetic process|cytosol|glutamate metabolic process|proline biosynthetic process|ornithine biosynthetic process|response to temperature stimulus|phosphorylation|delta1-pyrroline-5-carboxylate synthetase activity|glutamate 5-kinase activity|citrulline biosynthetic process|glutamate-5-semialdehyde dehydro…	rno00330	Arginine and proline metabolism
Aldh1a1	2286.94	0.26191	-0.398436	0.930221	-0.104354	0.690309	0.975251	71.5245	60.7311	40.3056	60.7529	48.4211	56.9743	GeneID:24188,Genbank:NM_022407.3,RGD:2087	aldehyde dehydrogenase 1 family, member A1		GO:0004028,GO:0004029,GO:0042493,GO:0005634,GO:0042572,GO:0005737,GO:0005829,GO:0042573,GO:0042802,GO:0042904,GO:0042905,GO:0043065,GO:0001523,GO:0001758,GO:0001822,GO:0001889,GO:0002072,GO:0002138,GO:0006979,GO:0007494,GO:0014070,GO:0018479,GO:0032355,GO:0044849,GO:0032526,GO:0045471,GO:0048048,GO:0051287,GO:0051289,GO:0055114	3-chloroallyl aldehyde dehydrogenase activity|aldehyde dehydrogenase (NAD) activity|response to drug|nucleus|retinol metabolic process|cytoplasm|cytosol|retinoic acid metabolic process|identical protein binding|9-cis-retinoic acid biosynthetic process|9-cis-retinoic acid metabolic process|positive regulation of apoptotic process|retinoid metabolic process|retinal dehydrogenase activity|kidney dev…	rno00830	Retinol metabolism
Aldh1a2	38.963	0.443431	0.815611	1.28491	0.361667	0.414723	0.900309	0.609535	1.03396	0.664795	0.811075	1.73845	0.542107	GeneID:116676,Genbank:NM_053896.2,RGD:620250	aldehyde dehydrogenase 1 family, member A2		GO:0002138,GO:0003007,GO:0004028,GO:0004029,GO:0005737,GO:0005829,GO:0030324,GO:0007494,GO:0030326,GO:0008284,GO:0030900,GO:0008285,GO:0030902,GO:0031016,GO:0031076,GO:0032355,GO:0048471,GO:0033189,GO:0048566,GO:0034097,GO:0048738,GO:0035115,GO:0055114,GO:0060324,GO:0071300,GO:0001568,GO:0001758,GO:0001822,GO:0001889,GO:0001936,GO:0009855,GO:0009952,GO:0009954,GO:0010628,GO:0014032,GO:0016331,GO:…	retinoic acid biosynthetic process|heart morphogenesis|3-chloroallyl aldehyde dehydrogenase activity|aldehyde dehydrogenase (NAD) activity|cytoplasm|cytosol|lung development|midgut development|embryonic limb morphogenesis|positive regulation of cell proliferation|forebrain development|negative regulation of cell proliferation|hindbrain development|pancreas development|embryonic camera-type eye de…	rno00830	Retinol metabolism
Aldh1a3	251.258	0.21019	3.24622	1.60472	0.682323	0.00116947	0.0487075	7.025	6.72042	5.35847	11.7775	6.98437	12.9027	GeneID:266603,Genbank:NM_153300.1,RGD:628662	aldehyde dehydrogenase 1 family, member A3		GO:0002138,GO:0004028,GO:0004029,GO:0007626,GO:0021768,GO:0004030,GO:0021983,GO:0031076,GO:0042472,GO:0051289,GO:0042493,GO:0042572,GO:0042573,GO:0055114,GO:0060013,GO:0060166,GO:0001758,GO:0060324,GO:0001822,GO:0002072,GO:0005634,GO:0005737,GO:0005829,GO:0042574,GO:0005886,GO:0042803,GO:0043065,GO:0043584,GO:0070324,GO:0048048,GO:0050885,GO:0070384,GO:0070403	retinoic acid biosynthetic process|3-chloroallyl aldehyde dehydrogenase activity|aldehyde dehydrogenase (NAD) activity|locomotory behavior|nucleus accumbens development|aldehyde dehydrogenase [NAD(P)+] activity|pituitary gland development|embryonic camera-type eye development|inner ear morphogenesis|protein homotetramerization|response to drug|retinol metabolic process|retinoic acid metabolic pro…	rno00010,rno00340,rno00350,rno00360,rno00410,rno00980,rno00982,rno05204	Glycolysis / Gluconeogenesis|Histidine metabolism|Tyrosine metabolism|Phenylalanine metabolism|beta-Alanine metabolism|Metabolism of xenobiotics by cytochrome P450|Drug metabolism - cytochrome P450|Chemical carcinogenesis
Aldh1b1	3.15385	1.27577	-0.589645	0.593675	-0.752254	0.555429	0.945868	0.161408	0.0431053	0.0702431	0.0251038	0.0493234	0.092284	GeneID:298079,Genbank:NM_001011975.1,RGD:1306737	aldehyde dehydrogenase 1 family, member B1		GO:0005654,GO:0005739,GO:0005759,GO:0006068,GO:0008150,GO:0016620,GO:0043231,GO:0055114,GO:0003674,GO:0004029,GO:0005575	nucleoplasm|mitochondrion|mitochondrial matrix|ethanol catabolic process|biological_process|oxidoreductase activity, acting on the aldehyde or oxo group of donors, NAD or NADP as acceptor|intracellular membrane-bounded organelle|oxidation-reduction process|molecular_function|aldehyde dehydrogenase (NAD) activity|cellular_component	rno00010,rno00053,rno00620,rno00071,rno00561,rno00280,rno00310,rno00330,rno00340,rno00380,rno00410	Glycolysis / Gluconeogenesis|Ascorbate and aldarate metabolism|Pyruvate metabolism|Fatty acid degradation|Glycerolipid metabolism|Valine, leucine and isoleucine degradation|Lysine degradation|Arginine and proline metabolism|Histidine metabolism|Tryptophan metabolism|beta-Alanine metabolism
Aldh1l1	144.24	0.202518	0.468229	1.06794	0.0948249	0.639621	0.963893	2.48523	2.65961	2.3956	3.21547	2.86992	2.27037	GeneID:64392,Genbank:NM_022547.1,RGD:621294	aldehyde dehydrogenase 1 family, member L1		GO:0033721,GO:0005737,GO:0044877,GO:0005739,GO:0046654,GO:0005829,GO:0006730,GO:0009058,GO:0055114,GO:0009258,GO:0016155,GO:0016620,GO:0004029,GO:0016742,GO:0032991,GO:0004030	aldehyde dehydrogenase (NADP+) activity|cytoplasm|protein-containing complex binding|mitochondrion|tetrahydrofolate biosynthetic process|cytosol|one-carbon metabolic process|biosynthetic process|oxidation-reduction process|10-formyltetrahydrofolate catabolic process|formyltetrahydrofolate dehydrogenase activity|oxidoreductase activity, acting on the aldehyde or oxo group of donors, NAD or NADP as…	rno00670	One carbon pool by folate
Aldh1l2	254.37	0.166458	-0.834763	0.908178	-0.138953	0.403851	0.896526	4.55491	4.76106	3.74662	4.72792	4.01605	3.56099	GeneID:299699,Genbank:NM_001191778.1,RGD:1309458	aldehyde dehydrogenase 1 family, member L2		GO:0005634,GO:0005739,GO:0006730,GO:0009058,GO:0009258,GO:0016021,GO:0016155,GO:0016742,GO:0055114,GO:0004029	nucleus|mitochondrion|one-carbon metabolic process|biosynthetic process|10-formyltetrahydrofolate catabolic process|integral component of membrane|formyltetrahydrofolate dehydrogenase activity|hydroxymethyl-, formyl- and related transferase activity|oxidation-reduction process|aldehyde dehydrogenase (NAD) activity	rno00670	One carbon pool by folate
Aldh2	3077.37	0.0736769	0.482489	1.02495	0.0355483	0.629458	0.962805	72.4693	79.7372	74.0162	83.5121	80.557	76.0057	GeneID:29539,Genbank:XM_006249385.3,RGD:69219	aldehyde dehydrogenase 2 family (mitochondrial)		GO:0035094,GO:0004029,GO:0042802,GO:0043066,GO:0005515,GO:0005739,GO:0005759,GO:0055093,GO:0006068,GO:0055114,GO:0032355,GO:0070404,GO:0032496,GO:0071398,GO:0032570,GO:0001889,GO:0032870,GO:0033574	response to nicotine|aldehyde dehydrogenase (NAD) activity|identical protein binding|negative regulation of apoptotic process|protein binding|mitochondrion|mitochondrial matrix|response to hyperoxia|ethanol catabolic process|oxidation-reduction process|response to estradiol|NADH binding|response to lipopolysaccharide|cellular response to fatty acid|response to progesterone|liver development|cellu…	rno00010,rno00053,rno00620,rno00071,rno00561,rno00280,rno00310,rno00330,rno00340,rno00380,rno00410	Glycolysis / Gluconeogenesis|Ascorbate and aldarate metabolism|Pyruvate metabolism|Fatty acid degradation|Glycerolipid metabolism|Valine, leucine and isoleucine degradation|Lysine degradation|Arginine and proline metabolism|Histidine metabolism|Tryptophan metabolism|beta-Alanine metabolism
Aldh3a1	165.67	0.190635	1.28589	1.1852	0.245135	0.198482	0.762349	4.28313	4.58327	4.58923	4.56661	6.12902	5.7928	GeneID:25375,Genbank:NM_031972.1,RGD:2088	aldehyde dehydrogenase 3 family, member A1		GO:0042493,GO:0007584,GO:0004028,GO:0008106,GO:0004029,GO:0051384,GO:0051591,GO:0004030,GO:0005737,GO:0005783,GO:0008284,GO:0005829,GO:0055114,GO:0014070,GO:0005886,GO:0016021,GO:0006081,GO:0001666,GO:0016620,GO:0018479,GO:0007568	response to drug|response to nutrient|3-chloroallyl aldehyde dehydrogenase activity|alcohol dehydrogenase (NADP+) activity|aldehyde dehydrogenase (NAD) activity|response to glucocorticoid|response to cAMP|aldehyde dehydrogenase [NAD(P)+] activity|cytoplasm|endoplasmic reticulum|positive regulation of cell proliferation|cytosol|oxidation-reduction process|response to organic cyclic compound|plasma…	rno00010,rno00340,rno00350,rno00360,rno00410,rno00980,rno00982,rno05204	Glycolysis / Gluconeogenesis|Histidine metabolism|Tyrosine metabolism|Phenylalanine metabolism|beta-Alanine metabolism|Metabolism of xenobiotics by cytochrome P450|Drug metabolism - cytochrome P450|Chemical carcinogenesis
Aldh3a2	1823.42	0.090494	-0.670013	0.958844	-0.0606321	0.502849	0.928485	25.703	27.0672	26.0283	24.3625	24.9432	28.7908	GeneID:65183,Genbank:XM_006246529.2,RGD:61866	aldehyde dehydrogenase 3 family, member A2		GO:0043231,GO:0007422,GO:0004029,GO:0046292,GO:0008544,GO:0004030,GO:0046577,GO:0005634,GO:0005777,GO:0005783,GO:0005829,GO:0016021,GO:0006081,GO:0050061,GO:0052814,GO:0033306,GO:0006714,GO:0000302,GO:0055114,GO:0007417,GO:0004028,GO:0042406	intracellular membrane-bounded organelle|peripheral nervous system development|aldehyde dehydrogenase (NAD) activity|formaldehyde metabolic process|epidermis development|aldehyde dehydrogenase [NAD(P)+] activity|long-chain-alcohol oxidase activity|nucleus|peroxisome|endoplasmic reticulum|cytosol|integral component of membrane|cellular aldehyde metabolic process|long-chain-aldehyde dehydrogenase a…	rno00010,rno00053,rno00620,rno00071,rno00561,rno00280,rno00310,rno00330,rno00340,rno00380,rno00410	Glycolysis / Gluconeogenesis|Ascorbate and aldarate metabolism|Pyruvate metabolism|Fatty acid degradation|Glycerolipid metabolism|Valine, leucine and isoleucine degradation|Lysine degradation|Arginine and proline metabolism|Histidine metabolism|Tryptophan metabolism|beta-Alanine metabolism
Aldh3b1	141.959	0.204578	0.227504	1.03279	0.0465423	0.820032	0.989019	2.94174	2.8925	2.17249	3.05713	2.79898	2.71401	GeneID:309147,Genbank:XM_008760134.1,RGD:1359546	aldehyde dehydrogenase 3 family, member B1		GO:0055114,GO:0004030,GO:0005737,GO:0005829,GO:0005886,GO:0006068,GO:0034599,GO:0046185,GO:0004028,GO:0004029	oxidation-reduction process|aldehyde dehydrogenase [NAD(P)+] activity|cytoplasm|cytosol|plasma membrane|ethanol catabolic process|cellular response to oxidative stress|aldehyde catabolic process|3-chloroallyl aldehyde dehydrogenase activity|aldehyde dehydrogenase (NAD) activity	rno00010,rno00340,rno00350,rno00360,rno00410,rno00980,rno00982,rno05204	Glycolysis / Gluconeogenesis|Histidine metabolism|Tyrosine metabolism|Phenylalanine metabolism|beta-Alanine metabolism|Metabolism of xenobiotics by cytochrome P450|Drug metabolism - cytochrome P450|Chemical carcinogenesis
Aldh4a1	524.369	0.128113	-1.6504	0.863676	-0.211438	0.0988618	0.60207	7.87816	9.97424	9.426	8.99885	8.06338	7.34945	GeneID:641316,Genbank:NM_001134698.1,RGD:1624206	aldehyde dehydrogenase 4 family, member A1		GO:0005759,GO:0010133,GO:0016021,GO:0016620,GO:0042802,GO:0055114,GO:0003842,GO:0004029	mitochondrial matrix|proline catabolic process to glutamate|integral component of membrane|oxidoreductase activity, acting on the aldehyde or oxo group of donors, NAD or NADP as acceptor|identical protein binding|oxidation-reduction process|1-pyrroline-5-carboxylate dehydrogenase activity|aldehyde dehydrogenase (NAD) activity	rno00250,rno00330	Alanine, aspartate and glutamate metabolism|Arginine and proline metabolism
Aldh5a1	724.213	0.102698	-0.971008	0.933214	-0.0997207	0.331544	0.864313	7.23302	7.06566	6.67271	6.68738	7.2475	6.33237	GeneID:291133,Genbank:NM_022851.1,RGD:621422	aldehyde dehydrogenase 5 family, member A1		GO:0006006,GO:0006083,GO:0006105,GO:0007417,GO:0006536,GO:0006540,GO:0009013,GO:0009448,GO:0051289,GO:0009450,GO:0055114,GO:0004777,GO:0005739,GO:0006541,GO:0006650,GO:0006678,GO:0006681,GO:0009791,GO:0006749,GO:0022904,GO:0031406,GO:0042135,GO:0046459,GO:0051287	glucose metabolic process|acetate metabolic process|succinate metabolic process|central nervous system development|glutamate metabolic process|glutamate decarboxylation to succinate|succinate-semialdehyde dehydrogenase [NAD(P)+] activity|gamma-aminobutyric acid metabolic process|protein homotetramerization|gamma-aminobutyric acid catabolic process|oxidation-reduction process|succinate-semialdehyd…	rno00650,rno00250	Butanoate metabolism|Alanine, aspartate and glutamate metabolism
Aldh6a1	4394.74	0.0684867	-1.31714	0.939388	-0.0902068	0.18779	0.75149	57.6646	59.751	60.506	54.9539	59.955	58.0102	GeneID:81708,Genbank:NM_031057.2,RGD:621556	aldehyde dehydrogenase 6 family, member A1		GO:0019484,GO:0006573,GO:0004491,GO:0019859,GO:0050873,GO:0006574,GO:0005575,GO:0005654,GO:0005739,GO:0055114,GO:0006210,GO:0016790,GO:0000062,GO:0018478	beta-alanine catabolic process|valine metabolic process|methylmalonate-semialdehyde dehydrogenase (acylating) activity|thymine metabolic process|brown fat cell differentiation|valine catabolic process|cellular_component|nucleoplasm|mitochondrion|oxidation-reduction process|thymine catabolic process|thiolester hydrolase activity|fatty-acyl-CoA binding|malonate-semialdehyde dehydrogenase (acetylati…	rno00640,rno00562,rno00280,rno00410	Propanoate metabolism|Inositol phosphate metabolism|Valine, leucine and isoleucine degradation|beta-Alanine metabolism
Aldh7a1	1118.92	0.0914349	1.01088	1.06616	0.0924294	0.312075	0.852181	30.5185	29.1007	27.3774	31.5369	34.071	30.4282	GeneID:291450,Genbank:NM_001271105.1,RGD:1308614	aldehyde dehydrogenase 7 family, member A1		GO:0005739,GO:0005829,GO:0008802,GO:0016620,GO:0019285,GO:0055114,GO:0004043,GO:0005634	mitochondrion|cytosol|betaine-aldehyde dehydrogenase activity|oxidoreductase activity, acting on the aldehyde or oxo group of donors, NAD or NADP as acceptor|glycine betaine biosynthetic process from choline|oxidation-reduction process|L-aminoadipate-semialdehyde dehydrogenase activity|nucleus	rno00010,rno00053,rno00620,rno00071,rno00561,rno00260,rno00280,rno00310,rno00330,rno00340,rno00380,rno00410	Glycolysis / Gluconeogenesis|Ascorbate and aldarate metabolism|Pyruvate metabolism|Fatty acid degradation|Glycerolipid metabolism|Glycine, serine and threonine metabolism|Valine, leucine and isoleucine degradation|Lysine degradation|Arginine and proline metabolism|Histidine metabolism|Tryptophan metabolism|beta-Alanine metabolism
Aldh8a1	9.99749	0.695853	0.760928	1.44342	0.529494	0.4467	0.910659	0.266471	0.221397	0.240521	0.29011	0.380001	0.414739	GeneID:685750,Genbank:XM_006227674.3,RGD:1590218	aldehyde dehydrogenase 8 family, member A1		GO:0042573,GO:0042574,GO:0042904,GO:0055114,GO:0001758,GO:0005622	retinoic acid metabolic process|retinal metabolic process|9-cis-retinoic acid biosynthetic process|oxidation-reduction process|retinal dehydrogenase activity|intracellular
Aldh9a1	823.945	0.102452	1.06666	1.07869	0.109281	0.286125	0.834095	16.2802	17.7871	17.4769	18.4079	21.2096	17.9571	GeneID:64040,Genbank:NM_022273.2,RGD:68409	aldehyde dehydrogenase 9 family, member A1		GO:0051287,GO:0019145,GO:0004029,GO:0055114,GO:0042136,GO:0005829,GO:0006081,GO:0042803,GO:0043176,GO:0009437,GO:0045329,GO:0016620,GO:0001822,GO:0047105,GO:0001889,GO:0004028	NAD binding|aminobutyraldehyde dehydrogenase activity|aldehyde dehydrogenase (NAD) activity|oxidation-reduction process|neurotransmitter biosynthetic process|cytosol|cellular aldehyde metabolic process|protein homodimerization activity|amine binding|carnitine metabolic process|carnitine biosynthetic process|oxidoreductase activity, acting on the aldehyde or oxo group of donors, NAD or NADP as acc…	rno00010,rno00053,rno00620,rno00071,rno00561,rno00280,rno00310,rno00330,rno00340,rno00380,rno00410	Glycolysis / Gluconeogenesis|Ascorbate and aldarate metabolism|Pyruvate metabolism|Fatty acid degradation|Glycerolipid metabolism|Valine, leucine and isoleucine degradation|Lysine degradation|Arginine and proline metabolism|Histidine metabolism|Tryptophan metabolism|beta-Alanine metabolism
Aldoa	6962.46	0.078995	0.980439	1.05515	0.0774498	0.32687	0.862241	162.221	168.139	144.396	164.367	187.178	167.097	GeneID:24189,Genbank:XM_006230211.2,RGD:2089	aldolase, fructose-bisphosphate A		GO:0005739,GO:0005829,GO:0006000,GO:0006096,GO:0006754,GO:0035094,GO:0006941,GO:0035686,GO:0007339,GO:0042802,GO:0008092,GO:0043209,GO:0043627,GO:0045296,GO:0046716,GO:0051289,GO:0061827,GO:0070061,GO:0001666,GO:0002020,GO:0003674,GO:0004332,GO:0005515,GO:0005615,GO:0005720,GO:0005737,GO:0008360,GO:0009408,GO:0015629,GO:0016020,GO:0030018,GO:0030335,GO:0030388,GO:0070062,GO:0031430,GO:0032496,GO:…	mitochondrion|cytosol|fructose metabolic process|glycolytic process|ATP biosynthetic process|response to nicotine|striated muscle contraction|sperm fibrous sheath|binding of sperm to zona pellucida|identical protein binding|cytoskeletal protein binding|myelin sheath|response to estrogen|cadherin binding|muscle cell cellular homeostasis|protein homotetramerization|sperm head|fructose binding|respo…	rno00010,rno00030,rno00051,rno04066	Glycolysis / Gluconeogenesis|Pentose phosphate pathway|Fructose and mannose metabolism|HIF-1 signaling pathway
Aldob	13.2857	0.73399	2.4944	3.5575	1.83086	0.0126171	0.218248	0.129729	0.303145	0.131732	0.529639	1.28344	0.29205	GeneID:24190,Genbank:NM_012496.2,RGD:2090	aldolase, fructose-bisphosphate B		GO:0005886,GO:0006000,GO:0006096,GO:0006116,GO:0032781,GO:0008092,GO:0032869,GO:0034451,GO:0042493,GO:0042594,GO:0070061,GO:0042802,GO:0070072,GO:0043200,GO:0070741,GO:0001889,GO:0004332,GO:0005634,GO:0005737,GO:0005764,GO:0005815,GO:0005829,GO:0009743,GO:0009750,GO:0010043,GO:0014070,GO:0030388,GO:0030867,GO:0043231,GO:0030868,GO:0043434,GO:0031210,GO:0046688,GO:0031668,GO:0048471,GO:0051117,GO:…	plasma membrane|fructose metabolic process|glycolytic process|NADH oxidation|positive regulation of ATPase activity|cytoskeletal protein binding|cellular response to insulin stimulus|centriolar satellite|response to drug|response to starvation|fructose binding|identical protein binding|vacuolar proton-transporting V-type ATPase complex assembly|response to amino acid|response to interleukin-6|liv…	rno00010,rno00030,rno00051	Glycolysis / Gluconeogenesis|Pentose phosphate pathway|Fructose and mannose metabolism
Aldoc	1981.65	0.108489	-0.778521	0.943137	-0.084461	0.436262	0.909201	57.8366	60.7689	77.7965	63.2813	59.1853	68.9292	GeneID:24191,Genbank:NM_012497.1,RGD:2091	aldolase, fructose-bisphosphate C		GO:0030388,GO:0004332,GO:0030424,GO:0005515,GO:0005737,GO:0005739,GO:0006096,GO:0006915,GO:0030855,GO:0007568,GO:0008092,GO:0031100,GO:0051289,GO:0010243,GO:0001666,GO:0051290,GO:0014070	fructose 1,6-bisphosphate metabolic process|fructose-bisphosphate aldolase activity|axon|protein binding|cytoplasm|mitochondrion|glycolytic process|apoptotic process|epithelial cell differentiation|aging|cytoskeletal protein binding|animal organ regeneration|protein homotetramerization|response to organonitrogen compound|response to hypoxia|protein heterotetramerization|response to organic cyclic…	rno00010,rno00030,rno00051	Glycolysis / Gluconeogenesis|Pentose phosphate pathway|Fructose and mannose metabolism
Alg1	212.142	0.16344	0.21714	1.0249	0.0354893	0.8281	0.989685	3.51373	3.36401	3.86243	3.6583	3.75806	3.95939	GeneID:360475,Genbank:NM_001108264.1,RGD:1310700	ALG1, chitobiosyldiphosphodolichol beta-mannosyltransferase		GO:0005783,GO:0006486,GO:0008150,GO:0097502,GO:0000030,GO:0003674,GO:0005575	endoplasmic reticulum|protein glycosylation|biological_process|mannosylation|mannosyltransferase activity|molecular_function|cellular_component	rno00510	N-Glycan biosynthesis
Alg10	499.06	0.113795	0.807561	1.06577	0.0918961	0.419343	0.902816	10.6696	10.4117	9.8809	11.8019	11.343	11.0171	GeneID:245960,Genbank:NM_139101.2,RGD:708500	ALG10, alpha-1,2-glucosyltransferase		GO:0006488,GO:0007605,GO:0015459,GO:0016021,GO:0060117,GO:0106073,GO:0004583,GO:0005789,GO:0005886	dolichol-linked oligosaccharide biosynthetic process|sensory perception of sound|potassium channel regulator activity|integral component of membrane|auditory receptor cell development|dolichyl pyrophosphate Glc2Man9GlcNAc2 alpha-1,2-glucosyltransferase activity|dolichyl-phosphate-glucose-glycolipid alpha-glucosyltransferase activity|endoplasmic reticulum membrane|plasma membrane	rno00510	N-Glycan biosynthesis
Alg11	1255.74	0.0847027	0.0628106	1.00369	0.00532023	0.949917	0.99623	11.0007	11	10.8428	10.9318	11.5324	11.6352	GeneID:361174,Genbank:XM_006253356.3,RGD:1564725	ALG11, alpha-1,2-mannosyltransferase		GO:0016021,GO:0016757,GO:0033577,GO:0097502,GO:0004377,GO:0005789,GO:0006490	integral component of membrane|transferase activity, transferring glycosyl groups|protein glycosylation in endoplasmic reticulum|mannosylation|GDP-Man:Man3GlcNAc2-PP-Dol alpha-1,2-mannosyltransferase activity|endoplasmic reticulum membrane|oligosaccharide-lipid intermediate biosynthetic process	rno00510	N-Glycan biosynthesis
Alg12	136.734	0.205505	0.080711	1.01156	0.0165865	0.935672	0.99623	1.85318	2.34533	2.49796	2.41038	2.45563	2.14956	GeneID:315212,Genbank:NM_001108104.2,RGD:1304826	ALG12, alpha-1,6-mannosyltransferase		GO:0005783,GO:0005789,GO:0006487,GO:0006488,GO:0008150,GO:0016021,GO:0097502,GO:0000030,GO:0003674,GO:0005575	endoplasmic reticulum|endoplasmic reticulum membrane|protein N-linked glycosylation|dolichol-linked oligosaccharide biosynthetic process|biological_process|integral component of membrane|mannosylation|mannosyltransferase activity|molecular_function|cellular_component	rno00510	N-Glycan biosynthesis
Alg13	248.678	0.167232	0.82536	1.1004	0.138026	0.409167	0.899136	2.94656	2.98156	3.69203	3.6494	3.20927	4.07065	GeneID:300284,Genbank:XM_017601953.1,RGD:1359416	ALG13, UDP-N-acetylglucosaminyltransferase subunit		GO:0016758,GO:0043541,GO:0004577,GO:0006488	transferase activity, transferring hexosyl groups|UDP-N-acetylglucosamine transferase complex|N-acetylglucosaminyldiphosphodolichol N-acetylglucosaminyltransferase activity|dolichol-linked oligosaccharide biosynthetic process	rno00510	N-Glycan biosynthesis
Alg14	323.873	0.136178	-0.599101	0.945019	-0.0815842	0.549106	0.944751	8.57824	9.61128	9.76052	9.21753	9.08509	9.03028	GeneID:362031,Genbank:XM_008761465.1,RGD:1312003	ALG14, UDP-N-acetylglucosaminyltransferase subunit		GO:0031965,GO:0005789,GO:0006488,GO:0016021	nuclear membrane|endoplasmic reticulum membrane|dolichol-linked oligosaccharide biosynthetic process|integral component of membrane	rno00510	N-Glycan biosynthesis
Alg2	546.861	0.138811	-1.76485	0.843826	-0.244982	0.0775883	0.547523	9.54569	11.5678	8.70677	9.42616	7.41529	9.19906	GeneID:313231,Genbank:NM_001100710.1,RGD:1309940	ALG2, alpha-1,3/1,6-mannosyltransferase		GO:0033577,GO:0005575,GO:0005634,GO:0046982,GO:0005737,GO:0005789,GO:0005829,GO:0006488,GO:0047485,GO:0006490,GO:0048306,GO:0008150,GO:0048471,GO:0015629,GO:0051592,GO:0000033,GO:0097502,GO:0016020,GO:0016757,GO:0003674	protein glycosylation in endoplasmic reticulum|cellular_component|nucleus|protein heterodimerization activity|cytoplasm|endoplasmic reticulum membrane|cytosol|dolichol-linked oligosaccharide biosynthetic process|protein N-terminus binding|oligosaccharide-lipid intermediate biosynthetic process|calcium-dependent protein binding|biological_process|perinuclear region of cytoplasm|actin cytoskeleton|…	rno00510	N-Glycan biosynthesis
Alg3	179.41	0.197073	-1.07095	0.863906	-0.211054	0.284193	0.833531	3.96463	3.92246	5.53259	3.96295	3.57079	4.43076	GeneID:287983,Genbank:XM_006248558.3,RGD:1306004	ALG3, alpha-1,3- mannosyltransferase		GO:0005575,GO:0005783,GO:0005789,GO:0006486,GO:0008150,GO:0016021,GO:0052925,GO:0097502,GO:0000033,GO:0003674	cellular_component|endoplasmic reticulum|endoplasmic reticulum membrane|protein glycosylation|biological_process|integral component of membrane|dol-P-Man:Man(5)GlcNAc(2)-PP-Dol alpha-1,3-mannosyltransferase activity|mannosylation|alpha-1,3-mannosyltransferase activity|molecular_function	rno00510	N-Glycan biosynthesis
Alg5	324.199	0.142504	-0.420496	0.959316	-0.0599225	0.674123	0.974717	9.70627	9.9443	9.32338	8.82196	9.22774	10.674	GeneID:295051,Genbank:XM_006232333.1,RGD:1308900	ALG5, dolichyl-phosphate beta-glucosyltransferase		GO:0016740,GO:0005789,GO:0006487,GO:0007368	transferase activity|endoplasmic reticulum membrane|protein N-linked glycosylation|determination of left/right symmetry	rno00510	N-Glycan biosynthesis
Alg6	369.339	0.128224	-0.0205513	0.998175	-0.00263518	0.983604	0.99797	6.5666	6.59611	6.27681	7.07286	6.44263	6.57021	GeneID:362547,Genbank:NM_001033709.1,RGD:1308815	ALG6, alpha-1,3-glucosyltransferase		GO:0005789,GO:0006487,GO:0006490,GO:0008150,GO:0016021,GO:0042281,GO:0046527,GO:0003674,GO:0005575	endoplasmic reticulum membrane|protein N-linked glycosylation|oligosaccharide-lipid intermediate biosynthetic process|biological_process|integral component of membrane|dolichyl pyrophosphate Man9GlcNAc2 alpha-1,3-glucosyltransferase activity|glucosyltransferase activity|molecular_function|cellular_component	rno00510	N-Glycan biosynthesis
Alg8	188.052	0.192854	-0.768403	0.902382	-0.148189	0.442248	0.910659	4.31522	4.96424	5.88568	5.69878	4.17833	4.29204	GeneID:293129,Genbank:NM_001034127.1,RGD:1305468	ALG8, alpha-1,3-glucosyltransferase		GO:0005789,GO:0006487,GO:0006490,GO:0008150,GO:0016021,GO:0042281,GO:0097502,GO:0000033,GO:0003674,GO:0005575	endoplasmic reticulum membrane|protein N-linked glycosylation|oligosaccharide-lipid intermediate biosynthetic process|biological_process|integral component of membrane|dolichyl pyrophosphate Man9GlcNAc2 alpha-1,3-glucosyltransferase activity|mannosylation|alpha-1,3-mannosyltransferase activity|molecular_function|cellular_component	rno00510	N-Glycan biosynthesis
Alg9	374.504	0.13396	0.772585	1.07437	0.103495	0.439768	0.910472	5.16835	5.86087	5.79976	6.33652	6.82252	5.57495	GeneID:367083,Genbank:XM_017595786.1,RGD:1311272	ALG9, alpha-1,2-mannosyltransferase		GO:0005783,GO:0005789,GO:0008150,GO:0016021,GO:0097502,GO:0000030,GO:0003674,GO:0005575	endoplasmic reticulum|endoplasmic reticulum membrane|biological_process|integral component of membrane|mannosylation|mannosyltransferase activity|molecular_function|cellular_component	rno00510	N-Glycan biosynthesis
Alk	326.984	0.161152	-1.26999	0.867742	-0.204662	0.204087	0.767183	3.25704	4.09551	3.80289	3.80008	2.67789	3.53482	GeneID:266802,Genbank:NM_001169101.2,RGD:628622	anaplastic lymphoma receptor tyrosine kinase		GO:0070374,GO:0036269,GO:0007420,GO:0004713,GO:0090648,GO:0042127,GO:0009968,GO:0004714,GO:0042802,GO:0016310,GO:0043066,GO:0004871,GO:0004888,GO:0005524,GO:0005737,GO:0018108,GO:0005886,GO:0043235,GO:0021766,GO:0005887,GO:0043410,GO:0030154,GO:0046777,GO:0030534,GO:0007169,GO:0000187,GO:0048666,GO:0031434,GO:0007275,GO:0004709,GO:0060159,GO:0033674,GO:0007399	positive regulation of ERK1 and ERK2 cascade|swimming behavior|brain development|protein tyrosine kinase activity|response to environmental enrichment|regulation of cell proliferation|negative regulation of signal transduction|transmembrane receptor protein tyrosine kinase activity|identical protein binding|phosphorylation|negative regulation of apoptotic process|signal transducer activity|transm…	rno05200,rno05223	Pathways in cancer|Non-small cell lung cancer
Alkbh1	501.158	0.113851	1.17123	1.09683	0.133345	0.241508	0.801147	6.20867	5.79124	6.46117	6.98335	7.08034	6.88088	GeneID:362766,Genbank:XM_006240394.3,RGD:1308327	alkB homolog 1, histone H2A dioxygenase		GO:0080111,GO:0043524,GO:0008198,GO:0001890,GO:1990983,GO:0043734,GO:0010468,GO:0002101,GO:1990984,GO:0048589,GO:0016706,GO:0003906,GO:0050918,GO:0005719,GO:0005739,GO:0030154,GO:0006281,GO:0051213,GO:0031175,GO:0070129,GO:0035552,GO:0006307,GO:0070579,GO:0042056,GO:0006446,GO:0000049,GO:0042245,GO:0006448,GO:0001701,GO:0070989,GO:0001764	DNA demethylation|negative regulation of neuron apoptotic process|ferrous iron binding|placenta development|tRNA demethylation|DNA-N1-methyladenine dioxygenase activity|regulation of gene expression|tRNA wobble cytosine modification|tRNA demethylase activity|developmental growth|oxidoreductase activity, acting on paired donors, with incorporation or reduction of molecular oxygen, 2-oxoglutarate a…
Alkbh2	12.8589	0.655004	0.927263	1.52347	0.607361	0.35379	0.876666	0.57799	0.222455	0.241671	0.518217	0.436363	0.680362	GeneID:304578,Genbank:XM_006249498.3,RGD:1306377	alkB homolog 2, alpha-ketoglutarate-dependent dioxygenase		GO:0005654,GO:0006307,GO:0008198,GO:0015630,GO:0016706,GO:0035511,GO:0043734,GO:0051747,GO:0004519,GO:0004527,GO:0005634	nucleoplasm|DNA dealkylation involved in DNA repair|ferrous iron binding|microtubule cytoskeleton|oxidoreductase activity, acting on paired donors, with incorporation or reduction of molecular oxygen, 2-oxoglutarate as one donor, and incorporation of one atom each of oxygen into both donors|oxidative DNA demethylation|DNA-N1-methyladenine dioxygenase activity|cytosine C-5 DNA demethylase activity…
Alkbh3	300.295	0.139669	0.356698	1.03514	0.0498199	0.721318	0.976622	6.95828	6.78957	7.0896	7.42199	7.99527	6.91507	GeneID:362169,Genbank:XM_006234585.3,RGD:1359731	alkB homolog 3, alpha-ketoglutarate-dependent dioxygenase		GO:1990930,GO:0008283,GO:0005654,GO:0016706,GO:0035552,GO:0005739,GO:0005829,GO:0006281,GO:0035553,GO:0006307,GO:0043734,GO:0008198,GO:0004519,GO:0051747,GO:0004527,GO:0005634	RNA N1-methyladenosine dioxygenase activity|cell proliferation|nucleoplasm|oxidoreductase activity, acting on paired donors, with incorporation or reduction of molecular oxygen, 2-oxoglutarate as one donor, and incorporation of one atom each of oxygen into both donors|oxidative single-stranded DNA demethylation|mitochondrion|cytosol|DNA repair|oxidative single-stranded RNA demethylation|DNA dealk…
Alkbh4	79.6454	0.29481	0.301024	1.06344	0.0887448	0.763396	0.98178	1.32057	2.62625	2.56779	2.08009	2.61443	2.47391	GeneID:288587,Genbank:NM_001105920.1,RGD:1308608	alkB homolog 4, lysine demethylase		GO:0016706,GO:0030496,GO:0031032,GO:0036090,GO:0055114,GO:0070938,GO:0003779,GO:0006482	oxidoreductase activity, acting on paired donors, with incorporation or reduction of molecular oxygen, 2-oxoglutarate as one donor, and incorporation of one atom each of oxygen into both donors|midbody|actomyosin structure organization|cleavage furrow ingression|oxidation-reduction process|contractile ring|actin binding|protein demethylation
Alkbh5	1086.33	0.104415	0.736568	1.05476	0.0769086	0.461385	0.914135	29.9914	32.6467	29.0182	29.415	37.0782	33.5603	GeneID:303193,Genbank:NM_001191643.1,RGD:1309496	alkB homolog 5, RNA demethylase		GO:0035515,GO:0006406,GO:0005634,GO:0007283,GO:0035553,GO:0005654,GO:0005794,GO:0005829,GO:0016607,GO:0006397,GO:0046872,GO:0016706,GO:0001666,GO:0030154,GO:0004622	oxidative RNA demethylase activity|mRNA export from nucleus|nucleus|spermatogenesis|oxidative single-stranded RNA demethylation|nucleoplasm|Golgi apparatus|cytosol|nuclear speck|mRNA processing|metal ion binding|oxidoreductase activity, acting on paired donors, with incorporation or reduction of molecular oxygen, 2-oxoglutarate as one donor, and incorporation of one atom each of oxygen into both …
Alkbh7	186.529	0.177026	0.211884	1.02634	0.0375089	0.832198	0.989685	10.7862	8.50506	8.98018	10.129	10.2787	9.61569	GeneID:679944,Genbank:NM_001109384.1,RGD:1598126	alkB homolog 7		GO:0010883,GO:0016706,GO:1902445,GO:0005759,GO:0006631,GO:0006974	regulation of lipid storage|oxidoreductase activity, acting on paired donors, with incorporation or reduction of molecular oxygen, 2-oxoglutarate as one donor, and incorporation of one atom each of oxygen into both donors|regulation of mitochondrial membrane permeability involved in programmed necrotic cell death|mitochondrial matrix|fatty acid metabolic process|cellular response to DNA damage st…
Alkbh8	634.074	0.107225	-0.494434	0.963919	-0.0530158	0.621	0.961635	5.14088	5.46745	5.37085	4.9601	5.48955	5.48168	GeneID:366783,Genbank:XM_017594262.1,RGD:1304687	alkB homolog 8, tRNA methyltransferase		GO:0016604,GO:0002098,GO:0016706,GO:0005506,GO:0005634,GO:0005654,GO:0005737,GO:0005829,GO:0030488,GO:0006974,GO:0055114,GO:0008198,GO:0008270,GO:0016300,GO:0000049	nuclear body|tRNA wobble uridine modification|oxidoreductase activity, acting on paired donors, with incorporation or reduction of molecular oxygen, 2-oxoglutarate as one donor, and incorporation of one atom each of oxygen into both donors|iron ion binding|nucleus|nucleoplasm|cytoplasm|cytosol|tRNA methylation|cellular response to DNA damage stimulus|oxidation-reduction process|ferrous iron bindi…
Alms1	2043.53	0.0787182	-0.292545	0.984164	-0.0230286	0.76987	0.982366	8.43485	8.12559	9.22948	8.66134	8.97681	8.61879	GeneID:297408,Genbank:NM_001106604.2,RGD:1311590	ALMS1, centrosome and basal body associated protein		GO:0051393,GO:0040015,GO:0005814,GO:0051492,GO:0042593,GO:0060122,GO:0042632,GO:0060271,GO:0005829,GO:0006629,GO:0007286,GO:0007605,GO:0043066,GO:0008150,GO:0045444,GO:0016197,GO:0045598,GO:0019722,GO:0046548,GO:0030728,GO:0001736,GO:0050673,GO:0031514,GO:0003674,GO:0036064,GO:0005813	alpha-actinin binding|negative regulation of multicellular organism growth|centriole|regulation of stress fiber assembly|glucose homeostasis|inner ear receptor cell stereocilium organization|cholesterol homeostasis|cilium assembly|cytosol|lipid metabolic process|spermatid development|sensory perception of sound|negative regulation of apoptotic process|biological_process|fat cell differentiation|e…
Alox12	20.7394	0.495055	1.24492	1.53294	0.616305	0.21316	0.772568	0.351555	0.26288	0.249889	0.45929	0.545202	0.369336	GeneID:287454,Genbank:NM_001105798.1,RGD:1311159	arachidonate 12-lipoxygenase, 12S type		GO:0010595,GO:0010628,GO:0010656,GO:0010942,GO:0016020,GO:0043651,GO:0016165,GO:0016702,GO:0016787,GO:0045603,GO:0048661,GO:0051122,GO:0051901,GO:2001306,GO:0055114,GO:0061436,GO:0004052,GO:0005506,GO:0005737,GO:0005829,GO:0007568,GO:0008284,GO:0019369,GO:0019372,GO:0019395,GO:0042383,GO:0071396,GO:0043065,GO:0090331,GO:0043066,GO:0043280,GO:0097755,GO:1901751,GO:2001303	positive regulation of endothelial cell migration|positive regulation of gene expression|negative regulation of muscle cell apoptotic process|positive regulation of cell death|membrane|linoleic acid metabolic process|linoleate 13S-lipoxygenase activity|oxidoreductase activity, acting on single donors with incorporation of molecular oxygen, incorporation of two atoms of oxygen|hydrolase activity|p…	rno00590,rno04726,rno04750,rno01523	Arachidonic acid metabolism|Serotonergic synapse|Inflammatory mediator regulation of TRP channels|Antifolate resistance
Alox15	2.48925	1.5314	-1.27621	0.25803	-1.95439	0.20188	0.766971	0.0613554	0.0573491	0.124606	0.0445322	0	0.020463	GeneID:81639,Genbank:XM_006246824.3,RGD:70493	arachidonate 15-lipoxygenase		GO:0005737,GO:0005811,GO:0005829,GO:0005886,GO:0030282,GO:0006646,GO:0030838,GO:0010811,GO:0031234,GO:0034116,GO:0046456,GO:0034976,GO:0047977,GO:0050473,GO:0035358,GO:0051120,GO:0051122,GO:0070374,GO:0001503,GO:0071277,GO:0002820,GO:0004052,GO:0005506,GO:0005546,GO:0016020,GO:0019369,GO:0019372,GO:0035963,GO:0019395,GO:0019870,GO:0042060,GO:0042383,GO:0042391,GO:1901074,GO:0043277,GO:2001303,GO:…	cytoplasm|lipid droplet|cytosol|plasma membrane|bone mineralization|phosphatidylethanolamine biosynthetic process|positive regulation of actin filament polymerization|positive regulation of cell-substrate adhesion|extrinsic component of cytoplasmic side of plasma membrane|positive regulation of heterotypic cell-cell adhesion|icosanoid biosynthetic process|response to endoplasmic reticulum stress|…	rno00590,rno00591,rno04216,rno04217,rno04726	Arachidonic acid metabolism|Linoleic acid metabolism|Ferroptosis|Necroptosis|Serotonergic synapse
Alox15b	2.63815	1.43053	-0.766045	0.467861	-1.09585	0.443649	0.910659	0.0407391	0.076158	0.10342	0.0443531	0	0.0611423	GeneID:266604,Genbank:XM_008767779.2,RGD:628809	arachidonate 15-lipoxygenase, type B		GO:0005634,GO:0005829,GO:0005856,GO:0005886,GO:0019372,GO:0008285,GO:0019898,GO:0035360,GO:0051122,GO:0036403,GO:0055114,GO:0090197,GO:0043651,GO:0005506,GO:0005509,GO:0005622,GO:0008289,GO:0010744,GO:0016020,GO:0016165,GO:0019369,GO:0045618,GO:0045786,GO:0045926,GO:0050473	nucleus|cytosol|cytoskeleton|plasma membrane|lipoxygenase pathway|negative regulation of cell proliferation|extrinsic component of membrane|positive regulation of peroxisome proliferator activated receptor signaling pathway|hepoxilin biosynthetic process|arachidonate 8(S)-lipoxygenase activity|oxidation-reduction process|positive regulation of chemokine secretion|linoleic acid metabolic process|i…	rno00590,rno04726	Arachidonic acid metabolism|Serotonergic synapse
Alox5	157.177	0.219234	0.512664	1.08102	0.112394	0.608186	0.95805	2.05469	2.06326	2.18509	1.93467	1.97484	3.1115	GeneID:25290,Genbank:XM_006237140.2,RGD:2096	arachidonate 5-lipoxygenase		GO:0005515,GO:0005634,GO:0005635,GO:0005641,GO:0016702,GO:0019233,GO:0019369,GO:0005654,GO:0019370,GO:0019372,GO:0030425,GO:0031965,GO:0002526,GO:0002540,GO:0004051,GO:0005506,GO:0005737,GO:0005829,GO:0006691,GO:0006954,GO:0007584,GO:0016363,GO:0042383,GO:0045907,GO:0055093,GO:0055114	protein binding|nucleus|nuclear envelope|nuclear envelope lumen|oxidoreductase activity, acting on single donors with incorporation of molecular oxygen, incorporation of two atoms of oxygen|sensory perception of pain|arachidonic acid metabolic process|nucleoplasm|leukotriene biosynthetic process|lipoxygenase pathway|dendrite|nuclear membrane|acute inflammatory response|leukotriene production invo…	rno00590,rno04664,rno04913,rno04726,rno05145	Arachidonic acid metabolism|Fc epsilon RI signaling pathway|Ovarian Steroidogenesis|Serotonergic synapse|Toxoplasmosis
Alox5ap	156.411	0.192851	-0.248111	0.967378	-0.0478483	0.804049	0.987618	9.83987	8.18666	7.79581	7.94628	8.84719	9.03386	GeneID:29624,Genbank:NM_017260.2,RGD:2097	arachidonate 5-lipoxygenase activating protein		GO:0005634,GO:0005635,GO:0005783,GO:0031965,GO:0042803,GO:0005789,GO:0043085,GO:0005829,GO:0046982,GO:0047485,GO:0050544,GO:0055114,GO:0070207,GO:0002540,GO:0002675,GO:0004051,GO:0004364,GO:0004464,GO:0004602,GO:0008047,GO:0016020,GO:0016021,GO:0019370,GO:0019372,GO:0071277,GO:0019899	nucleus|nuclear envelope|endoplasmic reticulum|nuclear membrane|protein homodimerization activity|endoplasmic reticulum membrane|positive regulation of catalytic activity|cytosol|protein heterodimerization activity|protein N-terminus binding|arachidonic acid binding|oxidation-reduction process|protein homotrimerization|leukotriene production involved in inflammatory response|positive regulation o…	rno04664	Fc epsilon RI signaling pathway
Aloxe3	5.9809	0.899028	0.047256	1.02989	0.0424844	0.962309	0.99623	0.0462746	0.0648795	0.0939783	0.0629745	0.0618655	0.0926001	GeneID:287424,Genbank:XM_017597087.1,RGD:1306252	arachidonate lipoxygenase 3		GO:0051120,GO:0019372,GO:0005737,GO:0035357,GO:0006665,GO:0051122,GO:0008150,GO:0008544,GO:0016702,GO:0043651,GO:0055114,GO:0016829,GO:0061436,GO:0045444,GO:0019233,GO:0019369,GO:0003674,GO:0070830,GO:0046513,GO:0005506,GO:0005575	hepoxilin A3 synthase activity|lipoxygenase pathway|cytoplasm|peroxisome proliferator activated receptor signaling pathway|sphingolipid metabolic process|hepoxilin biosynthetic process|biological_process|epidermis development|oxidoreductase activity, acting on single donors with incorporation of molecular oxygen, incorporation of two atoms of oxygen|linoleic acid metabolic process|oxidation-reduc…
Alpk1	636.994	0.104433	-0.925323	0.935212	-0.0966341	0.354798	0.877419	4.37297	4.22944	4.46062	4.37974	4.0412	4.21675	GeneID:310879,Genbank:XM_017591343.1,RGD:1304613	alpha-kinase 1		GO:0006468,GO:0004674,GO:0005524,GO:0005737	protein phosphorylation|protein serine/threonine kinase activity|ATP binding|cytoplasm
Alpk2	7.67331	0.856968	-0.118917	0.9318	-0.101908	0.905341	0.994012	0.0819285	0.0191447	0.0623952	0.0445982	0.0292085	0.0819735	GeneID:498875,Genbank:XM_006254887.3,RGD:1564431	alpha-kinase 2		GO:0006468,GO:0004674,GO:0005524,GO:0005737	protein phosphorylation|protein serine/threonine kinase activity|ATP binding|cytoplasm
Alpk3	101.683	0.260391	-0.0632778	0.988644	-0.016477	0.949545	0.99623	0.796152	0.625099	1.02673	1.04013	0.672695	0.788623	GeneID:365298,Genbank:XM_008759546.2,RGD:1309860	alpha-kinase 3		GO:0006468,GO:0007507,GO:0055013,GO:0004674,GO:0005524,GO:0005634	protein phosphorylation|heart development|cardiac muscle cell development|protein serine/threonine kinase activity|ATP binding|nucleus
Alpl	453.402	0.152431	-2.77561	0.745826	-0.42309	0.00550986	0.133662	10.8331	8.07123	8.30785	8.28056	5.97044	6.75477	GeneID:25586,Genbank:XM_006239136.3,RGD:2100	alkaline phosphatase, liver/bone/kidney		GO:0046677,GO:0004035,GO:0046872,GO:0051384,GO:0005578,GO:0005615,GO:0005886,GO:0065010,GO:0016311,GO:0071407,GO:0071529,GO:0016462,GO:0031225,GO:0001958,GO:0032496,GO:0003006,GO:0033280	response to antibiotic|alkaline phosphatase activity|metal ion binding|response to glucocorticoid|proteinaceous extracellular matrix|extracellular space|plasma membrane|extracellular membrane-bounded organelle|dephosphorylation|cellular response to organic cyclic compound|cementum mineralization|pyrophosphatase activity|anchored component of membrane|endochondral ossification|response to lipopoly…	rno00730,rno00790	Thiamine metabolism|Folate biosynthesis
Alppl2	67.4773	0.282684	0.623018	1.12984	0.176117	0.533273	0.94015	0.435273	0.350518	0.489594	0.546792	0.515676	0.428812	GeneID:367308,Genbank:XM_017596904.1,RGD:1565100	alkaline phosphatase, placental-like 2		GO:0030016,GO:0004035,GO:0005886,GO:0016311	myofibril|alkaline phosphatase activity|plasma membrane|dephosphorylation
Als2	2132.49	0.098746	-3.15819	0.805603	-0.311858	0.00158754	0.0597563	15.6925	19.5549	15.7596	13.1462	15.0069	14.3771	GeneID:363235,Genbank:XM_017596517.1,RGD:1310372	alsin Rho guanine nucleotide exchange factor		GO:0005769,GO:0005813,GO:0005829,GO:0006979,GO:0017137,GO:0007032,GO:0007409,GO:0030027,GO:0007528,GO:0030424,GO:0030425,GO:0043087,GO:0030426,GO:0043197,GO:0030676,GO:0043231,GO:0043539,GO:0043547,GO:0001662,GO:0045860,GO:0001701,GO:0001726,GO:0048812,GO:0001881,GO:0003674,GO:0005085,GO:0005737,GO:0007626,GO:0008104,GO:0008219,GO:0014069,GO:0016020,GO:0016050,GO:0016197,GO:0031982,GO:0016601,GO:…	early endosome|centrosome|cytosol|response to oxidative stress|Rab GTPase binding|endosome organization|axonogenesis|lamellipodium|neuromuscular junction development|axon|dendrite|regulation of GTPase activity|growth cone|dendritic spine|Rac guanyl-nucleotide exchange factor activity|intracellular membrane-bounded organelle|protein serine/threonine kinase activator activity|positive regulation of…	rno05014	Amyotrophic lateral sclerosis (ALS)
Als2cl	684.566	0.108261	1.46353	1.11608	0.158443	0.143324	0.691595	3.54926	3.87851	3.78573	4.27879	4.75896	3.92654	GeneID:316017,Genbank:XM_006244015.3,RGD:1305208	ALS2 C-terminal like		GO:0017137,GO:0031410,GO:0042802,GO:0007032,GO:0008104,GO:0017112	Rab GTPase binding|cytoplasmic vesicle|identical protein binding|endosome organization|protein localization|Rab guanyl-nucleotide exchange factor activity
Als2cr12	30.1044	0.415549	1.52531	1.55169	0.633839	0.127183	0.665593	0.822388	0.563705	0.556725	1.04457	1.17277	0.905124	GeneID:316413,Genbank:NM_001014101.1,RGD:1359362	amyotrophic lateral sclerosis 2 chromosome region, candidate 12		GO:0036126,GO:0001520,GO:0005737,GO:0035686	sperm flagellum|outer dense fiber|cytoplasm|sperm fibrous sheath
Alyref	732.416	0.115464	0.876132	1.07264	0.101162	0.380958	0.886228	8.5272	10.5487	10.6494	10.183	11.651	11.1517	GeneID:690585,Genbank:XM_006247925.3,RGD:1594679	Aly/REF export factor		GO:0003674,GO:0003697,GO:0003723,GO:0005575,GO:0006406,GO:0008150,GO:0016607,GO:0031297,GO:0032786,GO:0035145,GO:0000018,GO:0046784,GO:0000346,GO:0071013,GO:0000784	molecular_function|single-stranded DNA binding|RNA binding|cellular_component|mRNA export from nucleus|biological_process|nuclear speck|replication fork processing|positive regulation of DNA-templated transcription, elongation|exon-exon junction complex|regulation of DNA recombination|viral mRNA export from host cell nucleus|transcription export complex|catalytic step 2 spliceosome|nuclear chromo…	rno03040,rno03013,rno03015,rno05168	Spliceosome|RNA transport|mRNA surveillance pathway|Herpes simplex infection
Amacr	179.386	0.173075	0.632864	1.07888	0.109533	0.526822	0.938459	5.69957	5.92282	5.75353	6.8257	6.23933	6.34006	GeneID:25284,Genbank:NM_012816.2,RGD:3048	alpha-methylacyl-CoA racemase		GO:0008111,GO:0005737,GO:0005739,GO:0008206,GO:0005777,GO:0005886,GO:0043231,GO:0006631,GO:0006699,GO:0003824,GO:0005102	alpha-methylacyl-CoA racemase activity|cytoplasm|mitochondrion|bile acid metabolic process|peroxisome|plasma membrane|intracellular membrane-bounded organelle|fatty acid metabolic process|bile acid biosynthetic process|catalytic activity|signaling receptor binding	rno00120,rno04146	Primary bile acid biosynthesis|Peroxisome
Ambra1	1472.26	0.0907594	0.639386	1.04104	0.0580303	0.522572	0.936688	12.4284	13.0203	14.719	15.095	14.8291	13.3626	GeneID:59319,Genbank:NM_001134341.1,RGD:621330	autophagy and beclin 1 regulator 1		GO:0021915,GO:0005515,GO:0031625,GO:0005575,GO:0031667,GO:0005737,GO:0005739,GO:0005829,GO:0005930,GO:0043231,GO:0006914,GO:0043524,GO:0043552,GO:0008285,GO:0045335,GO:0009267,GO:0000045,GO:0051020,GO:0010508,GO:0000422,GO:0098780,GO:0010667,GO:0000423	neural tube development|protein binding|ubiquitin protein ligase binding|cellular_component|response to nutrient levels|cytoplasm|mitochondrion|cytosol|axoneme|intracellular membrane-bounded organelle|autophagy|negative regulation of neuron apoptotic process|positive regulation of phosphatidylinositol 3-kinase activity|negative regulation of cell proliferation|phagocytic vesicle|cellular response…	rno04140,rno04137	Autophagy - animal|Mitophagy - animal
Amd1	1798.3	0.0790532	1.35291	1.07695	0.106952	0.176085	0.736675	26.3843	28.3062	28.4307	31.4216	29.9282	31.2596	GeneID:81640,Genbank:NM_031011.3,RGD:2104	adenosylmethionine decarboxylase 1		GO:0008295,GO:0004014,GO:0019810,GO:0005829,GO:0006557,GO:0006595,GO:0006597,GO:0046500,GO:0001701	spermidine biosynthetic process|adenosylmethionine decarboxylase activity|putrescine binding|cytosol|S-adenosylmethioninamine biosynthetic process|polyamine metabolic process|spermine biosynthetic process|S-adenosylmethionine metabolic process|in utero embryonic development	rno00270,rno00330	Cysteine and methionine metabolism|Arginine and proline metabolism
Amdhd1	3.61774	1.18483	-0.404346	0.717433	-0.479084	0.685958	0.975251	0.196353	0.220238	0.079754	0.128263	0.0420014	0.196461	GeneID:299735,Genbank:NM_001191781.1,RGD:1308879	amidohydrolase domain containing 1		GO:0005737,GO:0016812,GO:0019556	cytoplasm|hydrolase activity, acting on carbon-nitrogen (but not peptide) bonds, in cyclic amides|histidine catabolic process to glutamate and formamide	rno00340	Histidine metabolism
Amdhd2	192.168	0.17151	1.26527	1.16232	0.217006	0.205775	0.767183	3.99103	4.57721	4.50019	5.67792	5.05417	4.99765	GeneID:302972,Genbank:XM_008767565.2,RGD:1304601	amidohydrolase domain containing 2		GO:0008448,GO:0019262,GO:0046872,GO:0005634,GO:0005975,GO:0006046	N-acetylglucosamine-6-phosphate deacetylase activity|N-acetylneuraminate catabolic process|metal ion binding|nucleus|carbohydrate metabolic process|N-acetylglucosamine catabolic process	rno00520	Amino sugar and nucleotide sugar metabolism
Amer1	299.563	0.139389	-0.319902	0.969565	-0.0445907	0.749043	0.979091	4.34261	4.14953	4.14283	4.21591	4.49666	3.97138	GeneID:501584,Genbank:NM_001109320.1,RGD:1560322	APC membrane recruitment protein 1		GO:0060612,GO:0005546,GO:0060828,GO:0005575,GO:0005886,GO:0008013,GO:0008150,GO:0072161,GO:0016604,GO:0090090,GO:0090263,GO:0031398,GO:1903364,GO:0043231,GO:0001822,GO:1904713,GO:0048856,GO:0003674,GO:0060348	adipose tissue development|phosphatidylinositol-4,5-bisphosphate binding|regulation of canonical Wnt signaling pathway|cellular_component|plasma membrane|beta-catenin binding|biological_process|mesenchymal cell differentiation involved in kidney development|nuclear body|negative regulation of canonical Wnt signaling pathway|positive regulation of canonical Wnt signaling pathway|positive regulatio…
Amer2	2.66482	1.4507	0.0546208	1.05646	0.0792381	0.956441	0.99623	0.0448013	0.0418759	0	0.0609696	0.0239583	0.0112065	GeneID:498529,Genbank:XM_573799.7,RGD:1559605	APC membrane recruitment protein 2		GO:0005886,GO:0008013,GO:0048856,GO:0060828,GO:0090090,GO:0005546	plasma membrane|beta-catenin binding|anatomical structure development|regulation of canonical Wnt signaling pathway|negative regulation of canonical Wnt signaling pathway|phosphatidylinositol-4,5-bisphosphate binding
Amfr	5537.28	0.0687945	1.00554	1.04912	0.0691754	0.314638	0.853965	83.8459	87.1926	79.2526	88.1106	94.1295	89.5393	GeneID:361367,Genbank:XM_008772340.2,RGD:1311551	autocrine motility factor receptor		GO:1990381,GO:0043025,GO:0030433,GO:0004842,GO:0048471,GO:0030674,GO:0005634,GO:0051087,GO:0030968,GO:0005737,GO:0051259,GO:0005783,GO:0005789,GO:0005794,GO:0006511,GO:0051865,GO:0032092,GO:0007568,GO:0061630,GO:0034450,GO:0007611,GO:0070936,GO:0036513,GO:0030176,GO:0000209,GO:1904288,GO:0038023,GO:0030425,GO:0042802,GO:0030426,GO:0003674	ubiquitin-specific protease binding|neuronal cell body|ubiquitin-dependent ERAD pathway|ubiquitin-protein transferase activity|perinuclear region of cytoplasm|protein binding, bridging|nucleus|chaperone binding|endoplasmic reticulum unfolded protein response|cytoplasm|protein complex oligomerization|endoplasmic reticulum|endoplasmic reticulum membrane|Golgi apparatus|ubiquitin-dependent protein c…	rno04141	Protein processing in endoplasmic reticulum
Amh	17.1946	0.561098	0.74781	1.33755	0.419595	0.454575	0.91148	0.243847	0.484339	0.61903	0.76325	0.554206	0.548956	GeneID:25378,Genbank:NM_012902.1,RGD:2108	anti-Mullerian hormone		GO:0008083,GO:0001880,GO:0010469,GO:0010628,GO:0005102,GO:0005160,GO:0005179,GO:0005515,GO:0014070,GO:0005615,GO:0042493,GO:0051092,GO:0005737,GO:2000355,GO:0007267,GO:0001546,GO:0007506,GO:0001655,GO:0007568	growth factor activity|Mullerian duct regression|regulation of signaling receptor activity|positive regulation of gene expression|signaling receptor binding|transforming growth factor beta receptor binding|hormone activity|protein binding|response to organic cyclic compound|extracellular space|response to drug|positive regulation of NF-kappaB transcription factor activity|cytoplasm|negative regul…	rno04350,rno04390,rno04024,rno04060	TGF-beta signaling pathway|Hippo signaling pathway|cAMP signaling pathway|Cytokine-cytokine receptor interaction
Amhr2	7.46883	0.839279	0.780179	1.57438	0.654787	0.435286	0.909167	0.0789083	0.270438	0.106836	0.257725	0.281318	0.210538	GeneID:29530,Genbank:NM_030998.1,RGD:70964	anti-Mullerian hormone receptor type 2		GO:0038023,GO:0005524,GO:0042562,GO:0005887,GO:0007165,GO:0007178,GO:0007179,GO:0007548,GO:0046872,GO:1902613,GO:0008584,GO:1990262,GO:0008585,GO:1990272,GO:0016021,GO:0004675,GO:0023014,GO:0004702,GO:0005026	signaling receptor activity|ATP binding|hormone binding|integral component of plasma membrane|signal transduction|transmembrane receptor protein serine/threonine kinase signaling pathway|transforming growth factor beta receptor signaling pathway|sex differentiation|metal ion binding|negative regulation of anti-Mullerian hormone signaling pathway|male gonad development|anti-Mullerian hormone signa…	rno04350,rno04060	TGF-beta signaling pathway|Cytokine-cytokine receptor interaction
[truncated: 15,500 more rows]

## Sheet: P-vs-con-all.gene
gene_id	BaseMean	lfcSE	stat	FoldChange	log2FoldChange	pValue	qValue	Expression_con1	Expression_con2	Expression_con3	Expression_P1	Expression_P2	Expression_P3	Dbxref	product	Tf_Family	GO_id	GO_term	pathway	pathway_description
[truncated: 16,037 more rows]

## Sheet: P-vs-NP-all.gene
gene_id	BaseMean	lfcSE	stat	FoldChange	log2FoldChange	pValue	qValue	Expression_NP1	Expression_NP2	Expression_NP3	Expression_P1	Expression_P2	Expression_P3	Dbxref	product	Tf_Family	GO_id	GO_term	pathway	pathway_description
[truncated: 16,022 more rows]
