# Supplementary material for: Multi-omics analysis revealed the role of CYP1A2 in the induction of mechanical allodynia in type 1 diabetes
Source: Front Genet. 2023 Mar 23;14:1151340. doi: 10.3389/fgene.2023.1151340 (PMC10076588; doi:10.3389/fgene.2023.1151340)
Supplement: Supplementary file 3 [file DataSheet2.ZIP › raw data and data sheets(For review purpose only)/transcriptomic/heatmap and volcano of DEGs.xls]

## Sheet: NP-vs-con-diff-pval-0.05-FC-2.g
gene_id	BaseMean	lfcSE	stat	FoldChange	log2FoldChange	pValue	qValue	Regulation	Expression_con1	Expression_con2	Expression_con3	Expression_P1	Expression_P2	Expression_P3	Dbxref	product	Tf_Family	GO_id	GO_term	pathway	pathway_description
Ackr2	31.3509	0.507349	3.21502	3.09757	1.63114	0.00130434	0.0511435	Up	0.187033	0.26223	0.162789	0.278771	0.67311	0.997144	GeneID:140473,Genbank:XM_017595421.1,RGD:620323	atypical chemokine receptor 2	GO:0043231,GO:0006954,GO:0005654,GO:0055037,GO:0007165,GO:0070098,GO:0007186,GO:0005769,GO:0005829,GO:0005884,GO:0016493,GO:0005886,GO:0019957,GO:0005887,GO:0005044,GO:0031965,GO:0006898,GO:0006935	intracellular membrane-bounded organelle|inflammatory response|nucleoplasm|recycling endosome|signal transduction|chemokine-mediated signaling pathway|G-protein coupled receptor signaling pathway|early endosome|cytosol|actin filament|C-C chemokine receptor activity|plasma membrane|C-C chemokine binding|integral component of plasma membrane|scavenger receptor activity|nuclear membrane|receptor-med…
Acsm5	36.0269	0.406562	4.27596	3.33674	1.73844	1.9e-05	0.00285248	Up	0.253718	0.276677	0.171757	0.574252	0.937454	0.892673	GeneID:361637,Genbank:XM_017589392.1,RGD:1309578	acyl-CoA synthetase medium-chain family member 5	GO:0004321,GO:0005524,GO:0005525,GO:0005575,GO:0005759,GO:0006633,GO:0006637,GO:0008150,GO:0015645,GO:0046872,GO:0047760,GO:0003674,GO:0003824,GO:0003996	fatty-acyl-CoA synthase activity|ATP binding|GTP binding|cellular_component|mitochondrial matrix|fatty acid biosynthetic process|acyl-CoA metabolic process|biological_process|fatty acid ligase activity|metal ion binding|butyrate-CoA ligase activity|molecular_function|catalytic activity|acyl-CoA ligase activity	rno00650	Butanoate metabolism
Acvr1c	65.593	0.36342	8.3209	8.13407	3.02398	8.73e-17	1.75e-13	Up	0.400151	0.398957	0.352153	3.97615	2.12367	3.49958	GeneID:245921,Genbank:NM_139090.1,RGD:621789	activin A receptor type 1C	GO:0005886,GO:0006468,GO:0007181,GO:0007368,GO:0009749,GO:0023014,GO:0030154,GO:0009986,GO:0014070,GO:0030262,GO:0030901,GO:0046676,GO:0032868,GO:0046872,GO:0048179,GO:0033993,GO:0048185,GO:0001541,GO:0070700,GO:0001701,GO:1901164,GO:0002021,GO:0004674,GO:0004702,GO:0005524,GO:0005737,GO:0016361,GO:0019838,GO:0019915,GO:0038092,GO:0021549,GO:0038100,GO:0021766,GO:0042493,GO:0042981,GO:0043280,GO:…	plasma membrane|protein phosphorylation|transforming growth factor beta receptor complex assembly|determination of left/right symmetry|response to glucose|signal transduction by protein phosphorylation|cell differentiation|cell surface|response to organic cyclic compound|apoptotic nuclear changes|midbrain development|negative regulation of insulin secretion|response to insulin|metal ion binding|a…	rno04350,rno04550	TGF-beta signaling pathway|Signaling pathways regulating pluripotency of stem cells
Adgrg2	78.4097	0.350005	3.17558	2.16065	1.11147	0.00149539	0.0559147	Up	0.406859	0.380292	0.773315	1.51346	0.714849	1.21518	GeneID:266735,Genbank:XM_017601927.1,RGD:628618	adhesion G protein-coupled receptor G2	GO:0005886,GO:0007166,GO:0007186,GO:0016021,GO:0016324,GO:0004930,GO:0005829	plasma membrane|cell surface receptor signaling pathway|G-protein coupled receptor signaling pathway|integral component of membrane|apical plasma membrane|G-protein coupled receptor activity|cytosol
Adipoq	615.279	0.368504	4.60385	3.24122	1.69654	4.15e-06	0.00080136	Up	14.036	6.52791	9.16742	37.6774	24.4773	36.4856	GeneID:246253,Genbank:NM_144744.3,RGD:628748	adiponectin, C1Q and collagen domain containing	GO:0050805,GO:0050873,GO:0051260,GO:0071944,GO:0051384,GO:0072659,GO:0051899,GO:0060081,GO:0090317,GO:1900121,GO:2000584,GO:1904706,GO:2000590,GO:1904753,GO:0005615,GO:0005783,GO:0006006,GO:0006635,GO:0010739,GO:0007584,GO:0010745,GO:0007623,GO:0010804,GO:0010875,GO:0031953,GO:0032270,GO:0010906,GO:0032720,GO:0032757,GO:0001666,GO:0034612,GO:0032869,GO:0001934,GO:0035690,GO:0005102,GO:0042493,GO:…	negative regulation of synaptic transmission|brown fat cell differentiation|protein homooligomerization|cell periphery|response to glucocorticoid|protein localization to plasma membrane|membrane depolarization|membrane hyperpolarization|negative regulation of intracellular protein transport|negative regulation of receptor binding|negative regulation of platelet-derived growth factor receptor-alph…	rno04152,rno04920,rno03320,rno04211,rno04930,rno04932	AMPK signaling pathway|Adipocytokine signaling pathway|PPAR signaling pathway|Longevity regulating pathway - mammal|Type II diabetes mellitus|Non-alcoholic fatty liver disease (NAFLD)
Adrb3	10.7239	0.721081	2.26557	3.103	1.63366	0.0234776	0.289623	Up	0.168989	0.0877524	0.0381329	0.373151	0.245972	0.318516	GeneID:25645,Genbank:XM_008771315.2,RGD:2061	adrenoceptor beta 3	GO:0005887,GO:0006898,GO:0007188,GO:0007189,GO:0007190,GO:0042803,GO:0007267,GO:0007568,GO:0043235,GO:0007610,GO:0043410,GO:0046677,GO:0050873,GO:0051379,GO:0001659,GO:0002024,GO:0002025,GO:0002032,GO:0004935,GO:0004939,GO:0005634,GO:0009409,GO:0015052,GO:0016020,GO:0031649,GO:0051380,GO:0031699,GO:0040015,GO:0042755,GO:0071880	integral component of plasma membrane|receptor-mediated endocytosis|adenylate cyclase-modulating G-protein coupled receptor signaling pathway|adenylate cyclase-activating G-protein coupled receptor signaling pathway|activation of adenylate cyclase activity|protein homodimerization activity|cell-cell signaling|aging|receptor complex|behavior|positive regulation of MAPK cascade|response to antibiot…	rno04020,rno04022,rno04080,rno04923,rno04924,rno04970,rno04714	Calcium signaling pathway|cGMP - PKG signaling pathway|Neuroactive ligand-receptor interaction|Regulation of lipolysis in adipocyte|Renin secretion|Salivary secretion|Thermogenesis
Aim1l	3.47519	1.30304	2.00511	6.11669	2.61275	0.0449509	0.402487	Up	0.00814586	0.00761396	0.00827164	0.0728482	0.049251	0.0276365	GeneID:298543,Genbank:XM_008764189.2,RGD:1308621	absent in melanoma 1-like
Akr1c14	384.061	0.161781	7.15669	2.2312	1.15782	8.26e-13	9.47e-10	Up	5.62393	4.94989	5.06636	12.2855	9.41588	14.0318	GeneID:191574,Genbank:NM_138547.3,RGD:708361	aldo-keto reductase family 1, member C14	GO:0044598,GO:0005829,GO:0047023,GO:0006693,GO:0047042,GO:0008106,GO:0008202,GO:0008207,GO:0016229,GO:0047086,GO:0055114,GO:0016491,GO:0021766,GO:0032052,GO:0004032,GO:0042448,GO:0005496,GO:0044597,GO:0005737	doxorubicin metabolic process|cytosol|androsterone dehydrogenase activity|prostaglandin metabolic process|androsterone dehydrogenase (B-specific) activity|alcohol dehydrogenase (NADP+) activity|steroid metabolic process|C21-steroid hormone metabolic process|steroid dehydrogenase activity|ketosteroid monooxygenase activity|oxidation-reduction process|oxidoreductase activity|hippocampus development…
Alb	63.4621	0.385967	3.08062	2.27997	1.18902	0.0020657	0.0669245	Up	1.06331	1.08853	0.796943	2.56596	3.23997	1.05934	GeneID:24186,Genbank:NM_134326.2,RGD:2085	albumin		GO:0005615,GO:0005737,GO:0005783,GO:0005794,GO:0019825,GO:0007584,GO:0008144,GO:0019836,GO:0019899,GO:0030170,GO:0046010,GO:0046689,GO:0051087,GO:0032991,GO:0051659,GO:0003677,GO:0070062,GO:0070541,GO:0005504,GO:0005576,GO:0005604,GO:0008270,GO:0009267,GO:0010033,GO:0015643,GO:0042311,GO:0042802,GO:0043066,GO:0043209	extracellular space|cytoplasm|endoplasmic reticulum|Golgi apparatus|oxygen binding|response to nutrient|drug binding|hemolysis by symbiont of host erythrocytes|enzyme binding|pyridoxal phosphate binding|positive regulation of circadian sleep/wake cycle, non-REM sleep|response to mercury ion|chaperone binding|protein-containing complex|maintenance of mitochondrion location|DNA binding|extracellula…	rno04918	Thyroid hormone synthesis
Aldh18a1	14.5662	0.942915	-3.09074	0.13265	-2.91431	0.00199658	0.0660189	Down	0.0427383	0.825584	0.231457	0.0141558	0.0717782	0.0644437	GeneID:361755,Genbank:XM_006231346.2,RGD:1311431	aldehyde dehydrogenase 18 family, member A1	GO:0042802,GO:0005524,GO:0055114,GO:0005739,GO:0055129,GO:0005829,GO:0006536,GO:0006561,GO:0006592,GO:0009266,GO:0016310,GO:0017084,GO:0004349,GO:0019240,GO:0004350,GO:0031966	identical protein binding|ATP binding|oxidation-reduction process|mitochondrion|L-proline biosynthetic process|cytosol|glutamate metabolic process|proline biosynthetic process|ornithine biosynthetic process|response to temperature stimulus|phosphorylation|delta1-pyrroline-5-carboxylate synthetase activity|glutamate 5-kinase activity|citrulline biosynthetic process|glutamate-5-semialdehyde dehydro…	rno00330	Arginine and proline metabolism
Ankef1	147.633	0.277545	7.09481	3.91533	1.96913	1.3e-12	1.38e-09	Up	0.893376	0.377966	0.429712	2.46691	2.28378	2.05255	GeneID:296184,Genbank:XM_008762252.2,RGD:1304809	ankyrin repeat and EF-hand domain containing 1
Ankrd7	32.4545	0.420416	2.47926	2.05954	1.04232	0.0131656	0.211137	Up	0.155567	0.238885	0.315937	0.651447	0.403104	0.439826	GeneID:502733,Genbank:XM_006236120.3,RGD:1564660	ankyrin repeat domain 7	GO:0005634	nucleus
Anxa8	22.4486	0.659984	4.31104	7.18612	2.84521	1.62e-05	0.00250564	Up	0	0.26918	0.159508	1.45681	0.659543	1.06587	GeneID:306283,Genbank:XM_006252627.3,RGD:1307719	annexin A8		GO:1900138,GO:0005546,GO:0005547,GO:0005575,GO:0005829,GO:0005886,GO:0007032,GO:0007596,GO:0008150,GO:0016197,GO:0031902,GO:0043325,GO:0003674,GO:0051015,GO:0005509,GO:1900004,GO:0005544	negative regulation of phospholipase A2 activity|phosphatidylinositol-4,5-bisphosphate binding|phosphatidylinositol-3,4,5-trisphosphate binding|cellular_component|cytosol|plasma membrane|endosome organization|blood coagulation|biological_process|endosomal transport|late endosome membrane|phosphatidylinositol-3,4-bisphosphate binding|molecular_function|actin filament binding|calcium ion binding|ne…
Aqp7	25.9756	0.480902	2.21322	2.09122	1.06434	0.0268824	0.311729	Up	0.706461	0.275138	0.508137	0.731233	1.21615	1.2317	GeneID:29171,Genbank:XM_017593195.1,RGD:2145	aquaporin 7		GO:0015793,GO:0005886,GO:0015840,GO:0005911,GO:0016021,GO:0006833,GO:0007283,GO:0015204,GO:0015250,GO:0031526,GO:0042493,GO:0070295,GO:0015254,GO:0071918,GO:0005737,GO:0015265	glycerol transport|plasma membrane|urea transport|cell-cell junction|integral component of membrane|water transport|spermatogenesis|urea transmembrane transporter activity|water channel activity|brush border membrane|response to drug|renal water absorption|glycerol channel activity|urea transmembrane transport|cytoplasm|urea channel activity	rno04923,rno03320	Regulation of lipolysis in adipocyte|PPAR signaling pathway
Art4	44.5797	0.465308	2.48768	2.23076	1.15754	0.012858	0.210967	Up	0.519901	0.466514	0.7391	1.28118	0.523898	2.14016	GeneID:312806,Genbank:NM_001173509.1,RGD:1306456	ADP-ribosyltransferase 4	GO:0003956,GO:0006471	NAD(P)+-protein-arginine ADP-ribosyltransferase activity|protein ADP-ribosylation
Asb9	13.14	0.66001	1.98561	2.48031	1.31052	0.0470768	0.41271	Up	0.249143	0.15525	0.22488	0.247564	0.781072	0.563513	GeneID:367785,Genbank:XM_017602120.1,RGD:1560537	ankyrin repeat and SOCS box-containing 9	GO:0016567,GO:0035556,GO:0044424,GO:0045732,GO:0005622	protein ubiquitination|intracellular signal transduction|intracellular part|positive regulation of protein catabolic process|intracellular
B3galt1	45.2655	0.366584	5.06465	3.62158	1.85662	4.09e-07	0.00011717	Up	0.102018	0.0908155	0.0937271	0.468239	0.274139	0.318647	GeneID:366064,Genbank:XM_017591944.1,RGD:1311898	Beta-1,3-galactosyltransferase 1	GO:0016758,GO:0006486,GO:0030259,GO:0006487,GO:0006493,GO:0006682,GO:0008375,GO:0008376,GO:0008499,GO:0009312,GO:0000139,GO:0016020,GO:0005783,GO:0016021,GO:0005794	transferase activity, transferring hexosyl groups|protein glycosylation|lipid glycosylation|protein N-linked glycosylation|protein O-linked glycosylation|galactosylceramide biosynthetic process|acetylglucosaminyltransferase activity|acetylgalactosaminyltransferase activity|UDP-galactose:beta-N-acetylglucosamine beta-1,3-galactosyltransferase activity|oligosaccharide biosynthetic process|Golgi mem…	rno00601	Glycosphingolipid biosynthesis - lacto and neolacto series
B3gat1	28.318	0.434739	-2.74423	0.437385	-1.19302	0.00606526	0.131622	Down	0.533845	0.420199	0.713274	0.209393	0.311445	0.222426	GeneID:117108,Genbank:XM_006242733.3,RGD:70880	beta-1,3-glucuronyltransferase 1	GO:0005576,GO:0005789,GO:0005796,GO:0005975,GO:0006486,GO:0008499,GO:0015018,GO:0016021,GO:0030204,GO:0043231,GO:0000139,GO:0046872,GO:0050650,GO:0005515	extracellular region|endoplasmic reticulum membrane|Golgi lumen|carbohydrate metabolic process|protein glycosylation|UDP-galactose:beta-N-acetylglucosamine beta-1,3-galactosyltransferase activity|galactosylgalactosylxylosylprotein 3-beta-glucuronosyltransferase activity|integral component of membrane|chondroitin sulfate metabolic process|intracellular membrane-bounded organelle|Golgi membrane|met…	rno00515	Mannose type O-glycan biosyntheis
Bdnf	3.56147	1.49089	-2.19413	0.103578	-3.27121	0.0282258	0.320141	Down	0.0317861	0.0742764	0.0484154	0	0.0160153	0	GeneID:24225,Genbank:NM_012513.4,RGD:2202	brain-derived neurotrophic factor	GO:0051091,GO:0051602,GO:0051965,GO:0055093,GO:0060079,GO:0060080,GO:1902065,GO:0060548,GO:1990089,GO:0061193,GO:1990090,GO:0071356,GO:1990138,GO:2000324,GO:0005615,GO:0005737,GO:0005739,GO:0007612,GO:0006120,GO:0007613,GO:0007169,GO:0007623,GO:0007214,GO:0007631,GO:0008021,GO:0008038,GO:0016607,GO:0008083,GO:0019222,GO:0021675,GO:0030061,GO:0030141,GO:0030182,GO:0001657,GO:0033138,GO:0030424,GO:…	positive regulation of DNA binding transcription factor activity|response to electrical stimulus|positive regulation of synapse assembly|response to hyperoxia|excitatory postsynaptic potential|inhibitory postsynaptic potential|response to L-glutamate|negative regulation of cell death|response to nerve growth factor|taste bud development|cellular response to nerve growth factor stimulus|cellular r…	rno04014,rno04010,rno04024,rno04151,rno04722,rno05016,rno05030,rno05034	Ras signaling pathway|MAPK signaling pathway|cAMP signaling pathway|PI3K-Akt signaling pathway|Neurotrophin signaling pathway|Huntington's disease|Cocaine addiction|Alcoholism
Bhlha15	13.3103	0.644205	2.08377	2.53568	1.34237	0.0371812	0.366713	Up	0.0300054	0.0747897	0.121875	0.178892	0.171338	0.237532	GeneID:25334,Genbank:NM_012863.1,RGD:3091	basic helix-loop-helix family, member a15	bHLH	GO:0042149,GO:0003677,GO:0005634,GO:0042593,GO:0006366,GO:0006851,GO:0007030,GO:0007186,GO:0042803,GO:0007267,GO:0045944,GO:0010832,GO:0048312,GO:0048469,GO:0019722,GO:0000977,GO:0030968,GO:0001228	cellular response to glucose starvation|DNA binding|nucleus|glucose homeostasis|transcription by RNA polymerase II|mitochondrial calcium ion transmembrane transport|Golgi organization|G-protein coupled receptor signaling pathway|protein homodimerization activity|cell-cell signaling|positive regulation of transcription by RNA polymerase II|negative regulation of myotube differentiation|intracellul…	rno04950	Maturity onset diabetes of the young
Bin2a	23.9767	0.622286	5.81869	12.3026	3.62089	5.93e-09	2.64e-06	Up	0.0583406	0.0545312	0.0987358	1.00483	0.529103	1.12162	GeneID:494244,Genbank:NM_001009524.1,RGD:1359233	beta-galactosidase-like protein	GO:0004565,GO:0005773,GO:0005975	beta-galactosidase activity|vacuole|carbohydrate metabolic process
Bub1b	13.7433	0.739387	-2.44841	0.285128	-1.81032	0.0143489	0.219504	Down	0.277458	0.324175	0.140871	0.0114875	0.139795	0.0653702	GeneID:171576,Genbank:NM_138540.1,RGD:619791	BUB1 mitotic checkpoint serine/threonine kinase B	GO:0008150,GO:0000778,GO:0034501,GO:0048471,GO:0000940,GO:0003674,GO:0004672,GO:0005524,GO:0005575,GO:0051754,GO:0005737,GO:0071459,GO:0005829,GO:0006468,GO:0000776,GO:0007091,GO:0007094,GO:0000777	biological_process|condensed nuclear chromosome kinetochore|protein localization to kinetochore|perinuclear region of cytoplasm|condensed chromosome outer kinetochore|molecular_function|protein kinase activity|ATP binding|cellular_component|meiotic sister chromatid cohesion, centromeric|cytoplasm|protein localization to chromosome, centromeric region|cytosol|protein phosphorylation|kinetochore|me…	rno04110,rno05166	Cell cycle|HTLV-I infection
C4b	1518.63	0.411781	2.48836	2.03448	1.02466	0.0128333	0.210967	Up	11.7328	7.64129	9.10841	11.0473	20.776	27.4147	GeneID:406161,Genbank:NM_001002805.2,RGD:1591983	complement component 4B (Chido blood group)	GO:0044216,GO:0004866,GO:0045202,GO:0005615,GO:2000427,GO:0006954,GO:0006956,GO:0008150,GO:0010951,GO:0016064,GO:0030246,GO:0030424,GO:0030425,GO:0001848,GO:0032490,GO:0001849,GO:0043025,GO:0003674	other organism cell|endopeptidase inhibitor activity|synapse|extracellular space|positive regulation of apoptotic cell clearance|inflammatory response|complement activation|biological_process|negative regulation of endopeptidase activity|immunoglobulin mediated immune response|carbohydrate binding|axon|dendrite|complement binding|detection of molecule of bacterial origin|complement component C1q …
C4bpa	7.86777	1.05929	2.91795	8.52066	3.09096	0.00352336	0.0934153	Up	0.109604	0	0	0.21782	0.309252	0.421436	GeneID:24235,Genbank:NM_012516.2,RGD:2235	complement component 4 binding protein, alpha	GO:0002199,GO:0005615,GO:0005886,GO:0006955,GO:0006958,GO:0007338,GO:0007339,GO:0043159,GO:0044216,GO:0044297,GO:0045087,GO:0001669,GO:0045732,GO:0001848,GO:0045959,GO:0002081	zona pellucida receptor complex|extracellular space|plasma membrane|immune response|complement activation, classical pathway|single fertilization|binding of sperm to zona pellucida|acrosomal matrix|other organism cell|cell body|innate immune response|acrosomal vesicle|positive regulation of protein catabolic process|complement binding|negative regulation of complement activation, classical pathwa…	rno04610,rno05133	Complement and coagulation cascades|Pertussis
Calb1	3.76515	1.31684	2.07846	6.66676	2.73699	0.0376674	0.368517	Up	0.0593894	0.0277557	0	0.177039	0.119692	0.302236	GeneID:83839,Genbank:NM_031984.2,RGD:69340	calbindin 1		GO:0005737,GO:0005829,GO:0007611,GO:0007614,GO:0007616,GO:0043195,GO:0007626,GO:0008270,GO:0043197,GO:0010842,GO:0044297,GO:0045202,GO:0048167,GO:0051480,GO:0005499,GO:0005509,GO:0005622,GO:0005634,GO:0030424,GO:0030425,GO:0035502,GO:0042359,GO:0043005,GO:0060041,GO:0071310,GO:0043025,GO:0072205,GO:0072221,GO:0072286,GO:0099509,GO:0099534,GO:1900271	cytoplasm|cytosol|learning or memory|short-term memory|long-term memory|terminal bouton|locomotory behavior|zinc ion binding|dendritic spine|retina layer formation|cell body|synapse|regulation of synaptic plasticity|regulation of cytosolic calcium ion concentration|vitamin D binding|calcium ion binding|intracellular|nucleus|axon|dendrite|metanephric part of ureteric bud development|vitamin D meta…	rno04961	Endocrine and other factor-regulated calcium reabsorption
Calml3	97.5963	0.482382	10.0616	28.9107	4.85353	8.17e-24	6.55e-20	Up	0.166799	0.155907	0.145178	7.76618	2.40116	3.69181	GeneID:307100,Genbank:XM_006254208.3,RGD:1305499	calmodulin-like 3	GO:0008150,GO:0003674,GO:0005509,GO:0005575	biological_process|molecular_function|calcium ion binding|cellular_component	rno04014,rno04015,rno04371,rno04020,rno04070,rno04024,rno04022,rno04114,rno04218,rno04625,rno04910,rno04922,rno04912,rno04915,rno04921,rno04916,rno04924,rno04925,rno04261,rno04270,rno04970,rno04971,rno04728,rno04720,rno04722,rno04744,rno04740,rno04750,rno04713,rno05200,rno05214,rno05010,rno05031,rno05034,rno05418,rno05133,rno05152,rno05167	Ras signaling pathway|Rap1 signaling pathway|Apelin signaling pathway|Calcium signaling pathway|Phosphatidylinositol signaling system|cAMP signaling pathway|cGMP - PKG signaling pathway|Oocyte meiosis|Cellular senescence|C-type lectin receptor signaling pathway|Insulin signaling pathway|Glucagon signaling pathway|GnRH signaling pathway|Estrogen signaling pathway|Oxytocin signaling pathway|Melanog…
Capns1	33.1894	0.636291	3.81375	5.37644	2.42665	0.00013688	0.0125661	Up	0.776385	0.725689	0.525582	8.10038	1.82549	1.24385	GeneID:29156,Genbank:NM_017118.1,RGD:2270	calpain, small subunit 1	GO:0005509,GO:0005515,GO:0005829,GO:0005886,GO:0006508,GO:0016020,GO:0046982,GO:0004198	calcium ion binding|protein binding|cytosol|plasma membrane|proteolysis|membrane|protein heterodimerization activity|calcium-dependent cysteine-type endopeptidase activity
Car3	2340.49	0.285323	7.6215	4.51456	2.17459	2.51e-14	3.35e-11	Up	27.3036	14.6655	23.5079	99.7336	83.6774	118.959	GeneID:54232,Genbank:XM_006232116.1,RGD:2241	carbonic anhydrase 3	GO:0006730,GO:0006979,GO:0008270,GO:0016151,GO:0016311,GO:0016791,GO:0045471,GO:0004089,GO:0005829	one-carbon metabolic process|response to oxidative stress|zinc ion binding|nickel cation binding|dephosphorylation|phosphatase activity|response to ethanol|carbonate dehydratase activity|cytosol	rno00910	Nitrogen metabolism
Ccl11	20.4159	0.534096	2.51778	2.53984	1.34474	0.0118096	0.201479	Up	0.621584	0.387331	0.788978	1.13235	1.25273	2.28459	GeneID:29397,Genbank:NM_019205.1,RGD:3644	C-C motif chemokine ligand 11	GO:0007010,GO:0007015,GO:0007186,GO:0008009,GO:0008360,GO:0048245,GO:0010469,GO:0030335,GO:0030593,GO:0048247,GO:0060444,GO:0060763,GO:0070098,GO:0070371,GO:0070374,GO:0070670,GO:0001938,GO:0002544,GO:0002548,GO:0002551,GO:0005576,GO:0005615,GO:0005622,GO:0006954,GO:0030838,GO:0031728,GO:0035962,GO:0043547,GO:0045766,GO:0046983,GO:0071346,GO:0048018,GO:0071347,GO:0048020,GO:0071356	cytoskeleton organization|actin filament organization|G-protein coupled receptor signaling pathway|chemokine activity|regulation of cell shape|eosinophil chemotaxis|regulation of signaling receptor activity|positive regulation of cell migration|neutrophil chemotaxis|lymphocyte chemotaxis|branching involved in mammary gland duct morphogenesis|mammary duct terminal end bud growth|chemokine-mediated…	rno04060,rno04657,rno04062,rno05310	Cytokine-cytokine receptor interaction|IL-17 signaling pathway|Chemokine signaling pathway|Asthma
Ccl21	133.67	0.858843	2.70398	5.00128	2.3223	0.00685135	0.142505	Up	3.02262	3.95535	1.10495	3.30381	19.7372	18.322	GeneID:298006,Genbank:NM_001008513.1,RGD:1311996	C-C motif chemokine ligand 21	GO:0007186,GO:0008009,GO:0030593,GO:0030838,GO:0031274,GO:0031529,GO:0050930,GO:0031732,GO:0051209,GO:0033630,GO:0051491,GO:0034695,GO:0051897,GO:0060326,GO:0070098,GO:0070374,GO:0071346,GO:0071347,GO:0001768,GO:0001954,GO:0002407,GO:0002548,GO:0005578,GO:0005615,GO:0005623,GO:0006954,GO:0035759,GO:0042379,GO:0043123,GO:0043547,GO:0043552,GO:0045860,GO:0046330,GO:0071356,GO:0048020,GO:0090023,GO:…	G-protein coupled receptor signaling pathway|chemokine activity|neutrophil chemotaxis|positive regulation of actin filament polymerization|positive regulation of pseudopodium assembly|ruffle organization|induction of positive chemotaxis|CCR7 chemokine receptor binding|release of sequestered calcium ion into cytosol|positive regulation of cell adhesion mediated by integrin|positive regulation of f…	rno04064,rno04060,rno04062	NF-kappa B signaling pathway|Cytokine-cytokine receptor interaction|Chemokine signaling pathway
Ccna1	42.5178	0.350686	-3.77026	0.399931	-1.32218	0.00016308	0.0139112	Down	0.76411	0.801926	0.884808	0.27973	0.432272	0.288044	GeneID:295052,Genbank:XM_017590749.1,RGD:1310639	cyclin A1		GO:0015630,GO:0051301,GO:0097123,GO:0003674,GO:0005575,GO:0005634	microtubule cytoskeleton|cell division|cyclin A1-CDK2 complex|molecular_function|cellular_component|nucleus	rno04152,rno04110,rno04218,rno04914,rno05202,rno05203,rno05221,rno05161,rno05169,rno05165	AMPK signaling pathway|Cell cycle|Cellular senescence|Progesterone-mediated oocyte maturation|Transcriptional misregulation in cancers|Viral carcinogenesis|Acute myeloid leukemia|Hepatitis B|Epstein-Barr virus infection|Human papillomavirus infection
Cdo1	648.818	0.138861	9.06442	2.39279	1.25869	1.25e-19	3.35e-16	Up	13.355	10.0425	11.1233	26.0935	26.0384	32.3786	GeneID:81718,Genbank:XM_006254698.3,RGD:69262	cysteine dioxygenase type 1	GO:0055114,GO:0007595,GO:0008198,GO:0010243,GO:0017172,GO:0019448,GO:0033762,GO:0042412,GO:0043200,GO:0045471,GO:0046439,GO:0005829,GO:0051384,GO:0051591,GO:0006534	oxidation-reduction process|lactation|ferrous iron binding|response to organonitrogen compound|cysteine dioxygenase activity|L-cysteine catabolic process|response to glucagon|taurine biosynthetic process|response to amino acid|response to ethanol|L-cysteine metabolic process|cytosol|response to glucocorticoid|response to cAMP|cysteine metabolic process	rno00270,rno00430	Cysteine and methionine metabolism|Taurine and hypotaurine metabolism
Cenpf	60.4928	0.410576	-3.8133	0.337826	-1.56565	0.00013712	0.0125661	Down	0.417714	0.602122	0.347508	0.0650105	0.248498	0.159362	GeneID:257649,Genbank:NM_001100827.1,RGD:628667	centromere protein F	GO:0042803,GO:0008022,GO:0000776,GO:0045120,GO:0008134,GO:0000922,GO:0045892,GO:0010389,GO:0000940,GO:0051310,GO:0001822,GO:0005634,GO:0005635,GO:0005654,GO:0015031,GO:0070840,GO:0016202,GO:0005737,GO:0097539,GO:0016363,GO:0005813,GO:0021591,GO:0005819,GO:0000278,GO:0030496,GO:0005930,GO:0000775,GO:0036064,GO:0007059	protein homodimerization activity|protein C-terminus binding|kinetochore|pronucleus|transcription factor binding|spindle pole|negative regulation of transcription, DNA-templated|regulation of G2/M transition of mitotic cell cycle|condensed chromosome outer kinetochore|metaphase plate congression|kidney development|nucleus|nuclear envelope|nucleoplasm|protein transport|dynein complex binding|regul…
Ces1d	298.912	0.254203	5.85134	2.80389	1.48743	4.88e-09	2.3e-06	Up	4.66012	2.12897	5.60937	10.9781	10.9484	13.5602	GeneID:113902,Genbank:NM_133295.3,RGD:70896	carboxylesterase 1D	GO:0052689,GO:0019626,GO:0005811,GO:0004771,GO:0030339,GO:0005829,GO:0004806,GO:0030855,GO:0034379,GO:0005615,GO:0005783,GO:0005788,GO:0006695,GO:0046464,GO:0016042,GO:0016787,GO:0051791	carboxylic ester hydrolase activity|short-chain fatty acid catabolic process|lipid droplet|sterol esterase activity|fatty-acyl-ethyl-ester synthase activity|cytosol|triglyceride lipase activity|epithelial cell differentiation|very-low-density lipoprotein particle assembly|extracellular space|endoplasmic reticulum|endoplasmic reticulum lumen|cholesterol biosynthetic process|acylglycerol catabolic …	rno00983	Drug metabolism - other enzymes
Cfd	682.84	0.166851	9.92649	3.15195	1.65624	3.19e-23	1.28e-19	Up	24.9054	15.0097	20.0597	62.9226	56.1779	74.2172	GeneID:54249,Genbank:NM_001077642.1,RGD:2498	complement factor D	GO:0005615,GO:0006508,GO:0006957,GO:0007219,GO:0004175,GO:0004252	extracellular space|proteolysis|complement activation, alternative pathway|Notch signaling pathway|endopeptidase activity|serine-type endopeptidase activity	rno04610,rno05150	Complement and coagulation cascades|Staphylococcus aureus infection
Cftr	26.8389	0.428041	-3.3432	0.370866	-1.43103	0.00082817	0.0381649	Down	0.290738	0.315822	0.319165	0.101504	0.142528	0.106637	GeneID:24255,Genbank:XM_006236097.3,RGD:2332	cystic fibrosis transmembrane conductance regulator	GO:0060081,GO:0071320,GO:0071454,GO:0097421,GO:1905460,GO:0097755,GO:2000077,GO:1902161,GO:0005737,GO:0005769,GO:0005789,GO:0006695,GO:0006821,GO:0005829,GO:0006833,GO:0006904,GO:0007568,GO:0016020,GO:0009986,GO:0016021,GO:0015106,GO:0016323,GO:0016324,GO:0003254,GO:0030324,GO:0005254,GO:0030425,GO:0016887,GO:0030659,GO:0005260,GO:0031205,GO:0031901,GO:0032870,GO:0005515,GO:0042626,GO:0032991,GO:…	membrane hyperpolarization|cellular response to cAMP|cellular response to anoxia|liver regeneration|negative regulation of vascular associated smooth muscle cell apoptotic process|positive regulation of blood vessel diameter|negative regulation of type B pancreatic cell development|positive regulation of cyclic nucleotide-gated ion channel activity|cytoplasm|early endosome|endoplasmic reticulum m…	rno02010,rno04024,rno04152,rno04530,rno04971,rno04972,rno04976	ABC transporters|cAMP signaling pathway|AMPK signaling pathway|Tight junction|Gastric acid secretion|Pancreatic secretion|Bile secretion
Cidec	225.786	0.272545	7.73775	4.31358	2.10888	1.01e-14	1.48e-11	Up	2.57537	1.61425	3.5689	8.67068	9.8006	15.6932	GeneID:500292,Genbank:NM_001244798.1,RGD:1562113	cell death-inducing DFFA-like effector c	GO:0005811,GO:0005829,GO:0006351,GO:0006355,GO:0006915,GO:0034389,GO:0042981,GO:0097194,GO:0005622,GO:0005634,GO:0005783	lipid droplet|cytosol|transcription, DNA-templated|regulation of transcription, DNA-templated|apoptotic process|lipid particle organization|regulation of apoptotic process|execution phase of apoptosis|intracellular|nucleus|endoplasmic reticulum
Cish	23.051	0.525552	2.46576	2.45527	1.29588	0.0136724	0.215285	Up	0.299919	0.433246	0.359923	1.32754	0.439601	0.986704	GeneID:83681,Genbank:NM_031804.1,RGD:69261	cytokine inducible SH2-containing protein	GO:0005886,GO:0006469,GO:0007205,GO:0016567,GO:0019221,GO:0035556,GO:0040008,GO:0046426,GO:0046627,GO:0004860,GO:0005622,GO:0005737	plasma membrane|negative regulation of protein kinase activity|protein kinase C-activating G-protein coupled receptor signaling pathway|protein ubiquitination|cytokine-mediated signaling pathway|intracellular signal transduction|regulation of growth|negative regulation of JAK-STAT cascade|negative regulation of insulin receptor signaling pathway|protein kinase inhibitor activity|intracellular|cyt…	rno04630,rno04917	Jak-STAT signaling pathway|Prolactin signaling pathway
Ckap2	30.1759	0.441374	-2.74629	0.431627	-1.21214	0.00602732	0.131421	Down	0.993706	0.87309	0.645792	0.276474	0.280377	0.561892	GeneID:306575,Genbank:NM_001169139.1,RGD:1311631	cytoskeleton associated protein 2	GO:0005829,GO:0005881,GO:0007026,GO:0015630,GO:0045944,GO:0000281,GO:0005813	cytosol|cytoplasmic microtubule|negative regulation of microtubule depolymerization|microtubule cytoskeleton|positive regulation of transcription by RNA polymerase II|mitotic cytokinesis|centrosome
Ckmt1b	86.305	0.272256	3.98959	2.12313	1.08619	6.62e-05	0.00732024	Up	1.56709	1.5211	1.9279	4.61158	2.76349	3.51036	GeneID:29593,Genbank:XM_006234830.3,RGD:61976	creatine kinase, mitochondrial 1B	GO:0043066,GO:0005739,GO:0043204,GO:0043209,GO:0005743,GO:0007420,GO:0007519,GO:0016301,GO:0016310,GO:0044289,GO:0021549,GO:0048565,GO:0032091,GO:0001822,GO:0042803,GO:0004111,GO:0005524	negative regulation of apoptotic process|mitochondrion|perikaryon|myelin sheath|mitochondrial inner membrane|brain development|skeletal muscle tissue development|kinase activity|phosphorylation|contact site|cerebellum development|digestive tract development|negative regulation of protein binding|kidney development|protein homodimerization activity|creatine kinase activity|ATP binding
Cldn24	135.758	0.331307	3.39194	2.17916	1.12377	0.00069399	0.0340355	Up	6.72399	6.99912	5.89675	21.5626	6.5447	15.7268	GeneID:502083,Genbank:NM_001110144.1,RGD:1562043	claudin 24		GO:0016324,GO:0005198,GO:0005923,GO:0016021	apical plasma membrane|structural molecule activity|bicellular tight junction|integral component of membrane	rno04514,rno04530,rno04670,rno05160	Cell adhesion molecules (CAMs)|Tight junction|Leukocyte transendothelial migration|Hepatitis C
Clec2e	14.5924	0.631264	2.1249	2.53392	1.34137	0.0335949	0.348487	Up	0.12275	0.0344206	0.149575	0.329326	0.21028	0.249874	GeneID:689853,Genbank:XM_008763336.2,RGD:1587527	C-type lectin domain family 2, member E	GO:0016021,GO:0030246	integral component of membrane|carbohydrate binding
Cmah	152.765	0.284077	3.98616	2.19219	1.13238	6.72e-05	0.00737606	Up	0.738869	0.496175	0.830404	1.21889	1.14212	2.2715	GeneID:361245,Genbank:XM_017600607.1,RGD:1311930	cytidine monophospho-N-acetylneuraminic acid hydroxylase	GO:0005856,GO:0016020,GO:0016787,GO:0030111,GO:0030338,GO:0043227,GO:0046381,GO:0051537,GO:0055114,GO:0070290,GO:0070291,GO:0005634,GO:0070292,GO:0005737	cytoskeleton|membrane|hydrolase activity|regulation of Wnt signaling pathway|CMP-N-acetylneuraminate monooxygenase activity|membrane-bounded organelle|CMP-N-acetylneuraminate metabolic process|2 iron, 2 sulfur cluster binding|oxidation-reduction process|N-acylphosphatidylethanolamine-specific phospholipase D activity|N-acylethanolamine metabolic process|nucleus|N-acylphosphatidylethanolamine meta…	rno00520	Amino sugar and nucleotide sugar metabolism
Coch	78.2348	0.41366	7.83526	9.45537	3.24113	4.68e-15	7.5e-12	Up	0.289895	0.338707	0.183982	3.54671	1.24153	3.1145	GeneID:362735,Genbank:XM_017594222.1,RGD:1308536	cochlin		GO:0005576,GO:0005578,GO:0007605,GO:0008150,GO:0008360,GO:0031012,GO:0042742,GO:0045089,GO:0003674,GO:0005518,GO:0005575	extracellular region|proteinaceous extracellular matrix|sensory perception of sound|biological_process|regulation of cell shape|extracellular matrix|defense response to bacterium|positive regulation of innate immune response|molecular_function|collagen binding|cellular_component
Col23a1	205.358	0.837542	2.59507	4.51109	2.17348	0.00945727	0.176683	Up	3.3337	1.09977	0.442506	5.10959	10.6489	6.75165	GeneID:353303,Genbank:NM_181636.2,RGD:727898	collagen type XXIII alpha 1 chain	GO:0008201,GO:0009986,GO:0016021,GO:0042802,GO:0042803,GO:0070207,GO:0005581,GO:0005615,GO:0005886	heparin binding|cell surface|integral component of membrane|identical protein binding|protein homodimerization activity|protein homotrimerization|collagen trimer|extracellular space|plasma membrane
Col9a2	591.659	0.476195	-2.26619	0.473309	-1.07915	0.0234399	0.28943	Down	12.8357	12.2905	9.27275	3.26999	9.17325	4.18884	GeneID:362584,Genbank:XM_008764033.2,RGD:1307029	collagen, type IX, alpha 2	GO:0008150,GO:0003674,GO:0005575,GO:0005594	biological_process|molecular_function|cellular_component|collagen type IX trimer	rno04151,rno04512,rno04510,rno04974,rno05165	PI3K-Akt signaling pathway|ECM-receptor interaction|Focal adhesion|Protein digestion and absorption|Human papillomavirus infection
Csf3r	30.8904	0.402189	-2.67143	0.474863	-1.07442	0.007553	0.151423	Down	0.362188	0.287022	0.343795	0.140828	0.206289	0.133565	GeneID:298518,Genbank:XM_017593288.1,RGD:1309114	colony stimulating factor 3 receptor	GO:0016021,GO:0019221,GO:0030593,GO:0045637,GO:0051916,GO:0097186,GO:0003674,GO:0004896,GO:0005575	integral component of membrane|cytokine-mediated signaling pathway|neutrophil chemotaxis|regulation of myeloid cell differentiation|granulocyte colony-stimulating factor binding|amelogenesis|molecular_function|cytokine receptor activity|cellular_component	rno04630,rno04151,rno04060,rno04640,rno05200	Jak-STAT signaling pathway|PI3K-Akt signaling pathway|Cytokine-cytokine receptor interaction|Hematopoietic cell lineage|Pathways in cancer
Cyp1a1	18.6262	0.772194	3.65941	7.08996	2.82578	0.00025279	0.0182833	Up	0.0773127	0.0722644	0.11776	0.192057	0.350582	1.39893	GeneID:24296,Genbank:XM_006243150.2,RGD:2458	cytochrome P450, family 1, subfamily a, polypeptide 1	GO:0005737,GO:0005739,GO:0005789,GO:0006778,GO:0007568,GO:0008202,GO:0008283,GO:0016491,GO:0008395,GO:0009308,GO:0009404,GO:0016679,GO:0016711,GO:0016712,GO:0017143,GO:0033189,GO:0017144,GO:0035902,GO:0018894,GO:0042493,GO:0042904,GO:0043010,GO:0043231,GO:0001666,GO:0071407,GO:0046483,GO:0001889,GO:0101020,GO:0046677,GO:0002933,GO:1900087,GO:0046685,GO:0003824,GO:0004497,GO:0005506,GO:0005515,GO:…	cytoplasm|mitochondrion|endoplasmic reticulum membrane|porphyrin-containing compound metabolic process|aging|steroid metabolic process|cell proliferation|oxidoreductase activity|steroid hydroxylase activity|amine metabolic process|toxin metabolic process|oxidoreductase activity, acting on diphenols and related substances as donors|flavonoid 3'-monooxygenase activity|oxidoreductase activity, actin…	rno00140,rno00380,rno00830,rno00980,rno04913,rno05204	Steroid hormone biosynthesis|Tryptophan metabolism|Retinol metabolism|Metabolism of xenobiotics by cytochrome P450|Ovarian Steroidogenesis|Chemical carcinogenesis
Cyp2a3	11.511	0.737971	2.7248	4.03012	2.01082	0.00643407	0.135589	Up	0.181249	0.112943	0.122699	0.360201	0.974094	0.375787	GeneID:24299,Genbank:NM_012542.2,RGD:2465	cytochrome P450, family 2, subfamily a, polypeptide 3	GO:0031090,GO:0005789,GO:0035634,GO:0006082,GO:0042168,GO:0006805,GO:0008392,GO:0008395,GO:0009804,GO:0016021,GO:0042738,GO:0016712,GO:0043231,GO:0055114,GO:0019373,GO:0019825,GO:0004497,GO:0070330,GO:0020037,GO:0005506,GO:0071276,GO:0005737	organelle membrane|endoplasmic reticulum membrane|response to stilbenoid|organic acid metabolic process|heme metabolic process|xenobiotic metabolic process|arachidonic acid epoxygenase activity|steroid hydroxylase activity|coumarin metabolic process|integral component of membrane|exogenous drug catabolic process|oxidoreductase activity, acting on paired donors, with incorporation or reduction of …	rno00830	Retinol metabolism
Cyp2e1	115.998	1.02635	2.66945	6.67967	2.73978	0.00759763	0.151924	Up	0.280401	0.786275	1.77166	14.086	2.95115	2.36068	GeneID:25086,Genbank:NM_031543.1,RGD:2475	cytochrome P450, family 2, subfamily e, polypeptide 1	GO:0006805,GO:0008202,GO:0008392,GO:0008395,GO:0010181,GO:0020037,GO:0010193,GO:0031227,GO:0010243,GO:0042493,GO:0016098,GO:0042738,GO:0043231,GO:0045471,GO:0046483,GO:0055114,GO:0000139,GO:0004497,GO:0005506,GO:0005737,GO:0005739,GO:0005783,GO:0006082,GO:0006641,GO:0016491,GO:0016712,GO:0017144,GO:0019373,GO:0019899	xenobiotic metabolic process|steroid metabolic process|arachidonic acid epoxygenase activity|steroid hydroxylase activity|FMN binding|heme binding|response to ozone|intrinsic component of endoplasmic reticulum membrane|response to organonitrogen compound|response to drug|monoterpenoid metabolic process|exogenous drug catabolic process|intracellular membrane-bounded organelle|response to ethanol|h…	rno00140,rno00590,rno00591,rno00980,rno00982,rno00983,rno05204,rno04932	Steroid hormone biosynthesis|Arachidonic acid metabolism|Linoleic acid metabolism|Metabolism of xenobiotics by cytochrome P450|Drug metabolism - cytochrome P450|Drug metabolism - other enzymes|Chemical carcinogenesis|Non-alcoholic fatty liver disease (NAFLD)
Cyp2s1	1077.31	0.415296	3.03222	2.39375	1.25927	0.00242759	0.0740138	Up	17.1879	11.9457	7.5833	26.6226	23.0029	40.3994	GeneID:308445,Genbank:NM_001107495.1,RGD:1306078	cytochrome P450, family 2, subfamily s, polypeptide 1	GO:0042738,GO:0005783,GO:0043231,GO:0006082,GO:0006805,GO:0008150,GO:0008392,GO:0008395,GO:0055114,GO:0016021,GO:0016712,GO:0019373,GO:0003674,GO:0020037,GO:0005506,GO:0005737	exogenous drug catabolic process|endoplasmic reticulum|intracellular membrane-bounded organelle|organic acid metabolic process|xenobiotic metabolic process|biological_process|arachidonic acid epoxygenase activity|steroid hydroxylase activity|oxidation-reduction process|integral component of membrane|oxidoreductase activity, acting on paired donors, with incorporation or reduction of molecular oxy…	rno00830,rno00980	Retinol metabolism|Metabolism of xenobiotics by cytochrome P450
Dand5	8.63376	0.759038	2.13228	3.07053	1.61849	0.0329834	0.344148	Up	0.0772714	0.0577806	0.0627716	0.261058	0.218023	0.139818	GeneID:685719,Genbank:XM_006255337.3,RGD:1590249	DAN domain BMP antagonist family member 5	GO:1900108,GO:0005615,GO:1900176,GO:0007368,GO:0010469,GO:0016015,GO:0017015,GO:0023019,GO:0030512,GO:0030514,GO:0035582,GO:0038101,GO:0003140,GO:0061371,GO:0003281,GO:0003283	negative regulation of nodal signaling pathway|extracellular space|negative regulation of nodal signaling pathway involved in determination of lateral mesoderm left/right asymmetry|determination of left/right symmetry|regulation of signaling receptor activity|morphogen activity|regulation of transforming growth factor beta receptor signaling pathway|signal transduction involved in regulation of g…
Dcst1	4.90198	1.10514	2.45008	6.53269	2.70768	0.0142826	0.219504	Up	0.0153095	0.0286197	0.0155459	0.1217	0.123418	0.155822	GeneID:295246,Genbank:XM_017591306.1,RGD:1307756	DC-STAMP domain containing 1	GO:0016021,GO:0016567,GO:0060339,GO:0061630,GO:0005886,GO:0006511	integral component of membrane|protein ubiquitination|negative regulation of type I interferon-mediated signaling pathway|ubiquitin protein ligase activity|plasma membrane|ubiquitin-dependent protein catabolic process
Dcun1d2	5.36105	1.05441	2.0404	4.44261	2.15141	0.0413108	0.387422	Up	0.0754137	0.0176223	0.0191445	0.112404	0.265977	0.127928	GeneID:688913,Genbank:XM_017600248.1,RGD:1582994	defective in cullin neddylation 1 domain containing 2	GO:0045116,GO:0051443,GO:0097602,GO:0000151,GO:0031624,GO:0032182	protein neddylation|positive regulation of ubiquitin-protein transferase activity|cullin family protein binding|ubiquitin ligase complex|ubiquitin conjugating enzyme binding|ubiquitin-like protein binding
Ddx3y	2.13894	1.82816	-2.46953	0.0437465	-4.51469	0.0135292	0.214395	Down	0.0958848	0.0448119	0.0649102	0	0	0	GeneID:364073,Genbank:NM_001108858.1,RGD:1309586	DEAD (Asp-Glu-Ala-Asp) box helicase 3, Y-linked	GO:0005634,GO:0005730,GO:0005829,GO:0006413,GO:0007059,GO:0010468,GO:0010501,GO:0036464,GO:0003676,GO:0004004,GO:0005524	nucleus|nucleolus|cytosol|translational initiation|chromosome segregation|regulation of gene expression|RNA secondary structure unwinding|cytoplasmic ribonucleoprotein granule|nucleic acid binding|ATP-dependent RNA helicase activity|ATP binding	rno04622,rno05203,rno05161	RIG-I-like receptor signaling pathway|Viral carcinogenesis|Hepatitis B
Depdc1b	9.06401	0.733882	-2.03003	0.356062	-1.4898	0.0423536	0.391146	Down	0.179961	0.22428	0.197969	0.0447052	0.0906725	0.0847994	GeneID:310074,Genbank:XM_008760729.2,RGD:1305799	DEP domain containing 1B	GO:0030177,GO:0035556,GO:0005622,GO:0007165,GO:0016477	positive regulation of Wnt signaling pathway|intracellular signal transduction|intracellular|signal transduction|cell migration
Dmrt2	11.609	0.790501	3.52681	6.90648	2.78795	0.00042059	0.025453	Up	0.112326	0.0524958	0	0.372048	0.41503	0.38109	GeneID:309430,Genbank:XM_008760307.1,RGD:1309047	doublesex and mab-3 related transcription factor 2	DM	GO:0005634,GO:0007548,GO:0014807,GO:0042803,GO:0043565,GO:0045944,GO:0046872,GO:0048706,GO:0060972,GO:0000977,GO:2000287,GO:0003700	nucleus|sex differentiation|regulation of somitogenesis|protein homodimerization activity|sequence-specific DNA binding|positive regulation of transcription by RNA polymerase II|metal ion binding|embryonic skeletal system development|left/right pattern formation|RNA polymerase II regulatory region sequence-specific DNA binding|positive regulation of myotome development|DNA binding transcription f…
Dnaaf3	3.44395	1.49354	-2.10568	0.113054	-3.14492	0.035232	0.355598	Down	0.0613678	0.129061	0.0934731	0	0	0.0347005	GeneID:100359753,Genbank:XM_017588635.1,RGD:2323487	dynein, axonemal, assembly factor 3	GO:0044458,GO:0070286,GO:0005737,GO:0007368,GO:0007507	motile cilium assembly|axonemal dynein complex assembly|cytoplasm|determination of left/right symmetry|heart development
Dnah8	8.68984	0.815255	-2.76665	0.209421	-2.25552	0.00566362	0.126854	Down	0.0501186	0.0468459	0.0581628	0.0106716	0.0180371	0.00404851	GeneID:207117,Genbank:XM_017601834.1,RGD:619986	dynein, axonemal, heavy chain 8	GO:0097228,GO:0005524,GO:0005575,GO:0007018,GO:0008150,GO:0008569,GO:0030286,GO:0036157,GO:0036158,GO:0045503,GO:0003341,GO:0045505,GO:0003674,GO:0051959,GO:0003777	sperm principal piece|ATP binding|cellular_component|microtubule-based movement|biological_process|ATP-dependent microtubule motor activity, minus-end-directed|dynein complex|outer dynein arm|outer dynein arm assembly|dynein light chain binding|cilium movement|dynein intermediate chain binding|molecular_function|dynein light intermediate chain binding|microtubule motor activity	rno05016	Huntington's disease
Dpep3	37.5474	0.372982	-3.2341	0.43339	-1.20626	0.00122028	0.0489243	Down	1.35656	0.970799	1.01161	0.400177	0.5767	0.503389	GeneID:364994,Genbank:XM_006255517.3,RGD:1305484	dipeptidase 3	GO:0005886,GO:0006508,GO:0007140,GO:0008233,GO:0008235,GO:0008239,GO:0016020,GO:0016805,GO:0031225,GO:0046872,GO:0001669	plasma membrane|proteolysis|male meiotic nuclear division|peptidase activity|metalloexopeptidase activity|dipeptidyl-peptidase activity|membrane|dipeptidase activity|anchored component of membrane|metal ion binding|acrosomal vesicle
Dpp10	8.18587	0.856198	2.13482	3.55003	1.82783	0.0327756	0.342872	Up	0.0469936	0.0219625	0.0159064	0.163435	0.0473549	0.0974328	GeneID:363972,Genbank:XM_017598873.1,RGD:1306427	dipeptidylpeptidase 10	GO:0072659,GO:0006508,GO:1901379,GO:0008076,GO:0008150,GO:0008236,GO:0008239,GO:0015459,GO:1903078,GO:0016020,GO:0044325,GO:0005515,GO:0005886	protein localization to plasma membrane|proteolysis|regulation of potassium ion transmembrane transport|voltage-gated potassium channel complex|biological_process|serine-type peptidase activity|dipeptidyl-peptidase activity|potassium channel regulator activity|positive regulation of protein localization to plasma membrane|membrane|ion channel binding|protein binding|plasma membrane
Duox2	14.1983	0.611834	2.00542	2.34077	1.22698	0.0449187	0.402487	Up	0.0807843	0.0549159	0.052202	0.102165	0.222015	0.124581	GeneID:79107,Genbank:XM_006234862.3,RGD:628761	dual oxidase 2	GO:0009615,GO:0016021,GO:0016174,GO:0016324,GO:0019221,GO:0042445,GO:0042446,GO:0042744,GO:0020037,GO:0048839,GO:0048855,GO:0050665,GO:0051591,GO:0004601,GO:0005509,GO:0005575,GO:0006590,GO:0006979,GO:0009566,GO:0030054,GO:0030282,GO:0030878,GO:0035264,GO:0042335,GO:0055114,GO:0042403,GO:0098869	response to virus|integral component of membrane|NAD(P)H oxidase activity|apical plasma membrane|cytokine-mediated signaling pathway|hormone metabolic process|hormone biosynthetic process|hydrogen peroxide catabolic process|heme binding|inner ear development|adenohypophysis morphogenesis|hydrogen peroxide biosynthetic process|response to cAMP|peroxidase activity|calcium ion binding|cellular_compo…	rno04918	Thyroid hormone synthesis
Dusp27	1.76115	2.00485	-2.11474	0.0529313	-4.23974	0.0344525	0.353293	Down	0.0122395	0.0800818	0.0372854	0	0	0	GeneID:498267,Genbank:XM_006250188.3,RGD:1560598	dual specificity phosphatase 27 (putative)	GO:0008138,GO:0005737,GO:0006470	protein tyrosine/serine/threonine phosphatase activity|cytoplasm|protein dephosphorylation
Echs1	16.6096	1.01265	-2.46549	0.177186	-2.49667	0.0136827	0.215285	Down	0.173253	2.65581	0.105557	0.103293	0.34917	0.0783728	GeneID:140547,Genbank:NM_078623.2,RGD:69330	enoyl CoA hydratase, short chain, 1, mitochondrial	GO:0004300,GO:0005739,GO:0005759,GO:0006635	enoyl-CoA hydratase activity|mitochondrion|mitochondrial matrix|fatty acid beta-oxidation	rno00640,rno00650,rno00062,rno00071,rno00280,rno00310,rno00380,rno00410	Propanoate metabolism|Butanoate metabolism|Fatty acid elongation|Fatty acid degradation|Valine, leucine and isoleucine degradation|Lysine degradation|Tryptophan metabolism|beta-Alanine metabolism
Eno2	125.921	1.03459	3.36731	11.1874	3.4838	0.00075905	0.0360143	Up	0.464577	0.339841	0.45124	2.80994	0.651338	10.919	GeneID:24334,Genbank:XM_006237330.3,RGD:2554	enolase 2, gamma, neuronal	GO:0046982,GO:0030426,GO:0004634,GO:0048609,GO:0032355,GO:0051290,GO:0042493,GO:0005622,GO:0061621,GO:0005737,GO:0005829,GO:0005886,GO:0042803,GO:0006094,GO:0097060,GO:0043005,GO:0006096,GO:0099738,GO:0043025,GO:0009986,GO:1901214,GO:0043204,GO:0014070,GO:0000015,GO:1901215,GO:0043209,GO:0016020,GO:0000287,GO:0045121,GO:0019899,GO:0001917	protein heterodimerization activity|growth cone|phosphopyruvate hydratase activity|multicellular organismal reproductive process|response to estradiol|protein heterotetramerization|response to drug|intracellular|canonical glycolysis|cytoplasm|cytosol|plasma membrane|protein homodimerization activity|gluconeogenesis|synaptic membrane|neuron projection|glycolytic process|cell cortex region|neuronal…	rno00010,rno03018,rno04066	Glycolysis / Gluconeogenesis|RNA degradation|HIF-1 signaling pathway
Evpl	124.98	0.321158	3.975	2.42268	1.2766	7.04e-05	0.00762624	Up	0.482468	0.559817	0.785558	0.776976	1.9028	1.84383	GeneID:303687,Genbank:NM_001107066.1,RGD:1306141	envoplakin		GO:0005829,GO:0018149,GO:0019215,GO:0030216,GO:0030674,GO:0045111,GO:0045296,GO:0001533,GO:0005198	cytosol|peptide cross-linking|intermediate filament binding|keratinocyte differentiation|protein binding, bridging|intermediate filament cytoskeleton|cadherin binding|cornified envelope|structural molecule activity
F10	4.33676	1.3264	-2.18896	0.133653	-2.90344	0.0285998	0.322089	Down	0.354937	0.06032	0.327652	0	0.0650301	0.0364908	GeneID:29243,Genbank:NM_017143.2,RGD:61850	coagulation factor X	GO:0005509,GO:0005543,GO:0005576,GO:0005783,GO:0006508,GO:0007596,GO:0016020,GO:0043231,GO:0003674,GO:0051897,GO:0004252	calcium ion binding|phospholipid binding|extracellular region|endoplasmic reticulum|proteolysis|blood coagulation|membrane|intracellular membrane-bounded organelle|molecular_function|positive regulation of protein kinase B signaling|serine-type endopeptidase activity	rno04610	Complement and coagulation cascades
Faah	15.0501	1.07053	-2.27014	0.185534	-2.43025	0.0231993	0.287907	Down	0.0143673	0.0671458	1.02124	0.11421	0.0289556	0.064992	GeneID:29347,Genbank:NM_024132.3,RGD:61808	fatty acid amide hydrolase	GO:0042803,GO:0005543,GO:0005789,GO:0047372,GO:0006631,GO:0008289,GO:0009062,GO:0016021,GO:0097756,GO:0016788,GO:0102077,GO:0017064,GO:0103073,GO:0000139,GO:0031090,GO:0004040,GO:0042802,GO:0005515	protein homodimerization activity|phospholipid binding|endoplasmic reticulum membrane|acylglycerol lipase activity|fatty acid metabolic process|lipid binding|fatty acid catabolic process|integral component of membrane|negative regulation of blood vessel diameter|hydrolase activity, acting on ester bonds|oleamide hydrolase activity|fatty acid amide hydrolase activity|anandamide amidohydrolase acti…	rno04723	Retrograde endocannabinoid signaling
Fabp4	1144.87	0.307043	4.07829	2.38206	1.25221	4.54e-05	0.00547034	Up	68.7774	41.1164	73.7753	124.054	133.889	189.303	GeneID:79451,Genbank:NM_053365.1,RGD:69309	fatty acid binding protein 4	GO:0071285,GO:0045892,GO:0005504,GO:0050727,GO:0005515,GO:0071356,GO:0050729,GO:0005634,GO:0005811,GO:0005829,GO:0006469,GO:0006631,GO:0050872,GO:0008284,GO:0042493,GO:0050873,GO:0042632,GO:0001816,GO:0051384	cellular response to lithium ion|negative regulation of transcription, DNA-templated|fatty acid binding|regulation of inflammatory response|protein binding|cellular response to tumor necrosis factor|positive regulation of inflammatory response|nucleus|lipid droplet|cytosol|negative regulation of protein kinase activity|fatty acid metabolic process|white fat cell differentiation|positive regulatio…	rno04923,rno03320	Regulation of lipolysis in adipocyte|PPAR signaling pathway
Fam155b	29.4774	0.597062	-2.73674	0.322194	-1.634	0.00620522	0.133396	Down	0.461703	0.167827	1.09394	0.152926	0.168008	0.246567	GeneID:688841,Genbank:XM_001068528.5,RGD:1584125	family with sequence similarity 155, member B	GO:0098703,GO:0005886,GO:0015275	calcium ion import across plasma membrane|plasma membrane|stretch-activated, cation-selective, calcium channel activity
Fgb	38.2931	0.481092	2.16313	2.05718	1.04067	0.0305311	0.332627	Up	0.70573	0.831729	0.778942	1.85986	2.44267	0.555208	GeneID:24366,Genbank:XM_006232524.3,RGD:2604	fibrinogen beta chain	GO:0072562,GO:0050714,GO:0031639,GO:0005198,GO:0090277,GO:0050839,GO:0034116,GO:0005577,GO:1902042,GO:0051087,GO:0034622,GO:0005615,GO:2000352,GO:0051258,GO:0005737,GO:0005783,GO:0005938,GO:0042730,GO:0007160,GO:0051592,GO:0043152,GO:0007165,GO:0070374,GO:0044320,GO:0009897,GO:0070527,GO:0045087,GO:0009986,GO:0002250,GO:0071347,GO:0045907,GO:0030674,GO:0003674,GO:0072378,GO:0045921,GO:0031091,GO:…	blood microparticle|positive regulation of protein secretion|plasminogen activation|structural molecule activity|positive regulation of peptide hormone secretion|cell adhesion molecule binding|positive regulation of heterotypic cell-cell adhesion|fibrinogen complex|negative regulation of extrinsic apoptotic signaling pathway via death domain receptors|chaperone binding|cellular protein-containing…	rno04610,rno04611	Complement and coagulation cascades|Platelet activation
Fmo1	1220.48	0.15945	6.8672	2.1361	1.09498	6.55e-12	5.83e-09	Up	17.6487	17.9429	18.4842	44.2094	27.3749	46.684	GeneID:25256,Genbank:XM_006250146.3,RGD:2622	flavin containing monooxygenase 1	GO:0070995,GO:0004499,GO:0005789,GO:0006082,GO:0006970,GO:0009404,GO:0016021,GO:0017144,GO:0031090,GO:0032496,GO:0043231,GO:0004497,GO:0050660,GO:0050661	NADPH oxidation|N,N-dimethylaniline monooxygenase activity|endoplasmic reticulum membrane|organic acid metabolic process|response to osmotic stress|toxin metabolic process|integral component of membrane|drug metabolic process|organelle membrane|response to lipopolysaccharide|intracellular membrane-bounded organelle|monooxygenase activity|flavin adenine dinucleotide binding|NADP binding	rno00982	Drug metabolism - cytochrome P450
Fmo3	885.467	0.186279	6.99798	2.46841	1.30358	2.6e-12	2.6e-09	Up	11.9009	13.3786	15.8951	38.5126	22.9584	42.5586	GeneID:84493,Genbank:NM_053433.2,RGD:619761	flavin containing monooxygenase 3	GO:0004499,GO:0005789,GO:0016021,GO:0016597,GO:0017144,GO:0031090,GO:0034899,GO:0043231,GO:0050660,GO:0050661,GO:0004497,GO:0055114	N,N-dimethylaniline monooxygenase activity|endoplasmic reticulum membrane|integral component of membrane|amino acid binding|drug metabolic process|organelle membrane|trimethylamine monooxygenase activity|intracellular membrane-bounded organelle|flavin adenine dinucleotide binding|NADP binding|monooxygenase activity|oxidation-reduction process	rno00982	Drug metabolism - cytochrome P450
Fosb	152.821	0.315838	5.58631	3.39725	1.76437	2.32e-08	8.65e-06	Up	1.19986	0.59717	1.47156	4.81549	4.19255	2.30854	GeneID:100360880,Genbank:NM_001256509.1,RGD:1308198	FosB proto-oncogene, AP-1 transcription factor subunit	TF_bZIP	GO:0071277,GO:0032570,GO:0001077,GO:0032870,GO:0003677,GO:0042493,GO:0003690,GO:0003700,GO:0005634,GO:0043231,GO:0005654,GO:0043278,GO:0043565,GO:0006357,GO:0045944,GO:0006366,GO:0000978,GO:0051412,GO:0007565,GO:0051591,GO:0009612,GO:0000982	cellular response to calcium ion|response to progesterone|transcriptional activator activity, RNA polymerase II proximal promoter sequence-specific DNA binding|cellular response to hormone stimulus|DNA binding|response to drug|double-stranded DNA binding|DNA binding transcription factor activity|nucleus|intracellular membrane-bounded organelle|nucleoplasm|response to morphine|sequence-specific DN…	rno04657,rno04380,rno05030,rno05031,rno05034	IL-17 signaling pathway|Osteoclast differentiation|Cocaine addiction|Amphetamine addiction|Alcoholism
Gata6	10.7765	0.707667	2.01087	2.68148	1.42303	0.0443389	0.399923	Up	0.13327	0.124567	0.0338319	0.231744	0.235015	0.339108	GeneID:29300,Genbank:NM_019185.2,RGD:2666	GATA binding protein 6	zf-GATA	GO:0060430,GO:0060486,GO:0060510,GO:0060575,GO:0110024,GO:1902894,GO:0060947,GO:0001158,GO:0001228,GO:0001701,GO:0001889,GO:0003148,GO:0003705,GO:0005634,GO:0003309,GO:0005667,GO:0009887,GO:0006366,GO:0009888,GO:0010468,GO:0006644,GO:0010666,GO:0014898,GO:0019901,GO:0000122,GO:0035239,GO:0035987,GO:0030154,GO:0000977,GO:0042475,GO:0030513,GO:0000978,GO:0042493,GO:0000981,GO:0001085,GO:0043065,GO:…	lung saccule development|Clara cell differentiation|Type II pneumocyte differentiation|intestinal epithelial cell differentiation|positive regulation of cardiac muscle myoblast proliferation|negative regulation of pri-miRNA transcription by RNA polymerase II|cardiac vascular smooth muscle cell differentiation|enhancer sequence-specific DNA binding|transcriptional activator activity, RNA polymeras…
Gpihbp1	54.6089	0.401617	2.51402	2.01346	1.00967	0.0119364	0.202995	Up	1.16906	0.569125	0.915063	1.11325	1.54618	2.80944	GeneID:300027,Genbank:NM_001130547.1,RGD:1564237	glycosylphosphatidylinositol anchored high density lipoprotein binding protein 1	GO:0051006,GO:0035473,GO:0006886,GO:0070328,GO:0008035,GO:0035478,GO:0008320,GO:0071503,GO:0009897,GO:0009986,GO:0016020,GO:0016323,GO:0016324,GO:0071806,GO:0042632,GO:0017038,GO:0071813,GO:0045056,GO:0030301,GO:0090321,GO:0046658,GO:0031225,GO:0005622,GO:0050821,GO:0031362,GO:0005886,GO:0034394,GO:0006869	positive regulation of lipoprotein lipase activity|lipase binding|intracellular protein transport|triglyceride homeostasis|high-density lipoprotein particle binding|chylomicron binding|protein transmembrane transporter activity|response to heparin|external side of plasma membrane|cell surface|membrane|basolateral plasma membrane|apical plasma membrane|protein transmembrane transport|cholesterol h…
Gpr81	44.4849	0.358156	2.95194	2.08097	1.05726	0.0031578	0.0886894	Up	1.53513	0.941644	1.70497	3.43214	3.09386	2.33285	GeneID:689936,Genbank:NM_001145334.1,RGD:1586364	G protein-coupled receptor 81	GO:0016021,GO:0004930,GO:0007186,GO:0016020	integral component of membrane|G-protein coupled receptor activity|G-protein coupled receptor signaling pathway|membrane	rno04024	cAMP signaling pathway
Gprin3	231.416	0.693592	4.55247	8.92318	3.15756	5.3e-06	0.00097311	Up	0.157315	0.133039	0.235813	3.02959	0.626549	1.15216	GeneID:502784,Genbank:XM_006236589.3,RGD:1565690	GPRIN family member 3
Gtpbp6	17.7637	0.625213	2.20272	2.59758	1.37717	0.0276145	0.316098	Up	0.290033	0.210851	0.458129	0.320217	1.234	0.983997	GeneID:363931,Genbank:NM_001135840.1,RGD:1305954	GTP binding protein 6 (putative)	GO:0005525,GO:0005737,GO:0043022	GTP binding|cytoplasm|ribosome binding
Gulo	5.0808	1.52512	3.15308	28.0286	4.80883	0.00161559	0.0588847	Up	0	0.0204718	0	0.326447	0.0662109	0.272458	GeneID:60671,Genbank:XM_006252146.2,RGD:620701	gulonolactone (L-) oxidase	GO:0016021,GO:0019853,GO:0031090,GO:0050105,GO:0050660,GO:0055114,GO:0003885,GO:0005789,GO:0016020	integral component of membrane|L-ascorbic acid biosynthetic process|organelle membrane|L-gulonolactone oxidase activity|flavin adenine dinucleotide binding|oxidation-reduction process|D-arabinono-1,4-lactone oxidase activity|endoplasmic reticulum membrane|membrane	rno00053	Ascorbate and aldarate metabolism
Gys2	18.6262	0.637901	3.21848	4.1499	2.05308	0.0012887	0.0507785	Up	0.275535	0.0919798	0.059955	0.469353	0.436313	0.912552	GeneID:25623,Genbank:NM_013089.2,RGD:2773	glycogen synthase 2	GO:0030864,GO:0004373,GO:0043265,GO:0005536,GO:0005737,GO:0005829,GO:0005856,GO:0005938,GO:0005977,GO:0005978,GO:0009749	cortical actin cytoskeleton|glycogen (starch) synthase activity|ectoplasm|glucose binding|cytoplasm|cytosol|cytoskeleton|cell cortex|glycogen metabolic process|glycogen biosynthetic process|response to glucose	rno00500,rno04151,rno04152,rno04910,rno04922,rno04931	Starch and sucrose metabolism|PI3K-Akt signaling pathway|AMPK signaling pathway|Insulin signaling pathway|Glucagon signaling pathway|Insulin resistance
Hcn4	439.941	0.400172	2.93431	2.25672	1.17423	0.00334292	0.092114	Up	3.78628	4.41481	2.21561	7.16747	5.71662	11.2055	GeneID:59266,Genbank:NM_021658.1,RGD:71065	hyperpolarization activated cyclic nucleotide-gated potassium channel 4	GO:0005248,GO:0005249,GO:0005267,GO:0005515,GO:0005886,GO:0042802,GO:0005887,GO:0043005,GO:0006812,GO:0043025,GO:0043195,GO:0048471,GO:0086041,GO:0050804,GO:0086046,GO:0055117,GO:0071320,GO:0086091,GO:0098719,GO:0001701,GO:0098855,GO:0002027,GO:0098909,GO:0003254,GO:0005222,GO:0008016,GO:0016323,GO:0030424,GO:0030552,GO:0031226,GO:0034765,GO:0035725,GO:0042391,GO:0071321,GO:0071805,GO:0072718,GO:…	voltage-gated sodium channel activity|voltage-gated potassium channel activity|potassium channel activity|protein binding|plasma membrane|identical protein binding|integral component of plasma membrane|neuron projection|cation transport|neuronal cell body|terminal bouton|perinuclear region of cytoplasm|voltage-gated potassium channel activity involved in SA node cell action potential depolarizati…	rno04024,rno04742	cAMP signaling pathway|Taste transduction
Hist1h1a	16.6191	0.587075	-2.14918	0.417043	-1.26173	0.0316198	0.338058	Down	1.70226	1.71839	1.38283	0.338294	1.16643	0.539023	GeneID:291145,Genbank:NM_001106113.1,RGD:1305706	histone cluster 1, H1a	GO:0005634,GO:0005719,GO:0006334,GO:0007283,GO:0008201,GO:0009986,GO:0031490,GO:0031982,GO:0048260,GO:0000786,GO:0000790,GO:0003677	nucleus|nuclear euchromatin|nucleosome assembly|spermatogenesis|heparin binding|cell surface|chromatin DNA binding|vesicle|positive regulation of receptor-mediated endocytosis|nucleosome|nuclear chromatin|DNA binding
Hist1h2bcl1	14.3391	0.61394	-2.90005	0.291092	-1.78045	0.00373108	0.0963531	Down	1.31015	1.08853	0.837647	0.192866	0.391177	0.384132	GeneID:680403,Genbank:XM_008771769.2,RGD:1591796	histone cluster 1, H2bc-like 1	GO:0046982,GO:0000786,GO:0003677,GO:0006334	protein heterodimerization activity|nucleosome|DNA binding|nucleosome assembly	rno05203,rno05322,rno05034	Viral carcinogenesis|Systemic lupus erythematosus|Alcoholism
Hist1h2bk	22.5588	0.489633	-3.16636	0.341425	-1.55036	0.00154358	0.0567039	Down	3.98891	4.47413	4.99562	1.05697	2.27776	1.35332	GeneID:680312,Genbank:NM_001109400.1,RGD:1593016	histone cluster 1, H2bk	GO:0005615,GO:0005634,GO:0005654,GO:0005829,GO:0006334,GO:0019731,GO:0031640,GO:0046982,GO:0050829,GO:0050830,GO:0061844,GO:0000786,GO:0002227,GO:0003677	extracellular space|nucleus|nucleoplasm|cytosol|nucleosome assembly|antibacterial humoral response|killing of cells of other organism|protein heterodimerization activity|defense response to Gram-negative bacterium|defense response to Gram-positive bacterium|antimicrobial humoral immune response mediated by antimicrobial peptide|nucleosome|innate immune response in mucosa|DNA binding	rno05203,rno05322,rno05034	Viral carcinogenesis|Systemic lupus erythematosus|Alcoholism
Hist1h2bo	13.55	0.627346	-2.13881	0.394536	-1.34177	0.0324513	0.341324	Down	1.79324	2.17899	1.27465	1.06913	0.632461	0.405596	GeneID:291157,Genbank:NM_001106114.1,RGD:1311828	histone cluster 1, H2bo	GO:0005634,GO:0005654,GO:0005829,GO:0006334,GO:0046982,GO:0000786,GO:0003677	nucleus|nucleoplasm|cytosol|nucleosome assembly|protein heterodimerization activity|nucleosome|DNA binding	rno05203,rno05322,rno05034	Viral carcinogenesis|Systemic lupus erythematosus|Alcoholism
Hist1h3a	17.4244	0.669332	-2.60681	0.298371	-1.74482	0.00913898	0.172629	Down	3.05866	3.39499	1.26177	0.474888	1.54109	0.324286	GeneID:679994,Genbank:XM_017600720.1,RGD:1598076	histone cluster 1, H3a	GO:0000788,GO:0005634,GO:0005654,GO:0006334,GO:0006335,GO:0031492,GO:0032991,GO:0045296,GO:0046982,GO:0000228,GO:0051290,GO:0000786,GO:0060968	nuclear nucleosome|nucleus|nucleoplasm|nucleosome assembly|DNA replication-dependent nucleosome assembly|nucleosomal DNA binding|protein-containing complex|cadherin binding|protein heterodimerization activity|nuclear chromosome|protein heterotetramerization|nucleosome|regulation of gene silencing	rno05202,rno05322,rno05034	Transcriptional misregulation in cancers|Systemic lupus erythematosus|Alcoholism
Hjurp	38.0258	0.358982	-3.6168	0.406587	-1.29837	0.00029827	0.0205296	Down	0.548284	0.693986	0.614745	0.238354	0.27625	0.258356	GeneID:316602,Genbank:XM_006245393.3,RGD:1305846	Holliday junction recognition protein	GO:0005575,GO:0005634,GO:0005730,GO:0005739,GO:0005829,GO:0007059,GO:0008150,GO:0034080,GO:0042393,GO:0042802,GO:0043254,GO:0000775,GO:0051101,GO:0000777,GO:0003674	cellular_component|nucleus|nucleolus|mitochondrion|cytosol|chromosome segregation|biological_process|CENP-A containing nucleosome assembly|histone binding|identical protein binding|regulation of protein complex assembly|chromosome, centromeric region|regulation of DNA binding|condensed chromosome kinetochore|molecular_function
Hlf	427.634	0.178222	6.13736	2.13437	1.09381	8.39e-10	4.81e-07	Up	2.98209	2.53242	1.93874	4.92359	4.77321	6.60095	GeneID:690286,Genbank:XM_001073964.4,RGD:1582828	HLF, PAR bZIP transcription factor	TF_bZIP	GO:0001228,GO:0005634,GO:0006366,GO:0007275,GO:0035914,GO:0043565,GO:0045944,GO:0000977,GO:0001077,GO:0048511	transcriptional activator activity, RNA polymerase II transcription regulatory region sequence-specific DNA binding|nucleus|transcription by RNA polymerase II|multicellular organism development|skeletal muscle cell differentiation|sequence-specific DNA binding|positive regulation of transcription by RNA polymerase II|RNA polymerase II regulatory region sequence-specific DNA binding|transcriptiona…
Hpcal4	12.9898	0.800431	2.04152	3.10393	1.6341	0.0411991	0.387059	Up	0.118994	0	0.0878776	0.128989	0.218017	0.305843	GeneID:50872,Genbank:XM_006238829.3,RGD:708491	hippocalcin-like 4	GO:0005622,GO:0007165,GO:0008022,GO:0019904,GO:0005246,GO:0005509	intracellular|signal transduction|protein C-terminus binding|protein domain specific binding|calcium channel regulator activity|calcium ion binding
Hpd	15.476	0.79387	3.68031	7.57732	2.92169	0.00023295	0.0178775	Up	0	0.104451	0.302596	1.55456	0.487965	1.09526	GeneID:29531,Genbank:NM_017233.1,RGD:61974	4-hydroxyphenylpyruvate dioxygenase	GO:0003868,GO:0005783,GO:0005789,GO:0005794,GO:0006559,GO:0006572,GO:0000139,GO:0046872,GO:0055114	4-hydroxyphenylpyruvate dioxygenase activity|endoplasmic reticulum|endoplasmic reticulum membrane|Golgi apparatus|L-phenylalanine catabolic process|tyrosine catabolic process|Golgi membrane|metal ion binding|oxidation-reduction process	rno00350,rno00360,rno00130	Tyrosine metabolism|Phenylalanine metabolism|Ubiquinone and other terpenoid-quinone biosynthesis
Ifit1	113.361	0.315552	-4.78801	0.350901	-1.51086	1.68e-06	0.00038047	Down	6.2527	3.59833	2.5148	1.29135	1.68021	1.4697	GeneID:56824,Genbank:NM_020096.1,RGD:620599	interferon-induced protein with tetratricopeptide repeats 1	GO:0009615,GO:0035457,GO:0035458,GO:0051607,GO:0003723,GO:0005737,GO:0005829	response to virus|cellular response to interferon-alpha|cellular response to interferon-beta|defense response to virus|RNA binding|cytoplasm|cytosol	rno05160,rno05168	Hepatitis C|Herpes simplex infection
Iqgap3	64.4725	0.394712	-2.99864	0.440252	-1.1836	0.00271187	0.0795069	Down	0.832729	0.962912	0.514326	0.1962	0.570956	0.271841	GeneID:310621,Genbank:XM_017590879.1,RGD:1305951	IQ motif containing GTPase activating protein 3	GO:0070856,GO:0005516,GO:0071310,GO:0005737,GO:0005911,GO:0007265,GO:0008361,GO:0010628,GO:0010629,GO:0016328,GO:0017016,GO:0017048,GO:0033601,GO:0000082,GO:0043087,GO:0000187,GO:0070371,GO:0001934	myosin VI light chain binding|calmodulin binding|cellular response to organic substance|cytoplasm|cell-cell junction|Ras protein signal transduction|regulation of cell size|positive regulation of gene expression|negative regulation of gene expression|lateral plasma membrane|Ras GTPase binding|Rho GTPase binding|positive regulation of mammary gland epithelial cell proliferation|G1/S transition of …	rno04810	Regulation of actin cytoskeleton
Irf4	136.252	0.879542	1.99061	3.36551	1.75082	0.0465241	0.410174	Up	0.758277	0.7476	0.443005	5.05755	0.785041	0.892778	GeneID:291100,Genbank:NM_001106108.1,RGD:1308050	interferon regulatory factor 4	IRF	GO:0045944,GO:0043388,GO:0003674,GO:0072540,GO:0043565,GO:0003700,GO:0043966,GO:0005575,GO:0005654,GO:0006366,GO:0006479,GO:0043967,GO:0008150,GO:0045082,GO:0016279,GO:0045086,GO:0018022,GO:0045368,GO:0034122,GO:0000788,GO:0045404,GO:0042832,GO:0000978,GO:0045893,GO:0043011,GO:0001077	positive regulation of transcription by RNA polymerase II|positive regulation of DNA binding|molecular_function|T-helper 17 cell lineage commitment|sequence-specific DNA binding|DNA binding transcription factor activity|histone H3 acetylation|cellular_component|nucleoplasm|transcription by RNA polymerase II|protein methylation|histone H4 acetylation|biological_process|positive regulation of inter…	rno04659	Th17 cell differentiation
Itgax	32.3198	0.463312	2.98843	2.61095	1.38457	0.00280417	0.0814682	Up	0.142916	0.195924	0.174148	0.293489	0.729678	0.344799	GeneID:499271,Genbank:XM_574569.7,RGD:1561123	integrin subunit alpha X	GO:0009986,GO:0034113,GO:0050798,GO:0051607,GO:1903955,GO:0007229,GO:0008305,GO:0009897	cell surface|heterotypic cell-cell adhesion|activated T cell proliferation|defense response to virus|positive regulation of protein targeting to mitochondrion|integrin-mediated signaling pathway|integrin complex|external side of plasma membrane	rno04810,rno04610,rno05152	Regulation of actin cytoskeleton|Complement and coagulation cascades|Tuberculosis
Katnal1	7.01028	1.43545	-2.53513	0.0802663	-3.63906	0.0112405	0.196185	Down	0.472469	0.0245343	0.0133268	0	0.013225	0.0296842	GeneID:288449,Genbank:NM_001006956.1,RGD:1359252	katanin p60 subunit A-like 1	GO:0042802,GO:0008568,GO:0005524,GO:0051013,GO:0005634,GO:0005737,GO:0005813,GO:0005819,GO:0051301,GO:0015630,GO:0005874,GO:0016887,GO:0000922,GO:0030496,GO:0007283,GO:0031122,GO:0008017	identical protein binding|microtubule-severing ATPase activity|ATP binding|microtubule severing|nucleus|cytoplasm|centrosome|spindle|cell division|microtubule cytoskeleton|microtubule|ATPase activity|spindle pole|midbody|spermatogenesis|cytoplasmic microtubule organization|microtubule binding
Kcnj10	177.53	0.266602	-4.15481	0.464039	-1.10768	3.26e-05	0.00454	Down	2.48933	2.54424	3.46092	1.02872	2.01616	0.973478	GeneID:29718,Genbank:XM_017598774.1,RGD:61822	potassium voltage-gated channel subfamily J member 10	GO:0006813,GO:0006954,GO:0007601,GO:0007628,GO:0009637,GO:0010107,GO:0051384,GO:0014003,GO:0051385,GO:0015272,GO:0051930,GO:0016323,GO:0051935,GO:0051938,GO:0055075,GO:0060075,GO:0060081,GO:0071805,GO:0097449,GO:0005102,GO:0005242,GO:0005267,GO:0005515,GO:0005524,GO:0005886,GO:0005887,GO:0005902,GO:0016324,GO:0021554,GO:0022010,GO:0034765,GO:0042391,GO:0098793,GO:0042802,GO:0048169,GO:0051289	potassium ion transport|inflammatory response|visual perception|adult walking behavior|response to blue light|potassium ion import|response to glucocorticoid|oligodendrocyte development|response to mineralocorticoid|ATP-activated inward rectifier potassium channel activity|regulation of sensory perception of pain|basolateral plasma membrane|glutamate reuptake|L-glutamate import|potassium ion home…	rno04971	Gastric acid secretion
Kcnk3	24.1693	0.471643	3.486	3.12563	1.64415	0.0004903	0.0273969	Up	0.346811	0.324165	0.201238	1.15691	0.823768	0.812432	GeneID:29553,Genbank:NM_033376.1,RGD:61997	potassium two pore domain channel subfamily K member 3	GO:0071456,GO:0030322,GO:0005515,GO:0071805,GO:0034220,GO:0005615,GO:0042493,GO:0005886,GO:0090102,GO:0005887,GO:0007420,GO:0008022,GO:0008083,GO:0042803,GO:0010469,GO:0044548,GO:0016021,GO:0046982,GO:0022841,GO:0005216,GO:0051481,GO:0005252,GO:0071294	cellular response to hypoxia|stabilization of membrane potential|protein binding|potassium ion transmembrane transport|ion transmembrane transport|extracellular space|response to drug|plasma membrane|cochlea development|integral component of plasma membrane|brain development|protein C-terminus binding|growth factor activity|protein homodimerization activity|regulation of signaling receptor activi…	rno04925,rno04927,rno04934	Aldosterone synthesis and secretion|Cortisol synthesis and secretion|Cushing's syndrome
Kcnk6	12.1286	1.11843	-2.69272	0.123996	-3.01163	0.00708708	0.145154	Down	0.888284	0.855442	0	0.0267471	0.162748	0.0304413	GeneID:116491,Genbank:NM_053806.2,RGD:621450	potassium channel, two pore domain subfamily K, member 6	GO:0005887,GO:0022841,GO:0030322,GO:0060075,GO:0071805,GO:0003073,GO:0003085,GO:0005267	integral component of plasma membrane|potassium ion leak channel activity|stabilization of membrane potential|regulation of resting membrane potential|potassium ion transmembrane transport|regulation of systemic arterial blood pressure|negative regulation of systemic arterial blood pressure|potassium channel activity
Kctd16	44.7088	0.336017	3.12722	2.07168	1.0508	0.00176465	0.0619778	Up	0.239564	0.231918	0.278014	0.433583	0.620757	0.53217	GeneID:291618,Genbank:XM_017600896.1,RGD:1559856	potassium channel tetramerization domain containing 16	GO:0045211,GO:0008277,GO:0042734,GO:0043235	postsynaptic membrane|regulation of G-protein coupled receptor protein signaling pathway|presynaptic membrane|receptor complex
Kif11	46.2453	0.439882	-2.75061	0.432285	-1.20995	0.00594839	0.13032	Down	0.749554	0.820714	0.511043	0.287281	0.507141	0.121096	GeneID:171304,Genbank:NM_001169112.1,RGD:621258	kinesin family member 11	GO:0072686,GO:0008017,GO:0005634,GO:0005819,GO:0090307,GO:0008574,GO:0005829,GO:0005871,GO:0005874,GO:0016887,GO:0005876,GO:0019901,GO:0044877,GO:0007018,GO:0007051,GO:0000922,GO:0046602,GO:0007059,GO:0003777,GO:0051225,GO:0007100,GO:0005524	mitotic spindle|microtubule binding|nucleus|spindle|mitotic spindle assembly|ATP-dependent microtubule motor activity, plus-end-directed|cytosol|kinesin complex|microtubule|ATPase activity|spindle microtubule|protein kinase binding|protein-containing complex binding|microtubule-based movement|spindle organization|spindle pole|regulation of mitotic centrosome separation|chromosome segregation|micr…
Kif18b	26.8846	0.472355	-3.84481	0.283985	-1.81611	0.00012065	0.0115168	Down	0.652077	0.772031	0.397287	0.143988	0.175224	0.213037	GeneID:303575,Genbank:XM_008768283.2,RGD:1310360	kinesin family member 18B	GO:1990752,GO:0016604,GO:0005874,GO:0000278,GO:0016887,GO:0007018,GO:0003774,GO:0019894,GO:0003777,GO:0035371,GO:0005524,GO:0005634,GO:0007019,GO:0051301,GO:0005737,GO:0051302,GO:0008017,GO:0005829,GO:0000070,GO:0061673,GO:0008574,GO:0000235,GO:1990023,GO:0005871	microtubule end|nuclear body|microtubule|mitotic cell cycle|ATPase activity|microtubule-based movement|motor activity|kinesin binding|microtubule motor activity|microtubule plus-end|ATP binding|nucleus|microtubule depolymerization|cell division|cytoplasm|regulation of cell division|microtubule binding|cytosol|mitotic sister chromatid segregation|mitotic spindle astral microtubule|ATP-dependent mi…
Kif20a	26.3077	0.63015	-2.84535	0.288572	-1.793	0.00443623	0.108783	Down	0.641694	0.924005	0.563548	0.0344663	0.454387	0.137293	GeneID:361308,Genbank:NM_001108426.2,RGD:1307695	kinesin family member 20A	GO:0016887,GO:0003777,GO:0019901,GO:0005524,GO:0030496,GO:0005634,GO:0005654,GO:0005794,GO:0005819,GO:0032154,GO:0005871,GO:0005874,GO:0032465,GO:0007018,GO:0000281,GO:0045171,GO:0008017,GO:0000920,GO:0001578	ATPase activity|microtubule motor activity|protein kinase binding|ATP binding|midbody|nucleus|nucleoplasm|Golgi apparatus|spindle|cleavage furrow|kinesin complex|microtubule|regulation of cytokinesis|microtubule-based movement|mitotic cytokinesis|intercellular bridge|microtubule binding|cell separation after cytokinesis|microtubule bundle formation
Kif23	27.6414	0.450337	-2.49405	0.459086	-1.12316	0.0126293	0.209232	Down	0.457719	0.731453	0.494773	0.27876	0.342209	0.166979	GeneID:315740,Genbank:XM_017595657.1,RGD:1308596	kinesin family member 23	GO:0097149,GO:0008017,GO:0003777,GO:0016887,GO:0005524,GO:0030496,GO:0005634,GO:0005654,GO:0005813,GO:0032467,GO:0005819,GO:0045171,GO:0005871,GO:0051256,GO:0005874,GO:0000281,GO:0072383,GO:0007018,GO:0000915,GO:0072686	centralspindlin complex|microtubule binding|microtubule motor activity|ATPase activity|ATP binding|midbody|nucleus|nucleoplasm|centrosome|positive regulation of cytokinesis|spindle|intercellular bridge|kinesin complex|mitotic spindle midzone assembly|microtubule|mitotic cytokinesis|plus-end-directed vesicle transport along microtubule|microtubule-based movement|actomyosin contractile ring assembl…	rno05206	MicroRNAs in cancer
Kif4b	6.4987	0.952253	-1.99272	0.268394	-1.89758	0.0462919	0.409252	Down	0.0668326	0.0728801	0.203594	0.0221364	0.0224488	0.0503874	GeneID:299255,Genbank:XM_017594497.1,RGD:1564044	kinesin family member 4B
Klb	13.236	0.957462	3.8092	12.5287	3.64716	0.00013942	0.0127035	Up	0.0248025	0.023183	0.0251855	0.665424	0.062483	0.210369	GeneID:289625,Genbank:XM_017599543.1,RGD:1308227	klotho beta		GO:0008284,GO:0008543,GO:0017042,GO:0017134,GO:0046477,GO:0090080,GO:0004565,GO:0005104,GO:0005829	positive regulation of cell proliferation|fibroblast growth factor receptor signaling pathway|glycosylceramidase activity|fibroblast growth factor binding|glycosylceramide catabolic process|positive regulation of MAPKKK cascade by fibroblast growth factor receptor signaling pathway|beta-galactosidase activity|fibroblast growth factor receptor binding|cytosol	rno04714	Thermogenesis
Kynu	55.3327	0.469367	3.82116	3.46661	1.79353	0.00013283	0.0123129	Up	0.42099	0.699556	0.617486	1.46413	0.942726	3.78234	GeneID:116682,Genbank:XM_006234138.2,RGD:71061	kynureninase	GO:0061981,GO:0030429,GO:0005739,GO:0097053,GO:0005829,GO:0006569,GO:0009435,GO:0034341,GO:0019441,GO:0034516,GO:0042803,GO:0019442,GO:0043420,GO:0019805,GO:0005654,GO:0030170,GO:0005737	3-hydroxykynureninase activity|kynureninase activity|mitochondrion|L-kynurenine catabolic process|cytosol|tryptophan catabolic process|NAD biosynthetic process|response to interferon-gamma|tryptophan catabolic process to kynurenine|response to vitamin B6|protein homodimerization activity|tryptophan catabolic process to acetyl-CoA|anthranilate metabolic process|quinolinate biosynthetic process|nuc…	rno00380	Tryptophan metabolism
Lgals12	42.3016	0.482106	6.04725	7.54445	2.91542	1.47e-09	8.15e-07	Up	0.189424	0.0331979	0.13224	0.999939	0.596502	1.12466	GeneID:293710,Genbank:NM_001106333.1,RGD:1306914	galectin 12		GO:0030395,GO:0045598,GO:0050994,GO:0097193,GO:0005634,GO:0005739,GO:0016021	lactose binding|regulation of fat cell differentiation|regulation of lipid catabolic process|intrinsic apoptotic signaling pathway|nucleus|mitochondrion|integral component of membrane
LOC100909464	14.1857	1.19459	-3.07377	0.0784607	-3.67189	0.00211375	0.0677965	Down	2.79576	0.0696854	0.0757047	0.0370405	0.0751268	0.126469	GeneID:100909464,Genbank:XM_003750611.4,RGD:6503701	serine/threonine-protein phosphatase 2A 56 kDa regulatory subunit delta isoform-like
LOC100909505	108.01	1.17174	2.48095	7.50075	2.90703	0.0131034	0.210967	Up	0.294219	0.37501	0.353082	0.624575	6.77863	0.408353	GeneID:100909505,Genbank:XM_003750325.4,RGD:6503308	N-acetylglucosamine-6-sulfatase-like	GO:0046872	metal ion binding
LOC100910288	41.7888	1.3553	2.10469	7.22243	2.85248	0.0353187	0.355782	Up	0.28072	0.181654	0.197345	0.236027	0.174079	4.46895	GeneID:100910288,Genbank:XM_006245699.3,RGD:6499221	meiosis arrest female protein 1-like
LOC100910418	17.5218	0.89667	-2.32398	0.235885	-2.08385	0.0201264	0.267413	Down	0.299758	0.240158	3.13083	0.212756	0.517822	0.145284	GeneID:100910418,Genbank:XM_003751623.4,RGD:6498623	tissue-type plasminogen activator-like	GO:0004252,GO:0005576,GO:0031639	serine-type endopeptidase activity|extracellular region|plasminogen activation
LOC100910575	127.637	0.302578	4.03682	2.33181	1.22145	5.42e-05	0.00629626	Up	2.07447	2.64155	2.19809	4.09277	3.84758	8.60207	GeneID:100910575,Genbank:XM_003749864.4,RGD:6498120	serine-threonine kinase receptor-associated protein-like
LOC100910795	53.2436	0.449281	-2.26307	0.494227	-1.01675	0.0236317	0.29063	Down	0.781646	0.947814	2.81018	0.797685	0.702504	0.788401	GeneID:100910795,Genbank:XM_006256396.3,RGD:6496679	heterogeneous nuclear ribonucleoprotein H3-like
LOC100910854	13.7166	0.600779	2.33566	2.6449	1.40321	0.0195092	0.264025	Up	0.0894774	0.0975739	0.151432	0.266731	0.375689	0.26984	GeneID:100910854,Genbank:XM_006253280.3,RGD:6496333	zinc finger MYND domain-containing protein 19-like
LOC100910957	22.2824	0.588156	-1.98291	0.445575	-1.16626	0.047378	0.41316	Down	0.467783	0.24291	0.897233	0.120508	0.279336	0.333084	GeneID:100910957,Genbank:XM_006254370.1,RGD:6495507	acyl-CoA-binding domain-containing protein 5-like
LOC100911295	64.214	0.318991	3.73867	2.28564	1.1926	0.000185	0.0152929	Up	1.37135	1.9227	1.43348	3.2864	2.84507	4.97186	GeneID:100911295,Genbank:XM_003751029.4,RGD:6494054	non-histone chromosomal protein HMG-14-like	GO:0000785,GO:0031492	chromatin|nucleosomal DNA binding
LOC100911356	10.6714	0.782061	-2.53578	0.25294	-1.98313	0.0112198	0.196185	Down	0.2644	0.716694	0.375876	0.157635	0.15986	0.0299011	GeneID:100911356,Genbank:XM_003751804.4,RGD:6493558	peroxisomal biogenesis factor 19-like	GO:0005777	peroxisome
LOC100911994	10.8492	1.18193	3.72888	21.2187	4.40727	0.00019233	0.0156572	Up	0.0364848	0.0170512	0	0.308155	0.790454	0.0618911	GeneID:100911994,Genbank:XM_003749697.4,RGD:6489220	coiled-coil domain-containing protein 132-like
LOC100912282	46.0895	0.603354	2.96708	3.45863	1.7902	0.00300642	0.0853344	Up	0.420617	0.298795	0.324605	0.534978	0.372989	2.79698	GeneID:100912282,Genbank:XM_003750418.3,RGD:6488185	calcium-binding and coiled-coil domain-containing protein 1-like	GO:0016055,GO:0001047,GO:0003713,GO:0005737	Wnt signaling pathway|core promoter binding|transcription coactivator activity|cytoplasm
LOC100912475	4.49782	1.87931	2.46556	24.822	4.63355	0.0136799	0.215285	Up	0	0.0683279	0	1.88859	0.0736632	0	GeneID:100912475,Genbank:XM_006250360.3,RGD:6486562	consortin-like
LOC100912537	5.68116	1.2679	2.02663	5.93634	2.56957	0.0426998	0.392586	Up	0.0185022	0.0172941	0.0563638	0.47801	0.0559335	0.0209242	GeneID:100912537,Genbank:XM_003749109.4,RGD:6486473	tectonic-3-like
LOC102547059	2.49313	2.35483	-2.01358	0.037379	-4.74163	0.0440538	0.39887	Down	0	0.111218	0	0	0	0	GeneID:102547059,Genbank:XM_008759228.2,RGD:7510295	zinc finger protein 420-like
LOC102547294	11.4491	0.684335	2.40005	3.12193	1.64244	0.0163929	0.237912	Up	0.0135145	0.0157901	0.0274464	0.077216	0.0646875	0.0382089	GeneID:102547294,Genbank:XM_017600333.1,RGD:7549926	mucin-17-like	GO:0005739	mitochondrion
LOC102547431	31.1018	0.420471	2.7483	2.22774	1.15558	0.00599055	0.130886	Up	0.212976	0.180972	0.167113	0.548303	0.282899	0.448865	GeneID:102547431,Genbank:XM_017593687.1,RGD:7604960	uncharacterized LOC102547431
LOC102548506	2.20062	1.80101	2.55923	24.4064	4.60919	0.0104904	0.189028	Up	0	0	0	0.0572512	0.0725741	0.0651584	GeneID:102548506,Genbank:XM_006257115.3,RGD:7634291	retinitis pigmentosa 1-like 1 protein-like
LOC102549173	42.5181	0.496802	-2.88521	0.370262	-1.43338	0.00391147	0.0994108	Down	6.22858	7.7625	5.37604	0.722063	4.60275	1.99577	GeneID:102549173,Genbank:XM_006253979.2,RGD:7709329	histone H3.2-like	GO:0031492,GO:0046982,GO:0000786,GO:0005634,GO:0006334	nucleosomal DNA binding|protein heterodimerization activity|nucleosome|nucleus|nucleosome assembly
LOC102550424	28.2553	0.44661	-2.76032	0.425496	-1.23278	0.00577456	0.128041	Down	1.40471	1.39679	0.758722	0.623658	0.421641	0.506995	GeneID:102550424,Genbank:XM_008762572.2,RGD:7653271	zinc finger protein 120-like
LOC102556339	17.5929	1.6229	-2.10686	0.0934779	-3.41923	0.0351296	0.355494	Down	0.102204	0.0636869	3.14806	0.169261	0.0686599	0.0770551	GeneID:102556339,Genbank:XM_006257127.3,RGD:7527757	transcription initiation factor TFIID subunit 1-like
LOC103689957	53.3602	0.34416	4.60925	3.00282	1.58632	4.04e-06	0.00080012	Up	0.453393	0.466167	0.291583	1.60685	1.12697	0.991303	GeneID:103689957,Genbank:XM_006239733.3,RGD:9197316	F-box only protein 11-like
LOC103689960	9.43586	1.01584	2.04592	4.22319	2.07833	0.0407643	0.384006	Up	0.0500584	0.140369	0.35582	1.34301	0.0504433	0.962389	GeneID:103689960,Genbank:XM_006238777.2,RGD:9379445	protein SZT2-like
LOC103689986	24.7336	1.27676	-2.04703	0.163395	-2.61356	0.0406547	0.383292	Down	0.184618	0.621226	3.93684	0.293517	0.409282	0.0835138	GeneID:103689986,Genbank:XM_008759221.2,RGD:9097256	protein YIF1B	GO:0016021	integral component of membrane
LOC103689992	111.026	1.21333	2.03514	5.53772	2.46929	0.0418366	0.388947	Up	2.21131	2.25482	2.38154	34.5575	1.95821	2.42499	GeneID:103689992,Genbank:NM_001313935.1,RGD:9089855	40S ribosomal protein S9	GO:0015935,GO:0019843,GO:0045903,GO:0003735,GO:0006412	small ribosomal subunit|rRNA binding|positive regulation of translational fidelity|structural constituent of ribosome|translation
LOC103689995	5.57725	1.28918	-2.60259	0.097719	-3.35522	0.0092523	0.17395	Down	0.029453	0.211062	0.0598155	0.0195109	0.00989315	0	GeneID:103689995,Genbank:XM_008765895.1,RGD:9147056	cytoplasmic dynein 2 heavy chain 1-like
LOC103689996	51.9386	0.429422	4.64863	3.98954	1.99622	3.34e-06	0.00068188	Up	0.364848	0.42628	0.351957	1.46827	2.44489	0.742693	GeneID:103689996,Genbank:XM_008772777.2,RGD:9419934	antigen peptide transporter 2	GO:0019885,GO:0042287,GO:0042825,GO:0055085,GO:0005524,GO:0015440,GO:0015833	antigen processing and presentation of endogenous peptide antigen via MHC class I|MHC protein binding|TAP complex|transmembrane transport|ATP binding|peptide-transporting ATPase activity|peptide transport
LOC103690005	49.1335	1.8139	-2.83	0.0284915	-5.13333	0.00465484	0.112103	Down	15.4684	0.258186	0.112195	0.164683	0.111338	0.187428	GeneID:103690005,Genbank:XM_008759264.1,RGD:9365423	tubulin-folding cofactor B
LOC103690006	46.3719	0.337632	-3.91263	0.400249	-1.32103	9.13e-05	0.00926645	Down	0.87791	0.79747	0.791019	0.43003	0.32396	0.251703	GeneID:103690006,Genbank:XM_008763101.2,RGD:9168966	RNA/RNP complex-1-interacting phosphatase	GO:0016607,GO:0016791,GO:0035335,GO:0098507,GO:0098519,GO:0004651,GO:0008138,GO:0016070	nuclear speck|phosphatase activity|peptidyl-tyrosine dephosphorylation|polynucleotide 5' dephosphorylation|nucleotide phosphatase activity, acting on free nucleotides|polynucleotide 5'-phosphatase activity|protein tyrosine/serine/threonine phosphatase activity|RNA metabolic process
LOC103690039	29.0656	0.755045	-4.11773	0.115898	-3.10907	3.83e-05	0.00490898	Down	2.23079	3.90486	0.20593	0.282119	0.286101	0.183476	GeneID:103690039,Genbank:XM_008768431.2,RGD:9430153	signal recognition particle subunit SRP68-like
LOC103690095	20.3053	1.63368	2.50241	17.008	4.08814	0.0123351	0.206491	Up	0.0807317	0.15092	0.0409891	0.0802201	4.43371	0.228249	GeneID:103690095,Genbank:XM_008768670.2,RGD:9131838	protein TFG-like
LOC103690149	17.3772	2.75301	2.40302	98.0562	6.61554	0.0162605	0.237495	Up	0	0.00629085	0	0.280882	0	0.433846	GeneID:103690149,Genbank:XM_008758641.2,RGD:9410822	jouberin-like
LOC103690175	12.2082	0.857231	-2.37203	0.244282	-2.03338	0.0176905	0.249299	Down	0.526394	0.0468592	0.165447	0.049815	0.0505182	0.0850428	GeneID:103690175,Genbank:XM_008773655.2,RGD:9471618	PHD finger protein 6	GO:0046872	metal ion binding
LOC103693257	14.2894	0.608738	2.72928	3.16327	1.66142	0.00634723	0.134644	Up	0.122033	0.0998069	0.0929383	0.227363	0.445772	0.345019	GeneID:103693257,Genbank:XM_017597784.1,RGD:9450399	DNA repair endonuclease XPF-like
LOC103693953	4.56649	1.0938	2.00122	4.55968	2.18893	0.045369	0.404887	Up	0.11291	0.0351792	0.038218	0.299186	0.227557	0.340508	GeneID:103693953,Genbank:XM_017600363.1,RGD:9153014	zinc finger protein 239-like
LOC108348048	7.19735	1.36286	2.74964	13.43	3.74738	0.00596612	0.13053	Up	0.0111658	0	0.0226764	0.02219	0.0337549	0.404077	GeneID:108348048,Genbank:XM_017592278.1	von Willebrand factor A domain-containing protein 5A
LOC108348064	3.52739	1.55741	-2.03745	0.110864	-3.17314	0.0416053	0.388762	Down	0.198508	0.0742182	0.483775	0	0	0.089797	GeneID:108348064,Genbank:XM_017596079.1	gamma-secretase subunit APH-1B-like	GO:0007219,GO:0007220,GO:0016485,GO:0030133,GO:0043085,GO:0070765,GO:0004175,GO:0005783,GO:0005887	Notch signaling pathway|Notch receptor processing|protein processing|transport vesicle|positive regulation of catalytic activity|gamma-secretase complex|endopeptidase activity|endoplasmic reticulum|integral component of plasma membrane
LOC108348072	7.91035	1.24696	2.48616	8.57507	3.10015	0.0129128	0.210967	Up	0.0921075	0.0430466	0.0935297	0.0457619	0.139224	1.82288	GeneID:108348072,Genbank:XM_017601861.1	class II histocompatibility antigen, M alpha chain	GO:0006955,GO:0016021	immune response|integral component of membrane
LOC108348080	30.4359	1.55486	2.65975	17.5761	4.13554	0.00781997	0.155017	Up	0.0888757	0.124608	0.22562	7.37409	0.134338	0.402038	GeneID:108348080,Genbank:XM_017593810.1	probable rRNA-processing protein EBP2	GO:0034399,GO:0042273,GO:0005730,GO:0006364,GO:0030687	nuclear periphery|ribosomal large subunit biogenesis|nucleolus|rRNA processing|preribosome, large subunit precursor
LOC108348122	25.4749	0.833844	-5.52991	0.0409191	-4.61108	3.2e-08	1.12e-05	Down	0.269066	1.35529	0.576799	0.0297068	0.0602521	0	GeneID:108348122,Genbank:XM_017590049.1	CAP-Gly domain-containing linker protein 3	GO:0072321,GO:0008017,GO:1903078,GO:0010828,GO:0018230,GO:0031115,GO:0031901,GO:0032588,GO:0035594,GO:0043065,GO:0044091,GO:0045121,GO:0045444,GO:0001934,GO:0045807,GO:0005802,GO:0055038,GO:0005886	chaperone-mediated protein transport|microtubule binding|positive regulation of protein localization to plasma membrane|positive regulation of glucose transmembrane transport|peptidyl-L-cysteine S-palmitoylation|negative regulation of microtubule polymerization|early endosome membrane|trans-Golgi network membrane|ganglioside binding|positive regulation of apoptotic process|membrane biogenesis|mem…
LOC108348127	21.4025	0.888159	-2.80839	0.177477	-2.49429	0.00497902	0.116893	Down	0.203124	0.379721	3.8777	0.363306	0.122811	0.321599	GeneID:108348127,Genbank:XM_006243992.3	cartilage-associated protein-like
LOC108348142	257.431	1.2497	2.47034	8.49836	3.08718	0.0134984	0.21419	Up	2.88083	2.94675	3.0357	69.62	3.99844	3.7497	GeneID:108348142,Genbank:XM_017595386.1	60S ribosomal protein L8	GO:0002181,GO:0003735	cytoplasmic translation|structural constituent of ribosome
LOC108348144	25.73	3.51421	-2.02999	0.00712054	-7.1338	0.0423577	0.391146	Down	0.0943373	14.3729	0	0	0.0950626	0	GeneID:108348144,Genbank:XM_017602382.1	NADH dehydrogenase [ubiquinone] 1 alpha subcomplex subunit 1	GO:0016021	integral component of membrane
LOC108348180	5.0246	1.14752	2.05617	5.13188	2.35949	0.0397663	0.380627	Up	0.0268891	0.0502667	0.0546087	0.0534375	0.216767	0.425725	GeneID:108348180,Genbank:XM_017599449.1	signal recognition particle subunit SRP72-like	GO:0006614,GO:0008312,GO:0048500	SRP-dependent cotranslational protein targeting to membrane|7S RNA binding|signal recognition particle
LOC108348184	47.2354	1.66893	2.45869	17.1886	4.10338	0.0139446	0.217539	Up	0.107824	0.11758	0.0547443	0.0892836	0.0724351	4.7759	GeneID:108348184,Genbank:XM_017597785.1	pyridoxal-dependent decarboxylase domain-containing protein 1-like
LOC108348241	14.7492	0.591918	-2.82618	0.313629	-1.67287	0.00471066	0.112939	Down	0.892314	0.985694	0.864907	0.282119	0.408716	0.183476	GeneID:108348241,Genbank:XM_017599896.1	PHD finger protein 11-like
LOC108350576	28.1292	0.659683	3.21244	4.34451	2.11919	0.00131611	0.0511738	Up	0.746556	0.29906	0.649786	5.19277	0.69856	1.62826	GeneID:108350576,Genbank:XM_017592352.1	zinc finger protein 120-like
LOC108352087	52.3119	0.322369	-3.14455	0.495272	-1.01371	0.0016634	0.0595916	Down	0.556209	0.693186	0.609622	0.280728	0.409243	0.24961	GeneID:108352087,Genbank:XM_017597639.1	obscurin-like
LOC502684	5.52916	1.08327	2.31588	5.69118	2.50873	0.0205649	0.271216	Up	0.0504322	0	0.0768164	0.20045	0.35574	0.171101	GeneID:502684,Genbank:XM_008762377.2,RGD:1559448	hypothetical protein LOC502684
LOC679711	6.58358	1.13295	2.26152	5.90604	2.56219	0.023727	0.290839	Up	0	0.0698567	0	0.160904	0.0753115	0.197213	GeneID:679711,Genbank:XM_017590496.1,RGD:1584830	similar to RIKEN cDNA 5031410I06
LOC679739	20.4098	0.924109	1.97482	3.54295	1.82495	0.0482884	0.418266	Up	0.591352	0.276369	1.80145	0.48967	0.695215	8.47097	GeneID:679739,Genbank:XM_001053017.5,RGD:1584802	NADH dehydrogenase (ubiquinone) Fe-S protein 6	GO:0005747,GO:0006120	mitochondrial respiratory chain complex I|mitochondrial electron transport, NADH to ubiquinone
LOC684762	31.4348	0.399488	-3.12997	0.420336	-1.25039	0.00174822	0.0619753	Down	3.12464	3.3556	2.36279	1.12303	1.40685	1.27813	GeneID:684762,Genbank:XM_008771677.2,RGD:1586732	similar to CG31613-PA	GO:0005634,GO:0006334,GO:0031492,GO:0046982,GO:0000786	nucleus|nucleosome assembly|nucleosomal DNA binding|protein heterodimerization activity|nucleosome
LOC685275	2.8328	1.81209	-2.13653	0.0683182	-3.87159	0.0326364	0.341975	Down	0.060706	0.028371	0.400682	0.0301606	0	0	GeneID:685275,Genbank:XM_017598624.1,RGD:1596422	similar to paired immunoglobin-like type 2 receptor beta
LOC688442	35.6255	1.52826	-2.16089	0.101363	-3.3024	0.0307037	0.333827	Down	0.301244	0.234644	9.27882	0.199556	0.30356	0.511015	GeneID:688442,Genbank:XM_001066960.6,RGD:1588846	similar to limkain b1
LOC689268	12.2863	1.1522	3.59138	17.6061	4.138	0.00032893	0.0220714	Up	0.0288163	0	0.0292613	0.0286337	0.769504	0.228119	GeneID:689268,Genbank:XM_017600268.1,RGD:1594784	hypothetical protein LOC689268
LOC691153	29.1456	0.431774	2.36327	2.02848	1.0204	0.0181145	0.251735	Up	0.766049	0.591501	0.574953	1.68787	1.44319	0.866325	GeneID:691153,Genbank:NM_001109627.1,RGD:1587434	hypothetical protein LOC691153	GO:0035616,GO:0048663,GO:0048863,GO:0070449,GO:0003682,GO:0006357,GO:0035098	histone H2B conserved C-terminal lysine deubiquitination|neuron fate commitment|stem cell differentiation|elongin complex|chromatin binding|regulation of transcription by RNA polymerase II|ESC/E(Z) complex
LOC691485	144.268	0.231117	5.21327	2.30517	1.20487	1.86e-07	5.83e-05	Up	1.83887	1.53344	1.35468	3.38573	3.03385	4.75042	GeneID:691485,Genbank:XM_006240652.3,RGD:1583888	hypothetical protein LOC691485	GO:0005886,GO:0016021	plasma membrane|integral component of membrane
LRRTM1	47.9427	0.340189	-3.21308	0.468768	-1.09305	0.00131321	0.0511738	Down	0.927155	1.19337	0.864301	0.437985	0.612645	0.378155	GeneID:679668,Genbank:XM_017592881.1,RGD:1585921	leucine rich repeat transmembrane neuronal 1	GO:0050808,GO:0005783,GO:0006469,GO:0051965,GO:0007626,GO:0009986,GO:0016021,GO:0019221,GO:0030054,GO:0060076,GO:0030424,GO:0060291,GO:0030426,GO:0035418,GO:0035640,GO:0002091,GO:0045211,GO:0004860,GO:0046426,GO:0005737	synapse organization|endoplasmic reticulum|negative regulation of protein kinase activity|positive regulation of synapse assembly|locomotory behavior|cell surface|integral component of membrane|cytokine-mediated signaling pathway|cell junction|excitatory synapse|axon|long-term synaptic potentiation|growth cone|protein localization to synapse|exploration behavior|negative regulation of receptor in…
Map3k7	15.6707	0.615186	-1.9881	0.428375	-1.22305	0.0468002	0.411703	Down	0.228997	0.107022	0.0839701	0.0632071	0.0769191	0.0431621	GeneID:313121,Genbank:XM_006237966.3,RGD:1309438	mitogen activated protein kinase kinase kinase 7	GO:0002726,GO:0004672,GO:0004674,GO:0004708,GO:0004709,GO:0007252,GO:0007254,GO:0005515,GO:0008385,GO:0005524,GO:0014069,GO:0016239,GO:0032743,GO:0042802,GO:2001234,GO:0043123,GO:0043276,GO:0000165,GO:0000186,GO:0000187,GO:0000287,GO:0001525,GO:0001841,GO:0005622,GO:0005671,GO:0005886,GO:0006351,GO:0006355,GO:0006468,GO:0043507,GO:0007179,GO:0007250,GO:0043966,GO:0046330,GO:0051403,GO:0060546,GO:…	positive regulation of T cell cytokine production|protein kinase activity|protein serine/threonine kinase activity|MAP kinase kinase activity|MAP kinase kinase kinase activity|I-kappaB phosphorylation|JNK cascade|protein binding|IkappaB kinase complex|ATP binding|postsynaptic density|positive regulation of macroautophagy|positive regulation of interleukin-2 production|identical protein binding|ne…	rno04010,rno04310,rno04064,rno04668,rno04152,rno04140,rno04520,rno04620,rno04621,rno04622,rno04660,rno04657,rno04380,rno05418,rno05162,rno05168,rno05169,rno05145,rno05140	MAPK signaling pathway|Wnt signaling pathway|NF-kappa B signaling pathway|TNF signaling pathway|AMPK signaling pathway|Autophagy - animal|Adherens junction|Toll-like receptor signaling pathway|NOD-like receptor signaling pathway|RIG-I-like receptor signaling pathway|T cell receptor signaling pathway|IL-17 signaling pathway|Osteoclast differentiation|Fluid shear stress and atherosclerosis|Measles|…
Map6d1	26.0144	0.483345	-2.28498	0.465085	-1.10443	0.0223139	0.281992	Down	1.67468	1.42303	0.966216	0.416017	0.997193	0.516518	GeneID:363823,Genbank:NM_001108844.1,RGD:1560102	MAP6 domain containing 1	GO:0005801,GO:0005874,GO:0007026,GO:0008017,GO:0018009,GO:0032418,GO:0048813,GO:0000226,GO:0005516,GO:0005798	cis-Golgi network|microtubule|negative regulation of microtubule depolymerization|microtubule binding|N-terminal peptidyl-L-cysteine N-palmitoylation|lysosome localization|dendrite morphogenesis|microtubule cytoskeleton organization|calmodulin binding|Golgi-associated vesicle
Mas1	24.0605	0.468885	-2.50452	0.443088	-1.17433	0.0122616	0.205722	Down	0.228376	0.200907	0.245543	0.0867668	0.148909	0.0683657	GeneID:25153,Genbank:XM_017588807.1,RGD:3049	MAS1 proto-oncogene, G protein-coupled receptor	GO:0045740,GO:0009986,GO:0001933,GO:0050727,GO:0014823,GO:0004930,GO:0060732,GO:0017046,GO:0070528,GO:0005622,GO:0005886,GO:0005887,GO:0007186,GO:0021766,GO:0071375,GO:0034698,GO:0007250,GO:0038166,GO:0007283,GO:0042277,GO:0008284,GO:0001595,GO:0042493,GO:0043434,GO:0008584	positive regulation of DNA replication|cell surface|negative regulation of protein phosphorylation|regulation of inflammatory response|response to activity|G-protein coupled receptor activity|positive regulation of inositol phosphate biosynthetic process|peptide hormone binding|protein kinase C signaling|intracellular|plasma membrane|integral component of plasma membrane|G-protein coupled recepto…	rno04080,rno04614	Neuroactive ligand-receptor interaction|Renin-angiotensin system
Mgst1	324.072	0.180348	5.73907	2.04915	1.03503	9.52e-09	4.02e-06	Up	13.719	10.9312	11.3045	30.6722	19.5469	25.1798	GeneID:171341,Genbank:NM_134349.3,RGD:70927	microsomal glutathione S-transferase 1	GO:0045177,GO:0006749,GO:0004364,GO:0050220,GO:0010243,GO:0016021,GO:0055114,GO:0004602,GO:0005634,GO:0005739,GO:0032496,GO:0033327,GO:0005741,GO:0070207,GO:0042493,GO:0005778,GO:0071449,GO:0042802,GO:0005783,GO:0001516,GO:0098869,GO:0042803,GO:0005789,GO:0043295	apical part of cell|glutathione metabolic process|glutathione transferase activity|prostaglandin-E synthase activity|response to organonitrogen compound|integral component of membrane|oxidation-reduction process|glutathione peroxidase activity|nucleus|mitochondrion|response to lipopolysaccharide|Leydig cell differentiation|mitochondrial outer membrane|protein homotrimerization|response to drug|pe…	rno00480,rno00980,rno00982,rno00983,rno05200,rno05204,rno05225,rno05418,rno01524	Glutathione metabolism|Metabolism of xenobiotics by cytochrome P450|Drug metabolism - cytochrome P450|Drug metabolism - other enzymes|Pathways in cancer|Chemical carcinogenesis|Hepatocellular carcinoma|Fluid shear stress and atherosclerosis|Platinum drug resistance
Miip	8.24338	1.11094	2.89532	9.29545	3.21652	0.00378778	0.0971914	Up	0.0256502	0.0959012	0	0.815605	0.10339	0.261071	GeneID:298643,Genbank:XM_006239379.2,RGD:1587376	migration and invasion inhibitory protein	GO:0010972,GO:0030336	negative regulation of G2/M transition of mitotic cell cycle|negative regulation of cell migration
Milr1	39.5702	0.399212	3.07096	2.33912	1.22596	0.00213371	0.0681927	Up	0.487311	0.65353	0.365748	1.53688	0.789962	1.29389	GeneID:59105,Genbank:XM_017597497.1,RGD:620488	mast cell immunoglobulin-like receptor 1	GO:0016021,GO:0033004,GO:0042629,GO:0043303,GO:0005622,GO:0005623,GO:0005887	integral component of membrane|negative regulation of mast cell activation|mast cell granule|mast cell degranulation|intracellular|cell|integral component of plasma membrane
Mki67	193.84	0.309508	-4.96145	0.344934	-1.53561	7e-07	0.00018702	Down	1.09372	1.26792	0.713962	0.183484	0.54033	0.361429	GeneID:291234,Genbank:NM_001271366.1,RGD:1305476	marker of proliferation Ki-67	GO:0016604,GO:0003674,GO:0030212,GO:0005575,GO:0031100,GO:0005634,GO:0005730,GO:0005737,GO:0006259,GO:0034605,GO:0007088,GO:0051321,GO:0008022,GO:0051983,GO:0008283,GO:0072574,GO:0000775,GO:1902275,GO:0000793,GO:1990705,GO:0014070	nuclear body|molecular_function|hyaluronan metabolic process|cellular_component|animal organ regeneration|nucleus|nucleolus|cytoplasm|DNA metabolic process|cellular response to heat|regulation of mitotic nuclear division|meiotic cell cycle|protein C-terminus binding|regulation of chromosome segregation|cell proliferation|hepatocyte proliferation|chromosome, centromeric region|regulation of chroma…
Mlph	9.64625	0.71869	1.98454	2.68751	1.42627	0.0471954	0.412972	Up	0.0861257	0.0966023	0.0874556	0.154044	0.260364	0.331159	GeneID:316620,Genbank:XM_006245405.3,RGD:1310733	melanophilin	GO:0030864,GO:0005815,GO:0031489,GO:0006605,GO:0032400,GO:0015629,GO:0016461,GO:0017022,GO:0017137,GO:0035371,GO:0042470,GO:0030050,GO:0043473,GO:0030318,GO:0046872,GO:0030425,GO:0001725,GO:0048471,GO:0030674,GO:0003779,GO:0051010	cortical actin cytoskeleton|microtubule organizing center|myosin V binding|protein targeting|melanosome localization|actin cytoskeleton|unconventional myosin complex|myosin binding|Rab GTPase binding|microtubule plus-end|melanosome|vesicle transport along actin filament|pigmentation|melanocyte differentiation|metal ion binding|dendrite|stress fiber|perinuclear region of cytoplasm|protein binding,…
Mmp9	1.59323	2.07728	-1.97186	0.0584723	-4.0961	0.0486255	0.418266	Down	0.0169712	0.111041	0.0344666	0	0	0	GeneID:81687,Genbank:NM_031055.1,RGD:621320	matrix metallopeptidase 9	GO:0002687,GO:0004175,GO:0004222,GO:0004252,GO:0007507,GO:0005515,GO:0007566,GO:0005576,GO:0005578,GO:0007567,GO:0007568,GO:0007584,GO:0030198,GO:0008233,GO:0030574,GO:0008237,GO:0031012,GO:0031915,GO:0032355,GO:0001501,GO:0042802,GO:0032496,GO:0043065,GO:0032526,GO:0001503,GO:0043066,GO:0032991,GO:0043388,GO:0001666,GO:0001822,GO:0044877,GO:0001934,GO:0045471,GO:0071283,GO:0045742,GO:0001968,GO:…	positive regulation of leukocyte migration|endopeptidase activity|metalloendopeptidase activity|serine-type endopeptidase activity|heart development|protein binding|embryo implantation|extracellular region|proteinaceous extracellular matrix|parturition|aging|response to nutrient|extracellular matrix organization|peptidase activity|collagen catabolic process|metallopeptidase activity|extracellular…	rno04668,rno04657,rno04670,rno04915,rno04926,rno05200,rno05202,rno05206,rno05205,rno05219,rno05215,rno05418,rno05161,rno01522	TNF signaling pathway|IL-17 signaling pathway|Leukocyte transendothelial migration|Estrogen signaling pathway|Relaxin signaling pathway|Pathways in cancer|Transcriptional misregulation in cancers|MicroRNAs in cancer|Proteoglycans in cancer|Bladder cancer|Prostate cancer|Fluid shear stress and atherosclerosis|Hepatitis B|Endocrine resistance
Mmrn1	182.176	0.648867	2.93179	3.73819	1.90234	0.00337016	0.0922719	Up	0.869731	1.04377	0.566967	1.03493	4.41455	4.03146	GeneID:500152,Genbank:XM_001071128.6,RGD:1587248	multimerin 1	GO:0005509,GO:0007596,GO:0031012	calcium ion binding|blood coagulation|extracellular matrix
Mobp	36.1544	0.536183	-2.0007	0.475415	-1.07274	0.045425	0.404937	Down	0.333284	0.323503	1.23657	0.216535	0.297095	0.405904	GeneID:25037,Genbank:XM_008766669.2,RGD:3101	myelin-associated oligodendrocyte basic protein	GO:0017022,GO:0017137,GO:0019911,GO:0030050,GO:0030864,GO:0043209,GO:0048471,GO:0003779,GO:0005739,GO:0007399	myosin binding|Rab GTPase binding|structural constituent of myelin sheath|vesicle transport along actin filament|cortical actin cytoskeleton|myelin sheath|perinuclear region of cytoplasm|actin binding|mitochondrion|nervous system development
Mrgpre	23.5413	0.593252	-1.97698	0.443545	-1.17285	0.0480438	0.417151	Down	1.36456	0.358721	0.368057	0.381349	0.300792	0.265234	GeneID:404660,Genbank:XM_006230872.3,RGD:738045	MAS related GPR family member E	GO:0007186,GO:1903955,GO:0004930,GO:0005887	G-protein coupled receptor signaling pathway|positive regulation of protein targeting to mitochondrion|G-protein coupled receptor activity|integral component of plasma membrane
Ms4a6bl	10.5147	1.15521	2.8561	9.84501	3.29939	0.00428882	0.105815	Up	0.0748841	0.139989	0	0.0744096	0.26411	1.86311	GeneID:293749,Genbank:NM_001006975.1,RGD:1359381	membrane-spanning 4-domains, subfamily A, member 6B-like	GO:0016021	integral component of membrane
Mxd3	5.19997	1.4591	-3.28349	0.0361227	-4.79095	0.00102529	0.0440874	Down	0.511192	0.621156	0.415268	0	0.0515122	0	GeneID:252915,Genbank:NM_145773.1,RGD:628624	Max dimerization protein 3	bHLH	GO:0003677,GO:0006351,GO:0045892,GO:0046983,GO:0090575,GO:0000122,GO:0000977,GO:0001227	DNA binding|transcription, DNA-templated|negative regulation of transcription, DNA-templated|protein dimerization activity|RNA polymerase II transcription factor complex|negative regulation of transcription by RNA polymerase II|RNA polymerase II regulatory region sequence-specific DNA binding|transcriptional repressor activity, RNA polymerase II transcription regulatory region sequence-specific D…
Mybl2	15.2961	0.603625	-2.07892	0.419026	-1.25489	0.0376245	0.368367	Down	0.432637	0.252742	0.192201	0.147777	0.149863	0.0764485	GeneID:296344,Genbank:XM_006235525.3,RGD:1308474	myeloblastosis oncogene-like 2	MYB	GO:0045893,GO:0001077,GO:0045944,GO:0001135,GO:0090307,GO:0005634,GO:0005654,GO:0006357,GO:0006366,GO:1990830,GO:0030154,GO:0031523,GO:0043525,GO:0000278,GO:0043565,GO:0000978,GO:0044212,GO:0000981	positive regulation of transcription, DNA-templated|transcriptional activator activity, RNA polymerase II proximal promoter sequence-specific DNA binding|positive regulation of transcription by RNA polymerase II|transcription factor activity, RNA polymerase II transcription factor recruiting|mitotic spindle assembly|nucleus|nucleoplasm|regulation of transcription by RNA polymerase II|transcriptio…	rno04218,rno05166	Cellular senescence|HTLV-I infection
Mybph	64.6311	0.370324	-3.32182	0.426273	-1.23015	0.00089432	0.0402869	Down	1.61595	2.29295	1.3839	0.464302	0.627808	1.233	GeneID:83708,Genbank:XM_006249888.3,RGD:620287	myosin binding protein H	GO:0007015,GO:0007155,GO:0008307,GO:0030018,GO:0031430,GO:0032982,GO:0045214,GO:0051015,GO:0051371,GO:0071688,GO:0097493,GO:0005859,GO:0005865,GO:0006941	actin filament organization|cell adhesion|structural constituent of muscle|Z disc|M band|myosin filament|sarcomere organization|actin filament binding|muscle alpha-actinin binding|striated muscle myosin thick filament assembly|structural molecule activity conferring elasticity|muscle myosin complex|striated muscle thin filament|striated muscle contraction
Myl3	1.82183	2.01539	2.15405	20.2697	4.34125	0.0312359	0.3371	Up	0	0	0	0.104762	0.424963	0.0596155	GeneID:24585,Genbank:XM_006243917.3,RGD:3142	myosin light chain 3	GO:0005509,GO:0006936,GO:0006942,GO:0007519,GO:0016459,GO:0031672,GO:0031674,GO:0055010,GO:0060048,GO:0002026,GO:0003774,GO:0003785	calcium ion binding|muscle contraction|regulation of striated muscle contraction|skeletal muscle tissue development|myosin complex|A band|I band|ventricular cardiac muscle tissue morphogenesis|cardiac muscle contraction|regulation of the force of heart contraction|motor activity|actin monomer binding	rno04371,rno04260,rno04261,rno05410,rno05414	Apelin signaling pathway|Cardiac muscle contraction|Adrenergic signaling in cardiomyocytes|Hypertrophic cardiomyopathy (HCM)|Dilated cardiomyopathy (DCM)
Mylk2	6.4155	0.977748	-2.17033	0.229723	-2.12203	0.0299822	0.330463	Down	0.147694	0.224332	0.206215	0	0.0744149	0.0626354	GeneID:117558,Genbank:NM_057209.1,RGD:620934	myosin light chain kinase 2	GO:0005737,GO:0006468,GO:0006833,GO:0006936,GO:0006937,GO:0018107,GO:0006941,GO:0030425,GO:0031448,GO:0007274,GO:0032027,GO:0032971,GO:0035914,GO:0055008,GO:0043025,GO:0043195,GO:0004687,GO:0005516,GO:0005524,GO:0005634,GO:0008021,GO:0010628,GO:0014069,GO:0014816,GO:0043197,GO:0018105,GO:0043408,GO:0046777,GO:0048168,GO:0048489,GO:0048769,GO:0051726,GO:0055003	cytoplasm|protein phosphorylation|water transport|muscle contraction|regulation of muscle contraction|peptidyl-threonine phosphorylation|striated muscle contraction|dendrite|positive regulation of fast-twitch skeletal muscle fiber contraction|neuromuscular synaptic transmission|myosin light chain binding|regulation of muscle filament sliding|skeletal muscle cell differentiation|cardiac muscle tis…	rno04371,rno04020,rno04022,rno04510,rno04810,rno04611,rno04921,rno04270,rno04971	Apelin signaling pathway|Calcium signaling pathway|cGMP - PKG signaling pathway|Focal adhesion|Regulation of actin cytoskeleton|Platelet activation|Oxytocin signaling pathway|Vascular smooth muscle contraction|Gastric acid secretion
Ndufa1	24.3676	2.746	-2.20559	0.0150244	-6.05655	0.0274129	0.314932	Down	0.119198	0.111415	17.0664	0	0	0.269602	GeneID:363441,Genbank:NM_001108813.2,RGD:1560955	NADH:ubiquinone oxidoreductase subunit A1	GO:0016021,GO:0031966,GO:0032981,GO:0005739,GO:0005747,GO:0005829	integral component of membrane|mitochondrial membrane|mitochondrial respiratory chain complex I assembly|mitochondrion|mitochondrial respiratory chain complex I|cytosol	rno00190,rno04723,rno04714,rno05010,rno05012,rno05016,rno04932	Oxidative phosphorylation|Retrograde endocannabinoid signaling|Thermogenesis|Alzheimer's disease|Parkinson's disease|Huntington's disease|Non-alcoholic fatty liver disease (NAFLD)
Negr1	100.372	0.25017	-4.36555	0.469069	-1.09213	1.27e-05	0.00203352	Down	3.72658	3.32611	4.46698	1.41994	2.20232	1.90123	GeneID:59318,Genbank:NM_021682.1,RGD:708416	neuronal growth regulator 1	GO:0007626,GO:0007631,GO:0010976,GO:0030425,GO:0031225,GO:0043025,GO:0098609,GO:0005886	locomotory behavior|feeding behavior|positive regulation of neuron projection development|dendrite|anchored component of membrane|neuronal cell body|cell-cell adhesion|plasma membrane	rno04514	Cell adhesion molecules (CAMs)
Nek5	17.5425	0.60493	2.04267	2.35491	1.23567	0.0410851	0.386215	Up	0.147756	0.256486	0.257207	0.419484	0.276513	0.907099	GeneID:685440,Genbank:XM_008771370.1,RGD:1593817	NIMA-related kinase 5	GO:0051155,GO:2001056,GO:0004672,GO:0005524,GO:0006468	positive regulation of striated muscle cell differentiation|positive regulation of cysteine-type endopeptidase activity|protein kinase activity|ATP binding|protein phosphorylation
NEWGENE_1304700	14.8718	0.626829	-2.41997	0.349435	-1.5169	0.015522	0.231129	Down	0.215474	0.159003	0.380023	0.10142	0.114279	0.0513011	GeneID:103690051,Genbank:XM_006251622.3,RGD:9443007	N-deacetylase/N-sulfotransferase (heparan glucosaminyl) 2	GO:0015016,GO:0016021	[heparan sulfate]-glucosamine N-sulfotransferase activity|integral component of membrane	rno00534	Glycosaminoglycan biosynthesis - heparan sulfate / heparin
NEWGENE_1582994	9.1567	1.32362	-3.54728	0.0386	-4.69525	0.00038923	0.0243094	Down	0.0552043	0.601995	0.317655	0	0.0185429	0.0208102	GeneID:103694000,Genbank:XM_008771413.2,RGD:9432541	DCN1, defective in cullin neddylation 1, domain containing 2
Niacr1	15.7039	0.661919	4.0326	6.361	2.66925	5.52e-05	0.00636439	Up	0.187107	0.131167	0.284994	1.67329	0.754181	1.48119	GeneID:353250,Genbank:NM_181476.1,RGD:727952	niacin receptor 1	GO:0005525,GO:0005886,GO:0007186,GO:0016020,GO:0016021,GO:0030054,GO:0033031,GO:0035590,GO:0050995,GO:0001614,GO:0070165,GO:0001781,GO:0070553,GO:0004930	GTP binding|plasma membrane|G-protein coupled receptor signaling pathway|membrane|integral component of membrane|cell junction|positive regulation of neutrophil apoptotic process|purinergic nucleotide receptor signaling pathway|negative regulation of lipid catabolic process|purinergic nucleotide receptor activity|positive regulation of adiponectin secretion|neutrophil apoptotic process|nicotinic …	rno04024	cAMP signaling pathway
Npas2	94.2557	0.285726	-3.86928	0.464724	-1.10555	0.00010916	0.0106742	Down	0.836992	1.27229	1.16756	0.638467	0.579324	0.334641	GeneID:316351,Genbank:XM_008767031.2,RGD:1309681	neuronal PAS domain protein 2	bHLH	GO:0045944,GO:0005654,GO:0046983,GO:0051775,GO:0005667,GO:0005829,GO:0006351,GO:0007623,GO:0051879,GO:0032922,GO:0060548,GO:0042745,GO:2001020,GO:0042752,GO:0045475,GO:0003677,GO:0045739,GO:0003700,GO:0045893,GO:0005634	positive regulation of transcription by RNA polymerase II|nucleoplasm|protein dimerization activity|response to redox state|transcription factor complex|cytosol|transcription, DNA-templated|circadian rhythm|Hsp90 protein binding|circadian regulation of gene expression|negative regulation of cell death|circadian sleep/wake cycle|regulation of response to DNA damage stimulus|regulation of circadian…	rno04710	Circadian rhythm
Nptx1	12.2761	0.66948	-2.54937	0.306349	-1.70675	0.0107917	0.192477	Down	0.194528	0.114837	0.270306	0.0508671	0.0722192	0.0578926	GeneID:266777,Genbank:NM_153735.2,RGD:628894	neuronal pentraxin 1	GO:0005886,GO:0006839,GO:0030133,GO:0035865,GO:0043005,GO:0043653,GO:0046872,GO:0060385,GO:0005737,GO:0071333,GO:0005739	plasma membrane|mitochondrial transport|transport vesicle|cellular response to potassium ion|neuron projection|mitochondrial fragmentation involved in apoptotic process|metal ion binding|axonogenesis involved in innervation|cytoplasm|cellular response to glucose stimulus|mitochondrion
Nr1d1	404.129	0.198849	9.96203	3.94749	1.98094	2.23e-23	1.19e-19	Up	3.63696	3.49236	2.62353	13.409	9.51279	16.5421	GeneID:252917,Genbank:NM_001113422.1,RGD:628827	nuclear receptor subfamily 1, group D, member 1	THR-like	GO:0061178,GO:0061469,GO:0070859,GO:0071222,GO:0000978,GO:0001046,GO:0001076,GO:0001078,GO:0005634,GO:0001133,GO:0005737,GO:0009755,GO:0010498,GO:0005978,GO:0010871,GO:0016604,GO:0000122,GO:0032922,GO:0033993,GO:0019216,GO:0034144,GO:0000790,GO:0035947,GO:0000976,GO:0000977,GO:0043401,GO:0042632,GO:0043565,GO:0044212,GO:0044321,GO:0045892,GO:0045598,GO:0045893,GO:0045944,GO:0060086,GO:0090575,GO:…	regulation of insulin secretion involved in cellular response to glucose stimulus|regulation of type B pancreatic cell proliferation|positive regulation of bile acid biosynthetic process|cellular response to lipopolysaccharide|RNA polymerase II proximal promoter sequence-specific DNA binding|core promoter sequence-specific DNA binding|transcription factor activity, RNA polymerase II transcription…	rno04710	Circadian rhythm
Nr1d2	1828.12	0.128286	9.8216	2.39491	1.25997	9.09e-23	2.92e-19	Up	13.6703	12.2743	9.62991	30.1264	25.5465	31.5657	GeneID:259241,Genbank:NM_147210.2,RGD:628828	nuclear receptor subfamily 1, group D, member 2	THR-like	GO:0001133,GO:0001206,GO:0003677,GO:0003700,GO:0003707,GO:0004879,GO:0009755,GO:0004887,GO:0019216,GO:0005634,GO:0030154,GO:0030374,GO:0030522,GO:0033993,GO:0055088,GO:0042752,GO:0090575,GO:0097009,GO:0098531,GO:2001014,GO:0000122,GO:0000976,GO:0000977,GO:0000980,GO:0001046,GO:0001076,GO:0001078,GO:0005654,GO:0006351,GO:0006355,GO:0043401,GO:0007275,GO:0043565,GO:0008134,GO:0045892,GO:0008270,GO:…	RNA polymerase II transcription factor activity, sequence-specific transcription regulatory region DNA binding|transcriptional repressor activity, RNA polymerase II distal enhancer sequence-specific binding|DNA binding|DNA binding transcription factor activity|steroid hormone receptor activity|nuclear receptor activity|hormone-mediated signaling pathway|thyroid hormone receptor activity|regulatio…
Nrg4	17.3903	0.753871	2.77987	4.27424	2.09567	0.00543802	0.123526	Up	0.171872	0.200811	0.479945	0.298869	0.99586	2.42962	GeneID:690919,Genbank:XM_017595919.1,RGD:1589860	neuregulin 4	GO:0005622,GO:0008150,GO:0016021,GO:0035556,GO:0048513,GO:0003674,GO:0005102,GO:0005615	intracellular|biological_process|integral component of membrane|intracellular signal transduction|animal organ development|molecular_function|signaling receptor binding|extracellular space	rno04012	ErbB signaling pathway
Nrxn1	98.8571	0.232232	4.79867	2.16506	1.11441	1.6e-06	0.00036593	Up	0.613165	0.582224	0.632516	1.35395	1.1573	1.54095	GeneID:60391,Genbank:NM_021767.2,RGD:628659	neurexin 1		GO:0097105,GO:0097109,GO:0097112,GO:0099560,GO:0097114,GO:1900020,GO:1903078,GO:0097116,GO:1905520,GO:2000310,GO:2000311,GO:2000463,GO:0005730,GO:0005783,GO:0005886,GO:0007416,GO:0006904,GO:0007612,GO:0007157,GO:0007623,GO:0009986,GO:0030534,GO:0031175,GO:0031965,GO:0010628,GO:0031982,GO:0032991,GO:0001525,GO:0043025,GO:0033130,GO:0004888,GO:0044295,GO:0033138,GO:0005102,GO:0005105,GO:0045184,GO:…	presynaptic membrane assembly|neuroligin family protein binding|gamma-aminobutyric acid receptor clustering|synaptic membrane adhesion|NMDA glutamate receptor clustering|positive regulation of protein kinase C activity|positive regulation of protein localization to plasma membrane|gephyrin clustering involved in postsynaptic density assembly|positive regulation of presynaptic active zone assembly…	rno04514	Cell adhesion molecules (CAMs)
Nusap1	27.9328	0.429424	-2.33065	0.49971	-1.00084	0.0197718	0.264895	Down	0.73301	0.742242	0.806356	0.263021	0.533466	0.368428	GeneID:311336,Genbank:NM_001107762.1,RGD:1305764	nucleolar and spindle associated protein 1	GO:0005730,GO:0005876,GO:0007076,GO:0008017,GO:0040001,GO:0045840,GO:0000070,GO:0072686,GO:0000281	nucleolus|spindle microtubule|mitotic chromosome condensation|microtubule binding|establishment of mitotic spindle localization|positive regulation of mitotic nuclear division|mitotic sister chromatid segregation|mitotic spindle|mitotic cytokinesis
Olr1366	19.3971	0.558051	2.03562	2.19768	1.13598	0.0417887	0.388921	Up	0.206298	0.144621	0.117835	0.230615	0.259856	0.568676	GeneID:405335,Genbank:XM_017597436.1,RGD:1332862	olfactory receptor 1366	GO:0050911,GO:0004984,GO:0007186,GO:0016021	detection of chemical stimulus involved in sensory perception of smell|olfactory receptor activity|G-protein coupled receptor signaling pathway|integral component of membrane
Olr867	2.45666	1.83393	2.60354	27.3736	4.77471	0.00922668	0.17395	Up	0	0	0	0.417744	0.31773	0.05943	GeneID:298476,Genbank:XM_017593278.1,RGD:1334318	olfactory receptor 867	GO:0007186,GO:0016021,GO:0050911,GO:0004930,GO:0004984,GO:0005886	G-protein coupled receptor signaling pathway|integral component of membrane|detection of chemical stimulus involved in sensory perception of smell|G-protein coupled receptor activity|olfactory receptor activity|plasma membrane	rno04740	Olfactory transduction
Omg	119.575	0.249992	-4.25515	0.478386	-1.06375	2.09e-05	0.00310212	Down	4.05163	4.71451	4.64595	1.58847	2.97182	1.99488	GeneID:450224,Genbank:NM_001005898.3,RGD:1359125	oligodendrocyte-myelin glycoprotein	GO:0031102,GO:0042802,GO:0048683,GO:0005578,GO:0005615,GO:0007409	neuron projection regeneration|identical protein binding|regulation of collateral sprouting of intact axon in response to injury|proteinaceous extracellular matrix|extracellular space|axonogenesis
Oxtr	9.58407	0.880308	-2.50356	0.21705	-2.2039	0.0122951	0.206037	Down	0.196117	0.0821741	0.0412025	0.00671981	0.0340733	0.0305916	GeneID:25342,Genbank:XM_008763182.2,RGD:3239	oxytocin receptor	GO:0005887,GO:0005902,GO:0005913,GO:0007186,GO:0007204,GO:0007507,GO:0032870,GO:0007565,GO:0034059,GO:0034097,GO:0007595,GO:0035176,GO:0042220,GO:0042277,GO:0051968,GO:0042493,GO:0060137,GO:0042711,GO:0060406,GO:0060455,GO:0070371,GO:0070474,GO:0001967,GO:0001975,GO:0001992,GO:0004930,GO:0004990,GO:0005000,GO:0005515,GO:0005622,GO:0007613,GO:0010701,GO:0014070,GO:0016324,GO:0017046,GO:0021537,GO:…	integral component of plasma membrane|microvillus|cell-cell adherens junction|G-protein coupled receptor signaling pathway|positive regulation of cytosolic calcium ion concentration|heart development|cellular response to hormone stimulus|female pregnancy|response to anoxia|response to cytokine|lactation|social behavior|response to cocaine|peptide binding|positive regulation of synaptic transmissi…	rno04020,rno04024,rno04080,rno04921	Calcium signaling pathway|cAMP signaling pathway|Neuroactive ligand-receptor interaction|Oxytocin signaling pathway
P2rx1	103.243	0.336439	-3.46458	0.445773	-1.16562	0.00053107	0.0289207	Down	1.81874	2.34942	4.62744	1.17774	1.70917	1.1093	GeneID:25505,Genbank:NM_012997.3,RGD:3240	purinergic receptor P2X 1	GO:0005261,GO:0005515,GO:0005524,GO:0005639,GO:0005886,GO:0019228,GO:0005887,GO:0019229,GO:0006811,GO:0030168,GO:0006812,GO:0032991,GO:0033198,GO:0034220,GO:0098655,GO:0035249,GO:0098794,GO:0035381,GO:0035590,GO:0001614,GO:0002554,GO:0003056,GO:0004931,GO:0006915,GO:0006919,GO:0006940,GO:0007320,GO:0008144,GO:0008217,GO:0008270,GO:0042310,GO:0009897,GO:0043005,GO:0010033,GO:0043270,GO:0016021,GO:…	cation channel activity|protein binding|ATP binding|integral component of nuclear inner membrane|plasma membrane|neuronal action potential|integral component of plasma membrane|regulation of vasoconstriction|ion transport|platelet activation|cation transport|protein-containing complex|response to ATP|ion transmembrane transport|cation transmembrane transport|synaptic transmission, glutamatergic|p…	rno04020,rno04080,rno04611	Calcium signaling pathway|Neuroactive ligand-receptor interaction|Platelet activation
Padi3	16.3984	0.614685	-2.14297	0.401298	-1.31725	0.0321153	0.340856	Down	0.326939	0.443106	0.381785	0.0812167	0.296507	0.0924338	GeneID:29520,Genbank:NM_017230.2,RGD:3289	peptidyl arginine deiminase 3	GO:0042802,GO:0004668,GO:0005509,GO:0005634,GO:0005737,GO:0018101,GO:0019546,GO:0036414	identical protein binding|protein-arginine deiminase activity|calcium ion binding|nucleus|cytoplasm|protein citrullination|arginine deiminase pathway|histone citrullination
Pah	14.3946	0.639825	2.07513	2.51005	1.32772	0.0379746	0.36991	Up	0.231512	0.0983615	0.192344	0.564657	0.551419	0.214215	GeneID:24616,Genbank:NM_012619.2,RGD:3248	phenylalanine hydroxylase	GO:0005506,GO:0006558,GO:0006559,GO:0006571,GO:0016597,GO:0018126,GO:0042558,GO:0042803,GO:0046146,GO:0048037,GO:0004505,GO:0055114	iron ion binding|L-phenylalanine metabolic process|L-phenylalanine catabolic process|tyrosine biosynthetic process|amino acid binding|protein hydroxylation|pteridine-containing compound metabolic process|protein homodimerization activity|tetrahydrobiopterin metabolic process|cofactor binding|phenylalanine 4-monooxygenase activity|oxidation-reduction process	rno00360,rno00400,rno00790	Phenylalanine metabolism|Phenylalanine, tyrosine and tryptophan biosynthesis|Folate biosynthesis
Parpbp	5.33179	1.22784	-2.66638	0.103387	-3.27387	0.00766741	0.152938	Down	0.0773959	0.0986484	0.0285785	0.0069914	0.0141802	0	GeneID:100310874,Genbank:NM_001166676.1,RGD:2314264	PARP1 binding protein	GO:0005634,GO:0005654,GO:0005737,GO:0006281,GO:2000042,GO:0000785,GO:0003677	nucleus|nucleoplasm|cytoplasm|DNA repair|negative regulation of double-strand break repair via homologous recombination|chromatin|DNA binding
Pbk	13.2769	0.638098	-2.75716	0.295384	-1.75934	0.0058306	0.128795	Down	0.310158	0.483176	0.482919	0.102731	0.187526	0.0935355	GeneID:290326,Genbank:XM_006252103.3,RGD:1309565	PDZ binding kinase	GO:0005524,GO:0005634,GO:0006468,GO:0032435,GO:0032873,GO:0034644,GO:0050728,GO:0000278,GO:0001933,GO:0004674	ATP binding|nucleus|protein phosphorylation|negative regulation of proteasomal ubiquitin-dependent protein catabolic process|negative regulation of stress-activated MAPK cascade|cellular response to UV|negative regulation of inflammatory response|mitotic cell cycle|negative regulation of protein phosphorylation|protein serine/threonine kinase activity
Pcgf1	4.30512	1.63661	-2.75314	0.0440163	-4.50582	0.00590261	0.129849	Down	0.120617	1.12741	0.244959	0	0	0.0682029	GeneID:312480,Genbank:NM_001007000.1,RGD:1549782	polycomb group ring finger 1	GO:0005654,GO:0006351,GO:0006355,GO:0007568,GO:0008022,GO:0031519,GO:0035518,GO:0036353,GO:0046872,GO:0003674,GO:0005575,GO:0005634	nucleoplasm|transcription, DNA-templated|regulation of transcription, DNA-templated|aging|protein C-terminus binding|PcG protein complex|histone H2A monoubiquitination|histone H2A-K119 monoubiquitination|metal ion binding|molecular_function|cellular_component|nucleus	rno04550	Signaling pathways regulating pluripotency of stem cells
Pck1	510.986	0.62436	5.90542	12.8804	3.68711	3.52e-09	1.82e-06	Up	1.0574	0.808655	2.40125	27.0126	9.6479	19.5244	GeneID:362282,Genbank:NM_198780.3,RGD:3267	phosphoenolpyruvate carboxykinase 1	GO:0005525,GO:0005737,GO:0005739,GO:0005829,GO:0006807,GO:0006006,GO:0007568,GO:0014823,GO:0006090,GO:0019003,GO:0019543,GO:0030145,GO:0046327,GO:0031406,GO:0051365,GO:0061402,GO:0070365,GO:0070741,GO:0071300,GO:0000287,GO:0071320,GO:0071332,GO:0004550,GO:0071333,GO:0004611,GO:0004613,GO:0006094,GO:0006107,GO:0006165,GO:0032496,GO:0006475,GO:0032868,GO:0006629,GO:0032869,GO:0033993,GO:0071347,GO:…	GTP binding|cytoplasm|mitochondrion|cytosol|nitrogen compound metabolic process|glucose metabolic process|aging|response to activity|pyruvate metabolic process|GDP binding|propionate catabolic process|manganese ion binding|glycerol biosynthetic process from pyruvate|carboxylic acid binding|cellular response to potassium ion starvation|positive regulation of transcription from RNA polymerase II pr…	rno00010,rno00020,rno00620,rno04068,rno04151,rno04152,rno04910,rno04922,rno04920,rno03320,rno04964,rno04931	Glycolysis / Gluconeogenesis|Citrate cycle (TCA cycle)|Pyruvate metabolism|FoxO signaling pathway|PI3K-Akt signaling pathway|AMPK signaling pathway|Insulin signaling pathway|Glucagon signaling pathway|Adipocytokine signaling pathway|PPAR signaling pathway|Proximal tubule bicarbonate reclamation|Insulin resistance
Pgr	1.62955	2.03153	-2.03012	0.0573424	-4.12425	0.0423442	0.391146	Down	0.0165499	0.0618768	0.084027	0	0	0	GeneID:25154,Genbank:NM_022847.1,RGD:3317	progesterone receptor	ESR-like	GO:0003707,GO:0004879,GO:0005102,GO:0005496,GO:0008284,GO:0010629,GO:0005515,GO:0005634,GO:0014911,GO:0016101,GO:0019899,GO:0030424,GO:0043565,GO:0030425,GO:0043627,GO:0030879,GO:0043679,GO:0032570,GO:0044849,GO:0045892,GO:0045893,GO:0045944,GO:0000978,GO:0071372,GO:0071373,GO:0048286,GO:0001077,GO:1904709,GO:0001542,GO:0001553,GO:0002070,GO:0005737,GO:0005739,GO:0005783,GO:0005829,GO:0005886,GO:…	steroid hormone receptor activity|nuclear receptor activity|signaling receptor binding|steroid binding|positive regulation of cell proliferation|negative regulation of gene expression|protein binding|nucleus|positive regulation of smooth muscle cell migration|diterpenoid metabolic process|enzyme binding|axon|sequence-specific DNA binding|dendrite|response to estrogen|mammary gland development|axo…	rno04114,rno04915,rno04914,rno05224	Oocyte meiosis|Estrogen signaling pathway|Progesterone-mediated oocyte maturation|Breast cancer
Phf21b	43.4977	0.345864	-3.10815	0.474671	-1.075	0.00188261	0.0636755	Down	0.911569	0.639035	0.830358	0.359653	0.459289	0.333525	GeneID:300117,Genbank:NM_001130680.1,RGD:1308739	PHD finger protein 21B	GO:0005634,GO:0006355,GO:0042393,GO:0046872,GO:0000977,GO:0003682,GO:0003712	nucleus|regulation of transcription, DNA-templated|histone binding|metal ion binding|RNA polymerase II regulatory region sequence-specific DNA binding|chromatin binding|transcription cofactor activity
Pla2g2d	76.0424	0.345837	-3.11979	0.473377	-1.07894	0.00180981	0.0625514	Down	2.97679	3.83522	1.49776	1.41234	1.08097	1.54675	GeneID:298579,Genbank:NM_001013428.1,RGD:1309862	phospholipase A2, group IID	GO:0005576,GO:0006644,GO:0008201,GO:0016042,GO:0042130,GO:0043395,GO:0050482,GO:0050868,GO:0102567,GO:0102568,GO:0002361,GO:0004623,GO:0005509	extracellular region|phospholipid metabolic process|heparin binding|lipid catabolic process|negative regulation of T cell proliferation|heparan sulfate proteoglycan binding|arachidonic acid secretion|negative regulation of T cell activation|phospholipase A2 activity (consuming 1,2-dipalmitoylphosphatidylcholine)|phospholipase A2 activity consuming 1,2-dioleoylphosphatidylethanolamine)|CD4-positiv…	rno00564,rno00565,rno00590,rno00591,rno00592,rno04014,rno04270,rno04972,rno04975	Glycerophospholipid metabolism|Ether lipid metabolism|Arachidonic acid metabolism|Linoleic acid metabolism|alpha-Linolenic acid metabolism|Ras signaling pathway|Vascular smooth muscle contraction|Pancreatic secretion|Fat digestion and absorption
Plac8	16.416	0.634872	2.62628	3.17631	1.66735	0.00863231	0.166791	Up	0.971545	0.454053	0.211403	1.1033	2.02796	2.19744	GeneID:360914,Genbank:NM_001108353.1,RGD:1308102	placenta-specific 8	GO:0040015,GO:0042742,GO:0043066,GO:0045944,GO:0050873,GO:0003682,GO:0008284,GO:0009409	negative regulation of multicellular organism growth|defense response to bacterium|negative regulation of apoptotic process|positive regulation of transcription by RNA polymerase II|brown fat cell differentiation|chromatin binding|positive regulation of cell proliferation|response to cold
Plin1	430.954	0.202728	10.48	4.36081	2.1246	1.07e-25	1.71e-21	Up	5.04013	2.87043	3.42784	15.7234	13.9374	20.9173	GeneID:25629,Genbank:XM_008759499.2,RGD:3351	perilipin 1		GO:0005811,GO:0005829,GO:0008150,GO:0016042,GO:0003674,GO:0005783	lipid droplet|cytosol|biological_process|lipid catabolic process|molecular_function|endoplasmic reticulum	rno04371,rno04923,rno03320,rno04714	Apelin signaling pathway|Regulation of lipolysis in adipocyte|PPAR signaling pathway|Thermogenesis
Plin4	353.998	0.607976	2.14707	2.47147	1.30537	0.0317874	0.339172	Up	1.53128	1.10946	2.92584	2.33188	4.45568	7.25481	GeneID:363331,Genbank:XM_006244373.3,RGD:1590867	perilipin 4		GO:0043231,GO:0005811,GO:0005829,GO:0005886	intracellular membrane-bounded organelle|lipid droplet|cytosol|plasma membrane	rno03320	PPAR signaling pathway
Pou2f3	1.91365	1.91842	2.29436	21.1349	4.40155	0.0217699	0.278547	Up	0	0	0	0.0627396	0.0424168	0.14281	GeneID:116544,Genbank:NM_001105745.1,RGD:621691	POU class 2 homeobox 3	Pou	GO:0043922,GO:0001077,GO:0045944,GO:0003677,GO:0005634,GO:0005667,GO:0006357,GO:0006366,GO:0046983,GO:0008544,GO:0030216,GO:0042060,GO:0000978,GO:0043565	negative regulation by host of viral transcription|transcriptional activator activity, RNA polymerase II proximal promoter sequence-specific DNA binding|positive regulation of transcription by RNA polymerase II|DNA binding|nucleus|transcription factor complex|regulation of transcription by RNA polymerase II|transcription by RNA polymerase II|protein dimerization activity|epidermis development|ker…	rno05168	Herpes simplex infection
Prc1	64.0751	0.300825	-3.87002	0.446211	-1.1642	0.00010883	0.0106742	Down	1.29057	1.83236	1.22756	0.584383	0.757252	0.646619	GeneID:308761,Genbank:XM_006229433.3,RGD:1311754	protein regulator of cytokinesis 1	GO:0008017,GO:0008284,GO:0019894,GO:0019901,GO:0030496,GO:0032465,GO:0042802,GO:0070938,GO:0001578,GO:0005634,GO:0005819	microtubule binding|positive regulation of cell proliferation|kinesin binding|protein kinase binding|midbody|regulation of cytokinesis|identical protein binding|contractile ring|microtubule bundle formation|nucleus|spindle
Prom2	2.1578	1.78052	1.97001	11.3739	3.50765	0.0488367	0.41851	Up	0	0	0.008937	0.052472	0.0354751	0.0199063	GeneID:192211,Genbank:XM_017591452.1,RGD:621435	prominin 2		GO:0005929,GO:0007165,GO:0008083,GO:0009986,GO:0043087,GO:0010469,GO:0015485,GO:0044393,GO:0045121,GO:0048550,GO:0060170,GO:0071914,GO:0001934,GO:0004888,GO:0005635,GO:0005886,GO:0005887,GO:0005902,GO:0016021,GO:0016323,GO:0016324,GO:0031346,GO:0031410,GO:2000369,GO:0031528,GO:2001287,GO:0042995	cilium|signal transduction|growth factor activity|cell surface|regulation of GTPase activity|regulation of signaling receptor activity|cholesterol binding|microspike|membrane raft|negative regulation of pinocytosis|ciliary membrane|prominosome|positive regulation of protein phosphorylation|transmembrane signaling receptor activity|nuclear envelope|plasma membrane|integral component of plasma memb…
Ptgis	60.1305	0.297985	3.55281	2.08303	1.05868	0.00038114	0.0240804	Up	1.30466	1.04101	1.38943	2.75089	2.1484	3.05885	GeneID:25527,Genbank:NM_031557.2,RGD:3438	prostaglandin I2 (prostacyclin) synthase	GO:0005615,GO:0005634,GO:0005737,GO:0005783,GO:0020037,GO:0005789,GO:0032088,GO:0005901,GO:0035360,GO:0042981,GO:0045019,GO:0097190,GO:1900119,GO:0045766,GO:0001516,GO:0001666,GO:0004497,GO:0005506,GO:0007566,GO:0008116,GO:0016021,GO:0046697,GO:0016705,GO:0050728,GO:0055114,GO:0071347,GO:0071354,GO:0071456	extracellular space|nucleus|cytoplasm|endoplasmic reticulum|heme binding|endoplasmic reticulum membrane|negative regulation of NF-kappaB transcription factor activity|caveola|positive regulation of peroxisome proliferator activated receptor signaling pathway|regulation of apoptotic process|negative regulation of nitric oxide biosynthetic process|apoptotic signaling pathway|positive regulation of …	rno00590	Arachidonic acid metabolism
Pthlh	19.9506	0.573147	2.68793	2.90911	1.54058	0.00718959	0.146207	Up	1.1955	0.488877	0.606978	1.33641	2.1082	3.37997	GeneID:24695,Genbank:NM_012636.1,RGD:3441	parathyroid hormone-like hormone	GO:0060649,GO:0030855,GO:0007189,GO:0002076,GO:0060659,GO:0032330,GO:0032331,GO:0007492,GO:0005179,GO:0043129,GO:0005575,GO:0005615,GO:0005622,GO:0008284,GO:0005634,GO:0043433,GO:0010468,GO:0005654,GO:0048286,GO:0010469,GO:0005737,GO:0051428,GO:0016485,GO:0005794,GO:0001501,GO:0030282,GO:0005829,GO:0001958,GO:0030819	mammary gland bud elongation|epithelial cell differentiation|adenylate cyclase-activating G-protein coupled receptor signaling pathway|osteoblast development|nipple sheath formation|regulation of chondrocyte differentiation|negative regulation of chondrocyte differentiation|endoderm development|hormone activity|surfactant homeostasis|cellular_component|extracellular space|intracellular|positive r…
Ptprd	168.733	0.219553	6.40528	2.65056	1.4063	1.5e-10	9.26e-08	Up	0.360708	0.2148	0.233354	0.682159	0.694719	0.815851	GeneID:313278,Genbank:XM_017593939.1,RGD:1561090	protein tyrosine phosphatase, receptor type, D	GO:0016021,GO:0030182,GO:0035335,GO:0046426,GO:0050775,GO:0050776,GO:0050839,GO:0051965,GO:0097105,GO:0004725,GO:0005102,GO:0007157	integral component of membrane|neuron differentiation|peptidyl-tyrosine dephosphorylation|negative regulation of JAK-STAT cascade|positive regulation of dendrite morphogenesis|regulation of immune response|cell adhesion molecule binding|positive regulation of synapse assembly|presynaptic membrane assembly|protein tyrosine phosphatase activity|signaling receptor binding|heterophilic cell-cell adhe…
Pycr1	38.3555	0.388202	-2.72628	0.480182	-1.05835	0.00640527	0.135338	Down	2.0069	1.30742	1.42035	0.513654	0.888602	0.928477	GeneID:287877,Genbank:XM_008768473.2,RGD:1307863	pyrroline-5-carboxylate reductase 1	GO:0034599,GO:0042802,GO:0051881,GO:0055114,GO:0055129,GO:1903206,GO:0004735,GO:0005739,GO:0006561	cellular response to oxidative stress|identical protein binding|regulation of mitochondrial membrane potential|oxidation-reduction process|L-proline biosynthetic process|negative regulation of hydrogen peroxide-induced cell death|pyrroline-5-carboxylate reductase activity|mitochondrion|proline biosynthetic process	rno00330	Arginine and proline metabolism
Rab37	11.9272	0.732408	2.37738	3.34317	1.74121	0.0174359	0.246796	Up	0.0285457	0.0889392	0.0386486	0.0850945	0.258887	0.193694	GeneID:100364984,Genbank:XM_017597737.1,RGD:2319982	RAB37, member RAS oncogene family	GO:0005768,GO:0005793,GO:0005886,GO:0006886,GO:0006904,GO:0008021,GO:0009306,GO:0012505,GO:0017157,GO:0030141,GO:0030667,GO:0003924,GO:0032482,GO:0072659,GO:0005525	endosome|endoplasmic reticulum-Golgi intermediate compartment|plasma membrane|intracellular protein transport|vesicle docking involved in exocytosis|synaptic vesicle|protein secretion|endomembrane system|regulation of exocytosis|secretory granule|secretory granule membrane|GTPase activity|Rab protein signal transduction|protein localization to plasma membrane|GTP binding
Rasgrf1	32.0988	0.423395	-2.47939	0.483048	-1.04976	0.0131606	0.211137	Down	0.335883	0.350887	0.601888	0.18651	0.268782	0.178753	GeneID:192213,Genbank:NM_001105753.1,RGD:620395	RAS protein-specific guanine nucleotide-releasing factor 1	GO:0005829,GO:0007264,GO:0008022,GO:0008283,GO:0016323,GO:0016327,GO:0035020,GO:0017016,GO:0019901,GO:0035023,GO:0030426,GO:0035254,GO:0043025,GO:0043547,GO:0090630,GO:0097440,GO:2000310,GO:0046578,GO:0001975,GO:0005088,GO:0005089,GO:0005096,GO:0005515,GO:0005622,GO:0005737,GO:0030971,GO:0031175,GO:0032869,GO:0034976,GO:0046579,GO:0048146,GO:0048167,GO:0048168,GO:0071236	cytosol|small GTPase mediated signal transduction|protein C-terminus binding|cell proliferation|basolateral plasma membrane|apicolateral plasma membrane|regulation of Rac protein signal transduction|Ras GTPase binding|protein kinase binding|regulation of Rho protein signal transduction|growth cone|glutamate receptor binding|neuronal cell body|positive regulation of GTPase activity|activation of G…	rno04014,rno04010,rno04510	Ras signaling pathway|MAPK signaling pathway|Focal adhesion
Rbp7	41.5461	0.448851	3.08156	2.60839	1.38316	0.00205921	0.0668494	Up	1.73547	1.46766	2.51752	3.53106	3.24779	8.50479	GeneID:362662,Genbank:NM_001108693.1,RGD:1562168	retinol binding protein 7	GO:0005501	retinoid binding
Retn	41.9928	0.453315	3.47221	2.9773	1.574	0.0005162	0.0286445	Up	3.02945	0.865222	1.45266	4.43176	4.32472	7.51819	GeneID:246250,Genbank:NM_144741.1,RGD:628781	resistin		GO:2000872,GO:0005615,GO:0005634,GO:0007568,GO:0009612,GO:0010469,GO:0010714,GO:0014911,GO:0032868,GO:0045444,GO:0048661,GO:0005179,GO:0050806,GO:0005576,GO:2000252	positive regulation of progesterone secretion|extracellular space|nucleus|aging|response to mechanical stimulus|regulation of signaling receptor activity|positive regulation of collagen metabolic process|positive regulation of smooth muscle cell migration|response to insulin|fat cell differentiation|positive regulation of smooth muscle cell proliferation|hormone activity|positive regulation of sy…
RGD1306474	16.4098	0.655361	-2.32278	0.34814	-1.52226	0.020191	0.26794	Down	1.84215	0.598909	0.487981	0.318344	0.363192	0.362311	GeneID:362881,Genbank:NM_001108746.1,RGD:1306474	similar to RIKEN cDNA 9530003J23	GO:0050829,GO:0050830,GO:0003796,GO:0005615,GO:0016998	defense response to Gram-negative bacterium|defense response to Gram-positive bacterium|lysozyme activity|extracellular space|cell wall macromolecule catabolic process
RGD1560795	4.47212	1.53829	-2.33397	0.0830239	-3.59033	0.0195971	0.264454	Down	1.02135	0.190932	0.0518562	0	0.0514603	0.0577525	GeneID:297402,Genbank:XM_006236796.2,RGD:1560795	similar to Sepiapterin reductase (SPR)	GO:0004757,GO:0006729,GO:0055114	sepiapterin reductase activity|tetrahydrobiopterin biosynthetic process|oxidation-reduction process
RGD1561931	223.232	0.215396	4.82986	2.0567	1.04033	1.37e-06	0.00032223	Up	0.45085	0.3831	0.451866	0.930894	0.628373	1.14886	GeneID:302396,Genbank:XM_008773350.2,RGD:1561931	similar to KIAA2022 protein	GO:0005634,GO:0005737,GO:0006261,GO:0006351,GO:0006355,GO:0016035,GO:0033629,GO:0042276,GO:2000048,GO:2001223,GO:0001953,GO:0003887	nucleus|cytoplasm|DNA-dependent DNA replication|transcription, DNA-templated|regulation of transcription, DNA-templated|zeta DNA polymerase complex|negative regulation of cell adhesion mediated by integrin|error-prone translesion synthesis|negative regulation of cell-cell adhesion mediated by cadherin|negative regulation of neuron migration|negative regulation of cell-matrix adhesion|DNA-directed…
RGD1566007	1.94248	2.13076	-2.05493	0.0480747	-4.37858	0.0398855	0.380783	Down	0	0.102197	0.111025	0	0	0	GeneID:367332,Genbank:XM_346086.5,RGD:1566007	similar to hypothetical protein 4930509O22
RGD1566251	9.07385	0.730417	-2.05006	0.354192	-1.4974	0.0403586	0.382214	Down	0.091313	0.0853505	0.0860999	0.0388861	0.0197175	0.0368807	GeneID:299668,Genbank:XM_017595180.1,RGD:1566251	similar to hypothetical protein 4930509O22
RGD1624210	25.7036	0.486532	2.20137	2.10094	1.07104	0.0277099	0.316513	Up	0.130987	0.367301	0.315897	0.553166	0.445479	0.759182	GeneID:686977,Genbank:XM_008772766.2,RGD:1624210	similar to butyrophilin-like 7
Rhbg	12.0528	0.643168	2.88627	3.62092	1.85636	0.00389837	0.0992351	Up	0.122247	0.137117	0.124135	0.485889	0.492747	0.442398	GeneID:310625,Genbank:XM_006232631.3,RGD:727813	Rh family, B glycoprotein	GO:0016323,GO:0005887,GO:0008150,GO:0008519,GO:0014731,GO:0030506,GO:0030659,GO:0015695,GO:0046658,GO:0015696,GO:0070634,GO:0003674,GO:0072488,GO:0016020,GO:0005886,GO:0016021	basolateral plasma membrane|integral component of plasma membrane|biological_process|ammonium transmembrane transporter activity|spectrin-associated cytoskeleton|ankyrin binding|cytoplasmic vesicle membrane|organic cation transport|anchored component of plasma membrane|ammonium transport|transepithelial ammonium transport|molecular_function|ammonium transmembrane transport|membrane|plasma membran…
Rims4	3.00729	1.64232	2.44679	16.2055	4.01841	0.0144134	0.219931	Up	0	0	0.00992885	0.0874431	0.0394122	0.0442312	GeneID:266976,Genbank:XM_008762471.2,RGD:628695	regulating synaptic membrane exocytosis 4	GO:0048791,GO:0042391,GO:0050806,GO:0097060,GO:0042734,GO:0044325,GO:0098831,GO:0045202,GO:2000300,GO:0048167,GO:0007269,GO:0048786,GO:0017137,GO:0048788,GO:0030054	calcium ion-regulated exocytosis of neurotransmitter|regulation of membrane potential|positive regulation of synaptic transmission|synaptic membrane|presynaptic membrane|ion channel binding|presynaptic active zone cytoplasmic component|synapse|regulation of synaptic vesicle exocytosis|regulation of synaptic plasticity|neurotransmitter secretion|presynaptic active zone|Rab GTPase binding|cytoskele…
Rrm2	28.0968	0.484374	-2.80292	0.390214	-1.35766	0.00506421	0.117873	Down	0.922168	0.918168	0.590344	0.139441	0.383824	0.453427	GeneID:362720,Genbank:NM_001025740.1,RGD:1598310	ribonucleotide reductase regulatory subunit M2	GO:0009263,GO:0004748,GO:0005635,GO:0005829,GO:0005971,GO:0042803,GO:0051259,GO:0006206,GO:0051290,GO:0006260,GO:0055114,GO:0008199,GO:0000278,GO:0008284,GO:0003674,GO:0009262	deoxyribonucleotide biosynthetic process|ribonucleoside-diphosphate reductase activity, thioredoxin disulfide as acceptor|nuclear envelope|cytosol|ribonucleoside-diphosphate reductase complex|protein homodimerization activity|protein complex oligomerization|pyrimidine nucleobase metabolic process|protein heterotetramerization|DNA replication|oxidation-reduction process|ferric iron binding|mitotic…	rno00230,rno00240,rno00480,rno00983,rno04115	Purine metabolism|Pyrimidine metabolism|Glutathione metabolism|Drug metabolism - other enzymes|p53 signaling pathway
RT1-CE2	57.7301	0.38497	-2.60888	0.498498	-1.00434	0.00908391	0.171994	Down	4.12503	2.46937	4.14166	0.875045	2.19514	2.41113	GeneID:414779,Genbank:NM_001008840.1,RGD:1598235	RT1 class I, locus CE2			rno04514,rno04144,rno04145,rno04218,rno04650,rno04612,rno05203,rno05320,rno05330,rno05332,rno05416,rno04940,rno05166,rno05168,rno05167,rno05169,rno05165	Cell adhesion molecules (CAMs)|Endocytosis|Phagosome|Cellular senescence|Natural killer cell mediated cytotoxicity|Antigen processing and presentation|Viral carcinogenesis|Autoimmune thyroid disease|Allograft rejection|Graft-versus-host disease|Viral myocarditis|Type I diabetes mellitus|HTLV-I infection|Herpes simplex infection|Kaposi's sarcoma-associated herpesvirus infection|Epstein-Barr virus …
RT1-M1-4	2.76612	1.71211	-2.85495	0.033773	-4.88799	0.00430434	0.106035	Down	0.0754605	0.164577	0.178793	0	0	0	GeneID:294213,Genbank:XM_017601570.1,RGD:1359375	RT1 class I, locus M1, gene 4		rno04514,rno04144,rno04145,rno04218,rno04650,rno04612,rno05203,rno05320,rno05330,rno05332,rno05416,rno04940,rno05166,rno05168,rno05167,rno05169,rno05165	Cell adhesion molecules (CAMs)|Endocytosis|Phagosome|Cellular senescence|Natural killer cell mediated cytotoxicity|Antigen processing and presentation|Viral carcinogenesis|Autoimmune thyroid disease|Allograft rejection|Graft-versus-host disease|Viral myocarditis|Type I diabetes mellitus|HTLV-I infection|Herpes simplex infection|Kaposi's sarcoma-associated herpesvirus infection|Epstein-Barr virus …
Rtn4rl2	104.979	0.260483	4.31258	2.17853	1.12335	1.61e-05	0.00250564	Up	0.822817	0.769089	0.422919	1.52417	1.50474	1.47046	GeneID:311169,Genbank:XM_006234465.3,RGD:727797	reticulon 4 receptor-like 2	GO:0038023,GO:0006469,GO:0007166,GO:0009897,GO:0009986,GO:0010977,GO:0043005,GO:0043204,GO:0045121,GO:0019221,GO:0046426,GO:0022038,GO:0004860,GO:0046658,GO:0030424,GO:0005515,GO:0030425,GO:0005737	signaling receptor activity|negative regulation of protein kinase activity|cell surface receptor signaling pathway|external side of plasma membrane|cell surface|negative regulation of neuron projection development|neuron projection|perikaryon|membrane raft|cytokine-mediated signaling pathway|negative regulation of JAK-STAT cascade|corpus callosum development|protein kinase inhibitor activity|anch…
Rundc3a	29.6399	0.465826	-2.33303	0.470809	-1.08679	0.0196467	0.264454	Down	1.19729	0.642113	0.538131	0.273047	0.494466	0.377349	GeneID:303569,Genbank:XM_006247335.3,RGD:735057	RUN domain containing 3A	GO:0030250,GO:0030828,GO:0031284,GO:0035091,GO:0051428,GO:0005737,GO:0005829,GO:0005886	guanylate cyclase activator activity|positive regulation of cGMP biosynthetic process|positive regulation of guanylate cyclase activity|phosphatidylinositol binding|peptide hormone receptor binding|cytoplasm|cytosol|plasma membrane
Scd	2792.14	0.44787	-2.79484	0.419946	-1.25172	0.00519259	0.119993	Down	52.3255	39.5139	33.6476	11.3269	27.7115	14.8117	GeneID:246074,Genbank:XM_006231433.2,RGD:621176	stearoyl-CoA desaturase	GO:0005783,GO:0005789,GO:0006633,GO:0006636,GO:0034435,GO:0043231,GO:0044130,GO:0006641,GO:0046872,GO:0048733,GO:0050830,GO:0050872,GO:0050873,GO:0055114,GO:0070542,GO:0004768,GO:0005506,GO:0005730,GO:0008610,GO:0016021,GO:0016491,GO:0030176,GO:1903699,GO:0032896,GO:1903966,GO:0033561,GO:0034434	endoplasmic reticulum|endoplasmic reticulum membrane|fatty acid biosynthetic process|unsaturated fatty acid biosynthetic process|cholesterol esterification|intracellular membrane-bounded organelle|negative regulation of growth of symbiont in host|triglyceride metabolic process|metal ion binding|sebaceous gland development|defense response to Gram-positive bacterium|white fat cell differentiation|…	rno01040,rno04152,rno03320	Biosynthesis of unsaturated fatty acids|AMPK signaling pathway|PPAR signaling pathway
Scn4b	10.4915	0.716708	2.19021	2.96851	1.56974	0.0285093	0.321545	Up	0.0830089	0.0221682	0.0842906	0.176749	0.167294	0.227982	GeneID:315611,Genbank:NM_001008880.1,RGD:631404	sodium voltage-gated channel beta subunit 4	GO:0060048,GO:0005244,GO:0060307,GO:0005248,GO:0086002,GO:0005886,GO:0006814,GO:0008150,GO:0010765,GO:0014704,GO:0086006,GO:0017080,GO:0086012,GO:0086016,GO:0031226,GO:0086091,GO:0001518,GO:2000649,GO:0035725,GO:0044325,GO:0003674	cardiac muscle contraction|voltage-gated ion channel activity|regulation of ventricular cardiac muscle cell membrane repolarization|voltage-gated sodium channel activity|cardiac muscle cell action potential involved in contraction|plasma membrane|sodium ion transport|biological_process|positive regulation of sodium ion transport|intercalated disc|voltage-gated sodium channel activity involved in …	rno04261	Adrenergic signaling in cardiomyocytes
Sele	23.2176	0.598048	-2.94409	0.295103	-1.76071	0.00323903	0.0903379	Down	0.697499	0.144879	0.550876	0.115513	0.13016	0.17529	GeneID:25544,Genbank:XM_008769608.2,RGD:3654	selectin E		GO:0005887,GO:0005901,GO:0005905,GO:0006954,GO:0033691,GO:0034097,GO:0007155,GO:0043274,GO:0007157,GO:0045121,GO:0046872,GO:0048471,GO:0050900,GO:0050901,GO:0002092,GO:0002687,GO:0003674,GO:0004888,GO:0005575,GO:0005615,GO:0007159,GO:0007165,GO:0007202,GO:0030029,GO:0030863,GO:0070492,GO:0070555	integral component of plasma membrane|caveola|clathrin-coated pit|inflammatory response|sialic acid binding|response to cytokine|cell adhesion|phospholipase binding|heterophilic cell-cell adhesion via plasma membrane cell adhesion molecules|membrane raft|metal ion binding|perinuclear region of cytoplasm|leukocyte migration|leukocyte tethering or rolling|positive regulation of receptor internaliza…	rno04668,rno04514,rno05418,rno04933,rno05144,rno05143	TNF signaling pathway|Cell adhesion molecules (CAMs)|Fluid shear stress and atherosclerosis|AGE-RAGE signaling pathway in diabetic complications|Malaria|African trypanosomiasis
Selenbp1	28.0343	0.785189	3.9096	8.39644	3.06978	9.24e-05	0.00932442	Up	0.216096	0.0577102	0.282128	0.368103	0.653273	3.73558	GeneID:140927,Genbank:NM_080892.1,RGD:620571	selenium binding protein 1	GO:0005829,GO:0008430,GO:0015031,GO:0016020,GO:0018549,GO:0050873,GO:0055114,GO:0001650,GO:0005634,GO:0005730	cytosol|selenium binding|protein transport|membrane|methanethiol oxidase activity|brown fat cell differentiation|oxidation-reduction process|fibrillar center|nucleus|nucleolus
Serpinc1	19.1288	0.673342	2.15104	2.72903	1.44839	0.0314727	0.337463	Up	0.232229	0.620186	0.168439	1.15379	1.40409	0.300147	GeneID:304917,Genbank:NM_001012027.1,RGD:1307404	serpin family C member 1	GO:0004867,GO:0005515,GO:0005615,GO:0007584,GO:0007595,GO:0008201,GO:0010951,GO:0042802,GO:0002020,GO:2000266,GO:0002438	serine-type endopeptidase inhibitor activity|protein binding|extracellular space|response to nutrient|lactation|heparin binding|negative regulation of endopeptidase activity|identical protein binding|protease binding|regulation of blood coagulation, intrinsic pathway|acute inflammatory response to antigenic stimulus	rno04610	Complement and coagulation cascades
Sfrp2	45.8981	0.494704	2.38193	2.26318	1.17835	0.017222	0.246162	Up	0.922473	0.646678	0.598458	0.585623	2.94362	1.4779	GeneID:310552,Genbank:NM_001100700.1,RGD:735163	secreted frizzled-related protein 2	GO:0005178,GO:0005575,GO:0005615,GO:0006915,GO:0007186,GO:0007267,GO:0017147,GO:0007584,GO:0008047,GO:0021915,GO:0008284,GO:0030111,GO:0030178,GO:0030199,GO:0030307,GO:0042813,GO:0030308,GO:0042981,GO:0030336,GO:0043065,GO:0030514,GO:0043154,GO:0043508,GO:0045600,GO:0045669,GO:0001569,GO:0061133,GO:0045766,GO:0001756,GO:0061185,GO:0045892,GO:0001843,GO:0071425,GO:0045944,GO:0001968,GO:0071481,GO:…	integrin binding|cellular_component|extracellular space|apoptotic process|G-protein coupled receptor signaling pathway|cell-cell signaling|Wnt-protein binding|response to nutrient|enzyme activator activity|neural tube development|positive regulation of cell proliferation|regulation of Wnt signaling pathway|negative regulation of Wnt signaling pathway|collagen fibril organization|positive regulati…	rno04310	Wnt signaling pathway
Sfrp4	343.241	0.499782	-2.53642	0.415334	-1.26766	0.0111991	0.196185	Down	10.0997	14.2229	14.7714	2.63536	8.63858	5.30187	GeneID:89803,Genbank:NM_053544.1,RGD:621075	secreted frizzled-related protein 4	GO:0005634,GO:0005737,GO:0007186,GO:0007275,GO:0007565,GO:0017147,GO:0008285,GO:0030154,GO:0030510,GO:0032355,GO:0035567,GO:0060070,GO:0042813,GO:0060349,GO:0043065,GO:0043433,GO:0090090,GO:0002092,GO:0090263,GO:0004930,GO:0005576,GO:0005615,GO:0009986,GO:0010628,GO:0016021,GO:0016055,GO:0043434,GO:0045606,GO:0046329,GO:0046697,GO:0051384,GO:1902174,GO:0055062,GO:2000051,GO:0060056,GO:2000119	nucleus|cytoplasm|G-protein coupled receptor signaling pathway|multicellular organism development|female pregnancy|Wnt-protein binding|negative regulation of cell proliferation|cell differentiation|regulation of BMP signaling pathway|response to estradiol|non-canonical Wnt signaling pathway|canonical Wnt signaling pathway|Wnt-activated receptor activity|bone morphogenesis|positive regulation of a…	rno04310	Wnt signaling pathway
Siglec1	130.604	0.280491	-3.94278	0.464608	-1.10591	8.05e-05	0.00838729	Down	1.5847	1.08105	0.759162	0.444458	0.66322	0.520297	GeneID:311426,Genbank:NM_001107777.1,RGD:1311953	sialic acid binding Ig like lectin 1	GO:2001238,GO:0016021,GO:0030246,GO:0070234	positive regulation of extrinsic apoptotic signaling pathway|integral component of membrane|carbohydrate binding|positive regulation of T cell apoptotic process	rno04514	Cell adhesion molecules (CAMs)
Slc16a10	40.402	0.351832	3.96289	2.62856	1.39427	7.4e-05	0.0079167	Up	0.149819	0.127305	0.179792	0.439841	0.370564	0.415874	GeneID:170566,Genbank:XM_008772975.2,RGD:69197	solute carrier family 16 member 10	GO:0015173,GO:0015349,GO:0015718,GO:0015801,GO:0016021,GO:0016323,GO:0055085,GO:0070327,GO:0005215,GO:0005887,GO:0008028	aromatic amino acid transmembrane transporter activity|thyroid hormone transmembrane transporter activity|monocarboxylic acid transport|aromatic amino acid transport|integral component of membrane|basolateral plasma membrane|transmembrane transport|thyroid hormone transport|transporter activity|integral component of plasma membrane|monocarboxylic acid transmembrane transporter activity	rno04919,rno04974	Thyroid hormone signaling pathway|Protein digestion and absorption
Slc35g2	13.6	0.662929	-2.13873	0.374276	-1.41783	0.0324574	0.341324	Down	0.607487	0.641883	0.321844	0.10498	0.346002	0.14935	GeneID:315957,Genbank:XM_017595679.1,RGD:1306109	solute carrier family 35, member G2	GO:0005794,GO:0005886,GO:0008150,GO:0016021,GO:0022857,GO:0003674,GO:0005575	Golgi apparatus|plasma membrane|biological_process|integral component of membrane|transmembrane transporter activity|molecular_function|cellular_component
Slc38a4	9.45963	0.718962	2.122	2.87914	1.52564	0.033838	0.349652	Up	0.0500461	0.0701673	0.0635235	0.211348	0.201723	0.127344	GeneID:170573,Genbank:XM_008765663.2,RGD:621836	solute carrier family 38, member 4	GO:0006814,GO:0015171,GO:0015293,GO:0003333,GO:0005887	sodium ion transport|amino acid transmembrane transporter activity|symporter activity|amino acid transmembrane transport|integral component of plasma membrane
Slc43a1	115.596	0.227979	6.40624	2.75202	1.46049	1.49e-10	9.26e-08	Up	1.23608	0.984905	1.54324	3.72502	3.45089	3.3916	GeneID:311168,Genbank:NM_001107742.1,RGD:1308229	solute carrier family 43 member 1	GO:0015179,GO:0015804,GO:0015807,GO:1902475,GO:0005887,GO:0015175	L-amino acid transmembrane transporter activity|neutral amino acid transport|L-amino acid transport|L-alpha-amino acid transmembrane transport|integral component of plasma membrane|neutral amino acid transmembrane transporter activity
Slc46a2	27.5056	0.477649	-2.18807	0.484602	-1.04513	0.0286646	0.322593	Down	1.01282	0.524058	0.477499	0.413344	0.218702	0.368164	GeneID:298034,Genbank:XM_008763734.2,RGD:1310485	solute carrier family 46, member 2	GO:0043029,GO:0045580,GO:0048538,GO:0055085,GO:0070233,GO:0005215,GO:0009986,GO:0016021	T cell homeostasis|regulation of T cell differentiation|thymus development|transmembrane transport|negative regulation of T cell apoptotic process|transporter activity|cell surface|integral component of membrane
Slc4a1	3.29955	1.55952	-2.01732	0.112965	-3.14605	0.043662	0.397168	Down	0.0338404	0.0421743	0.125998	0	0.0227338	0	GeneID:24779,Genbank:XM_008767946.2,RGD:3710	solute carrier family 4 (anion exchanger), member 1	GO:0006820,GO:0006821,GO:0007623,GO:0008022,GO:0015108,GO:0008509,GO:0008510,GO:0015301,GO:0009414,GO:0015698,GO:0015701,GO:0030863,GO:0031667,GO:0042102,GO:0042542,GO:0042803,GO:0003779,GO:0005452,GO:0046685,GO:0051259,GO:0005886,GO:0005887,GO:0009986,GO:0010037,GO:0010446,GO:0010447,GO:0014704,GO:0014823,GO:0015106,GO:0016020,GO:0016021,GO:0016323,GO:0019899,GO:0051453,GO:0030018,GO:0098656,GO:…	anion transport|chloride transport|circadian rhythm|protein C-terminus binding|chloride transmembrane transporter activity|anion transmembrane transporter activity|sodium:bicarbonate symporter activity|anion:anion antiporter activity|response to water deprivation|inorganic anion transport|bicarbonate transport|cortical cytoskeleton|response to nutrient levels|positive regulation of T cell prolife…	rno04966	Collecting duct acid secretion
Slc7a10	81.5979	0.411898	4.44451	3.55706	1.83068	8.81e-06	0.00151907	Up	1.20239	0.911824	0.322516	3.38142	1.62313	3.89976	GeneID:114518,Genbank:XM_017588653.1,RGD:621672	solute carrier family 7 member 10	GO:0042941,GO:0015175,GO:0042942,GO:0015179,GO:0015194,GO:0015297,GO:0015804,GO:0043025,GO:0055085,GO:0015825,GO:0097440,GO:0016021,GO:0003333,GO:0005887	D-alanine transport|neutral amino acid transmembrane transporter activity|D-serine transport|L-amino acid transmembrane transporter activity|L-serine transmembrane transporter activity|antiporter activity|neutral amino acid transport|neuronal cell body|transmembrane transport|L-serine transport|apical dendrite|integral component of membrane|amino acid transmembrane transport|integral component of…
Slco5a1	4.21349	1.15882	2.10503	5.42395	2.43934	0.0352888	0.355705	Up	0.00534379	0.00499485	0.0108526	0.0477893	0.0269244	0.0423031	GeneID:312907,Genbank:XM_017593320.1,RGD:1307132	solute carrier organic anion transporter family, member 5A1	GO:0055085,GO:0005887,GO:0015347,GO:0043252	transmembrane transport|integral component of plasma membrane|sodium-independent organic anion transmembrane transporter activity|sodium-independent organic anion transport
Spn	36.1903	0.381275	2.89821	2.15102	1.10502	0.00375294	0.0967618	Up	0.319414	0.189086	0.227043	0.476085	0.504263	0.638166	GeneID:24796,Genbank:NM_001271086.1,RGD:3750	sialophorin		GO:0005604,GO:0005615,GO:0005887,GO:0005902,GO:0007162,GO:0007166,GO:0009897,GO:0042117,GO:0009986,GO:0042130,GO:0016020,GO:0042535,GO:0042742,GO:0045060,GO:0050688,GO:0050776,GO:0050868,GO:0050901,GO:0001562,GO:0001808,GO:0001931,GO:0001934,GO:0002296,GO:0002544,GO:0005515,GO:0016021,GO:0016605,GO:0019904,GO:0030544,GO:0031072,GO:0031295,GO:0032154,GO:0032609,GO:0071594,GO:0097190,GO:0042102,GO:…	basement membrane|extracellular space|integral component of plasma membrane|microvillus|negative regulation of cell adhesion|cell surface receptor signaling pathway|external side of plasma membrane|monocyte activation|cell surface|negative regulation of T cell proliferation|membrane|positive regulation of tumor necrosis factor biosynthetic process|defense response to bacterium|negative thymic T c…	rno04514,rno05169	Cell adhesion molecules (CAMs)|Epstein-Barr virus infection
Sult1d1	40.4854	0.463273	3.41468	2.9937	1.58193	0.00063856	0.0329281	Up	0.704251	0.438844	0.28605	1.79612	0.709666	1.8849	GeneID:60393,Genbank:NM_021769.1,RGD:620491	sulfotransferase family 1D, member 1	GO:0006584,GO:0006629,GO:0008146,GO:0051923,GO:0000103,GO:0004062,GO:0005737	catecholamine metabolic process|lipid metabolic process|sulfotransferase activity|sulfation|sulfate assimilation|aryl sulfotransferase activity|cytoplasm
Syce1	15.9529	0.592823	2.45973	2.74762	1.45818	0.0139042	0.217539	Up	0.210059	0.229066	0.462155	1.148	0.776137	0.593889	GeneID:502372,Genbank:NM_001025058.2,RGD:1559853	synaptonemal complex central element protein 1	GO:0051301,GO:0000795,GO:0000801,GO:0007130	cell division|synaptonemal complex|central element|synaptonemal complex assembly
Tap2	9.00305	1.1884	-2.46836	0.130904	-2.93342	0.0135732	0.214668	Down	0.856152	0.0975911	0.0424084	0.0414988	0	0.0944608	GeneID:24812,Genbank:NM_032056.3,RGD:3818	transporter 2, ATP binding cassette subfamily B member	GO:0005215,GO:0005515,GO:0005524,GO:0005783,GO:0030176,GO:0015031,GO:0042270,GO:0015433,GO:0042287,GO:0042288,GO:0042605,GO:0042626,GO:0046979,GO:0042803,GO:0046980,GO:0042824,GO:0046982,GO:0055085,GO:0065003,GO:0000166,GO:1904680,GO:0001916,GO:0002237,GO:0002250,GO:0002481,GO:0002485,GO:0002489,GO:0002591,GO:0015440,GO:0015833,GO:0016021,GO:0016607,GO:0019885,GO:0042825,GO:0023029,GO:0043231,GO:…	transporter activity|protein binding|ATP binding|endoplasmic reticulum|integral component of endoplasmic reticulum membrane|protein transport|protection from natural killer cell mediated cytotoxicity|peptide antigen-transporting ATPase activity|MHC protein binding|MHC class I protein binding|peptide antigen binding|ATPase activity, coupled to transmembrane movement of substances|TAP2 binding|prot…	rno02010,rno04145,rno04612,rno05340,rno05168	ABC transporters|Phagosome|Antigen processing and presentation|Primary immunodeficiency|Herpes simplex infection
Tfpi2	100.536	0.317724	-3.37838	0.4752	-1.07339	0.00072915	0.0351014	Down	4.01658	3.59006	2.67658	0.922948	2.42848	1.6466	GeneID:286926,Genbank:XM_017592497.1,RGD:628629	tissue factor pathway inhibitor 2	GO:0071498,GO:0004867,GO:0007596,GO:0010951	cellular response to fluid shear stress|serine-type endopeptidase inhibitor activity|blood coagulation|negative regulation of endopeptidase activity
Thegl	1.62435	2.03258	-2.02714	0.0574985	-4.12033	0.0426477	0.392586	Down	0.0709909	0.0530843	0.0144174	0	0	0	GeneID:498350,Genbank:NM_001017498.1,RGD:1562571	theg spermatid protein-like
Tma7	32.7359	0.67935	-2.92531	0.252209	-1.98731	0.00344119	0.0924775	Down	0.562358	5.65061	1.14208	0.74506	0.472235	0.68897	GeneID:679747,Genbank:NM_001126048.2,RGD:1584795	translation machinery associated 7 homolog
Tmco3	14.8365	0.919558	2.09178	3.79346	1.92351	0.0364582	0.36248	Up	0.164255	0.076765	0.0138993	0.802472	0.0965524	0.0928784	GeneID:306607,Genbank:NM_001135857.1,RGD:1306586	transmembrane and coiled-coil domains 3	GO:0022890,GO:1902600,GO:0015299,GO:0016020,GO:0016021	inorganic cation transmembrane transporter activity|proton transmembrane transport|solute:proton antiporter activity|membrane|integral component of membrane
Tmem40	14.7481	0.605545	-3.06725	0.275982	-1.85735	0.00216041	0.0686068	Down	2.32916	2.02156	1.43597	0.578599	0.67059	0.376292	GeneID:680858,Genbank:NM_001191573.1,RGD:1587025	transmembrane protein 40	GO:0016021	integral component of membrane
Tmprss13	129.173	0.329379	-6.56505	0.223385	-2.16239	5.2e-11	3.79e-08	Down	3.25527	3.31519	3.71667	0.321855	1.25663	0.769246	GeneID:300682,Genbank:NM_001127528.1,RGD:1310872	transmembrane protease, serine 13	GO:0006898,GO:0016021,GO:0061436,GO:0004252,GO:0005044,GO:0006508	receptor-mediated endocytosis|integral component of membrane|establishment of skin barrier|serine-type endopeptidase activity|scavenger receptor activity|proteolysis	rno05164	Influenza A
Top2a	86.3805	0.347016	-4.02167	0.380092	-1.39558	5.78e-05	0.00654365	Down	1.10106	1.81057	0.921369	0.283652	0.667772	0.54189	GeneID:360243,Genbank:NM_022183.2,RGD:62048	topoisomerase (DNA) II alpha	GO:0002244,GO:0003677,GO:0003682,GO:0005634,GO:0005654,GO:0003916,GO:0005730,GO:0008022,GO:0005814,GO:0008094,GO:0006265,GO:0008144,GO:0008301,GO:0000228,GO:0040016,GO:0009330,GO:0042493,GO:0000287,GO:0042752,GO:0000712,GO:0042803,GO:0000793,GO:0046982,GO:0042826,GO:0000819,GO:0048511,GO:0043065,GO:0071107,GO:1905463,GO:0003918,GO:0005080,GO:0005524,GO:0006266,GO:0006974,GO:0007059,GO:0010212,GO:…	hematopoietic progenitor cell differentiation|DNA binding|chromatin binding|nucleus|nucleoplasm|DNA topoisomerase activity|nucleolus|protein C-terminus binding|centriole|DNA-dependent ATPase activity|DNA topological change|drug binding|DNA binding, bending|nuclear chromosome|embryonic cleavage|DNA topoisomerase complex (ATP-hydrolyzing)|response to drug|magnesium ion binding|regulation of circadi…	rno01524	Platinum drug resistance
Trib3	3.51297	1.60668	3.29043	39.034	5.28666	0.00100035	0.0433584	Up	0	0	0	0.351769	0.21404	0.200176	GeneID:246273,Genbank:NM_144755.2,RGD:708432	tribbles pseudokinase 3	GO:0005730,GO:0006351,GO:0006468,GO:0006469,GO:0010827,GO:0012501,GO:0034976,GO:0016301,GO:0043405,GO:0019899,GO:0045599,GO:0045717,GO:0045892,GO:0051443,GO:0055106,GO:0000122,GO:0003714,GO:0004860,GO:0005524,GO:0005634,GO:0019901,GO:0031434,GO:0031625,GO:0031965,GO:0032092,GO:0070059,GO:0032436,GO:0032869	nucleolus|transcription, DNA-templated|protein phosphorylation|negative regulation of protein kinase activity|regulation of glucose transmembrane transport|programmed cell death|response to endoplasmic reticulum stress|kinase activity|regulation of MAP kinase activity|enzyme binding|negative regulation of fat cell differentiation|negative regulation of fatty acid biosynthetic process|negative reg…	rno04931	Insulin resistance
Troap	12.2915	0.660679	-2.11338	0.379912	-1.39626	0.0345686	0.353978	Down	0.353179	0.536441	0.291389	0.0877353	0.222434	0.149779	GeneID:300219,Genbank:XM_006257348.3,RGD:1306870	trophinin associated protein
Trpc4	17.7273	0.567512	-2.84326	0.326786	-1.61358	0.00446553	0.109167	Down	0.24899	0.290915	0.294974	0.0618531	0.156815	0.0586632	GeneID:84494,Genbank:XM_008761008.2,RGD:621276	transient receptor potential cation channel, subfamily C, member 4	GO:0005911,GO:0006816,GO:0006828,GO:0008013,GO:0009986,GO:0045121,GO:0014051,GO:0045296,GO:0015279,GO:0048709,GO:0051480,GO:0051924,GO:0070509,GO:0070588,GO:0005262,GO:0005737,GO:0005886,GO:0005887,GO:0005901,GO:0016021,GO:0016323,GO:0030863,GO:0032991,GO:0070679,GO:0034704	cell-cell junction|calcium ion transport|manganese ion transport|beta-catenin binding|cell surface|membrane raft|gamma-aminobutyric acid secretion|cadherin binding|store-operated calcium channel activity|oligodendrocyte differentiation|regulation of cytosolic calcium ion concentration|regulation of calcium ion transport|calcium ion import|calcium ion transmembrane transport|calcium channel activi…	rno04360	Axon guidance
Tshr	57.5928	0.378703	4.81442	3.53873	1.82323	1.48e-06	0.00034312	Up	0.291185	0.0862983	0.16587	0.613965	0.608318	0.738921	GeneID:25360,Genbank:XM_008764742.2,RGD:3911	thyroid stimulating hormone receptor	GO:1905229,GO:0043235,GO:0016323,GO:0004996,GO:0044877,GO:0005622,GO:0030819,GO:0005886,GO:0045121,GO:0005887,GO:0007166,GO:0007189,GO:0045762,GO:0038023,GO:0007190,GO:0007399,GO:1904588,GO:0038194,GO:0008284,GO:0008528,GO:0009755	cellular response to thyrotropin-releasing hormone|receptor complex|basolateral plasma membrane|thyroid-stimulating hormone receptor activity|protein-containing complex binding|intracellular|positive regulation of cAMP biosynthetic process|plasma membrane|membrane raft|integral component of plasma membrane|cell surface receptor signaling pathway|adenylate cyclase-activating G-protein coupled rece…	rno04024,rno04080,rno04923,rno04918,rno05320	cAMP signaling pathway|Neuroactive ligand-receptor interaction|Regulation of lipolysis in adipocyte|Thyroid hormone synthesis|Autoimmune thyroid disease
Ucma	23.2519	0.50583	-2.05017	0.487327	-1.03704	0.0403474	0.382214	Down	1.32023	1.30454	0.91928	0.299855	0.912261	0.554562	GeneID:291312,Genbank:XM_017600493.1,RGD:1308977	upper zone of growth plate and cartilage matrix associated	GO:0045668,GO:0048471,GO:0005578,GO:0005615,GO:0016235	negative regulation of osteoblast differentiation|perinuclear region of cytoplasm|proteinaceous extracellular matrix|extracellular space|aggresome
Uroc1	4.90414	1.1429	2.05583	5.09683	2.3496	0.0397992	0.380627	Up	0.0127412	0.0357278	0.012938	0.164586	0.128392	0.0288182	GeneID:685999,Genbank:XM_001066120.6,RGD:1587777	urocanate hydratase 1	GO:0005829,GO:0006548,GO:0016153	cytosol|histidine catabolic process|urocanate hydratase activity	rno00340	Histidine metabolism
Vpreb3	2.7208	1.6789	2.29927	14.5227	3.86023	0.0214896	0.27678	Up	0	0	0.0275529	0.0808861	0.191398	0.153429	GeneID:365550,Genbank:NM_001108930.1,RGD:1306807	pre-B lymphocyte 3	GO:0002377,GO:0005615,GO:0006955	immunoglobulin production|extracellular space|immune response
Vwce	21.8084	0.517589	2.23437	2.22914	1.15649	0.0254587	0.301983	Up	0.215571	0.13433	0.383074	0.678315	0.416354	0.568842	GeneID:309209,Genbank:NM_001271311.1,RGD:1309910	von Willebrand factor C and EGF domains	GO:0005737,GO:0098586	cytoplasm|cellular response to virus
Xrcc3	10.8244	0.671053	2.13878	2.70426	1.43523	0.0324538	0.341324	Up	0.0457763	0.0570497	0.0309888	0.151621	0.107633	0.112165	GeneID:102551085,Genbank:XM_006240650.3,RGD:1306849	X-ray repair cross complementing 3	GO:0003697,GO:0004520,GO:0005524,GO:0005575,GO:0005634,GO:0005654,GO:0010212,GO:0010824,GO:0005657,GO:0033063,GO:0033065,GO:0036297,GO:0042148,GO:0048471,GO:0071140,GO:0090267,GO:0090656,GO:0000150,GO:0000400,GO:0000707,GO:0000722,GO:0000724,GO:0000730,GO:0003674,GO:0003690,GO:0005737,GO:0005739,GO:0005829,GO:0006281,GO:0006312,GO:0007131,GO:0090737,GO:0008094,GO:0008821,GO:0010033	single-stranded DNA binding|endodeoxyribonuclease activity|ATP binding|cellular_component|nucleus|nucleoplasm|response to ionizing radiation|regulation of centrosome duplication|replication fork|Rad51B-Rad51C-Rad51D-XRCC2 complex|Rad51C-XRCC3 complex|interstrand cross-link repair|strand invasion|perinuclear region of cytoplasm|resolution of mitotic recombination intermediates|positive regulation …	rno03440	Homologous recombination
Zim1	65.6864	0.392967	4.13681	3.08577	1.62563	3.52e-05	0.0046328	Up	0.34621	0.234612	0.254878	0.645029	0.540751	1.45845	GeneID:308322,Genbank:XM_017589105.1,RGD:1310930	zinc finger, imprinted 1	zf-C2H2	GO:0005634,GO:0006355,GO:0046872,GO:0003676,GO:0003700,GO:0005622	nucleus|regulation of transcription, DNA-templated|metal ion binding|nucleic acid binding|DNA binding transcription factor activity|intracellular

## Sheet: P-vs-con-diff-pval-0.05-FC-2.ge
gene_id	BaseMean	lfcSE	stat	FoldChange	log2FoldChange	pValue	qValue	Regulation	Expression_con1	Expression_con2	Expression_con3	Expression_P1	Expression_P2	Expression_P3	Dbxref	product	Tf_Family	GO_id	GO_term	pathway	pathway_description
Ackr2	31.3509	0.507349	3.21502	3.09757	1.63114	0.00130434	0.0511435	Up	0.187033	0.26223	0.162789	0.278771	0.67311	0.997144	GeneID:140473,Genbank:XM_017595421.1,RGD:620323	atypical chemokine receptor 2		GO:0043231,GO:0006954,GO:0005654,GO:0055037,GO:0007165,GO:0070098,GO:0007186,GO:0005769,GO:0005829,GO:0005884,GO:0016493,GO:0005886,GO:0019957,GO:0005887,GO:0005044,GO:0031965,GO:0006898,GO:0006935	intracellular membrane-bounded organelle|inflammatory response|nucleoplasm|recycling endosome|signal transduction|chemokine-mediated signaling pathway|G-protein coupled receptor signaling pathway|early endosome|cytosol|actin filament|C-C chemokine receptor activity|plasma membrane|C-C chemokine binding|integral component of plasma membrane|scavenger receptor activity|nuclear membrane|receptor-med…
Acsm5	36.0269	0.406562	4.27596	3.33674	1.73844	1.90319e-05	0.00285248	Up	0.253718	0.276677	0.171757	0.574252	0.937454	0.892673	GeneID:361637,Genbank:XM_017589392.1,RGD:1309578	acyl-CoA synthetase medium-chain family member 5		GO:0004321,GO:0005524,GO:0005525,GO:0005575,GO:0005759,GO:0006633,GO:0006637,GO:0008150,GO:0015645,GO:0046872,GO:0047760,GO:0003674,GO:0003824,GO:0003996	fatty-acyl-CoA synthase activity|ATP binding|GTP binding|cellular_component|mitochondrial matrix|fatty acid biosynthetic process|acyl-CoA metabolic process|biological_process|fatty acid ligase activity|metal ion binding|butyrate-CoA ligase activity|molecular_function|catalytic activity|acyl-CoA ligase activity	rno00650	Butanoate metabolism
Acvr1c	65.593	0.36342	8.3209	8.13407	3.02398	8.72979e-17	1.75e-13	Up	0.400151	0.398957	0.352153	3.97615	2.12367	3.49958	GeneID:245921,Genbank:NM_139090.1,RGD:621789	activin A receptor type 1C		GO:0005886,GO:0006468,GO:0007181,GO:0007368,GO:0009749,GO:0023014,GO:0030154,GO:0009986,GO:0014070,GO:0030262,GO:0030901,GO:0046676,GO:0032868,GO:0046872,GO:0048179,GO:0033993,GO:0048185,GO:0001541,GO:0070700,GO:0001701,GO:1901164,GO:0002021,GO:0004674,GO:0004702,GO:0005524,GO:0005737,GO:0016361,GO:0019838,GO:0019915,GO:0038092,GO:0021549,GO:0038100,GO:0021766,GO:0042493,GO:0042981,GO:0043280,GO:…	plasma membrane|protein phosphorylation|transforming growth factor beta receptor complex assembly|determination of left/right symmetry|response to glucose|signal transduction by protein phosphorylation|cell differentiation|cell surface|response to organic cyclic compound|apoptotic nuclear changes|midbrain development|negative regulation of insulin secretion|response to insulin|metal ion binding|a…	rno04350,rno04550	TGF-beta signaling pathway|Signaling pathways regulating pluripotency of stem cells
Adgrg2	78.4097	0.350005	3.17558	2.16065	1.11147	0.00149539	0.0559147	Up	0.406859	0.380292	0.773315	1.51346	0.714849	1.21518	GeneID:266735,Genbank:XM_017601927.1,RGD:628618	adhesion G protein-coupled receptor G2		GO:0005886,GO:0007166,GO:0007186,GO:0016021,GO:0016324,GO:0004930,GO:0005829	plasma membrane|cell surface receptor signaling pathway|G-protein coupled receptor signaling pathway|integral component of membrane|apical plasma membrane|G-protein coupled receptor activity|cytosol
Adipoq	615.279	0.368504	4.60385	3.24122	1.69654	4.14744e-06	0.000801355	Up	14.036	6.52791	9.16742	37.6774	24.4773	36.4856	GeneID:246253,Genbank:NM_144744.3,RGD:628748	adiponectin, C1Q and collagen domain containing		GO:0050805,GO:0050873,GO:0051260,GO:0071944,GO:0051384,GO:0072659,GO:0051899,GO:0060081,GO:0090317,GO:1900121,GO:2000584,GO:1904706,GO:2000590,GO:1904753,GO:0005615,GO:0005783,GO:0006006,GO:0006635,GO:0010739,GO:0007584,GO:0010745,GO:0007623,GO:0010804,GO:0010875,GO:0031953,GO:0032270,GO:0010906,GO:0032720,GO:0032757,GO:0001666,GO:0034612,GO:0032869,GO:0001934,GO:0035690,GO:0005102,GO:0042493,GO:…	negative regulation of synaptic transmission|brown fat cell differentiation|protein homooligomerization|cell periphery|response to glucocorticoid|protein localization to plasma membrane|membrane depolarization|membrane hyperpolarization|negative regulation of intracellular protein transport|negative regulation of receptor binding|negative regulation of platelet-derived growth factor receptor-alph…	rno04152,rno04920,rno03320,rno04211,rno04930,rno04932	AMPK signaling pathway|Adipocytokine signaling pathway|PPAR signaling pathway|Longevity regulating pathway - mammal|Type II diabetes mellitus|Non-alcoholic fatty liver disease (NAFLD)
Adrb3	10.7239	0.721081	2.26557	3.103	1.63366	0.0234776	0.289623	Up	0.168989	0.0877524	0.038133	0.373151	0.245972	0.318516	GeneID:25645,Genbank:XM_008771315.2,RGD:2061	adrenoceptor beta 3		GO:0005887,GO:0006898,GO:0007188,GO:0007189,GO:0007190,GO:0042803,GO:0007267,GO:0007568,GO:0043235,GO:0007610,GO:0043410,GO:0046677,GO:0050873,GO:0051379,GO:0001659,GO:0002024,GO:0002025,GO:0002032,GO:0004935,GO:0004939,GO:0005634,GO:0009409,GO:0015052,GO:0016020,GO:0031649,GO:0051380,GO:0031699,GO:0040015,GO:0042755,GO:0071880	integral component of plasma membrane|receptor-mediated endocytosis|adenylate cyclase-modulating G-protein coupled receptor signaling pathway|adenylate cyclase-activating G-protein coupled receptor signaling pathway|activation of adenylate cyclase activity|protein homodimerization activity|cell-cell signaling|aging|receptor complex|behavior|positive regulation of MAPK cascade|response to antibiot…	rno04020,rno04022,rno04080,rno04923,rno04924,rno04970,rno04714	Calcium signaling pathway|cGMP - PKG signaling pathway|Neuroactive ligand-receptor interaction|Regulation of lipolysis in adipocyte|Renin secretion|Salivary secretion|Thermogenesis
Aim1l	3.47519	1.30304	2.00511	6.11669	2.61275	0.0449509	0.402487	Up	0.00814586	0.00761396	0.00827164	0.0728482	0.049251	0.0276365	GeneID:298543,Genbank:XM_008764189.2,RGD:1308621	absent in melanoma 1-like
Akr1c14	384.061	0.161781	7.15669	2.2312	1.15782	8.26465e-13	9.46716e-10	Up	5.62393	4.94989	5.06636	12.2855	9.41588	14.0318	GeneID:191574,Genbank:NM_138547.3,RGD:708361	aldo-keto reductase family 1, member C14		GO:0044598,GO:0005829,GO:0047023,GO:0006693,GO:0047042,GO:0008106,GO:0008202,GO:0008207,GO:0016229,GO:0047086,GO:0055114,GO:0016491,GO:0021766,GO:0032052,GO:0004032,GO:0042448,GO:0005496,GO:0044597,GO:0005737	doxorubicin metabolic process|cytosol|androsterone dehydrogenase activity|prostaglandin metabolic process|androsterone dehydrogenase (B-specific) activity|alcohol dehydrogenase (NADP+) activity|steroid metabolic process|C21-steroid hormone metabolic process|steroid dehydrogenase activity|ketosteroid monooxygenase activity|oxidation-reduction process|oxidoreductase activity|hippocampus development…
Alb	63.4621	0.385967	3.08062	2.27997	1.18902	0.0020657	0.0669245	Up	1.06331	1.08853	0.796943	2.56596	3.23997	1.05934	GeneID:24186,Genbank:NM_134326.2,RGD:2085	albumin		GO:0005615,GO:0005737,GO:0005783,GO:0005794,GO:0019825,GO:0007584,GO:0008144,GO:0019836,GO:0019899,GO:0030170,GO:0046010,GO:0046689,GO:0051087,GO:0032991,GO:0051659,GO:0003677,GO:0070062,GO:0070541,GO:0005504,GO:0005576,GO:0005604,GO:0008270,GO:0009267,GO:0010033,GO:0015643,GO:0042311,GO:0042802,GO:0043066,GO:0043209	extracellular space|cytoplasm|endoplasmic reticulum|Golgi apparatus|oxygen binding|response to nutrient|drug binding|hemolysis by symbiont of host erythrocytes|enzyme binding|pyridoxal phosphate binding|positive regulation of circadian sleep/wake cycle, non-REM sleep|response to mercury ion|chaperone binding|protein-containing complex|maintenance of mitochondrion location|DNA binding|extracellula…	rno04918	Thyroid hormone synthesis
Aldh18a1	14.5662	0.942915	-3.09074	0.13265	-2.91431	0.00199658	0.0660189	Down	0.0427383	0.825584	0.231457	0.0141558	0.0717782	0.0644437	GeneID:361755,Genbank:XM_006231346.2,RGD:1311431	aldehyde dehydrogenase 18 family, member A1		GO:0042802,GO:0005524,GO:0055114,GO:0005739,GO:0055129,GO:0005829,GO:0006536,GO:0006561,GO:0006592,GO:0009266,GO:0016310,GO:0017084,GO:0004349,GO:0019240,GO:0004350,GO:0031966	identical protein binding|ATP binding|oxidation-reduction process|mitochondrion|L-proline biosynthetic process|cytosol|glutamate metabolic process|proline biosynthetic process|ornithine biosynthetic process|response to temperature stimulus|phosphorylation|delta1-pyrroline-5-carboxylate synthetase activity|glutamate 5-kinase activity|citrulline biosynthetic process|glutamate-5-semialdehyde dehydro…	rno00330	Arginine and proline metabolism
Ankef1	147.633	0.277545	7.09481	3.91533	1.96913	1.29526e-12	1.3848e-09	Up	0.893376	0.377966	0.429712	2.46691	2.28378	2.05255	GeneID:296184,Genbank:XM_008762252.2,RGD:1304809	ankyrin repeat and EF-hand domain containing 1
Ankrd7	32.4545	0.420416	2.47926	2.05954	1.04232	0.0131656	0.211137	Up	0.155567	0.238885	0.315937	0.651447	0.403104	0.439826	GeneID:502733,Genbank:XM_006236120.3,RGD:1564660	ankyrin repeat domain 7		GO:0005634	nucleus
Anxa8	22.4486	0.659984	4.31104	7.18612	2.84521	1.62491e-05	0.00250564	Up	0	0.26918	0.159508	1.45681	0.659543	1.06587	GeneID:306283,Genbank:XM_006252627.3,RGD:1307719	annexin A8		GO:1900138,GO:0005546,GO:0005547,GO:0005575,GO:0005829,GO:0005886,GO:0007032,GO:0007596,GO:0008150,GO:0016197,GO:0031902,GO:0043325,GO:0003674,GO:0051015,GO:0005509,GO:1900004,GO:0005544	negative regulation of phospholipase A2 activity|phosphatidylinositol-4,5-bisphosphate binding|phosphatidylinositol-3,4,5-trisphosphate binding|cellular_component|cytosol|plasma membrane|endosome organization|blood coagulation|biological_process|endosomal transport|late endosome membrane|phosphatidylinositol-3,4-bisphosphate binding|molecular_function|actin filament binding|calcium ion binding|ne…
Aqp7	25.9756	0.480902	2.21322	2.09122	1.06434	0.0268824	0.311729	Up	0.706461	0.275138	0.508137	0.731233	1.21615	1.2317	GeneID:29171,Genbank:XM_017593195.1,RGD:2145	aquaporin 7		GO:0015793,GO:0005886,GO:0015840,GO:0005911,GO:0016021,GO:0006833,GO:0007283,GO:0015204,GO:0015250,GO:0031526,GO:0042493,GO:0070295,GO:0015254,GO:0071918,GO:0005737,GO:0015265	glycerol transport|plasma membrane|urea transport|cell-cell junction|integral component of membrane|water transport|spermatogenesis|urea transmembrane transporter activity|water channel activity|brush border membrane|response to drug|renal water absorption|glycerol channel activity|urea transmembrane transport|cytoplasm|urea channel activity	rno04923,rno03320	Regulation of lipolysis in adipocyte|PPAR signaling pathway
Art4	44.5797	0.465308	2.48768	2.23076	1.15754	0.012858	0.210967	Up	0.519901	0.466514	0.7391	1.28118	0.523898	2.14016	GeneID:312806,Genbank:NM_001173509.1,RGD:1306456	ADP-ribosyltransferase 4		GO:0003956,GO:0006471	NAD(P)+-protein-arginine ADP-ribosyltransferase activity|protein ADP-ribosylation
Asb9	13.14	0.66001	1.98561	2.48031	1.31052	0.0470768	0.41271	Up	0.249143	0.15525	0.22488	0.247564	0.781072	0.563513	GeneID:367785,Genbank:XM_017602120.1,RGD:1560537	ankyrin repeat and SOCS box-containing 9		GO:0016567,GO:0035556,GO:0044424,GO:0045732,GO:0005622	protein ubiquitination|intracellular signal transduction|intracellular part|positive regulation of protein catabolic process|intracellular
B3galt1	45.2655	0.366584	5.06465	3.62158	1.85662	4.09154e-07	0.000117172	Up	0.102018	0.0908155	0.0937271	0.468239	0.274139	0.318647	GeneID:366064,Genbank:XM_017591944.1,RGD:1311898	Beta-1,3-galactosyltransferase 1		GO:0016758,GO:0006486,GO:0030259,GO:0006487,GO:0006493,GO:0006682,GO:0008375,GO:0008376,GO:0008499,GO:0009312,GO:0000139,GO:0016020,GO:0005783,GO:0016021,GO:0005794	transferase activity, transferring hexosyl groups|protein glycosylation|lipid glycosylation|protein N-linked glycosylation|protein O-linked glycosylation|galactosylceramide biosynthetic process|acetylglucosaminyltransferase activity|acetylgalactosaminyltransferase activity|UDP-galactose:beta-N-acetylglucosamine beta-1,3-galactosyltransferase activity|oligosaccharide biosynthetic process|Golgi mem…	rno00601	Glycosphingolipid biosynthesis - lacto and neolacto series
B3gat1	28.318	0.434739	-2.74423	0.437385	-1.19302	0.00606526	0.131622	Down	0.533845	0.420199	0.713274	0.209393	0.311445	0.222426	GeneID:117108,Genbank:XM_006242733.3,RGD:70880	beta-1,3-glucuronyltransferase 1		GO:0005576,GO:0005789,GO:0005796,GO:0005975,GO:0006486,GO:0008499,GO:0015018,GO:0016021,GO:0030204,GO:0043231,GO:0000139,GO:0046872,GO:0050650,GO:0005515	extracellular region|endoplasmic reticulum membrane|Golgi lumen|carbohydrate metabolic process|protein glycosylation|UDP-galactose:beta-N-acetylglucosamine beta-1,3-galactosyltransferase activity|galactosylgalactosylxylosylprotein 3-beta-glucuronosyltransferase activity|integral component of membrane|chondroitin sulfate metabolic process|intracellular membrane-bounded organelle|Golgi membrane|met…	rno00515	Mannose type O-glycan biosyntheis
Bdnf	3.56147	1.49089	-2.19413	0.103578	-3.27121	0.0282258	0.320141	Down	0.0317861	0.0742764	0.0484154	0	0.0160153	0	GeneID:24225,Genbank:NM_012513.4,RGD:2202	brain-derived neurotrophic factor		GO:0051091,GO:0051602,GO:0051965,GO:0055093,GO:0060079,GO:0060080,GO:1902065,GO:0060548,GO:1990089,GO:0061193,GO:1990090,GO:0071356,GO:1990138,GO:2000324,GO:0005615,GO:0005737,GO:0005739,GO:0007612,GO:0006120,GO:0007613,GO:0007169,GO:0007623,GO:0007214,GO:0007631,GO:0008021,GO:0008038,GO:0016607,GO:0008083,GO:0019222,GO:0021675,GO:0030061,GO:0030141,GO:0030182,GO:0001657,GO:0033138,GO:0030424,GO:…	positive regulation of DNA binding transcription factor activity|response to electrical stimulus|positive regulation of synapse assembly|response to hyperoxia|excitatory postsynaptic potential|inhibitory postsynaptic potential|response to L-glutamate|negative regulation of cell death|response to nerve growth factor|taste bud development|cellular response to nerve growth factor stimulus|cellular r…	rno04014,rno04010,rno04024,rno04151,rno04722,rno05016,rno05030,rno05034	Ras signaling pathway|MAPK signaling pathway|cAMP signaling pathway|PI3K-Akt signaling pathway|Neurotrophin signaling pathway|Huntington's disease|Cocaine addiction|Alcoholism
Bhlha15	13.3103	0.644205	2.08377	2.53568	1.34237	0.0371812	0.366713	Up	0.0300054	0.0747897	0.121875	0.178892	0.171338	0.237532	GeneID:25334,Genbank:NM_012863.1,RGD:3091	basic helix-loop-helix family, member a15	bHLH	GO:0042149,GO:0003677,GO:0005634,GO:0042593,GO:0006366,GO:0006851,GO:0007030,GO:0007186,GO:0042803,GO:0007267,GO:0045944,GO:0010832,GO:0048312,GO:0048469,GO:0019722,GO:0000977,GO:0030968,GO:0001228	cellular response to glucose starvation|DNA binding|nucleus|glucose homeostasis|transcription by RNA polymerase II|mitochondrial calcium ion transmembrane transport|Golgi organization|G-protein coupled receptor signaling pathway|protein homodimerization activity|cell-cell signaling|positive regulation of transcription by RNA polymerase II|negative regulation of myotube differentiation|intracellul…	rno04950	Maturity onset diabetes of the young
Bin2a	23.9767	0.622286	5.81869	12.3026	3.62089	5.93111e-09	2.64215e-06	Up	0.0583406	0.0545312	0.0987358	1.00483	0.529103	1.12162	GeneID:494244,Genbank:NM_001009524.1,RGD:1359233	beta-galactosidase-like protein		GO:0004565,GO:0005773,GO:0005975	beta-galactosidase activity|vacuole|carbohydrate metabolic process
Bub1b	13.7433	0.739387	-2.44841	0.285128	-1.81032	0.0143489	0.219504	Down	0.277458	0.324175	0.140871	0.0114875	0.139795	0.0653702	GeneID:171576,Genbank:NM_138540.1,RGD:619791	BUB1 mitotic checkpoint serine/threonine kinase B		GO:0008150,GO:0000778,GO:0034501,GO:0048471,GO:0000940,GO:0003674,GO:0004672,GO:0005524,GO:0005575,GO:0051754,GO:0005737,GO:0071459,GO:0005829,GO:0006468,GO:0000776,GO:0007091,GO:0007094,GO:0000777	biological_process|condensed nuclear chromosome kinetochore|protein localization to kinetochore|perinuclear region of cytoplasm|condensed chromosome outer kinetochore|molecular_function|protein kinase activity|ATP binding|cellular_component|meiotic sister chromatid cohesion, centromeric|cytoplasm|protein localization to chromosome, centromeric region|cytosol|protein phosphorylation|kinetochore|me…	rno04110,rno05166	Cell cycle|HTLV-I infection
C4b	1518.63	0.411781	2.48836	2.03448	1.02466	0.0128333	0.210967	Up	11.7328	7.64129	9.10841	11.0473	20.776	27.4147	GeneID:406161,Genbank:NM_001002805.2,RGD:1591983	complement component 4B (Chido blood group)		GO:0044216,GO:0004866,GO:0045202,GO:0005615,GO:2000427,GO:0006954,GO:0006956,GO:0008150,GO:0010951,GO:0016064,GO:0030246,GO:0030424,GO:0030425,GO:0001848,GO:0032490,GO:0001849,GO:0043025,GO:0003674	other organism cell|endopeptidase inhibitor activity|synapse|extracellular space|positive regulation of apoptotic cell clearance|inflammatory response|complement activation|biological_process|negative regulation of endopeptidase activity|immunoglobulin mediated immune response|carbohydrate binding|axon|dendrite|complement binding|detection of molecule of bacterial origin|complement component C1q …
C4bpa	7.86777	1.05929	2.91795	8.52066	3.09096	0.00352336	0.0934153	Up	0.109604	0	0	0.21782	0.309252	0.421436	GeneID:24235,Genbank:NM_012516.2,RGD:2235	complement component 4 binding protein, alpha		GO:0002199,GO:0005615,GO:0005886,GO:0006955,GO:0006958,GO:0007338,GO:0007339,GO:0043159,GO:0044216,GO:0044297,GO:0045087,GO:0001669,GO:0045732,GO:0001848,GO:0045959,GO:0002081	zona pellucida receptor complex|extracellular space|plasma membrane|immune response|complement activation, classical pathway|single fertilization|binding of sperm to zona pellucida|acrosomal matrix|other organism cell|cell body|innate immune response|acrosomal vesicle|positive regulation of protein catabolic process|complement binding|negative regulation of complement activation, classical pathwa…	rno04610,rno05133	Complement and coagulation cascades|Pertussis
Calb1	3.76515	1.31684	2.07846	6.66676	2.73699	0.0376674	0.368517	Up	0.0593894	0.0277557	0	0.177039	0.119692	0.302236	GeneID:83839,Genbank:NM_031984.2,RGD:69340	calbindin 1		GO:0005737,GO:0005829,GO:0007611,GO:0007614,GO:0007616,GO:0043195,GO:0007626,GO:0008270,GO:0043197,GO:0010842,GO:0044297,GO:0045202,GO:0048167,GO:0051480,GO:0005499,GO:0005509,GO:0005622,GO:0005634,GO:0030424,GO:0030425,GO:0035502,GO:0042359,GO:0043005,GO:0060041,GO:0071310,GO:0043025,GO:0072205,GO:0072221,GO:0072286,GO:0099509,GO:0099534,GO:1900271	cytoplasm|cytosol|learning or memory|short-term memory|long-term memory|terminal bouton|locomotory behavior|zinc ion binding|dendritic spine|retina layer formation|cell body|synapse|regulation of synaptic plasticity|regulation of cytosolic calcium ion concentration|vitamin D binding|calcium ion binding|intracellular|nucleus|axon|dendrite|metanephric part of ureteric bud development|vitamin D meta…	rno04961	Endocrine and other factor-regulated calcium reabsorption
Calml3	97.5963	0.482382	10.0616	28.9107	4.85353	8.16696e-24	6.54868e-20	Up	0.166799	0.155907	0.145178	7.76618	2.40116	3.69181	GeneID:307100,Genbank:XM_006254208.3,RGD:1305499	calmodulin-like 3		GO:0008150,GO:0003674,GO:0005509,GO:0005575	biological_process|molecular_function|calcium ion binding|cellular_component	rno04014,rno04015,rno04371,rno04020,rno04070,rno04024,rno04022,rno04114,rno04218,rno04625,rno04910,rno04922,rno04912,rno04915,rno04921,rno04916,rno04924,rno04925,rno04261,rno04270,rno04970,rno04971,rno04728,rno04720,rno04722,rno04744,rno04740,rno04750,rno04713,rno05200,rno05214,rno05010,rno05031,rno05034,rno05418,rno05133,rno05152,rno05167	Ras signaling pathway|Rap1 signaling pathway|Apelin signaling pathway|Calcium signaling pathway|Phosphatidylinositol signaling system|cAMP signaling pathway|cGMP - PKG signaling pathway|Oocyte meiosis|Cellular senescence|C-type lectin receptor signaling pathway|Insulin signaling pathway|Glucagon signaling pathway|GnRH signaling pathway|Estrogen signaling pathway|Oxytocin signaling pathway|Melanog…
Capns1	33.1894	0.636291	3.81375	5.37644	2.42665	0.000136875	0.0125661	Up	0.776385	0.725689	0.525582	8.10038	1.82549	1.24385	GeneID:29156,Genbank:NM_017118.1,RGD:2270	calpain, small subunit 1		GO:0005509,GO:0005515,GO:0005829,GO:0005886,GO:0006508,GO:0016020,GO:0046982,GO:0004198	calcium ion binding|protein binding|cytosol|plasma membrane|proteolysis|membrane|protein heterodimerization activity|calcium-dependent cysteine-type endopeptidase activity
Car3	2340.49	0.285323	7.6215	4.51456	2.17459	2.50753e-14	3.3511e-11	Up	27.3036	14.6655	23.5079	99.7336	83.6774	118.959	GeneID:54232,Genbank:XM_006232116.1,RGD:2241	carbonic anhydrase 3		GO:0006730,GO:0006979,GO:0008270,GO:0016151,GO:0016311,GO:0016791,GO:0045471,GO:0004089,GO:0005829	one-carbon metabolic process|response to oxidative stress|zinc ion binding|nickel cation binding|dephosphorylation|phosphatase activity|response to ethanol|carbonate dehydratase activity|cytosol	rno00910	Nitrogen metabolism
Ccl11	20.4159	0.534096	2.51778	2.53984	1.34474	0.0118096	0.201479	Up	0.621584	0.387331	0.788978	1.13235	1.25273	2.28459	GeneID:29397,Genbank:NM_019205.1,RGD:3644	C-C motif chemokine ligand 11		GO:0007010,GO:0007015,GO:0007186,GO:0008009,GO:0008360,GO:0048245,GO:0010469,GO:0030335,GO:0030593,GO:0048247,GO:0060444,GO:0060763,GO:0070098,GO:0070371,GO:0070374,GO:0070670,GO:0001938,GO:0002544,GO:0002548,GO:0002551,GO:0005576,GO:0005615,GO:0005622,GO:0006954,GO:0030838,GO:0031728,GO:0035962,GO:0043547,GO:0045766,GO:0046983,GO:0071346,GO:0048018,GO:0071347,GO:0048020,GO:0071356	cytoskeleton organization|actin filament organization|G-protein coupled receptor signaling pathway|chemokine activity|regulation of cell shape|eosinophil chemotaxis|regulation of signaling receptor activity|positive regulation of cell migration|neutrophil chemotaxis|lymphocyte chemotaxis|branching involved in mammary gland duct morphogenesis|mammary duct terminal end bud growth|chemokine-mediated…	rno04060,rno04657,rno04062,rno05310	Cytokine-cytokine receptor interaction|IL-17 signaling pathway|Chemokine signaling pathway|Asthma
Ccl21	133.67	0.858843	2.70398	5.00128	2.3223	0.00685135	0.142505	Up	3.02262	3.95535	1.10495	3.30381	19.7372	18.322	GeneID:298006,Genbank:NM_001008513.1,RGD:1311996	C-C motif chemokine ligand 21		GO:0007186,GO:0008009,GO:0030593,GO:0030838,GO:0031274,GO:0031529,GO:0050930,GO:0031732,GO:0051209,GO:0033630,GO:0051491,GO:0034695,GO:0051897,GO:0060326,GO:0070098,GO:0070374,GO:0071346,GO:0071347,GO:0001768,GO:0001954,GO:0002407,GO:0002548,GO:0005578,GO:0005615,GO:0005623,GO:0006954,GO:0035759,GO:0042379,GO:0043123,GO:0043547,GO:0043552,GO:0045860,GO:0046330,GO:0071356,GO:0048020,GO:0090023,GO:…	G-protein coupled receptor signaling pathway|chemokine activity|neutrophil chemotaxis|positive regulation of actin filament polymerization|positive regulation of pseudopodium assembly|ruffle organization|induction of positive chemotaxis|CCR7 chemokine receptor binding|release of sequestered calcium ion into cytosol|positive regulation of cell adhesion mediated by integrin|positive regulation of f…	rno04064,rno04060,rno04062	NF-kappa B signaling pathway|Cytokine-cytokine receptor interaction|Chemokine signaling pathway
Ccna1	42.5178	0.350686	-3.77026	0.399931	-1.32218	0.000163079	0.0139112	Down	0.76411	0.801926	0.884808	0.27973	0.432272	0.288044	GeneID:295052,Genbank:XM_017590749.1,RGD:1310639	cyclin A1		GO:0015630,GO:0051301,GO:0097123,GO:0003674,GO:0005575,GO:0005634	microtubule cytoskeleton|cell division|cyclin A1-CDK2 complex|molecular_function|cellular_component|nucleus	rno04152,rno04110,rno04218,rno04914,rno05202,rno05203,rno05221,rno05161,rno05169,rno05165	AMPK signaling pathway|Cell cycle|Cellular senescence|Progesterone-mediated oocyte maturation|Transcriptional misregulation in cancers|Viral carcinogenesis|Acute myeloid leukemia|Hepatitis B|Epstein-Barr virus infection|Human papillomavirus infection
Cdo1	648.818	0.138861	9.06442	2.39279	1.25869	1.25273e-19	3.34833e-16	Up	13.355	10.0425	11.1233	26.0935	26.0384	32.3786	GeneID:81718,Genbank:XM_006254698.3,RGD:69262	cysteine dioxygenase type 1		GO:0055114,GO:0007595,GO:0008198,GO:0010243,GO:0017172,GO:0019448,GO:0033762,GO:0042412,GO:0043200,GO:0045471,GO:0046439,GO:0005829,GO:0051384,GO:0051591,GO:0006534	oxidation-reduction process|lactation|ferrous iron binding|response to organonitrogen compound|cysteine dioxygenase activity|L-cysteine catabolic process|response to glucagon|taurine biosynthetic process|response to amino acid|response to ethanol|L-cysteine metabolic process|cytosol|response to glucocorticoid|response to cAMP|cysteine metabolic process	rno00270,rno00430	Cysteine and methionine metabolism|Taurine and hypotaurine metabolism
Cenpf	60.4928	0.410576	-3.8133	0.337826	-1.56565	0.000137124	0.0125661	Down	0.417714	0.602122	0.347508	0.0650105	0.248498	0.159362	GeneID:257649,Genbank:NM_001100827.1,RGD:628667	centromere protein F		GO:0042803,GO:0008022,GO:0000776,GO:0045120,GO:0008134,GO:0000922,GO:0045892,GO:0010389,GO:0000940,GO:0051310,GO:0001822,GO:0005634,GO:0005635,GO:0005654,GO:0015031,GO:0070840,GO:0016202,GO:0005737,GO:0097539,GO:0016363,GO:0005813,GO:0021591,GO:0005819,GO:0000278,GO:0030496,GO:0005930,GO:0000775,GO:0036064,GO:0007059	protein homodimerization activity|protein C-terminus binding|kinetochore|pronucleus|transcription factor binding|spindle pole|negative regulation of transcription, DNA-templated|regulation of G2/M transition of mitotic cell cycle|condensed chromosome outer kinetochore|metaphase plate congression|kidney development|nucleus|nuclear envelope|nucleoplasm|protein transport|dynein complex binding|regul…
Ces1d	298.912	0.254203	5.85134	2.80389	1.48743	4.87627e-09	2.30002e-06	Up	4.66012	2.12897	5.60937	10.9781	10.9484	13.5602	GeneID:113902,Genbank:NM_133295.3,RGD:70896	carboxylesterase 1D		GO:0052689,GO:0019626,GO:0005811,GO:0004771,GO:0030339,GO:0005829,GO:0004806,GO:0030855,GO:0034379,GO:0005615,GO:0005783,GO:0005788,GO:0006695,GO:0046464,GO:0016042,GO:0016787,GO:0051791	carboxylic ester hydrolase activity|short-chain fatty acid catabolic process|lipid droplet|sterol esterase activity|fatty-acyl-ethyl-ester synthase activity|cytosol|triglyceride lipase activity|epithelial cell differentiation|very-low-density lipoprotein particle assembly|extracellular space|endoplasmic reticulum|endoplasmic reticulum lumen|cholesterol biosynthetic process|acylglycerol catabolic …	rno00983	Drug metabolism - other enzymes
Cfd	682.84	0.166851	9.92649	3.15195	1.65624	3.19314e-23	1.28021e-19	Up	24.9054	15.0097	20.0597	62.9226	56.1779	74.2172	GeneID:54249,Genbank:NM_001077642.1,RGD:2498	complement factor D		GO:0005615,GO:0006508,GO:0006957,GO:0007219,GO:0004175,GO:0004252	extracellular space|proteolysis|complement activation, alternative pathway|Notch signaling pathway|endopeptidase activity|serine-type endopeptidase activity	rno04610,rno05150	Complement and coagulation cascades|Staphylococcus aureus infection
Cftr	26.8389	0.428041	-3.3432	0.370866	-1.43103	0.00082817	0.0381649	Down	0.290738	0.315822	0.319165	0.101504	0.142528	0.106637	GeneID:24255,Genbank:XM_006236097.3,RGD:2332	cystic fibrosis transmembrane conductance regulator		GO:0060081,GO:0071320,GO:0071454,GO:0097421,GO:1905460,GO:0097755,GO:2000077,GO:1902161,GO:0005737,GO:0005769,GO:0005789,GO:0006695,GO:0006821,GO:0005829,GO:0006833,GO:0006904,GO:0007568,GO:0016020,GO:0009986,GO:0016021,GO:0015106,GO:0016323,GO:0016324,GO:0003254,GO:0030324,GO:0005254,GO:0030425,GO:0016887,GO:0030659,GO:0005260,GO:0031205,GO:0031901,GO:0032870,GO:0005515,GO:0042626,GO:0032991,GO:…	membrane hyperpolarization|cellular response to cAMP|cellular response to anoxia|liver regeneration|negative regulation of vascular associated smooth muscle cell apoptotic process|positive regulation of blood vessel diameter|negative regulation of type B pancreatic cell development|positive regulation of cyclic nucleotide-gated ion channel activity|cytoplasm|early endosome|endoplasmic reticulum m…	rno02010,rno04024,rno04152,rno04530,rno04971,rno04972,rno04976	ABC transporters|cAMP signaling pathway|AMPK signaling pathway|Tight junction|Gastric acid secretion|Pancreatic secretion|Bile secretion
Cidec	225.786	0.272545	7.73775	4.31358	2.10888	1.01188e-14	1.47524e-11	Up	2.57537	1.61425	3.5689	8.67068	9.8006	15.6932	GeneID:500292,Genbank:NM_001244798.1,RGD:1562113	cell death-inducing DFFA-like effector c		GO:0005811,GO:0005829,GO:0006351,GO:0006355,GO:0006915,GO:0034389,GO:0042981,GO:0097194,GO:0005622,GO:0005634,GO:0005783	lipid droplet|cytosol|transcription, DNA-templated|regulation of transcription, DNA-templated|apoptotic process|lipid particle organization|regulation of apoptotic process|execution phase of apoptosis|intracellular|nucleus|endoplasmic reticulum
Cish	23.051	0.525552	2.46576	2.45527	1.29588	0.0136724	0.215285	Up	0.299919	0.433246	0.359923	1.32754	0.439601	0.986704	GeneID:83681,Genbank:NM_031804.1,RGD:69261	cytokine inducible SH2-containing protein		GO:0005886,GO:0006469,GO:0007205,GO:0016567,GO:0019221,GO:0035556,GO:0040008,GO:0046426,GO:0046627,GO:0004860,GO:0005622,GO:0005737	plasma membrane|negative regulation of protein kinase activity|protein kinase C-activating G-protein coupled receptor signaling pathway|protein ubiquitination|cytokine-mediated signaling pathway|intracellular signal transduction|regulation of growth|negative regulation of JAK-STAT cascade|negative regulation of insulin receptor signaling pathway|protein kinase inhibitor activity|intracellular|cyt…	rno04630,rno04917	Jak-STAT signaling pathway|Prolactin signaling pathway
Ckap2	30.1759	0.441374	-2.74629	0.431627	-1.21214	0.00602732	0.131421	Down	0.993706	0.87309	0.645792	0.276474	0.280377	0.561892	GeneID:306575,Genbank:NM_001169139.1,RGD:1311631	cytoskeleton associated protein 2		GO:0005829,GO:0005881,GO:0007026,GO:0015630,GO:0045944,GO:0000281,GO:0005813	cytosol|cytoplasmic microtubule|negative regulation of microtubule depolymerization|microtubule cytoskeleton|positive regulation of transcription by RNA polymerase II|mitotic cytokinesis|centrosome
Ckmt1b	86.305	0.272256	3.98959	2.12313	1.08619	6.61866e-05	0.00732024	Up	1.56709	1.5211	1.9279	4.61158	2.76349	3.51036	GeneID:29593,Genbank:XM_006234830.3,RGD:61976	creatine kinase, mitochondrial 1B		GO:0043066,GO:0005739,GO:0043204,GO:0043209,GO:0005743,GO:0007420,GO:0007519,GO:0016301,GO:0016310,GO:0044289,GO:0021549,GO:0048565,GO:0032091,GO:0001822,GO:0042803,GO:0004111,GO:0005524	negative regulation of apoptotic process|mitochondrion|perikaryon|myelin sheath|mitochondrial inner membrane|brain development|skeletal muscle tissue development|kinase activity|phosphorylation|contact site|cerebellum development|digestive tract development|negative regulation of protein binding|kidney development|protein homodimerization activity|creatine kinase activity|ATP binding
Cldn24	135.758	0.331307	3.39194	2.17916	1.12377	0.000693995	0.0340355	Up	6.72399	6.99912	5.89675	21.5626	6.5447	15.7268	GeneID:502083,Genbank:NM_001110144.1,RGD:1562043	claudin 24		GO:0016324,GO:0005198,GO:0005923,GO:0016021	apical plasma membrane|structural molecule activity|bicellular tight junction|integral component of membrane	rno04514,rno04530,rno04670,rno05160	Cell adhesion molecules (CAMs)|Tight junction|Leukocyte transendothelial migration|Hepatitis C
Clec2e	14.5924	0.631264	2.1249	2.53392	1.34137	0.0335949	0.348487	Up	0.12275	0.0344206	0.149575	0.329326	0.21028	0.249874	GeneID:689853,Genbank:XM_008763336.2,RGD:1587527	C-type lectin domain family 2, member E		GO:0016021,GO:0030246	integral component of membrane|carbohydrate binding
Cmah	152.765	0.284077	3.98616	2.19219	1.13238	6.71512e-05	0.00737606	Up	0.738869	0.496175	0.830404	1.21889	1.14212	2.2715	GeneID:361245,Genbank:XM_017600607.1,RGD:1311930	cytidine monophospho-N-acetylneuraminic acid hydroxylase		GO:0005856,GO:0016020,GO:0016787,GO:0030111,GO:0030338,GO:0043227,GO:0046381,GO:0051537,GO:0055114,GO:0070290,GO:0070291,GO:0005634,GO:0070292,GO:0005737	cytoskeleton|membrane|hydrolase activity|regulation of Wnt signaling pathway|CMP-N-acetylneuraminate monooxygenase activity|membrane-bounded organelle|CMP-N-acetylneuraminate metabolic process|2 iron, 2 sulfur cluster binding|oxidation-reduction process|N-acylphosphatidylethanolamine-specific phospholipase D activity|N-acylethanolamine metabolic process|nucleus|N-acylphosphatidylethanolamine meta…	rno00520	Amino sugar and nucleotide sugar metabolism
Coch	78.2348	0.41366	7.83526	9.45537	3.24113	4.67863e-15	7.50311e-12	Up	0.289895	0.338707	0.183982	3.54671	1.24153	3.1145	GeneID:362735,Genbank:XM_017594222.1,RGD:1308536	cochlin		GO:0005576,GO:0005578,GO:0007605,GO:0008150,GO:0008360,GO:0031012,GO:0042742,GO:0045089,GO:0003674,GO:0005518,GO:0005575	extracellular region|proteinaceous extracellular matrix|sensory perception of sound|biological_process|regulation of cell shape|extracellular matrix|defense response to bacterium|positive regulation of innate immune response|molecular_function|collagen binding|cellular_component
Col23a1	205.358	0.837542	2.59507	4.51109	2.17348	0.00945727	0.176683	Up	3.3337	1.09977	0.442506	5.10959	10.6489	6.75165	GeneID:353303,Genbank:NM_181636.2,RGD:727898	collagen type XXIII alpha 1 chain		GO:0008201,GO:0009986,GO:0016021,GO:0042802,GO:0042803,GO:0070207,GO:0005581,GO:0005615,GO:0005886	heparin binding|cell surface|integral component of membrane|identical protein binding|protein homodimerization activity|protein homotrimerization|collagen trimer|extracellular space|plasma membrane
Col9a2	591.659	0.476195	-2.26619	0.473309	-1.07915	0.0234399	0.28943	Down	12.8357	12.2905	9.27275	3.26999	9.17325	4.18884	GeneID:362584,Genbank:XM_008764033.2,RGD:1307029	collagen, type IX, alpha 2		GO:0008150,GO:0003674,GO:0005575,GO:0005594	biological_process|molecular_function|cellular_component|collagen type IX trimer	rno04151,rno04512,rno04510,rno04974,rno05165	PI3K-Akt signaling pathway|ECM-receptor interaction|Focal adhesion|Protein digestion and absorption|Human papillomavirus infection
Csf3r	30.8904	0.402189	-2.67142	0.474863	-1.07442	0.007553	0.151423	Down	0.362188	0.287022	0.343795	0.140828	0.206289	0.133565	GeneID:298518,Genbank:XM_017593288.1,RGD:1309114	colony stimulating factor 3 receptor		GO:0016021,GO:0019221,GO:0030593,GO:0045637,GO:0051916,GO:0097186,GO:0003674,GO:0004896,GO:0005575	integral component of membrane|cytokine-mediated signaling pathway|neutrophil chemotaxis|regulation of myeloid cell differentiation|granulocyte colony-stimulating factor binding|amelogenesis|molecular_function|cytokine receptor activity|cellular_component	rno04630,rno04151,rno04060,rno04640,rno05200	Jak-STAT signaling pathway|PI3K-Akt signaling pathway|Cytokine-cytokine receptor interaction|Hematopoietic cell lineage|Pathways in cancer
Cyp1a1	18.6262	0.772194	3.65941	7.08996	2.82578	0.000252794	0.0182833	Up	0.0773127	0.0722644	0.11776	0.192057	0.350582	1.39893	GeneID:24296,Genbank:XM_006243150.2,RGD:2458	cytochrome P450, family 1, subfamily a, polypeptide 1		GO:0005737,GO:0005739,GO:0005789,GO:0006778,GO:0007568,GO:0008202,GO:0008283,GO:0016491,GO:0008395,GO:0009308,GO:0009404,GO:0016679,GO:0016711,GO:0016712,GO:0017143,GO:0033189,GO:0017144,GO:0035902,GO:0018894,GO:0042493,GO:0042904,GO:0043010,GO:0043231,GO:0001666,GO:0071407,GO:0046483,GO:0001889,GO:0101020,GO:0046677,GO:0002933,GO:1900087,GO:0046685,GO:0003824,GO:0004497,GO:0005506,GO:0005515,GO:…	cytoplasm|mitochondrion|endoplasmic reticulum membrane|porphyrin-containing compound metabolic process|aging|steroid metabolic process|cell proliferation|oxidoreductase activity|steroid hydroxylase activity|amine metabolic process|toxin metabolic process|oxidoreductase activity, acting on diphenols and related substances as donors|flavonoid 3'-monooxygenase activity|oxidoreductase activity, actin…	rno00140,rno00380,rno00830,rno00980,rno04913,rno05204	Steroid hormone biosynthesis|Tryptophan metabolism|Retinol metabolism|Metabolism of xenobiotics by cytochrome P450|Ovarian Steroidogenesis|Chemical carcinogenesis
Cyp2a3	11.511	0.737971	2.7248	4.03012	2.01082	0.00643407	0.135589	Up	0.181249	0.112943	0.122699	0.360201	0.974094	0.375787	GeneID:24299,Genbank:NM_012542.2,RGD:2465	cytochrome P450, family 2, subfamily a, polypeptide 3		GO:0031090,GO:0005789,GO:0035634,GO:0006082,GO:0042168,GO:0006805,GO:0008392,GO:0008395,GO:0009804,GO:0016021,GO:0042738,GO:0016712,GO:0043231,GO:0055114,GO:0019373,GO:0019825,GO:0004497,GO:0070330,GO:0020037,GO:0005506,GO:0071276,GO:0005737	organelle membrane|endoplasmic reticulum membrane|response to stilbenoid|organic acid metabolic process|heme metabolic process|xenobiotic metabolic process|arachidonic acid epoxygenase activity|steroid hydroxylase activity|coumarin metabolic process|integral component of membrane|exogenous drug catabolic process|oxidoreductase activity, acting on paired donors, with incorporation or reduction of …	rno00830	Retinol metabolism
Cyp2e1	115.998	1.02635	2.66945	6.67967	2.73978	0.00759763	0.151924	Up	0.280401	0.786275	1.77166	14.086	2.95115	2.36068	GeneID:25086,Genbank:NM_031543.1,RGD:2475	cytochrome P450, family 2, subfamily e, polypeptide 1		GO:0006805,GO:0008202,GO:0008392,GO:0008395,GO:0010181,GO:0020037,GO:0010193,GO:0031227,GO:0010243,GO:0042493,GO:0016098,GO:0042738,GO:0043231,GO:0045471,GO:0046483,GO:0055114,GO:0000139,GO:0004497,GO:0005506,GO:0005737,GO:0005739,GO:0005783,GO:0006082,GO:0006641,GO:0016491,GO:0016712,GO:0017144,GO:0019373,GO:0019899	xenobiotic metabolic process|steroid metabolic process|arachidonic acid epoxygenase activity|steroid hydroxylase activity|FMN binding|heme binding|response to ozone|intrinsic component of endoplasmic reticulum membrane|response to organonitrogen compound|response to drug|monoterpenoid metabolic process|exogenous drug catabolic process|intracellular membrane-bounded organelle|response to ethanol|h…	rno00140,rno00590,rno00591,rno00980,rno00982,rno00983,rno05204,rno04932	Steroid hormone biosynthesis|Arachidonic acid metabolism|Linoleic acid metabolism|Metabolism of xenobiotics by cytochrome P450|Drug metabolism - cytochrome P450|Drug metabolism - other enzymes|Chemical carcinogenesis|Non-alcoholic fatty liver disease (NAFLD)
Cyp2s1	1077.31	0.415296	3.03222	2.39375	1.25927	0.00242759	0.0740138	Up	17.1879	11.9457	7.5833	26.6226	23.0029	40.3994	GeneID:308445,Genbank:NM_001107495.1,RGD:1306078	cytochrome P450, family 2, subfamily s, polypeptide 1		GO:0042738,GO:0005783,GO:0043231,GO:0006082,GO:0006805,GO:0008150,GO:0008392,GO:0008395,GO:0055114,GO:0016021,GO:0016712,GO:0019373,GO:0003674,GO:0020037,GO:0005506,GO:0005737	exogenous drug catabolic process|endoplasmic reticulum|intracellular membrane-bounded organelle|organic acid metabolic process|xenobiotic metabolic process|biological_process|arachidonic acid epoxygenase activity|steroid hydroxylase activity|oxidation-reduction process|integral component of membrane|oxidoreductase activity, acting on paired donors, with incorporation or reduction of molecular oxy…	rno00830,rno00980	Retinol metabolism|Metabolism of xenobiotics by cytochrome P450
Dand5	8.63376	0.759038	2.13228	3.07053	1.61849	0.0329834	0.344148	Up	0.0772714	0.0577806	0.0627716	0.261058	0.218023	0.139818	GeneID:685719,Genbank:XM_006255337.3,RGD:1590249	DAN domain BMP antagonist family member 5		GO:1900108,GO:0005615,GO:1900176,GO:0007368,GO:0010469,GO:0016015,GO:0017015,GO:0023019,GO:0030512,GO:0030514,GO:0035582,GO:0038101,GO:0003140,GO:0061371,GO:0003281,GO:0003283	negative regulation of nodal signaling pathway|extracellular space|negative regulation of nodal signaling pathway involved in determination of lateral mesoderm left/right asymmetry|determination of left/right symmetry|regulation of signaling receptor activity|morphogen activity|regulation of transforming growth factor beta receptor signaling pathway|signal transduction involved in regulation of g…
Dcst1	4.90198	1.10514	2.45008	6.53269	2.70768	0.0142826	0.219504	Up	0.0153095	0.0286197	0.0155459	0.1217	0.123418	0.155822	GeneID:295246,Genbank:XM_017591306.1,RGD:1307756	DC-STAMP domain containing 1		GO:0016021,GO:0016567,GO:0060339,GO:0061630,GO:0005886,GO:0006511	integral component of membrane|protein ubiquitination|negative regulation of type I interferon-mediated signaling pathway|ubiquitin protein ligase activity|plasma membrane|ubiquitin-dependent protein catabolic process
Dcun1d2	5.36105	1.05441	2.0404	4.44261	2.15141	0.0413108	0.387422	Up	0.0754137	0.0176223	0.0191445	0.112404	0.265977	0.127928	GeneID:688913,Genbank:XM_017600248.1,RGD:1582994	defective in cullin neddylation 1 domain containing 2		GO:0045116,GO:0051443,GO:0097602,GO:0000151,GO:0031624,GO:0032182	protein neddylation|positive regulation of ubiquitin-protein transferase activity|cullin family protein binding|ubiquitin ligase complex|ubiquitin conjugating enzyme binding|ubiquitin-like protein binding
Ddx3y	2.13894	1.82816	-2.46953	0.0437465	-4.51469	0.0135292	0.214395	Down	0.0958848	0.0448119	0.0649102	0	0	0	GeneID:364073,Genbank:NM_001108858.1,RGD:1309586	DEAD (Asp-Glu-Ala-Asp) box helicase 3, Y-linked		GO:0005634,GO:0005730,GO:0005829,GO:0006413,GO:0007059,GO:0010468,GO:0010501,GO:0036464,GO:0003676,GO:0004004,GO:0005524	nucleus|nucleolus|cytosol|translational initiation|chromosome segregation|regulation of gene expression|RNA secondary structure unwinding|cytoplasmic ribonucleoprotein granule|nucleic acid binding|ATP-dependent RNA helicase activity|ATP binding	rno04622,rno05203,rno05161	RIG-I-like receptor signaling pathway|Viral carcinogenesis|Hepatitis B
Depdc1b	9.06401	0.733882	-2.03003	0.356062	-1.4898	0.0423536	0.391146	Down	0.179961	0.22428	0.197969	0.0447052	0.0906725	0.0847994	GeneID:310074,Genbank:XM_008760729.2,RGD:1305799	DEP domain containing 1B		GO:0030177,GO:0035556,GO:0005622,GO:0007165,GO:0016477	positive regulation of Wnt signaling pathway|intracellular signal transduction|intracellular|signal transduction|cell migration
Dmrt2	11.609	0.790501	3.52681	6.90648	2.78795	0.000420593	0.025453	Up	0.112326	0.0524958	0	0.372048	0.41503	0.38109	GeneID:309430,Genbank:XM_008760307.1,RGD:1309047	doublesex and mab-3 related transcription factor 2	DM	GO:0005634,GO:0007548,GO:0014807,GO:0042803,GO:0043565,GO:0045944,GO:0046872,GO:0048706,GO:0060972,GO:0000977,GO:2000287,GO:0003700	nucleus|sex differentiation|regulation of somitogenesis|protein homodimerization activity|sequence-specific DNA binding|positive regulation of transcription by RNA polymerase II|metal ion binding|embryonic skeletal system development|left/right pattern formation|RNA polymerase II regulatory region sequence-specific DNA binding|positive regulation of myotome development|DNA binding transcription f…
Dnaaf3	3.44395	1.49354	-2.10568	0.113054	-3.14492	0.035232	0.355598	Down	0.0613678	0.129061	0.0934731	0	0	0.0347005	GeneID:100359753,Genbank:XM_017588635.1,RGD:2323487	dynein, axonemal, assembly factor 3		GO:0044458,GO:0070286,GO:0005737,GO:0007368,GO:0007507	motile cilium assembly|axonemal dynein complex assembly|cytoplasm|determination of left/right symmetry|heart development
Dnah8	8.68984	0.815255	-2.76665	0.209421	-2.25552	0.00566362	0.126854	Down	0.0501186	0.046846	0.0581628	0.0106716	0.0180371	0.00404851	GeneID:207117,Genbank:XM_017601834.1,RGD:619986	dynein, axonemal, heavy chain 8		GO:0097228,GO:0005524,GO:0005575,GO:0007018,GO:0008150,GO:0008569,GO:0030286,GO:0036157,GO:0036158,GO:0045503,GO:0003341,GO:0045505,GO:0003674,GO:0051959,GO:0003777	sperm principal piece|ATP binding|cellular_component|microtubule-based movement|biological_process|ATP-dependent microtubule motor activity, minus-end-directed|dynein complex|outer dynein arm|outer dynein arm assembly|dynein light chain binding|cilium movement|dynein intermediate chain binding|molecular_function|dynein light intermediate chain binding|microtubule motor activity	rno05016	Huntington's disease
Dpep3	37.5474	0.372982	-3.2341	0.43339	-1.20626	0.00122028	0.0489243	Down	1.35656	0.970799	1.01161	0.400177	0.5767	0.503389	GeneID:364994,Genbank:XM_006255517.3,RGD:1305484	dipeptidase 3		GO:0005886,GO:0006508,GO:0007140,GO:0008233,GO:0008235,GO:0008239,GO:0016020,GO:0016805,GO:0031225,GO:0046872,GO:0001669	plasma membrane|proteolysis|male meiotic nuclear division|peptidase activity|metalloexopeptidase activity|dipeptidyl-peptidase activity|membrane|dipeptidase activity|anchored component of membrane|metal ion binding|acrosomal vesicle
Dpp10	8.18587	0.856198	2.13482	3.55003	1.82783	0.0327756	0.342872	Up	0.0469936	0.0219625	0.0159064	0.163435	0.0473549	0.0974328	GeneID:363972,Genbank:XM_017598873.1,RGD:1306427	dipeptidylpeptidase 10		GO:0072659,GO:0006508,GO:1901379,GO:0008076,GO:0008150,GO:0008236,GO:0008239,GO:0015459,GO:1903078,GO:0016020,GO:0044325,GO:0005515,GO:0005886	protein localization to plasma membrane|proteolysis|regulation of potassium ion transmembrane transport|voltage-gated potassium channel complex|biological_process|serine-type peptidase activity|dipeptidyl-peptidase activity|potassium channel regulator activity|positive regulation of protein localization to plasma membrane|membrane|ion channel binding|protein binding|plasma membrane
Duox2	14.1983	0.611834	2.00541	2.34077	1.22698	0.0449187	0.402487	Up	0.0807843	0.0549159	0.052202	0.102165	0.222015	0.124581	GeneID:79107,Genbank:XM_006234862.3,RGD:628761	dual oxidase 2		GO:0009615,GO:0016021,GO:0016174,GO:0016324,GO:0019221,GO:0042445,GO:0042446,GO:0042744,GO:0020037,GO:0048839,GO:0048855,GO:0050665,GO:0051591,GO:0004601,GO:0005509,GO:0005575,GO:0006590,GO:0006979,GO:0009566,GO:0030054,GO:0030282,GO:0030878,GO:0035264,GO:0042335,GO:0055114,GO:0042403,GO:0098869	response to virus|integral component of membrane|NAD(P)H oxidase activity|apical plasma membrane|cytokine-mediated signaling pathway|hormone metabolic process|hormone biosynthetic process|hydrogen peroxide catabolic process|heme binding|inner ear development|adenohypophysis morphogenesis|hydrogen peroxide biosynthetic process|response to cAMP|peroxidase activity|calcium ion binding|cellular_compo…	rno04918	Thyroid hormone synthesis
Dusp27	1.76115	2.00485	-2.11474	0.0529313	-4.23974	0.0344525	0.353293	Down	0.0122395	0.0800818	0.0372854	0	0	0	GeneID:498267,Genbank:XM_006250188.3,RGD:1560598	dual specificity phosphatase 27 (putative)		GO:0008138,GO:0005737,GO:0006470	protein tyrosine/serine/threonine phosphatase activity|cytoplasm|protein dephosphorylation
Echs1	16.6096	1.01265	-2.46549	0.177186	-2.49667	0.0136827	0.215285	Down	0.173253	2.65581	0.105557	0.103293	0.34917	0.0783727	GeneID:140547,Genbank:NM_078623.2,RGD:69330	enoyl CoA hydratase, short chain, 1, mitochondrial		GO:0004300,GO:0005739,GO:0005759,GO:0006635	enoyl-CoA hydratase activity|mitochondrion|mitochondrial matrix|fatty acid beta-oxidation	rno00640,rno00650,rno00062,rno00071,rno00280,rno00310,rno00380,rno00410	Propanoate metabolism|Butanoate metabolism|Fatty acid elongation|Fatty acid degradation|Valine, leucine and isoleucine degradation|Lysine degradation|Tryptophan metabolism|beta-Alanine metabolism
Eno2	125.921	1.03459	3.36731	11.1874	3.4838	0.000759046	0.0360143	Up	0.464577	0.339841	0.45124	2.80994	0.651338	10.919	GeneID:24334,Genbank:XM_006237330.3,RGD:2554	enolase 2, gamma, neuronal		GO:0046982,GO:0030426,GO:0004634,GO:0048609,GO:0032355,GO:0051290,GO:0042493,GO:0005622,GO:0061621,GO:0005737,GO:0005829,GO:0005886,GO:0042803,GO:0006094,GO:0097060,GO:0043005,GO:0006096,GO:0099738,GO:0043025,GO:0009986,GO:1901214,GO:0043204,GO:0014070,GO:0000015,GO:1901215,GO:0043209,GO:0016020,GO:0000287,GO:0045121,GO:0019899,GO:0001917	protein heterodimerization activity|growth cone|phosphopyruvate hydratase activity|multicellular organismal reproductive process|response to estradiol|protein heterotetramerization|response to drug|intracellular|canonical glycolysis|cytoplasm|cytosol|plasma membrane|protein homodimerization activity|gluconeogenesis|synaptic membrane|neuron projection|glycolytic process|cell cortex region|neuronal…	rno00010,rno03018,rno04066	Glycolysis / Gluconeogenesis|RNA degradation|HIF-1 signaling pathway
Evpl	124.98	0.321158	3.975	2.42268	1.2766	7.038e-05	0.00762624	Up	0.482468	0.559817	0.785558	0.776976	1.9028	1.84383	GeneID:303687,Genbank:NM_001107066.1,RGD:1306141	envoplakin		GO:0005829,GO:0018149,GO:0019215,GO:0030216,GO:0030674,GO:0045111,GO:0045296,GO:0001533,GO:0005198	cytosol|peptide cross-linking|intermediate filament binding|keratinocyte differentiation|protein binding, bridging|intermediate filament cytoskeleton|cadherin binding|cornified envelope|structural molecule activity
F10	4.33676	1.3264	-2.18896	0.133653	-2.90344	0.0285998	0.322089	Down	0.354937	0.06032	0.327652	0	0.0650301	0.0364908	GeneID:29243,Genbank:NM_017143.2,RGD:61850	coagulation factor X		GO:0005509,GO:0005543,GO:0005576,GO:0005783,GO:0006508,GO:0007596,GO:0016020,GO:0043231,GO:0003674,GO:0051897,GO:0004252	calcium ion binding|phospholipid binding|extracellular region|endoplasmic reticulum|proteolysis|blood coagulation|membrane|intracellular membrane-bounded organelle|molecular_function|positive regulation of protein kinase B signaling|serine-type endopeptidase activity	rno04610	Complement and coagulation cascades
Faah	15.0501	1.07053	-2.27014	0.185534	-2.43025	0.0231993	0.287907	Down	0.0143673	0.0671458	1.02124	0.11421	0.0289555	0.064992	GeneID:29347,Genbank:NM_024132.3,RGD:61808	fatty acid amide hydrolase		GO:0042803,GO:0005543,GO:0005789,GO:0047372,GO:0006631,GO:0008289,GO:0009062,GO:0016021,GO:0097756,GO:0016788,GO:0102077,GO:0017064,GO:0103073,GO:0000139,GO:0031090,GO:0004040,GO:0042802,GO:0005515	protein homodimerization activity|phospholipid binding|endoplasmic reticulum membrane|acylglycerol lipase activity|fatty acid metabolic process|lipid binding|fatty acid catabolic process|integral component of membrane|negative regulation of blood vessel diameter|hydrolase activity, acting on ester bonds|oleamide hydrolase activity|fatty acid amide hydrolase activity|anandamide amidohydrolase acti…	rno04723	Retrograde endocannabinoid signaling
Fabp4	1144.87	0.307043	4.07829	2.38206	1.25221	4.53673e-05	0.00547034	Up	68.7774	41.1164	73.7753	124.054	133.889	189.303	GeneID:79451,Genbank:NM_053365.1,RGD:69309	fatty acid binding protein 4		GO:0071285,GO:0045892,GO:0005504,GO:0050727,GO:0005515,GO:0071356,GO:0050729,GO:0005634,GO:0005811,GO:0005829,GO:0006469,GO:0006631,GO:0050872,GO:0008284,GO:0042493,GO:0050873,GO:0042632,GO:0001816,GO:0051384	cellular response to lithium ion|negative regulation of transcription, DNA-templated|fatty acid binding|regulation of inflammatory response|protein binding|cellular response to tumor necrosis factor|positive regulation of inflammatory response|nucleus|lipid droplet|cytosol|negative regulation of protein kinase activity|fatty acid metabolic process|white fat cell differentiation|positive regulatio…	rno04923,rno03320	Regulation of lipolysis in adipocyte|PPAR signaling pathway
Fam155b	29.4774	0.597062	-2.73674	0.322194	-1.634	0.00620522	0.133396	Down	0.461703	0.167827	1.09394	0.152926	0.168008	0.246567	GeneID:688841,Genbank:XM_001068528.5,RGD:1584125	family with sequence similarity 155, member B		GO:0098703,GO:0005886,GO:0015275	calcium ion import across plasma membrane|plasma membrane|stretch-activated, cation-selective, calcium channel activity
Fgb	38.2931	0.481092	2.16313	2.05718	1.04067	0.030531	0.332627	Up	0.70573	0.831729	0.778942	1.85986	2.44267	0.555208	GeneID:24366,Genbank:XM_006232524.3,RGD:2604	fibrinogen beta chain		GO:0072562,GO:0050714,GO:0031639,GO:0005198,GO:0090277,GO:0050839,GO:0034116,GO:0005577,GO:1902042,GO:0051087,GO:0034622,GO:0005615,GO:2000352,GO:0051258,GO:0005737,GO:0005783,GO:0005938,GO:0042730,GO:0007160,GO:0051592,GO:0043152,GO:0007165,GO:0070374,GO:0044320,GO:0009897,GO:0070527,GO:0045087,GO:0009986,GO:0002250,GO:0071347,GO:0045907,GO:0030674,GO:0003674,GO:0072378,GO:0045921,GO:0031091,GO:…	blood microparticle|positive regulation of protein secretion|plasminogen activation|structural molecule activity|positive regulation of peptide hormone secretion|cell adhesion molecule binding|positive regulation of heterotypic cell-cell adhesion|fibrinogen complex|negative regulation of extrinsic apoptotic signaling pathway via death domain receptors|chaperone binding|cellular protein-containing…	rno04610,rno04611	Complement and coagulation cascades|Platelet activation
Fmo1	1220.48	0.15945	6.8672	2.1361	1.09498	6.54722e-12	5.83321e-09	Up	17.6487	17.9429	18.4842	44.2094	27.3749	46.684	GeneID:25256,Genbank:XM_006250146.3,RGD:2622	flavin containing monooxygenase 1		GO:0070995,GO:0004499,GO:0005789,GO:0006082,GO:0006970,GO:0009404,GO:0016021,GO:0017144,GO:0031090,GO:0032496,GO:0043231,GO:0004497,GO:0050660,GO:0050661	NADPH oxidation|N,N-dimethylaniline monooxygenase activity|endoplasmic reticulum membrane|organic acid metabolic process|response to osmotic stress|toxin metabolic process|integral component of membrane|drug metabolic process|organelle membrane|response to lipopolysaccharide|intracellular membrane-bounded organelle|monooxygenase activity|flavin adenine dinucleotide binding|NADP binding	rno00982	Drug metabolism - cytochrome P450
Fmo3	885.467	0.18628	6.99798	2.46841	1.30358	2.59676e-12	2.60276e-09	Up	11.9009	13.3786	15.8951	38.5126	22.9584	42.5586	GeneID:84493,Genbank:NM_053433.2,RGD:619761	flavin containing monooxygenase 3		GO:0004499,GO:0005789,GO:0016021,GO:0016597,GO:0017144,GO:0031090,GO:0034899,GO:0043231,GO:0050660,GO:0050661,GO:0004497,GO:0055114	N,N-dimethylaniline monooxygenase activity|endoplasmic reticulum membrane|integral component of membrane|amino acid binding|drug metabolic process|organelle membrane|trimethylamine monooxygenase activity|intracellular membrane-bounded organelle|flavin adenine dinucleotide binding|NADP binding|monooxygenase activity|oxidation-reduction process	rno00982	Drug metabolism - cytochrome P450
Fosb	152.821	0.315838	5.58631	3.39725	1.76437	2.3194e-08	8.65029e-06	Up	1.19986	0.59717	1.47156	4.81549	4.19255	2.30854	GeneID:100360880,Genbank:NM_001256509.1,RGD:1308198	FosB proto-oncogene, AP-1 transcription factor subunit	TF_bZIP	GO:0071277,GO:0032570,GO:0001077,GO:0032870,GO:0003677,GO:0042493,GO:0003690,GO:0003700,GO:0005634,GO:0043231,GO:0005654,GO:0043278,GO:0043565,GO:0006357,GO:0045944,GO:0006366,GO:0000978,GO:0051412,GO:0007565,GO:0051591,GO:0009612,GO:0000982	cellular response to calcium ion|response to progesterone|transcriptional activator activity, RNA polymerase II proximal promoter sequence-specific DNA binding|cellular response to hormone stimulus|DNA binding|response to drug|double-stranded DNA binding|DNA binding transcription factor activity|nucleus|intracellular membrane-bounded organelle|nucleoplasm|response to morphine|sequence-specific DN…	rno04657,rno04380,rno05030,rno05031,rno05034	IL-17 signaling pathway|Osteoclast differentiation|Cocaine addiction|Amphetamine addiction|Alcoholism
Gata6	10.7765	0.707667	2.01087	2.68148	1.42303	0.0443389	0.399923	Up	0.13327	0.124567	0.0338319	0.231744	0.235015	0.339108	GeneID:29300,Genbank:NM_019185.2,RGD:2666	GATA binding protein 6	zf-GATA	GO:0060430,GO:0060486,GO:0060510,GO:0060575,GO:0110024,GO:1902894,GO:0060947,GO:0001158,GO:0001228,GO:0001701,GO:0001889,GO:0003148,GO:0003705,GO:0005634,GO:0003309,GO:0005667,GO:0009887,GO:0006366,GO:0009888,GO:0010468,GO:0006644,GO:0010666,GO:0014898,GO:0019901,GO:0000122,GO:0035239,GO:0035987,GO:0030154,GO:0000977,GO:0042475,GO:0030513,GO:0000978,GO:0042493,GO:0000981,GO:0001085,GO:0043065,GO:…	lung saccule development|Clara cell differentiation|Type II pneumocyte differentiation|intestinal epithelial cell differentiation|positive regulation of cardiac muscle myoblast proliferation|negative regulation of pri-miRNA transcription by RNA polymerase II|cardiac vascular smooth muscle cell differentiation|enhancer sequence-specific DNA binding|transcriptional activator activity, RNA polymeras…
Gpihbp1	54.6089	0.401617	2.51402	2.01346	1.00967	0.0119364	0.202995	Up	1.16906	0.569125	0.915063	1.11325	1.54618	2.80944	GeneID:300027,Genbank:NM_001130547.1,RGD:1564237	glycosylphosphatidylinositol anchored high density lipoprotein binding protein 1		GO:0051006,GO:0035473,GO:0006886,GO:0070328,GO:0008035,GO:0035478,GO:0008320,GO:0071503,GO:0009897,GO:0009986,GO:0016020,GO:0016323,GO:0016324,GO:0071806,GO:0042632,GO:0017038,GO:0071813,GO:0045056,GO:0030301,GO:0090321,GO:0046658,GO:0031225,GO:0005622,GO:0050821,GO:0031362,GO:0005886,GO:0034394,GO:0006869	positive regulation of lipoprotein lipase activity|lipase binding|intracellular protein transport|triglyceride homeostasis|high-density lipoprotein particle binding|chylomicron binding|protein transmembrane transporter activity|response to heparin|external side of plasma membrane|cell surface|membrane|basolateral plasma membrane|apical plasma membrane|protein transmembrane transport|cholesterol h…
Gpr81	44.4849	0.358156	2.95194	2.08097	1.05726	0.0031578	0.0886894	Up	1.53513	0.941644	1.70497	3.43214	3.09386	2.33285	GeneID:689936,Genbank:NM_001145334.1,RGD:1586364	G protein-coupled receptor 81		GO:0016021,GO:0004930,GO:0007186,GO:0016020	integral component of membrane|G-protein coupled receptor activity|G-protein coupled receptor signaling pathway|membrane	rno04024	cAMP signaling pathway
Gprin3	231.416	0.693592	4.55247	8.92318	3.15756	5.30194e-06	0.000973111	Up	0.157315	0.133039	0.235813	3.02959	0.626549	1.15216	GeneID:502784,Genbank:XM_006236589.3,RGD:1565690	GPRIN family member 3
Gtpbp6	17.7637	0.625213	2.20272	2.59758	1.37717	0.0276145	0.316098	Up	0.290033	0.210851	0.458129	0.320217	1.234	0.983997	GeneID:363931,Genbank:NM_001135840.1,RGD:1305954	GTP binding protein 6 (putative)		GO:0005525,GO:0005737,GO:0043022	GTP binding|cytoplasm|ribosome binding
Gulo	5.0808	1.52512	3.15308	28.0286	4.80883	0.00161559	0.0588847	Up	0	0.0204718	0	0.326447	0.0662109	0.272458	GeneID:60671,Genbank:XM_006252146.2,RGD:620701	gulonolactone (L-) oxidase		GO:0016021,GO:0019853,GO:0031090,GO:0050105,GO:0050660,GO:0055114,GO:0003885,GO:0005789,GO:0016020	integral component of membrane|L-ascorbic acid biosynthetic process|organelle membrane|L-gulonolactone oxidase activity|flavin adenine dinucleotide binding|oxidation-reduction process|D-arabinono-1,4-lactone oxidase activity|endoplasmic reticulum membrane|membrane	rno00053	Ascorbate and aldarate metabolism
Gys2	18.6262	0.637901	3.21848	4.1499	2.05308	0.0012887	0.0507785	Up	0.275535	0.0919798	0.059955	0.469353	0.436313	0.912552	GeneID:25623,Genbank:NM_013089.2,RGD:2773	glycogen synthase 2		GO:0030864,GO:0004373,GO:0043265,GO:0005536,GO:0005737,GO:0005829,GO:0005856,GO:0005938,GO:0005977,GO:0005978,GO:0009749	cortical actin cytoskeleton|glycogen (starch) synthase activity|ectoplasm|glucose binding|cytoplasm|cytosol|cytoskeleton|cell cortex|glycogen metabolic process|glycogen biosynthetic process|response to glucose	rno00500,rno04151,rno04152,rno04910,rno04922,rno04931	Starch and sucrose metabolism|PI3K-Akt signaling pathway|AMPK signaling pathway|Insulin signaling pathway|Glucagon signaling pathway|Insulin resistance
Hcn4	439.941	0.400172	2.93431	2.25672	1.17423	0.00334292	0.092114	Up	3.78628	4.41481	2.21561	7.16747	5.71662	11.2055	GeneID:59266,Genbank:NM_021658.1,RGD:71065	hyperpolarization activated cyclic nucleotide-gated potassium channel 4		GO:0005248,GO:0005249,GO:0005267,GO:0005515,GO:0005886,GO:0042802,GO:0005887,GO:0043005,GO:0006812,GO:0043025,GO:0043195,GO:0048471,GO:0086041,GO:0050804,GO:0086046,GO:0055117,GO:0071320,GO:0086091,GO:0098719,GO:0001701,GO:0098855,GO:0002027,GO:0098909,GO:0003254,GO:0005222,GO:0008016,GO:0016323,GO:0030424,GO:0030552,GO:0031226,GO:0034765,GO:0035725,GO:0042391,GO:0071321,GO:0071805,GO:0072718,GO:…	voltage-gated sodium channel activity|voltage-gated potassium channel activity|potassium channel activity|protein binding|plasma membrane|identical protein binding|integral component of plasma membrane|neuron projection|cation transport|neuronal cell body|terminal bouton|perinuclear region of cytoplasm|voltage-gated potassium channel activity involved in SA node cell action potential depolarizati…	rno04024,rno04742	cAMP signaling pathway|Taste transduction
Hist1h1a	16.6191	0.587075	-2.14918	0.417043	-1.26173	0.0316198	0.338058	Down	1.70226	1.71839	1.38283	0.338294	1.16643	0.539023	GeneID:291145,Genbank:NM_001106113.1,RGD:1305706	histone cluster 1, H1a		GO:0005634,GO:0005719,GO:0006334,GO:0007283,GO:0008201,GO:0009986,GO:0031490,GO:0031982,GO:0048260,GO:0000786,GO:0000790,GO:0003677	nucleus|nuclear euchromatin|nucleosome assembly|spermatogenesis|heparin binding|cell surface|chromatin DNA binding|vesicle|positive regulation of receptor-mediated endocytosis|nucleosome|nuclear chromatin|DNA binding
Hist1h2bcl1	14.3391	0.61394	-2.90005	0.291092	-1.78045	0.00373108	0.0963531	Down	1.31015	1.08853	0.837647	0.192866	0.391177	0.384132	GeneID:680403,Genbank:XM_008771769.2,RGD:1591796	histone cluster 1, H2bc-like 1		GO:0046982,GO:0000786,GO:0003677,GO:0006334	protein heterodimerization activity|nucleosome|DNA binding|nucleosome assembly	rno05203,rno05322,rno05034	Viral carcinogenesis|Systemic lupus erythematosus|Alcoholism
Hist1h2bk	22.5588	0.489633	-3.16636	0.341425	-1.55036	0.00154358	0.0567039	Down	3.98891	4.47413	4.99562	1.05697	2.27776	1.35332	GeneID:680312,Genbank:NM_001109400.1,RGD:1593016	histone cluster 1, H2bk		GO:0005615,GO:0005634,GO:0005654,GO:0005829,GO:0006334,GO:0019731,GO:0031640,GO:0046982,GO:0050829,GO:0050830,GO:0061844,GO:0000786,GO:0002227,GO:0003677	extracellular space|nucleus|nucleoplasm|cytosol|nucleosome assembly|antibacterial humoral response|killing of cells of other organism|protein heterodimerization activity|defense response to Gram-negative bacterium|defense response to Gram-positive bacterium|antimicrobial humoral immune response mediated by antimicrobial peptide|nucleosome|innate immune response in mucosa|DNA binding	rno05203,rno05322,rno05034	Viral carcinogenesis|Systemic lupus erythematosus|Alcoholism
Hist1h2bo	13.55	0.627346	-2.13881	0.394536	-1.34177	0.0324513	0.341324	Down	1.79324	2.17899	1.27465	1.06913	0.632461	0.405596	GeneID:291157,Genbank:NM_001106114.1,RGD:1311828	histone cluster 1, H2bo		GO:0005634,GO:0005654,GO:0005829,GO:0006334,GO:0046982,GO:0000786,GO:0003677	nucleus|nucleoplasm|cytosol|nucleosome assembly|protein heterodimerization activity|nucleosome|DNA binding	rno05203,rno05322,rno05034	Viral carcinogenesis|Systemic lupus erythematosus|Alcoholism
Hist1h3a	17.4244	0.669332	-2.60681	0.298371	-1.74482	0.00913898	0.172629	Down	3.05866	3.39499	1.26177	0.474888	1.54109	0.324286	GeneID:679994,Genbank:XM_017600720.1,RGD:1598076	histone cluster 1, H3a		GO:0000788,GO:0005634,GO:0005654,GO:0006334,GO:0006335,GO:0031492,GO:0032991,GO:0045296,GO:0046982,GO:0000228,GO:0051290,GO:0000786,GO:0060968	nuclear nucleosome|nucleus|nucleoplasm|nucleosome assembly|DNA replication-dependent nucleosome assembly|nucleosomal DNA binding|protein-containing complex|cadherin binding|protein heterodimerization activity|nuclear chromosome|protein heterotetramerization|nucleosome|regulation of gene silencing	rno05202,rno05322,rno05034	Transcriptional misregulation in cancers|Systemic lupus erythematosus|Alcoholism
Hjurp	38.0258	0.358982	-3.6168	0.406587	-1.29837	0.000298273	0.0205296	Down	0.548284	0.693986	0.614745	0.238354	0.27625	0.258356	GeneID:316602,Genbank:XM_006245393.3,RGD:1305846	Holliday junction recognition protein		GO:0005575,GO:0005634,GO:0005730,GO:0005739,GO:0005829,GO:0007059,GO:0008150,GO:0034080,GO:0042393,GO:0042802,GO:0043254,GO:0000775,GO:0051101,GO:0000777,GO:0003674	cellular_component|nucleus|nucleolus|mitochondrion|cytosol|chromosome segregation|biological_process|CENP-A containing nucleosome assembly|histone binding|identical protein binding|regulation of protein complex assembly|chromosome, centromeric region|regulation of DNA binding|condensed chromosome kinetochore|molecular_function
Hlf	427.634	0.178222	6.13736	2.13437	1.09381	8.39047e-10	4.80564e-07	Up	2.98209	2.53242	1.93874	4.92359	4.77321	6.60095	GeneID:690286,Genbank:XM_001073964.4,RGD:1582828	HLF, PAR bZIP transcription factor	TF_bZIP	GO:0001228,GO:0005634,GO:0006366,GO:0007275,GO:0035914,GO:0043565,GO:0045944,GO:0000977,GO:0001077,GO:0048511	transcriptional activator activity, RNA polymerase II transcription regulatory region sequence-specific DNA binding|nucleus|transcription by RNA polymerase II|multicellular organism development|skeletal muscle cell differentiation|sequence-specific DNA binding|positive regulation of transcription by RNA polymerase II|RNA polymerase II regulatory region sequence-specific DNA binding|transcriptiona…
Hpcal4	12.9898	0.800431	2.04152	3.10393	1.6341	0.0411991	0.387059	Up	0.118994	0	0.0878776	0.128989	0.218017	0.305843	GeneID:50872,Genbank:XM_006238829.3,RGD:708491	hippocalcin-like 4		GO:0005622,GO:0007165,GO:0008022,GO:0019904,GO:0005246,GO:0005509	intracellular|signal transduction|protein C-terminus binding|protein domain specific binding|calcium channel regulator activity|calcium ion binding
Hpd	15.476	0.79387	3.68031	7.57732	2.92169	0.000232949	0.0178775	Up	0	0.104451	0.302596	1.55456	0.487965	1.09526	GeneID:29531,Genbank:NM_017233.1,RGD:61974	4-hydroxyphenylpyruvate dioxygenase		GO:0003868,GO:0005783,GO:0005789,GO:0005794,GO:0006559,GO:0006572,GO:0000139,GO:0046872,GO:0055114	4-hydroxyphenylpyruvate dioxygenase activity|endoplasmic reticulum|endoplasmic reticulum membrane|Golgi apparatus|L-phenylalanine catabolic process|tyrosine catabolic process|Golgi membrane|metal ion binding|oxidation-reduction process	rno00350,rno00360,rno00130	Tyrosine metabolism|Phenylalanine metabolism|Ubiquinone and other terpenoid-quinone biosynthesis
Ifit1	113.361	0.315552	-4.78801	0.350901	-1.51086	1.68445e-06	0.000380471	Down	6.2527	3.59833	2.5148	1.29135	1.68021	1.4697	GeneID:56824,Genbank:NM_020096.1,RGD:620599	interferon-induced protein with tetratricopeptide repeats 1		GO:0009615,GO:0035457,GO:0035458,GO:0051607,GO:0003723,GO:0005737,GO:0005829	response to virus|cellular response to interferon-alpha|cellular response to interferon-beta|defense response to virus|RNA binding|cytoplasm|cytosol	rno05160,rno05168	Hepatitis C|Herpes simplex infection
Iqgap3	64.4725	0.394712	-2.99864	0.440252	-1.1836	0.00271187	0.0795069	Down	0.832729	0.962912	0.514326	0.1962	0.570956	0.271841	GeneID:310621,Genbank:XM_017590879.1,RGD:1305951	IQ motif containing GTPase activating protein 3		GO:0070856,GO:0005516,GO:0071310,GO:0005737,GO:0005911,GO:0007265,GO:0008361,GO:0010628,GO:0010629,GO:0016328,GO:0017016,GO:0017048,GO:0033601,GO:0000082,GO:0043087,GO:0000187,GO:0070371,GO:0001934	myosin VI light chain binding|calmodulin binding|cellular response to organic substance|cytoplasm|cell-cell junction|Ras protein signal transduction|regulation of cell size|positive regulation of gene expression|negative regulation of gene expression|lateral plasma membrane|Ras GTPase binding|Rho GTPase binding|positive regulation of mammary gland epithelial cell proliferation|G1/S transition of …	rno04810	Regulation of actin cytoskeleton
Irf4	136.252	0.879542	1.99061	3.36551	1.75082	0.0465241	0.410174	Up	0.758277	0.7476	0.443005	5.05755	0.785041	0.892778	GeneID:291100,Genbank:NM_001106108.1,RGD:1308050	interferon regulatory factor 4	IRF	GO:0045944,GO:0043388,GO:0003674,GO:0072540,GO:0043565,GO:0003700,GO:0043966,GO:0005575,GO:0005654,GO:0006366,GO:0006479,GO:0043967,GO:0008150,GO:0045082,GO:0016279,GO:0045086,GO:0018022,GO:0045368,GO:0034122,GO:0000788,GO:0045404,GO:0042832,GO:0000978,GO:0045893,GO:0043011,GO:0001077	positive regulation of transcription by RNA polymerase II|positive regulation of DNA binding|molecular_function|T-helper 17 cell lineage commitment|sequence-specific DNA binding|DNA binding transcription factor activity|histone H3 acetylation|cellular_component|nucleoplasm|transcription by RNA polymerase II|protein methylation|histone H4 acetylation|biological_process|positive regulation of inter…	rno04659	Th17 cell differentiation
Itgax	32.3198	0.463312	2.98843	2.61095	1.38457	0.00280417	0.0814682	Up	0.142916	0.195924	0.174148	0.293489	0.729678	0.344799	GeneID:499271,Genbank:XM_574569.7,RGD:1561123	integrin subunit alpha X		GO:0009986,GO:0034113,GO:0050798,GO:0051607,GO:1903955,GO:0007229,GO:0008305,GO:0009897	cell surface|heterotypic cell-cell adhesion|activated T cell proliferation|defense response to virus|positive regulation of protein targeting to mitochondrion|integrin-mediated signaling pathway|integrin complex|external side of plasma membrane	rno04810,rno04610,rno05152	Regulation of actin cytoskeleton|Complement and coagulation cascades|Tuberculosis
Katnal1	7.01028	1.43545	-2.53513	0.0802663	-3.63906	0.0112405	0.196185	Down	0.472469	0.0245343	0.0133268	0	0.013225	0.0296842	GeneID:288449,Genbank:NM_001006956.1,RGD:1359252	katanin p60 subunit A-like 1		GO:0042802,GO:0008568,GO:0005524,GO:0051013,GO:0005634,GO:0005737,GO:0005813,GO:0005819,GO:0051301,GO:0015630,GO:0005874,GO:0016887,GO:0000922,GO:0030496,GO:0007283,GO:0031122,GO:0008017	identical protein binding|microtubule-severing ATPase activity|ATP binding|microtubule severing|nucleus|cytoplasm|centrosome|spindle|cell division|microtubule cytoskeleton|microtubule|ATPase activity|spindle pole|midbody|spermatogenesis|cytoplasmic microtubule organization|microtubule binding
Kcnj10	177.53	0.266602	-4.15481	0.464039	-1.10768	3.2556e-05	0.00454	Down	2.48933	2.54424	3.46092	1.02872	2.01616	0.973478	GeneID:29718,Genbank:XM_017598774.1,RGD:61822	potassium voltage-gated channel subfamily J member 10		GO:0006813,GO:0006954,GO:0007601,GO:0007628,GO:0009637,GO:0010107,GO:0051384,GO:0014003,GO:0051385,GO:0015272,GO:0051930,GO:0016323,GO:0051935,GO:0051938,GO:0055075,GO:0060075,GO:0060081,GO:0071805,GO:0097449,GO:0005102,GO:0005242,GO:0005267,GO:0005515,GO:0005524,GO:0005886,GO:0005887,GO:0005902,GO:0016324,GO:0021554,GO:0022010,GO:0034765,GO:0042391,GO:0098793,GO:0042802,GO:0048169,GO:0051289	potassium ion transport|inflammatory response|visual perception|adult walking behavior|response to blue light|potassium ion import|response to glucocorticoid|oligodendrocyte development|response to mineralocorticoid|ATP-activated inward rectifier potassium channel activity|regulation of sensory perception of pain|basolateral plasma membrane|glutamate reuptake|L-glutamate import|potassium ion home…	rno04971	Gastric acid secretion
Kcnk3	24.1693	0.471643	3.486	3.12563	1.64415	0.000490298	0.0273969	Up	0.346811	0.324165	0.201238	1.15691	0.823768	0.812432	GeneID:29553,Genbank:NM_033376.1,RGD:61997	potassium two pore domain channel subfamily K member 3		GO:0071456,GO:0030322,GO:0005515,GO:0071805,GO:0034220,GO:0005615,GO:0042493,GO:0005886,GO:0090102,GO:0005887,GO:0007420,GO:0008022,GO:0008083,GO:0042803,GO:0010469,GO:0044548,GO:0016021,GO:0046982,GO:0022841,GO:0005216,GO:0051481,GO:0005252,GO:0071294	cellular response to hypoxia|stabilization of membrane potential|protein binding|potassium ion transmembrane transport|ion transmembrane transport|extracellular space|response to drug|plasma membrane|cochlea development|integral component of plasma membrane|brain development|protein C-terminus binding|growth factor activity|protein homodimerization activity|regulation of signaling receptor activi…	rno04925,rno04927,rno04934	Aldosterone synthesis and secretion|Cortisol synthesis and secretion|Cushing's syndrome
Kcnk6	12.1286	1.11843	-2.69272	0.123996	-3.01163	0.00708708	0.145154	Down	0.888284	0.855442	0	0.0267471	0.162748	0.0304413	GeneID:116491,Genbank:NM_053806.2,RGD:621450	potassium channel, two pore domain subfamily K, member 6		GO:0005887,GO:0022841,GO:0030322,GO:0060075,GO:0071805,GO:0003073,GO:0003085,GO:0005267	integral component of plasma membrane|potassium ion leak channel activity|stabilization of membrane potential|regulation of resting membrane potential|potassium ion transmembrane transport|regulation of systemic arterial blood pressure|negative regulation of systemic arterial blood pressure|potassium channel activity
Kctd16	44.7088	0.336017	3.12722	2.07168	1.0508	0.00176465	0.0619778	Up	0.239564	0.231918	0.278014	0.433583	0.620757	0.53217	GeneID:291618,Genbank:XM_017600896.1,RGD:1559856	potassium channel tetramerization domain containing 16		GO:0045211,GO:0008277,GO:0042734,GO:0043235	postsynaptic membrane|regulation of G-protein coupled receptor protein signaling pathway|presynaptic membrane|receptor complex
Kif11	46.2453	0.439882	-2.75061	0.432285	-1.20995	0.00594839	0.13032	Down	0.749554	0.820714	0.511043	0.287281	0.507141	0.121096	GeneID:171304,Genbank:NM_001169112.1,RGD:621258	kinesin family member 11		GO:0072686,GO:0008017,GO:0005634,GO:0005819,GO:0090307,GO:0008574,GO:0005829,GO:0005871,GO:0005874,GO:0016887,GO:0005876,GO:0019901,GO:0044877,GO:0007018,GO:0007051,GO:0000922,GO:0046602,GO:0007059,GO:0003777,GO:0051225,GO:0007100,GO:0005524	mitotic spindle|microtubule binding|nucleus|spindle|mitotic spindle assembly|ATP-dependent microtubule motor activity, plus-end-directed|cytosol|kinesin complex|microtubule|ATPase activity|spindle microtubule|protein kinase binding|protein-containing complex binding|microtubule-based movement|spindle organization|spindle pole|regulation of mitotic centrosome separation|chromosome segregation|micr…
Kif18b	26.8846	0.472355	-3.84481	0.283985	-1.81611	0.000120647	0.0115168	Down	0.652077	0.772031	0.397287	0.143988	0.175224	0.213037	GeneID:303575,Genbank:XM_008768283.2,RGD:1310360	kinesin family member 18B		GO:1990752,GO:0016604,GO:0005874,GO:0000278,GO:0016887,GO:0007018,GO:0003774,GO:0019894,GO:0003777,GO:0035371,GO:0005524,GO:0005634,GO:0007019,GO:0051301,GO:0005737,GO:0051302,GO:0008017,GO:0005829,GO:0000070,GO:0061673,GO:0008574,GO:0000235,GO:1990023,GO:0005871	microtubule end|nuclear body|microtubule|mitotic cell cycle|ATPase activity|microtubule-based movement|motor activity|kinesin binding|microtubule motor activity|microtubule plus-end|ATP binding|nucleus|microtubule depolymerization|cell division|cytoplasm|regulation of cell division|microtubule binding|cytosol|mitotic sister chromatid segregation|mitotic spindle astral microtubule|ATP-dependent mi…
Kif20a	26.3077	0.63015	-2.84535	0.288572	-1.793	0.00443623	0.108783	Down	0.641694	0.924005	0.563548	0.0344663	0.454387	0.137293	GeneID:361308,Genbank:NM_001108426.2,RGD:1307695	kinesin family member 20A		GO:0016887,GO:0003777,GO:0019901,GO:0005524,GO:0030496,GO:0005634,GO:0005654,GO:0005794,GO:0005819,GO:0032154,GO:0005871,GO:0005874,GO:0032465,GO:0007018,GO:0000281,GO:0045171,GO:0008017,GO:0000920,GO:0001578	ATPase activity|microtubule motor activity|protein kinase binding|ATP binding|midbody|nucleus|nucleoplasm|Golgi apparatus|spindle|cleavage furrow|kinesin complex|microtubule|regulation of cytokinesis|microtubule-based movement|mitotic cytokinesis|intercellular bridge|microtubule binding|cell separation after cytokinesis|microtubule bundle formation
Kif23	27.6414	0.450337	-2.49405	0.459086	-1.12316	0.0126293	0.209232	Down	0.457719	0.731453	0.494773	0.27876	0.342209	0.166979	GeneID:315740,Genbank:XM_017595657.1,RGD:1308596	kinesin family member 23		GO:0097149,GO:0008017,GO:0003777,GO:0016887,GO:0005524,GO:0030496,GO:0005634,GO:0005654,GO:0005813,GO:0032467,GO:0005819,GO:0045171,GO:0005871,GO:0051256,GO:0005874,GO:0000281,GO:0072383,GO:0007018,GO:0000915,GO:0072686	centralspindlin complex|microtubule binding|microtubule motor activity|ATPase activity|ATP binding|midbody|nucleus|nucleoplasm|centrosome|positive regulation of cytokinesis|spindle|intercellular bridge|kinesin complex|mitotic spindle midzone assembly|microtubule|mitotic cytokinesis|plus-end-directed vesicle transport along microtubule|microtubule-based movement|actomyosin contractile ring assembl…	rno05206	MicroRNAs in cancer
Kif4b	6.4987	0.952253	-1.99272	0.268394	-1.89758	0.0462919	0.409252	Down	0.0668326	0.0728801	0.203594	0.0221364	0.0224488	0.0503874	GeneID:299255,Genbank:XM_017594497.1,RGD:1564044	kinesin family member 4B
Klb	13.236	0.957462	3.8092	12.5287	3.64716	0.000139416	0.0127035	Up	0.0248025	0.023183	0.0251855	0.665424	0.062483	0.210369	GeneID:289625,Genbank:XM_017599543.1,RGD:1308227	klotho beta		GO:0008284,GO:0008543,GO:0017042,GO:0017134,GO:0046477,GO:0090080,GO:0004565,GO:0005104,GO:0005829	positive regulation of cell proliferation|fibroblast growth factor receptor signaling pathway|glycosylceramidase activity|fibroblast growth factor binding|glycosylceramide catabolic process|positive regulation of MAPKKK cascade by fibroblast growth factor receptor signaling pathway|beta-galactosidase activity|fibroblast growth factor receptor binding|cytosol	rno04714	Thermogenesis
Kynu	55.3327	0.469367	3.82116	3.46661	1.79353	0.000132826	0.0123129	Up	0.42099	0.699556	0.617486	1.46413	0.942726	3.78234	GeneID:116682,Genbank:XM_006234138.2,RGD:71061	kynureninase		GO:0061981,GO:0030429,GO:0005739,GO:0097053,GO:0005829,GO:0006569,GO:0009435,GO:0034341,GO:0019441,GO:0034516,GO:0042803,GO:0019442,GO:0043420,GO:0019805,GO:0005654,GO:0030170,GO:0005737	3-hydroxykynureninase activity|kynureninase activity|mitochondrion|L-kynurenine catabolic process|cytosol|tryptophan catabolic process|NAD biosynthetic process|response to interferon-gamma|tryptophan catabolic process to kynurenine|response to vitamin B6|protein homodimerization activity|tryptophan catabolic process to acetyl-CoA|anthranilate metabolic process|quinolinate biosynthetic process|nuc…	rno00380	Tryptophan metabolism
Lgals12	42.3016	0.482106	6.04725	7.54445	2.91542	1.47344e-09	8.1481e-07	Up	0.189424	0.0331979	0.13224	0.999939	0.596502	1.12466	GeneID:293710,Genbank:NM_001106333.1,RGD:1306914	galectin 12		GO:0030395,GO:0045598,GO:0050994,GO:0097193,GO:0005634,GO:0005739,GO:0016021	lactose binding|regulation of fat cell differentiation|regulation of lipid catabolic process|intrinsic apoptotic signaling pathway|nucleus|mitochondrion|integral component of membrane
LOC100909464	14.1857	1.19459	-3.07377	0.0784607	-3.67189	0.00211375	0.0677965	Down	2.79576	0.0696854	0.0757047	0.0370405	0.0751268	0.126469	GeneID:100909464,Genbank:XM_003750611.4,RGD:6503701	serine/threonine-protein phosphatase 2A 56 kDa regulatory subunit delta isoform-like
LOC100909505	108.01	1.17174	2.48095	7.50075	2.90703	0.0131034	0.210967	Up	0.294219	0.37501	0.353082	0.624575	6.77863	0.408353	GeneID:100909505,Genbank:XM_003750325.4,RGD:6503308	N-acetylglucosamine-6-sulfatase-like		GO:0046872	metal ion binding
LOC100910288	41.7888	1.3553	2.10469	7.22243	2.85248	0.0353187	0.355782	Up	0.28072	0.181654	0.197345	0.236027	0.174079	4.46895	GeneID:100910288,Genbank:XM_006245699.3,RGD:6499221	meiosis arrest female protein 1-like
LOC100910418	17.5218	0.89667	-2.32398	0.235885	-2.08385	0.0201264	0.267413	Down	0.299758	0.240158	3.13083	0.212756	0.517822	0.145284	GeneID:100910418,Genbank:XM_003751623.4,RGD:6498623	tissue-type plasminogen activator-like		GO:0004252,GO:0005576,GO:0031639	serine-type endopeptidase activity|extracellular region|plasminogen activation
LOC100910575	127.637	0.302578	4.03682	2.33181	1.22145	5.418e-05	0.00629626	Up	2.07447	2.64155	2.19809	4.09277	3.84758	8.60207	GeneID:100910575,Genbank:XM_003749864.4,RGD:6498120	serine-threonine kinase receptor-associated protein-like
LOC100910795	53.2436	0.449281	-2.26307	0.494227	-1.01675	0.0236317	0.29063	Down	0.781646	0.947814	2.81018	0.797685	0.702504	0.788401	GeneID:100910795,Genbank:XM_006256396.3,RGD:6496679	heterogeneous nuclear ribonucleoprotein H3-like
LOC100910854	13.7166	0.600779	2.33566	2.6449	1.40321	0.0195092	0.264025	Up	0.0894774	0.0975739	0.151432	0.266731	0.375689	0.26984	GeneID:100910854,Genbank:XM_006253280.3,RGD:6496333	zinc finger MYND domain-containing protein 19-like
LOC100910957	22.2824	0.588156	-1.98291	0.445575	-1.16626	0.047378	0.41316	Down	0.467783	0.24291	0.897233	0.120508	0.279336	0.333084	GeneID:100910957,Genbank:XM_006254370.1,RGD:6495507	acyl-CoA-binding domain-containing protein 5-like
LOC100911295	64.214	0.318991	3.73867	2.28564	1.1926	0.000184999	0.0152929	Up	1.37135	1.9227	1.43348	3.2864	2.84507	4.97186	GeneID:100911295,Genbank:XM_003751029.4,RGD:6494054	non-histone chromosomal protein HMG-14-like		GO:0000785,GO:0031492	chromatin|nucleosomal DNA binding
LOC100911356	10.6714	0.782061	-2.53578	0.25294	-1.98313	0.0112198	0.196185	Down	0.2644	0.716694	0.375876	0.157635	0.15986	0.0299011	GeneID:100911356,Genbank:XM_003751804.4,RGD:6493558	peroxisomal biogenesis factor 19-like		GO:0005777	peroxisome
LOC100911994	10.8492	1.18193	3.72888	21.2187	4.40727	0.000192334	0.0156572	Up	0.0364848	0.0170512	0	0.308155	0.790454	0.061891	GeneID:100911994,Genbank:XM_003749697.4,RGD:6489220	coiled-coil domain-containing protein 132-like
LOC100912282	46.0895	0.603354	2.96708	3.45863	1.7902	0.00300642	0.0853344	Up	0.420617	0.298795	0.324605	0.534978	0.372989	2.79698	GeneID:100912282,Genbank:XM_003750418.3,RGD:6488185	calcium-binding and coiled-coil domain-containing protein 1-like		GO:0016055,GO:0001047,GO:0003713,GO:0005737	Wnt signaling pathway|core promoter binding|transcription coactivator activity|cytoplasm
LOC100912475	4.49782	1.87931	2.46556	24.822	4.63355	0.0136799	0.215285	Up	0	0.0683279	0	1.88859	0.0736632	0	GeneID:100912475,Genbank:XM_006250360.3,RGD:6486562	consortin-like
LOC100912537	5.68116	1.2679	2.02663	5.93634	2.56957	0.0426999	0.392586	Up	0.0185022	0.0172941	0.0563638	0.47801	0.0559335	0.0209242	GeneID:100912537,Genbank:XM_003749109.4,RGD:6486473	tectonic-3-like
LOC102547059	2.49313	2.35483	-2.01358	0.037379	-4.74163	0.0440538	0.39887	Down	0	0.111218	0	0	0	0	GeneID:102547059,Genbank:XM_008759228.2,RGD:7510295	zinc finger protein 420-like
LOC102547294	11.4491	0.684335	2.40005	3.12193	1.64244	0.0163929	0.237912	Up	0.0135145	0.0157901	0.0274464	0.077216	0.0646875	0.0382089	GeneID:102547294,Genbank:XM_017600333.1,RGD:7549926	mucin-17-like		GO:0005739	mitochondrion
LOC102547431	31.1018	0.420471	2.7483	2.22774	1.15558	0.00599055	0.130886	Up	0.212975	0.180972	0.167113	0.548303	0.282899	0.448865	GeneID:102547431,Genbank:XM_017593687.1,RGD:7604960	uncharacterized LOC102547431
LOC102548506	2.20062	1.80101	2.55923	24.4064	4.60919	0.0104904	0.189028	Up	0	0	0	0.0572512	0.0725741	0.0651584	GeneID:102548506,Genbank:XM_006257115.3,RGD:7634291	retinitis pigmentosa 1-like 1 protein-like
LOC102549173	42.5181	0.496802	-2.88521	0.370262	-1.43338	0.00391147	0.0994108	Down	6.22858	7.7625	5.37604	0.722063	4.60275	1.99577	GeneID:102549173,Genbank:XM_006253979.2,RGD:7709329	histone H3.2-like		GO:0031492,GO:0046982,GO:0000786,GO:0005634,GO:0006334	nucleosomal DNA binding|protein heterodimerization activity|nucleosome|nucleus|nucleosome assembly
LOC102550424	28.2553	0.44661	-2.76032	0.425496	-1.23278	0.00577456	0.128041	Down	1.40471	1.39679	0.758722	0.623658	0.421641	0.506995	GeneID:102550424,Genbank:XM_008762572.2,RGD:7653271	zinc finger protein 120-like
LOC102556339	17.5929	1.6229	-2.10686	0.0934779	-3.41923	0.0351296	0.355494	Down	0.102204	0.0636869	3.14806	0.169261	0.0686599	0.0770551	GeneID:102556339,Genbank:XM_006257127.3,RGD:7527757	transcription initiation factor TFIID subunit 1-like
LOC103689957	53.3602	0.34416	4.60925	3.00282	1.58632	4.04125e-06	0.000800117	Up	0.453393	0.466167	0.291583	1.60685	1.12697	0.991303	GeneID:103689957,Genbank:XM_006239733.3,RGD:9197316	F-box only protein 11-like
LOC103689960	9.43586	1.01584	2.04592	4.22319	2.07833	0.0407643	0.384006	Up	0.0500584	0.140369	0.35582	1.34301	0.0504433	0.962389	GeneID:103689960,Genbank:XM_006238777.2,RGD:9379445	protein SZT2-like
LOC103689986	24.7336	1.27676	-2.04703	0.163395	-2.61356	0.0406547	0.383292	Down	0.184618	0.621226	3.93684	0.293517	0.409282	0.0835138	GeneID:103689986,Genbank:XM_008759221.2,RGD:9097256	protein YIF1B		GO:0016021	integral component of membrane
LOC103689992	111.026	1.21333	2.03514	5.53772	2.46929	0.0418366	0.388947	Up	2.21131	2.25482	2.38154	34.5575	1.95821	2.42499	GeneID:103689992,Genbank:NM_001313935.1,RGD:9089855	40S ribosomal protein S9		GO:0015935,GO:0019843,GO:0045903,GO:0003735,GO:0006412	small ribosomal subunit|rRNA binding|positive regulation of translational fidelity|structural constituent of ribosome|translation
LOC103689995	5.57725	1.28918	-2.60259	0.097719	-3.35522	0.0092523	0.17395	Down	0.029453	0.211062	0.0598155	0.0195109	0.00989315	0	GeneID:103689995,Genbank:XM_008765895.1,RGD:9147056	cytoplasmic dynein 2 heavy chain 1-like
LOC103689996	51.9386	0.429422	4.64863	3.98954	1.99622	3.34144e-06	0.000681884	Up	0.364848	0.42628	0.351957	1.46827	2.44489	0.742693	GeneID:103689996,Genbank:XM_008772777.2,RGD:9419934	antigen peptide transporter 2		GO:0019885,GO:0042287,GO:0042825,GO:0055085,GO:0005524,GO:0015440,GO:0015833	antigen processing and presentation of endogenous peptide antigen via MHC class I|MHC protein binding|TAP complex|transmembrane transport|ATP binding|peptide-transporting ATPase activity|peptide transport
LOC103690005	49.1335	1.8139	-2.83	0.0284915	-5.13333	0.00465484	0.112103	Down	15.4684	0.258185	0.112195	0.164683	0.111338	0.187428	GeneID:103690005,Genbank:XM_008759264.1,RGD:9365423	tubulin-folding cofactor B
LOC103690006	46.3719	0.337632	-3.91263	0.400249	-1.32103	9.12951e-05	0.00926645	Down	0.87791	0.79747	0.791019	0.43003	0.32396	0.251703	GeneID:103690006,Genbank:XM_008763101.2,RGD:9168966	RNA/RNP complex-1-interacting phosphatase		GO:0016607,GO:0016791,GO:0035335,GO:0098507,GO:0098519,GO:0004651,GO:0008138,GO:0016070	nuclear speck|phosphatase activity|peptidyl-tyrosine dephosphorylation|polynucleotide 5' dephosphorylation|nucleotide phosphatase activity, acting on free nucleotides|polynucleotide 5'-phosphatase activity|protein tyrosine/serine/threonine phosphatase activity|RNA metabolic process
LOC103690039	29.0656	0.755045	-4.11773	0.115898	-3.10907	3.82629e-05	0.00490898	Down	2.23079	3.90486	0.20593	0.282119	0.286101	0.183476	GeneID:103690039,Genbank:XM_008768431.2,RGD:9430153	signal recognition particle subunit SRP68-like
LOC103690095	20.3053	1.63368	2.50241	17.008	4.08814	0.0123351	0.206491	Up	0.0807317	0.15092	0.0409891	0.0802201	4.43371	0.228249	GeneID:103690095,Genbank:XM_008768670.2,RGD:9131838	protein TFG-like
LOC103690149	17.3772	2.75301	2.40302	98.0562	6.61554	0.0162605	0.237495	Up	0	0.00629085	0	0.280882	0	0.433846	GeneID:103690149,Genbank:XM_008758641.2,RGD:9410822	jouberin-like
LOC103690175	12.2082	0.857231	-2.37203	0.244282	-2.03338	0.0176905	0.249299	Down	0.526394	0.0468592	0.165447	0.049815	0.0505182	0.0850428	GeneID:103690175,Genbank:XM_008773655.2,RGD:9471618	PHD finger protein 6		GO:0046872	metal ion binding
LOC103693257	14.2894	0.608738	2.72928	3.16327	1.66142	0.00634723	0.134644	Up	0.122033	0.0998068	0.0929383	0.227363	0.445772	0.345019	GeneID:103693257,Genbank:XM_017597784.1,RGD:9450399	DNA repair endonuclease XPF-like
LOC103693953	4.56649	1.0938	2.00122	4.55968	2.18893	0.045369	0.404887	Up	0.11291	0.0351792	0.0382179	0.299186	0.227557	0.340508	GeneID:103693953,Genbank:XM_017600363.1,RGD:9153014	zinc finger protein 239-like
LOC108348048	7.19735	1.36286	2.74964	13.43	3.74738	0.00596612	0.13053	Up	0.0111658	0	0.0226764	0.02219	0.0337549	0.404077	GeneID:108348048,Genbank:XM_017592278.1	von Willebrand factor A domain-containing protein 5A
LOC108348064	3.52739	1.55741	-2.03745	0.110864	-3.17314	0.0416053	0.388762	Down	0.198508	0.0742182	0.483775	0	0	0.089797	GeneID:108348064,Genbank:XM_017596079.1	gamma-secretase subunit APH-1B-like		GO:0007219,GO:0007220,GO:0016485,GO:0030133,GO:0043085,GO:0070765,GO:0004175,GO:0005783,GO:0005887	Notch signaling pathway|Notch receptor processing|protein processing|transport vesicle|positive regulation of catalytic activity|gamma-secretase complex|endopeptidase activity|endoplasmic reticulum|integral component of plasma membrane
LOC108348072	7.91035	1.24696	2.48616	8.57507	3.10015	0.0129128	0.210967	Up	0.0921075	0.0430466	0.0935297	0.0457619	0.139224	1.82288	GeneID:108348072,Genbank:XM_017601861.1	class II histocompatibility antigen, M alpha chain		GO:0006955,GO:0016021	immune response|integral component of membrane
LOC108348080	30.4359	1.55486	2.65975	17.5761	4.13554	0.00781997	0.155017	Up	0.0888757	0.124608	0.22562	7.37409	0.134339	0.402038	GeneID:108348080,Genbank:XM_017593810.1	probable rRNA-processing protein EBP2		GO:0034399,GO:0042273,GO:0005730,GO:0006364,GO:0030687	nuclear periphery|ribosomal large subunit biogenesis|nucleolus|rRNA processing|preribosome, large subunit precursor
LOC108348122	25.4749	0.833844	-5.52991	0.0409191	-4.61108	3.20392e-08	1.11699e-05	Down	0.269066	1.35529	0.576799	0.0297068	0.0602521	0	GeneID:108348122,Genbank:XM_017590049.1	CAP-Gly domain-containing linker protein 3		GO:0072321,GO:0008017,GO:1903078,GO:0010828,GO:0018230,GO:0031115,GO:0031901,GO:0032588,GO:0035594,GO:0043065,GO:0044091,GO:0045121,GO:0045444,GO:0001934,GO:0045807,GO:0005802,GO:0055038,GO:0005886	chaperone-mediated protein transport|microtubule binding|positive regulation of protein localization to plasma membrane|positive regulation of glucose transmembrane transport|peptidyl-L-cysteine S-palmitoylation|negative regulation of microtubule polymerization|early endosome membrane|trans-Golgi network membrane|ganglioside binding|positive regulation of apoptotic process|membrane biogenesis|mem…
LOC108348127	21.4025	0.888159	-2.80839	0.177477	-2.49429	0.00497902	0.116893	Down	0.203124	0.379721	3.8777	0.363306	0.122811	0.321599	GeneID:108348127,Genbank:XM_006243992.3	cartilage-associated protein-like
LOC108348142	257.431	1.2497	2.47034	8.49836	3.08718	0.0134984	0.21419	Up	2.88083	2.94675	3.0357	69.62	3.99844	3.7497	GeneID:108348142,Genbank:XM_017595386.1	60S ribosomal protein L8		GO:0002181,GO:0003735	cytoplasmic translation|structural constituent of ribosome
LOC108348144	25.73	3.51421	-2.02999	0.00712054	-7.1338	0.0423577	0.391146	Down	0.0943373	14.3729	0	0	0.0950626	0	GeneID:108348144,Genbank:XM_017602382.1	NADH dehydrogenase [ubiquinone] 1 alpha subcomplex subunit 1		GO:0016021	integral component of membrane
LOC108348180	5.0246	1.14752	2.05617	5.13188	2.35949	0.0397663	0.380627	Up	0.0268891	0.0502667	0.0546087	0.0534375	0.216767	0.425725	GeneID:108348180,Genbank:XM_017599449.1	signal recognition particle subunit SRP72-like		GO:0006614,GO:0008312,GO:0048500	SRP-dependent cotranslational protein targeting to membrane|7S RNA binding|signal recognition particle
LOC108348184	47.2354	1.66893	2.45869	17.1886	4.10338	0.0139446	0.217539	Up	0.107824	0.11758	0.0547443	0.0892836	0.0724351	4.7759	GeneID:108348184,Genbank:XM_017597785.1	pyridoxal-dependent decarboxylase domain-containing protein 1-like
LOC108348241	14.7492	0.591918	-2.82618	0.313629	-1.67287	0.00471066	0.112939	Down	0.892314	0.985694	0.864907	0.282119	0.408716	0.183476	GeneID:108348241,Genbank:XM_017599896.1	PHD finger protein 11-like
LOC108350576	28.1292	0.659683	3.21244	4.34451	2.11919	0.00131611	0.0511738	Up	0.746556	0.29906	0.649786	5.19277	0.69856	1.62826	GeneID:108350576,Genbank:XM_017592352.1	zinc finger protein 120-like
LOC108352087	52.3119	0.322369	-3.14455	0.495272	-1.01371	0.0016634	0.0595916	Down	0.556209	0.693186	0.609622	0.280728	0.409243	0.24961	GeneID:108352087,Genbank:XM_017597639.1	obscurin-like
LOC502684	5.52916	1.08327	2.31588	5.69118	2.50873	0.0205649	0.271216	Up	0.0504322	0	0.0768164	0.20045	0.35574	0.171101	GeneID:502684,Genbank:XM_008762377.2,RGD:1559448	hypothetical protein LOC502684
LOC679711	6.58358	1.13295	2.26152	5.90604	2.56219	0.023727	0.290839	Up	0	0.0698567	0	0.160904	0.0753115	0.197213	GeneID:679711,Genbank:XM_017590496.1,RGD:1584830	similar to RIKEN cDNA 5031410I06
LOC679739	20.4098	0.924109	1.97482	3.54295	1.82495	0.0482884	0.418266	Up	0.591352	0.276369	1.80145	0.48967	0.695215	8.47097	GeneID:679739,Genbank:XM_001053017.5,RGD:1584802	NADH dehydrogenase (ubiquinone) Fe-S protein 6		GO:0005747,GO:0006120	mitochondrial respiratory chain complex I|mitochondrial electron transport, NADH to ubiquinone
LOC684762	31.4348	0.399488	-3.12997	0.420336	-1.25039	0.00174822	0.0619753	Down	3.12464	3.3556	2.36279	1.12303	1.40685	1.27813	GeneID:684762,Genbank:XM_008771677.2,RGD:1586732	similar to CG31613-PA		GO:0005634,GO:0006334,GO:0031492,GO:0046982,GO:0000786	nucleus|nucleosome assembly|nucleosomal DNA binding|protein heterodimerization activity|nucleosome
LOC685275	2.8328	1.81209	-2.13653	0.0683182	-3.87159	0.0326364	0.341975	Down	0.060706	0.028371	0.400682	0.0301606	0	0	GeneID:685275,Genbank:XM_017598624.1,RGD:1596422	similar to paired immunoglobin-like type 2 receptor beta
LOC688442	35.6255	1.52826	-2.16089	0.101363	-3.3024	0.0307037	0.333827	Down	0.301244	0.234644	9.27882	0.199556	0.30356	0.511015	GeneID:688442,Genbank:XM_001066960.6,RGD:1588846	similar to limkain b1
LOC689268	12.2863	1.1522	3.59138	17.6061	4.138	0.000328931	0.0220714	Up	0.0288163	0	0.0292613	0.0286337	0.769504	0.228119	GeneID:689268,Genbank:XM_017600268.1,RGD:1594784	hypothetical protein LOC689268
LOC691153	29.1456	0.431774	2.36327	2.02848	1.0204	0.0181145	0.251735	Up	0.766049	0.591501	0.574953	1.68787	1.44319	0.866325	GeneID:691153,Genbank:NM_001109627.1,RGD:1587434	hypothetical protein LOC691153		GO:0035616,GO:0048663,GO:0048863,GO:0070449,GO:0003682,GO:0006357,GO:0035098	histone H2B conserved C-terminal lysine deubiquitination|neuron fate commitment|stem cell differentiation|elongin complex|chromatin binding|regulation of transcription by RNA polymerase II|ESC/E(Z) complex
LOC691485	144.268	0.231117	5.21327	2.30517	1.20487	1.85538e-07	5.83425e-05	Up	1.83887	1.53344	1.35468	3.38573	3.03385	4.75042	GeneID:691485,Genbank:XM_006240652.3,RGD:1583888	hypothetical protein LOC691485		GO:0005886,GO:0016021	plasma membrane|integral component of membrane
LRRTM1	47.9427	0.340189	-3.21308	0.468768	-1.09305	0.00131321	0.0511738	Down	0.927155	1.19337	0.864301	0.437985	0.612645	0.378155	GeneID:679668,Genbank:XM_017592881.1,RGD:1585921	leucine rich repeat transmembrane neuronal 1		GO:0050808,GO:0005783,GO:0006469,GO:0051965,GO:0007626,GO:0009986,GO:0016021,GO:0019221,GO:0030054,GO:0060076,GO:0030424,GO:0060291,GO:0030426,GO:0035418,GO:0035640,GO:0002091,GO:0045211,GO:0004860,GO:0046426,GO:0005737	synapse organization|endoplasmic reticulum|negative regulation of protein kinase activity|positive regulation of synapse assembly|locomotory behavior|cell surface|integral component of membrane|cytokine-mediated signaling pathway|cell junction|excitatory synapse|axon|long-term synaptic potentiation|growth cone|protein localization to synapse|exploration behavior|negative regulation of receptor in…
Map3k7	15.6707	0.615186	-1.9881	0.428375	-1.22305	0.0468002	0.411703	Down	0.228997	0.107022	0.0839701	0.0632071	0.0769191	0.0431621	GeneID:313121,Genbank:XM_006237966.3,RGD:1309438	mitogen activated protein kinase kinase kinase 7		GO:0002726,GO:0004672,GO:0004674,GO:0004708,GO:0004709,GO:0007252,GO:0007254,GO:0005515,GO:0008385,GO:0005524,GO:0014069,GO:0016239,GO:0032743,GO:0042802,GO:2001234,GO:0043123,GO:0043276,GO:0000165,GO:0000186,GO:0000187,GO:0000287,GO:0001525,GO:0001841,GO:0005622,GO:0005671,GO:0005886,GO:0006351,GO:0006355,GO:0006468,GO:0043507,GO:0007179,GO:0007250,GO:0043966,GO:0046330,GO:0051403,GO:0060546,GO:…	positive regulation of T cell cytokine production|protein kinase activity|protein serine/threonine kinase activity|MAP kinase kinase activity|MAP kinase kinase kinase activity|I-kappaB phosphorylation|JNK cascade|protein binding|IkappaB kinase complex|ATP binding|postsynaptic density|positive regulation of macroautophagy|positive regulation of interleukin-2 production|identical protein binding|ne…	rno04010,rno04310,rno04064,rno04668,rno04152,rno04140,rno04520,rno04620,rno04621,rno04622,rno04660,rno04657,rno04380,rno05418,rno05162,rno05168,rno05169,rno05145,rno05140	MAPK signaling pathway|Wnt signaling pathway|NF-kappa B signaling pathway|TNF signaling pathway|AMPK signaling pathway|Autophagy - animal|Adherens junction|Toll-like receptor signaling pathway|NOD-like receptor signaling pathway|RIG-I-like receptor signaling pathway|T cell receptor signaling pathway|IL-17 signaling pathway|Osteoclast differentiation|Fluid shear stress and atherosclerosis|Measles|…
Map6d1	26.0144	0.483345	-2.28498	0.465085	-1.10443	0.0223139	0.281992	Down	1.67468	1.42303	0.966216	0.416017	0.997193	0.516518	GeneID:363823,Genbank:NM_001108844.1,RGD:1560102	MAP6 domain containing 1		GO:0005801,GO:0005874,GO:0007026,GO:0008017,GO:0018009,GO:0032418,GO:0048813,GO:0000226,GO:0005516,GO:0005798	cis-Golgi network|microtubule|negative regulation of microtubule depolymerization|microtubule binding|N-terminal peptidyl-L-cysteine N-palmitoylation|lysosome localization|dendrite morphogenesis|microtubule cytoskeleton organization|calmodulin binding|Golgi-associated vesicle
Mas1	24.0605	0.468885	-2.50452	0.443088	-1.17433	0.0122616	0.205722	Down	0.228376	0.200907	0.245543	0.0867668	0.148909	0.0683657	GeneID:25153,Genbank:XM_017588807.1,RGD:3049	MAS1 proto-oncogene, G protein-coupled receptor		GO:0045740,GO:0009986,GO:0001933,GO:0050727,GO:0014823,GO:0004930,GO:0060732,GO:0017046,GO:0070528,GO:0005622,GO:0005886,GO:0005887,GO:0007186,GO:0021766,GO:0071375,GO:0034698,GO:0007250,GO:0038166,GO:0007283,GO:0042277,GO:0008284,GO:0001595,GO:0042493,GO:0043434,GO:0008584	positive regulation of DNA replication|cell surface|negative regulation of protein phosphorylation|regulation of inflammatory response|response to activity|G-protein coupled receptor activity|positive regulation of inositol phosphate biosynthetic process|peptide hormone binding|protein kinase C signaling|intracellular|plasma membrane|integral component of plasma membrane|G-protein coupled recepto…	rno04080,rno04614	Neuroactive ligand-receptor interaction|Renin-angiotensin system
Mgst1	324.072	0.180348	5.73907	2.04915	1.03503	9.51998e-09	4.01768e-06	Up	13.719	10.9312	11.3045	30.6722	19.5469	25.1798	GeneID:171341,Genbank:NM_134349.3,RGD:70927	microsomal glutathione S-transferase 1		GO:0045177,GO:0006749,GO:0004364,GO:0050220,GO:0010243,GO:0016021,GO:0055114,GO:0004602,GO:0005634,GO:0005739,GO:0032496,GO:0033327,GO:0005741,GO:0070207,GO:0042493,GO:0005778,GO:0071449,GO:0042802,GO:0005783,GO:0001516,GO:0098869,GO:0042803,GO:0005789,GO:0043295	apical part of cell|glutathione metabolic process|glutathione transferase activity|prostaglandin-E synthase activity|response to organonitrogen compound|integral component of membrane|oxidation-reduction process|glutathione peroxidase activity|nucleus|mitochondrion|response to lipopolysaccharide|Leydig cell differentiation|mitochondrial outer membrane|protein homotrimerization|response to drug|pe…	rno00480,rno00980,rno00982,rno00983,rno05200,rno05204,rno05225,rno05418,rno01524	Glutathione metabolism|Metabolism of xenobiotics by cytochrome P450|Drug metabolism - cytochrome P450|Drug metabolism - other enzymes|Pathways in cancer|Chemical carcinogenesis|Hepatocellular carcinoma|Fluid shear stress and atherosclerosis|Platinum drug resistance
Miip	8.24338	1.11094	2.89532	9.29545	3.21652	0.00378778	0.0971914	Up	0.0256502	0.0959012	0	0.815605	0.10339	0.261071	GeneID:298643,Genbank:XM_006239379.2,RGD:1587376	migration and invasion inhibitory protein		GO:0010972,GO:0030336	negative regulation of G2/M transition of mitotic cell cycle|negative regulation of cell migration
Milr1	39.5702	0.399212	3.07096	2.33912	1.22596	0.00213371	0.0681927	Up	0.487311	0.65353	0.365748	1.53688	0.789962	1.29389	GeneID:59105,Genbank:XM_017597497.1,RGD:620488	mast cell immunoglobulin-like receptor 1		GO:0016021,GO:0033004,GO:0042629,GO:0043303,GO:0005622,GO:0005623,GO:0005887	integral component of membrane|negative regulation of mast cell activation|mast cell granule|mast cell degranulation|intracellular|cell|integral component of plasma membrane
Mki67	193.84	0.309508	-4.96145	0.344934	-1.53561	6.99702e-07	0.000187019	Down	1.09372	1.26792	0.713962	0.183484	0.54033	0.361429	GeneID:291234,Genbank:NM_001271366.1,RGD:1305476	marker of proliferation Ki-67		GO:0016604,GO:0003674,GO:0030212,GO:0005575,GO:0031100,GO:0005634,GO:0005730,GO:0005737,GO:0006259,GO:0034605,GO:0007088,GO:0051321,GO:0008022,GO:0051983,GO:0008283,GO:0072574,GO:0000775,GO:1902275,GO:0000793,GO:1990705,GO:0014070	nuclear body|molecular_function|hyaluronan metabolic process|cellular_component|animal organ regeneration|nucleus|nucleolus|cytoplasm|DNA metabolic process|cellular response to heat|regulation of mitotic nuclear division|meiotic cell cycle|protein C-terminus binding|regulation of chromosome segregation|cell proliferation|hepatocyte proliferation|chromosome, centromeric region|regulation of chroma…
Mlph	9.64625	0.71869	1.98454	2.68751	1.42627	0.0471954	0.412972	Up	0.0861257	0.0966023	0.0874556	0.154044	0.260364	0.331159	GeneID:316620,Genbank:XM_006245405.3,RGD:1310733	melanophilin		GO:0030864,GO:0005815,GO:0031489,GO:0006605,GO:0032400,GO:0015629,GO:0016461,GO:0017022,GO:0017137,GO:0035371,GO:0042470,GO:0030050,GO:0043473,GO:0030318,GO:0046872,GO:0030425,GO:0001725,GO:0048471,GO:0030674,GO:0003779,GO:0051010	cortical actin cytoskeleton|microtubule organizing center|myosin V binding|protein targeting|melanosome localization|actin cytoskeleton|unconventional myosin complex|myosin binding|Rab GTPase binding|microtubule plus-end|melanosome|vesicle transport along actin filament|pigmentation|melanocyte differentiation|metal ion binding|dendrite|stress fiber|perinuclear region of cytoplasm|protein binding,…
Mmp9	1.59323	2.07728	-1.97186	0.0584723	-4.0961	0.0486256	0.418266	Down	0.0169712	0.111041	0.0344666	0	0	0	GeneID:81687,Genbank:NM_031055.1,RGD:621320	matrix metallopeptidase 9		GO:0002687,GO:0004175,GO:0004222,GO:0004252,GO:0007507,GO:0005515,GO:0007566,GO:0005576,GO:0005578,GO:0007567,GO:0007568,GO:0007584,GO:0030198,GO:0008233,GO:0030574,GO:0008237,GO:0031012,GO:0031915,GO:0032355,GO:0001501,GO:0042802,GO:0032496,GO:0043065,GO:0032526,GO:0001503,GO:0043066,GO:0032991,GO:0043388,GO:0001666,GO:0001822,GO:0044877,GO:0001934,GO:0045471,GO:0071283,GO:0045742,GO:0001968,GO:…	positive regulation of leukocyte migration|endopeptidase activity|metalloendopeptidase activity|serine-type endopeptidase activity|heart development|protein binding|embryo implantation|extracellular region|proteinaceous extracellular matrix|parturition|aging|response to nutrient|extracellular matrix organization|peptidase activity|collagen catabolic process|metallopeptidase activity|extracellular…	rno04668,rno04657,rno04670,rno04915,rno04926,rno05200,rno05202,rno05206,rno05205,rno05219,rno05215,rno05418,rno05161,rno01522	TNF signaling pathway|IL-17 signaling pathway|Leukocyte transendothelial migration|Estrogen signaling pathway|Relaxin signaling pathway|Pathways in cancer|Transcriptional misregulation in cancers|MicroRNAs in cancer|Proteoglycans in cancer|Bladder cancer|Prostate cancer|Fluid shear stress and atherosclerosis|Hepatitis B|Endocrine resistance
Mmrn1	182.176	0.648867	2.93179	3.73819	1.90234	0.00337016	0.0922719	Up	0.869731	1.04377	0.566967	1.03493	4.41455	4.03146	GeneID:500152,Genbank:XM_001071128.6,RGD:1587248	multimerin 1		GO:0005509,GO:0007596,GO:0031012	calcium ion binding|blood coagulation|extracellular matrix
Mobp	36.1544	0.536183	-2.0007	0.475415	-1.07274	0.045425	0.404937	Down	0.333284	0.323503	1.23657	0.216535	0.297095	0.405904	GeneID:25037,Genbank:XM_008766669.2,RGD:3101	myelin-associated oligodendrocyte basic protein		GO:0017022,GO:0017137,GO:0019911,GO:0030050,GO:0030864,GO:0043209,GO:0048471,GO:0003779,GO:0005739,GO:0007399	myosin binding|Rab GTPase binding|structural constituent of myelin sheath|vesicle transport along actin filament|cortical actin cytoskeleton|myelin sheath|perinuclear region of cytoplasm|actin binding|mitochondrion|nervous system development
Mrgpre	23.5413	0.593252	-1.97698	0.443545	-1.17285	0.0480438	0.417151	Down	1.36456	0.358721	0.368057	0.381349	0.300792	0.265234	GeneID:404660,Genbank:XM_006230872.3,RGD:738045	MAS related GPR family member E		GO:0007186,GO:1903955,GO:0004930,GO:0005887	G-protein coupled receptor signaling pathway|positive regulation of protein targeting to mitochondrion|G-protein coupled receptor activity|integral component of plasma membrane
Ms4a6bl	10.5147	1.15521	2.8561	9.84501	3.29939	0.00428882	0.105815	Up	0.0748841	0.139989	0	0.0744096	0.26411	1.86311	GeneID:293749,Genbank:NM_001006975.1,RGD:1359381	membrane-spanning 4-domains, subfamily A, member 6B-like		GO:0016021	integral component of membrane
Mxd3	5.19997	1.4591	-3.28349	0.0361227	-4.79095	0.00102529	0.0440874	Down	0.511192	0.621156	0.415268	0	0.0515122	0	GeneID:252915,Genbank:NM_145773.1,RGD:628624	Max dimerization protein 3	bHLH	GO:0003677,GO:0006351,GO:0045892,GO:0046983,GO:0090575,GO:0000122,GO:0000977,GO:0001227	DNA binding|transcription, DNA-templated|negative regulation of transcription, DNA-templated|protein dimerization activity|RNA polymerase II transcription factor complex|negative regulation of transcription by RNA polymerase II|RNA polymerase II regulatory region sequence-specific DNA binding|transcriptional repressor activity, RNA polymerase II transcription regulatory region sequence-specific D…
Mybl2	15.2961	0.603625	-2.07892	0.419026	-1.25489	0.0376245	0.368367	Down	0.432637	0.252742	0.192201	0.147777	0.149863	0.0764485	GeneID:296344,Genbank:XM_006235525.3,RGD:1308474	myeloblastosis oncogene-like 2	MYB	GO:0045893,GO:0001077,GO:0045944,GO:0001135,GO:0090307,GO:0005634,GO:0005654,GO:0006357,GO:0006366,GO:1990830,GO:0030154,GO:0031523,GO:0043525,GO:0000278,GO:0043565,GO:0000978,GO:0044212,GO:0000981	positive regulation of transcription, DNA-templated|transcriptional activator activity, RNA polymerase II proximal promoter sequence-specific DNA binding|positive regulation of transcription by RNA polymerase II|transcription factor activity, RNA polymerase II transcription factor recruiting|mitotic spindle assembly|nucleus|nucleoplasm|regulation of transcription by RNA polymerase II|transcriptio…	rno04218,rno05166	Cellular senescence|HTLV-I infection
Mybph	64.6311	0.370324	-3.32182	0.426273	-1.23015	0.000894315	0.0402869	Down	1.61595	2.29295	1.3839	0.464302	0.627808	1.233	GeneID:83708,Genbank:XM_006249888.3,RGD:620287	myosin binding protein H		GO:0007015,GO:0007155,GO:0008307,GO:0030018,GO:0031430,GO:0032982,GO:0045214,GO:0051015,GO:0051371,GO:0071688,GO:0097493,GO:0005859,GO:0005865,GO:0006941	actin filament organization|cell adhesion|structural constituent of muscle|Z disc|M band|myosin filament|sarcomere organization|actin filament binding|muscle alpha-actinin binding|striated muscle myosin thick filament assembly|structural molecule activity conferring elasticity|muscle myosin complex|striated muscle thin filament|striated muscle contraction
Myl3	1.82183	2.01539	2.15405	20.2697	4.34125	0.031236	0.3371	Up	0	0	0	0.104762	0.424963	0.0596155	GeneID:24585,Genbank:XM_006243917.3,RGD:3142	myosin light chain 3		GO:0005509,GO:0006936,GO:0006942,GO:0007519,GO:0016459,GO:0031672,GO:0031674,GO:0055010,GO:0060048,GO:0002026,GO:0003774,GO:0003785	calcium ion binding|muscle contraction|regulation of striated muscle contraction|skeletal muscle tissue development|myosin complex|A band|I band|ventricular cardiac muscle tissue morphogenesis|cardiac muscle contraction|regulation of the force of heart contraction|motor activity|actin monomer binding	rno04371,rno04260,rno04261,rno05410,rno05414	Apelin signaling pathway|Cardiac muscle contraction|Adrenergic signaling in cardiomyocytes|Hypertrophic cardiomyopathy (HCM)|Dilated cardiomyopathy (DCM)
Mylk2	6.4155	0.977748	-2.17033	0.229723	-2.12203	0.0299822	0.330463	Down	0.147694	0.224332	0.206215	0	0.0744149	0.0626354	GeneID:117558,Genbank:NM_057209.1,RGD:620934	myosin light chain kinase 2		GO:0005737,GO:0006468,GO:0006833,GO:0006936,GO:0006937,GO:0018107,GO:0006941,GO:0030425,GO:0031448,GO:0007274,GO:0032027,GO:0032971,GO:0035914,GO:0055008,GO:0043025,GO:0043195,GO:0004687,GO:0005516,GO:0005524,GO:0005634,GO:0008021,GO:0010628,GO:0014069,GO:0014816,GO:0043197,GO:0018105,GO:0043408,GO:0046777,GO:0048168,GO:0048489,GO:0048769,GO:0051726,GO:0055003	cytoplasm|protein phosphorylation|water transport|muscle contraction|regulation of muscle contraction|peptidyl-threonine phosphorylation|striated muscle contraction|dendrite|positive regulation of fast-twitch skeletal muscle fiber contraction|neuromuscular synaptic transmission|myosin light chain binding|regulation of muscle filament sliding|skeletal muscle cell differentiation|cardiac muscle tis…	rno04371,rno04020,rno04022,rno04510,rno04810,rno04611,rno04921,rno04270,rno04971	Apelin signaling pathway|Calcium signaling pathway|cGMP - PKG signaling pathway|Focal adhesion|Regulation of actin cytoskeleton|Platelet activation|Oxytocin signaling pathway|Vascular smooth muscle contraction|Gastric acid secretion
Ndufa1	24.3676	2.746	-2.20559	0.0150244	-6.05655	0.0274129	0.314932	Down	0.119198	0.111415	17.0664	0	0	0.269602	GeneID:363441,Genbank:NM_001108813.2,RGD:1560955	NADH:ubiquinone oxidoreductase subunit A1		GO:0016021,GO:0031966,GO:0032981,GO:0005739,GO:0005747,GO:0005829	integral component of membrane|mitochondrial membrane|mitochondrial respiratory chain complex I assembly|mitochondrion|mitochondrial respiratory chain complex I|cytosol	rno00190,rno04723,rno04714,rno05010,rno05012,rno05016,rno04932	Oxidative phosphorylation|Retrograde endocannabinoid signaling|Thermogenesis|Alzheimer's disease|Parkinson's disease|Huntington's disease|Non-alcoholic fatty liver disease (NAFLD)
Negr1	100.372	0.25017	-4.36555	0.469069	-1.09213	1.26802e-05	0.00203352	Down	3.72658	3.32611	4.46698	1.41994	2.20232	1.90123	GeneID:59318,Genbank:NM_021682.1,RGD:708416	neuronal growth regulator 1		GO:0007626,GO:0007631,GO:0010976,GO:0030425,GO:0031225,GO:0043025,GO:0098609,GO:0005886	locomotory behavior|feeding behavior|positive regulation of neuron projection development|dendrite|anchored component of membrane|neuronal cell body|cell-cell adhesion|plasma membrane	rno04514	Cell adhesion molecules (CAMs)
Nek5	17.5425	0.60493	2.04267	2.35491	1.23567	0.0410851	0.386215	Up	0.147756	0.256486	0.257207	0.419484	0.276513	0.907099	GeneID:685440,Genbank:XM_008771370.1,RGD:1593817	NIMA-related kinase 5		GO:0051155,GO:2001056,GO:0004672,GO:0005524,GO:0006468	positive regulation of striated muscle cell differentiation|positive regulation of cysteine-type endopeptidase activity|protein kinase activity|ATP binding|protein phosphorylation
NEWGENE_1304700	14.8718	0.626829	-2.41997	0.349435	-1.5169	0.015522	0.231129	Down	0.215474	0.159003	0.380023	0.10142	0.114279	0.0513011	GeneID:103690051,Genbank:XM_006251622.3,RGD:9443007	N-deacetylase/N-sulfotransferase (heparan glucosaminyl) 2		GO:0015016,GO:0016021	[heparan sulfate]-glucosamine N-sulfotransferase activity|integral component of membrane	rno00534	Glycosaminoglycan biosynthesis - heparan sulfate / heparin
NEWGENE_1582994	9.1567	1.32362	-3.54728	0.0386001	-4.69525	0.000389225	0.0243094	Down	0.0552043	0.601995	0.317655	0	0.0185429	0.0208102	GeneID:103694000,Genbank:XM_008771413.2,RGD:9432541	DCN1, defective in cullin neddylation 1, domain containing 2
Niacr1	15.7039	0.661919	4.0326	6.361	2.66925	5.51631e-05	0.00636439	Up	0.187107	0.131167	0.284994	1.67329	0.754181	1.48119	GeneID:353250,Genbank:NM_181476.1,RGD:727952	niacin receptor 1		GO:0005525,GO:0005886,GO:0007186,GO:0016020,GO:0016021,GO:0030054,GO:0033031,GO:0035590,GO:0050995,GO:0001614,GO:0070165,GO:0001781,GO:0070553,GO:0004930	GTP binding|plasma membrane|G-protein coupled receptor signaling pathway|membrane|integral component of membrane|cell junction|positive regulation of neutrophil apoptotic process|purinergic nucleotide receptor signaling pathway|negative regulation of lipid catabolic process|purinergic nucleotide receptor activity|positive regulation of adiponectin secretion|neutrophil apoptotic process|nicotinic …	rno04024	cAMP signaling pathway
Npas2	94.2557	0.285726	-3.86928	0.464724	-1.10555	0.000109158	0.0106742	Down	0.836992	1.27229	1.16756	0.638467	0.579324	0.334641	GeneID:316351,Genbank:XM_008767031.2,RGD:1309681	neuronal PAS domain protein 2	bHLH	GO:0045944,GO:0005654,GO:0046983,GO:0051775,GO:0005667,GO:0005829,GO:0006351,GO:0007623,GO:0051879,GO:0032922,GO:0060548,GO:0042745,GO:2001020,GO:0042752,GO:0045475,GO:0003677,GO:0045739,GO:0003700,GO:0045893,GO:0005634	positive regulation of transcription by RNA polymerase II|nucleoplasm|protein dimerization activity|response to redox state|transcription factor complex|cytosol|transcription, DNA-templated|circadian rhythm|Hsp90 protein binding|circadian regulation of gene expression|negative regulation of cell death|circadian sleep/wake cycle|regulation of response to DNA damage stimulus|regulation of circadian…	rno04710	Circadian rhythm
Nptx1	12.2761	0.66948	-2.54937	0.306349	-1.70675	0.0107917	0.192477	Down	0.194528	0.114837	0.270306	0.0508671	0.0722192	0.0578926	GeneID:266777,Genbank:NM_153735.2,RGD:628894	neuronal pentraxin 1		GO:0005886,GO:0006839,GO:0030133,GO:0035865,GO:0043005,GO:0043653,GO:0046872,GO:0060385,GO:0005737,GO:0071333,GO:0005739	plasma membrane|mitochondrial transport|transport vesicle|cellular response to potassium ion|neuron projection|mitochondrial fragmentation involved in apoptotic process|metal ion binding|axonogenesis involved in innervation|cytoplasm|cellular response to glucose stimulus|mitochondrion
Nr1d1	404.129	0.198849	9.96203	3.94749	1.98094	2.23448e-23	1.19448e-19	Up	3.63696	3.49236	2.62353	13.409	9.51279	16.5421	GeneID:252917,Genbank:NM_001113422.1,RGD:628827	nuclear receptor subfamily 1, group D, member 1	THR-like	GO:0061178,GO:0061469,GO:0070859,GO:0071222,GO:0000978,GO:0001046,GO:0001076,GO:0001078,GO:0005634,GO:0001133,GO:0005737,GO:0009755,GO:0010498,GO:0005978,GO:0010871,GO:0016604,GO:0000122,GO:0032922,GO:0033993,GO:0019216,GO:0034144,GO:0000790,GO:0035947,GO:0000976,GO:0000977,GO:0043401,GO:0042632,GO:0043565,GO:0044212,GO:0044321,GO:0045892,GO:0045598,GO:0045893,GO:0045944,GO:0060086,GO:0090575,GO:…	regulation of insulin secretion involved in cellular response to glucose stimulus|regulation of type B pancreatic cell proliferation|positive regulation of bile acid biosynthetic process|cellular response to lipopolysaccharide|RNA polymerase II proximal promoter sequence-specific DNA binding|core promoter sequence-specific DNA binding|transcription factor activity, RNA polymerase II transcription…	rno04710	Circadian rhythm
Nr1d2	1828.12	0.128286	9.8216	2.39491	1.25997	9.08871e-23	2.91511e-19	Up	13.6703	12.2743	9.62991	30.1264	25.5465	31.5657	GeneID:259241,Genbank:NM_147210.2,RGD:628828	nuclear receptor subfamily 1, group D, member 2	THR-like	GO:0001133,GO:0001206,GO:0003677,GO:0003700,GO:0003707,GO:0004879,GO:0009755,GO:0004887,GO:0019216,GO:0005634,GO:0030154,GO:0030374,GO:0030522,GO:0033993,GO:0055088,GO:0042752,GO:0090575,GO:0097009,GO:0098531,GO:2001014,GO:0000122,GO:0000976,GO:0000977,GO:0000980,GO:0001046,GO:0001076,GO:0001078,GO:0005654,GO:0006351,GO:0006355,GO:0043401,GO:0007275,GO:0043565,GO:0008134,GO:0045892,GO:0008270,GO:…	RNA polymerase II transcription factor activity, sequence-specific transcription regulatory region DNA binding|transcriptional repressor activity, RNA polymerase II distal enhancer sequence-specific binding|DNA binding|DNA binding transcription factor activity|steroid hormone receptor activity|nuclear receptor activity|hormone-mediated signaling pathway|thyroid hormone receptor activity|regulatio…
Nrg4	17.3903	0.753871	2.77987	4.27424	2.09567	0.00543802	0.123526	Up	0.171872	0.200811	0.479945	0.298869	0.99586	2.42962	GeneID:690919,Genbank:XM_017595919.1,RGD:1589860	neuregulin 4		GO:0005622,GO:0008150,GO:0016021,GO:0035556,GO:0048513,GO:0003674,GO:0005102,GO:0005615	intracellular|biological_process|integral component of membrane|intracellular signal transduction|animal organ development|molecular_function|signaling receptor binding|extracellular space	rno04012	ErbB signaling pathway
Nrxn1	98.8571	0.232232	4.79867	2.16506	1.11441	1.59723e-06	0.000365926	Up	0.613165	0.582224	0.632516	1.35395	1.1573	1.54095	GeneID:60391,Genbank:NM_021767.2,RGD:628659	neurexin 1		GO:0097105,GO:0097109,GO:0097112,GO:0099560,GO:0097114,GO:1900020,GO:1903078,GO:0097116,GO:1905520,GO:2000310,GO:2000311,GO:2000463,GO:0005730,GO:0005783,GO:0005886,GO:0007416,GO:0006904,GO:0007612,GO:0007157,GO:0007623,GO:0009986,GO:0030534,GO:0031175,GO:0031965,GO:0010628,GO:0031982,GO:0032991,GO:0001525,GO:0043025,GO:0033130,GO:0004888,GO:0044295,GO:0033138,GO:0005102,GO:0005105,GO:0045184,GO:…	presynaptic membrane assembly|neuroligin family protein binding|gamma-aminobutyric acid receptor clustering|synaptic membrane adhesion|NMDA glutamate receptor clustering|positive regulation of protein kinase C activity|positive regulation of protein localization to plasma membrane|gephyrin clustering involved in postsynaptic density assembly|positive regulation of presynaptic active zone assembly…	rno04514	Cell adhesion molecules (CAMs)
Nusap1	27.9328	0.429424	-2.33065	0.49971	-1.00084	0.0197718	0.264895	Down	0.73301	0.742242	0.806356	0.263021	0.533466	0.368428	GeneID:311336,Genbank:NM_001107762.1,RGD:1305764	nucleolar and spindle associated protein 1		GO:0005730,GO:0005876,GO:0007076,GO:0008017,GO:0040001,GO:0045840,GO:0000070,GO:0072686,GO:0000281	nucleolus|spindle microtubule|mitotic chromosome condensation|microtubule binding|establishment of mitotic spindle localization|positive regulation of mitotic nuclear division|mitotic sister chromatid segregation|mitotic spindle|mitotic cytokinesis
Olr1366	19.3971	0.558051	2.03562	2.19768	1.13598	0.0417887	0.388921	Up	0.206298	0.144621	0.117835	0.230615	0.259856	0.568676	GeneID:405335,Genbank:XM_017597436.1,RGD:1332862	olfactory receptor 1366		GO:0050911,GO:0004984,GO:0007186,GO:0016021	detection of chemical stimulus involved in sensory perception of smell|olfactory receptor activity|G-protein coupled receptor signaling pathway|integral component of membrane
Olr867	2.45666	1.83393	2.60354	27.3736	4.77471	0.00922668	0.17395	Up	0	0	0	0.417744	0.31773	0.05943	GeneID:298476,Genbank:XM_017593278.1,RGD:1334318	olfactory receptor 867		GO:0007186,GO:0016021,GO:0050911,GO:0004930,GO:0004984,GO:0005886	G-protein coupled receptor signaling pathway|integral component of membrane|detection of chemical stimulus involved in sensory perception of smell|G-protein coupled receptor activity|olfactory receptor activity|plasma membrane	rno04740	Olfactory transduction
Omg	119.575	0.249992	-4.25515	0.478386	-1.06375	2.0891e-05	0.00310212	Down	4.05163	4.71451	4.64595	1.58847	2.97182	1.99488	GeneID:450224,Genbank:NM_001005898.3,RGD:1359125	oligodendrocyte-myelin glycoprotein		GO:0031102,GO:0042802,GO:0048683,GO:0005578,GO:0005615,GO:0007409	neuron projection regeneration|identical protein binding|regulation of collateral sprouting of intact axon in response to injury|proteinaceous extracellular matrix|extracellular space|axonogenesis
Oxtr	9.58407	0.880308	-2.50356	0.21705	-2.2039	0.0122951	0.206037	Down	0.196117	0.0821741	0.0412025	0.00671981	0.0340733	0.0305916	GeneID:25342,Genbank:XM_008763182.2,RGD:3239	oxytocin receptor		GO:0005887,GO:0005902,GO:0005913,GO:0007186,GO:0007204,GO:0007507,GO:0032870,GO:0007565,GO:0034059,GO:0034097,GO:0007595,GO:0035176,GO:0042220,GO:0042277,GO:0051968,GO:0042493,GO:0060137,GO:0042711,GO:0060406,GO:0060455,GO:0070371,GO:0070474,GO:0001967,GO:0001975,GO:0001992,GO:0004930,GO:0004990,GO:0005000,GO:0005515,GO:0005622,GO:0007613,GO:0010701,GO:0014070,GO:0016324,GO:0017046,GO:0021537,GO:…	integral component of plasma membrane|microvillus|cell-cell adherens junction|G-protein coupled receptor signaling pathway|positive regulation of cytosolic calcium ion concentration|heart development|cellular response to hormone stimulus|female pregnancy|response to anoxia|response to cytokine|lactation|social behavior|response to cocaine|peptide binding|positive regulation of synaptic transmissi…	rno04020,rno04024,rno04080,rno04921	Calcium signaling pathway|cAMP signaling pathway|Neuroactive ligand-receptor interaction|Oxytocin signaling pathway
P2rx1	103.243	0.336439	-3.46458	0.445773	-1.16562	0.000531066	0.0289207	Down	1.81874	2.34942	4.62744	1.17774	1.70917	1.1093	GeneID:25505,Genbank:NM_012997.3,RGD:3240	purinergic receptor P2X 1		GO:0005261,GO:0005515,GO:0005524,GO:0005639,GO:0005886,GO:0019228,GO:0005887,GO:0019229,GO:0006811,GO:0030168,GO:0006812,GO:0032991,GO:0033198,GO:0034220,GO:0098655,GO:0035249,GO:0098794,GO:0035381,GO:0035590,GO:0001614,GO:0002554,GO:0003056,GO:0004931,GO:0006915,GO:0006919,GO:0006940,GO:0007320,GO:0008144,GO:0008217,GO:0008270,GO:0042310,GO:0009897,GO:0043005,GO:0010033,GO:0043270,GO:0016021,GO:…	cation channel activity|protein binding|ATP binding|integral component of nuclear inner membrane|plasma membrane|neuronal action potential|integral component of plasma membrane|regulation of vasoconstriction|ion transport|platelet activation|cation transport|protein-containing complex|response to ATP|ion transmembrane transport|cation transmembrane transport|synaptic transmission, glutamatergic|p…	rno04020,rno04080,rno04611	Calcium signaling pathway|Neuroactive ligand-receptor interaction|Platelet activation
Padi3	16.3984	0.614685	-2.14297	0.401298	-1.31725	0.0321153	0.340856	Down	0.326939	0.443106	0.381785	0.0812167	0.296507	0.0924338	GeneID:29520,Genbank:NM_017230.2,RGD:3289	peptidyl arginine deiminase 3		GO:0042802,GO:0004668,GO:0005509,GO:0005634,GO:0005737,GO:0018101,GO:0019546,GO:0036414	identical protein binding|protein-arginine deiminase activity|calcium ion binding|nucleus|cytoplasm|protein citrullination|arginine deiminase pathway|histone citrullination
Pah	14.3946	0.639825	2.07513	2.51005	1.32772	0.0379746	0.36991	Up	0.231512	0.0983615	0.192344	0.564657	0.551419	0.214215	GeneID:24616,Genbank:NM_012619.2,RGD:3248	phenylalanine hydroxylase		GO:0005506,GO:0006558,GO:0006559,GO:0006571,GO:0016597,GO:0018126,GO:0042558,GO:0042803,GO:0046146,GO:0048037,GO:0004505,GO:0055114	iron ion binding|L-phenylalanine metabolic process|L-phenylalanine catabolic process|tyrosine biosynthetic process|amino acid binding|protein hydroxylation|pteridine-containing compound metabolic process|protein homodimerization activity|tetrahydrobiopterin metabolic process|cofactor binding|phenylalanine 4-monooxygenase activity|oxidation-reduction process	rno00360,rno00400,rno00790	Phenylalanine metabolism|Phenylalanine, tyrosine and tryptophan biosynthesis|Folate biosynthesis
Parpbp	5.33179	1.22784	-2.66638	0.103387	-3.27387	0.00766741	0.152938	Down	0.0773959	0.0986484	0.0285785	0.0069914	0.0141802	0	GeneID:100310874,Genbank:NM_001166676.1,RGD:2314264	PARP1 binding protein		GO:0005634,GO:0005654,GO:0005737,GO:0006281,GO:2000042,GO:0000785,GO:0003677	nucleus|nucleoplasm|cytoplasm|DNA repair|negative regulation of double-strand break repair via homologous recombination|chromatin|DNA binding
Pbk	13.2769	0.638098	-2.75716	0.295384	-1.75934	0.0058306	0.128795	Down	0.310158	0.483176	0.482919	0.102731	0.187526	0.0935355	GeneID:290326,Genbank:XM_006252103.3,RGD:1309565	PDZ binding kinase		GO:0005524,GO:0005634,GO:0006468,GO:0032435,GO:0032873,GO:0034644,GO:0050728,GO:0000278,GO:0001933,GO:0004674	ATP binding|nucleus|protein phosphorylation|negative regulation of proteasomal ubiquitin-dependent protein catabolic process|negative regulation of stress-activated MAPK cascade|cellular response to UV|negative regulation of inflammatory response|mitotic cell cycle|negative regulation of protein phosphorylation|protein serine/threonine kinase activity
Pcgf1	4.30512	1.63661	-2.75314	0.0440163	-4.50582	0.00590261	0.129849	Down	0.120617	1.12741	0.244959	0	0	0.068203	GeneID:312480,Genbank:NM_001007000.1,RGD:1549782	polycomb group ring finger 1		GO:0005654,GO:0006351,GO:0006355,GO:0007568,GO:0008022,GO:0031519,GO:0035518,GO:0036353,GO:0046872,GO:0003674,GO:0005575,GO:0005634	nucleoplasm|transcription, DNA-templated|regulation of transcription, DNA-templated|aging|protein C-terminus binding|PcG protein complex|histone H2A monoubiquitination|histone H2A-K119 monoubiquitination|metal ion binding|molecular_function|cellular_component|nucleus	rno04550	Signaling pathways regulating pluripotency of stem cells
Pck1	510.986	0.62436	5.90542	12.8804	3.68711	3.5175e-09	1.81968e-06	Up	1.0574	0.808655	2.40125	27.0126	9.6479	19.5244	GeneID:362282,Genbank:NM_198780.3,RGD:3267	phosphoenolpyruvate carboxykinase 1		GO:0005525,GO:0005737,GO:0005739,GO:0005829,GO:0006807,GO:0006006,GO:0007568,GO:0014823,GO:0006090,GO:0019003,GO:0019543,GO:0030145,GO:0046327,GO:0031406,GO:0051365,GO:0061402,GO:0070365,GO:0070741,GO:0071300,GO:0000287,GO:0071320,GO:0071332,GO:0004550,GO:0071333,GO:0004611,GO:0004613,GO:0006094,GO:0006107,GO:0006165,GO:0032496,GO:0006475,GO:0032868,GO:0006629,GO:0032869,GO:0033993,GO:0071347,GO:…	GTP binding|cytoplasm|mitochondrion|cytosol|nitrogen compound metabolic process|glucose metabolic process|aging|response to activity|pyruvate metabolic process|GDP binding|propionate catabolic process|manganese ion binding|glycerol biosynthetic process from pyruvate|carboxylic acid binding|cellular response to potassium ion starvation|positive regulation of transcription from RNA polymerase II pr…	rno00010,rno00020,rno00620,rno04068,rno04151,rno04152,rno04910,rno04922,rno04920,rno03320,rno04964,rno04931	Glycolysis / Gluconeogenesis|Citrate cycle (TCA cycle)|Pyruvate metabolism|FoxO signaling pathway|PI3K-Akt signaling pathway|AMPK signaling pathway|Insulin signaling pathway|Glucagon signaling pathway|Adipocytokine signaling pathway|PPAR signaling pathway|Proximal tubule bicarbonate reclamation|Insulin resistance
Pgr	1.62955	2.03153	-2.03012	0.0573424	-4.12426	0.0423442	0.391146	Down	0.0165499	0.0618768	0.084027	0	0	0	GeneID:25154,Genbank:NM_022847.1,RGD:3317	progesterone receptor	ESR-like	GO:0003707,GO:0004879,GO:0005102,GO:0005496,GO:0008284,GO:0010629,GO:0005515,GO:0005634,GO:0014911,GO:0016101,GO:0019899,GO:0030424,GO:0043565,GO:0030425,GO:0043627,GO:0030879,GO:0043679,GO:0032570,GO:0044849,GO:0045892,GO:0045893,GO:0045944,GO:0000978,GO:0071372,GO:0071373,GO:0048286,GO:0001077,GO:1904709,GO:0001542,GO:0001553,GO:0002070,GO:0005737,GO:0005739,GO:0005783,GO:0005829,GO:0005886,GO:…	steroid hormone receptor activity|nuclear receptor activity|signaling receptor binding|steroid binding|positive regulation of cell proliferation|negative regulation of gene expression|protein binding|nucleus|positive regulation of smooth muscle cell migration|diterpenoid metabolic process|enzyme binding|axon|sequence-specific DNA binding|dendrite|response to estrogen|mammary gland development|axo…	rno04114,rno04915,rno04914,rno05224	Oocyte meiosis|Estrogen signaling pathway|Progesterone-mediated oocyte maturation|Breast cancer
Phf21b	43.4977	0.345864	-3.10815	0.474671	-1.075	0.00188261	0.0636755	Down	0.911569	0.639035	0.830358	0.359653	0.459289	0.333525	GeneID:300117,Genbank:NM_001130680.1,RGD:1308739	PHD finger protein 21B		GO:0005634,GO:0006355,GO:0042393,GO:0046872,GO:0000977,GO:0003682,GO:0003712	nucleus|regulation of transcription, DNA-templated|histone binding|metal ion binding|RNA polymerase II regulatory region sequence-specific DNA binding|chromatin binding|transcription cofactor activity
Pla2g2d	76.0424	0.345837	-3.11979	0.473377	-1.07894	0.00180981	0.0625514	Down	2.97679	3.83522	1.49776	1.41234	1.08097	1.54675	GeneID:298579,Genbank:NM_001013428.1,RGD:1309862	phospholipase A2, group IID		GO:0005576,GO:0006644,GO:0008201,GO:0016042,GO:0042130,GO:0043395,GO:0050482,GO:0050868,GO:0102567,GO:0102568,GO:0002361,GO:0004623,GO:0005509	extracellular region|phospholipid metabolic process|heparin binding|lipid catabolic process|negative regulation of T cell proliferation|heparan sulfate proteoglycan binding|arachidonic acid secretion|negative regulation of T cell activation|phospholipase A2 activity (consuming 1,2-dipalmitoylphosphatidylcholine)|phospholipase A2 activity consuming 1,2-dioleoylphosphatidylethanolamine)|CD4-positiv…	rno00564,rno00565,rno00590,rno00591,rno00592,rno04014,rno04270,rno04972,rno04975	Glycerophospholipid metabolism|Ether lipid metabolism|Arachidonic acid metabolism|Linoleic acid metabolism|alpha-Linolenic acid metabolism|Ras signaling pathway|Vascular smooth muscle contraction|Pancreatic secretion|Fat digestion and absorption
Plac8	16.416	0.634872	2.62628	3.17631	1.66735	0.00863231	0.166791	Up	0.971545	0.454053	0.211403	1.1033	2.02796	2.19744	GeneID:360914,Genbank:NM_001108353.1,RGD:1308102	placenta-specific 8		GO:0040015,GO:0042742,GO:0043066,GO:0045944,GO:0050873,GO:0003682,GO:0008284,GO:0009409	negative regulation of multicellular organism growth|defense response to bacterium|negative regulation of apoptotic process|positive regulation of transcription by RNA polymerase II|brown fat cell differentiation|chromatin binding|positive regulation of cell proliferation|response to cold
Plin1	430.954	0.202728	10.48	4.36081	2.1246	1.06726e-25	1.71157e-21	Up	5.04013	2.87043	3.42784	15.7234	13.9374	20.9173	GeneID:25629,Genbank:XM_008759499.2,RGD:3351	perilipin 1		GO:0005811,GO:0005829,GO:0008150,GO:0016042,GO:0003674,GO:0005783	lipid droplet|cytosol|biological_process|lipid catabolic process|molecular_function|endoplasmic reticulum	rno04371,rno04923,rno03320,rno04714	Apelin signaling pathway|Regulation of lipolysis in adipocyte|PPAR signaling pathway|Thermogenesis
Plin4	353.998	0.607976	2.14707	2.47147	1.30537	0.0317874	0.339172	Up	1.53128	1.10946	2.92584	2.33188	4.45568	7.25481	GeneID:363331,Genbank:XM_006244373.3,RGD:1590867	perilipin 4		GO:0043231,GO:0005811,GO:0005829,GO:0005886	intracellular membrane-bounded organelle|lipid droplet|cytosol|plasma membrane	rno03320	PPAR signaling pathway
Pou2f3	1.91365	1.91842	2.29436	21.1349	4.40155	0.0217699	0.278547	Up	0	0	0	0.0627396	0.0424168	0.14281	GeneID:116544,Genbank:NM_001105745.1,RGD:621691	POU class 2 homeobox 3	Pou	GO:0043922,GO:0001077,GO:0045944,GO:0003677,GO:0005634,GO:0005667,GO:0006357,GO:0006366,GO:0046983,GO:0008544,GO:0030216,GO:0042060,GO:0000978,GO:0043565	negative regulation by host of viral transcription|transcriptional activator activity, RNA polymerase II proximal promoter sequence-specific DNA binding|positive regulation of transcription by RNA polymerase II|DNA binding|nucleus|transcription factor complex|regulation of transcription by RNA polymerase II|transcription by RNA polymerase II|protein dimerization activity|epidermis development|ker…	rno05168	Herpes simplex infection
Prc1	64.0751	0.300825	-3.87002	0.446211	-1.1642	0.000108826	0.0106742	Down	1.29057	1.83236	1.22756	0.584383	0.757252	0.646619	GeneID:308761,Genbank:XM_006229433.3,RGD:1311754	protein regulator of cytokinesis 1		GO:0008017,GO:0008284,GO:0019894,GO:0019901,GO:0030496,GO:0032465,GO:0042802,GO:0070938,GO:0001578,GO:0005634,GO:0005819	microtubule binding|positive regulation of cell proliferation|kinesin binding|protein kinase binding|midbody|regulation of cytokinesis|identical protein binding|contractile ring|microtubule bundle formation|nucleus|spindle
Prom2	2.1578	1.78052	1.97001	11.3739	3.50765	0.0488367	0.41851	Up	0	0	0.008937	0.052472	0.0354751	0.0199064	GeneID:192211,Genbank:XM_017591452.1,RGD:621435	prominin 2		GO:0005929,GO:0007165,GO:0008083,GO:0009986,GO:0043087,GO:0010469,GO:0015485,GO:0044393,GO:0045121,GO:0048550,GO:0060170,GO:0071914,GO:0001934,GO:0004888,GO:0005635,GO:0005886,GO:0005887,GO:0005902,GO:0016021,GO:0016323,GO:0016324,GO:0031346,GO:0031410,GO:2000369,GO:0031528,GO:2001287,GO:0042995	cilium|signal transduction|growth factor activity|cell surface|regulation of GTPase activity|regulation of signaling receptor activity|cholesterol binding|microspike|membrane raft|negative regulation of pinocytosis|ciliary membrane|prominosome|positive regulation of protein phosphorylation|transmembrane signaling receptor activity|nuclear envelope|plasma membrane|integral component of plasma memb…
Ptgis	60.1305	0.297985	3.55281	2.08303	1.05868	0.000381136	0.0240804	Up	1.30466	1.04101	1.38943	2.75089	2.1484	3.05885	GeneID:25527,Genbank:NM_031557.2,RGD:3438	prostaglandin I2 (prostacyclin) synthase		GO:0005615,GO:0005634,GO:0005737,GO:0005783,GO:0020037,GO:0005789,GO:0032088,GO:0005901,GO:0035360,GO:0042981,GO:0045019,GO:0097190,GO:1900119,GO:0045766,GO:0001516,GO:0001666,GO:0004497,GO:0005506,GO:0007566,GO:0008116,GO:0016021,GO:0046697,GO:0016705,GO:0050728,GO:0055114,GO:0071347,GO:0071354,GO:0071456	extracellular space|nucleus|cytoplasm|endoplasmic reticulum|heme binding|endoplasmic reticulum membrane|negative regulation of NF-kappaB transcription factor activity|caveola|positive regulation of peroxisome proliferator activated receptor signaling pathway|regulation of apoptotic process|negative regulation of nitric oxide biosynthetic process|apoptotic signaling pathway|positive regulation of …	rno00590	Arachidonic acid metabolism
Pthlh	19.9506	0.573147	2.68793	2.90911	1.54058	0.00718959	0.146207	Up	1.1955	0.488877	0.606978	1.33641	2.1082	3.37997	GeneID:24695,Genbank:NM_012636.1,RGD:3441	parathyroid hormone-like hormone		GO:0060649,GO:0030855,GO:0007189,GO:0002076,GO:0060659,GO:0032330,GO:0032331,GO:0007492,GO:0005179,GO:0043129,GO:0005575,GO:0005615,GO:0005622,GO:0008284,GO:0005634,GO:0043433,GO:0010468,GO:0005654,GO:0048286,GO:0010469,GO:0005737,GO:0051428,GO:0016485,GO:0005794,GO:0001501,GO:0030282,GO:0005829,GO:0001958,GO:0030819	mammary gland bud elongation|epithelial cell differentiation|adenylate cyclase-activating G-protein coupled receptor signaling pathway|osteoblast development|nipple sheath formation|regulation of chondrocyte differentiation|negative regulation of chondrocyte differentiation|endoderm development|hormone activity|surfactant homeostasis|cellular_component|extracellular space|intracellular|positive r…
Ptprd	168.733	0.219553	6.40528	2.65056	1.4063	1.50094e-10	9.25794e-08	Up	0.360708	0.2148	0.233354	0.682159	0.694719	0.815851	GeneID:313278,Genbank:XM_017593939.1,RGD:1561090	protein tyrosine phosphatase, receptor type, D		GO:0016021,GO:0030182,GO:0035335,GO:0046426,GO:0050775,GO:0050776,GO:0050839,GO:0051965,GO:0097105,GO:0004725,GO:0005102,GO:0007157	integral component of membrane|neuron differentiation|peptidyl-tyrosine dephosphorylation|negative regulation of JAK-STAT cascade|positive regulation of dendrite morphogenesis|regulation of immune response|cell adhesion molecule binding|positive regulation of synapse assembly|presynaptic membrane assembly|protein tyrosine phosphatase activity|signaling receptor binding|heterophilic cell-cell adhe…
Pycr1	38.3555	0.388202	-2.72628	0.480182	-1.05835	0.00640527	0.135338	Down	2.0069	1.30742	1.42035	0.513654	0.888602	0.928477	GeneID:287877,Genbank:XM_008768473.2,RGD:1307863	pyrroline-5-carboxylate reductase 1		GO:0034599,GO:0042802,GO:0051881,GO:0055114,GO:0055129,GO:1903206,GO:0004735,GO:0005739,GO:0006561	cellular response to oxidative stress|identical protein binding|regulation of mitochondrial membrane potential|oxidation-reduction process|L-proline biosynthetic process|negative regulation of hydrogen peroxide-induced cell death|pyrroline-5-carboxylate reductase activity|mitochondrion|proline biosynthetic process	rno00330	Arginine and proline metabolism
Rab37	11.9272	0.732408	2.37738	3.34317	1.74121	0.0174359	0.246796	Up	0.0285457	0.0889392	0.0386487	0.0850945	0.258887	0.193694	GeneID:100364984,Genbank:XM_017597737.1,RGD:2319982	RAB37, member RAS oncogene family		GO:0005768,GO:0005793,GO:0005886,GO:0006886,GO:0006904,GO:0008021,GO:0009306,GO:0012505,GO:0017157,GO:0030141,GO:0030667,GO:0003924,GO:0032482,GO:0072659,GO:0005525	endosome|endoplasmic reticulum-Golgi intermediate compartment|plasma membrane|intracellular protein transport|vesicle docking involved in exocytosis|synaptic vesicle|protein secretion|endomembrane system|regulation of exocytosis|secretory granule|secretory granule membrane|GTPase activity|Rab protein signal transduction|protein localization to plasma membrane|GTP binding
Rasgrf1	32.0988	0.423395	-2.47939	0.483048	-1.04976	0.0131606	0.211137	Down	0.335883	0.350887	0.601888	0.18651	0.268782	0.178753	GeneID:192213,Genbank:NM_001105753.1,RGD:620395	RAS protein-specific guanine nucleotide-releasing factor 1		GO:0005829,GO:0007264,GO:0008022,GO:0008283,GO:0016323,GO:0016327,GO:0035020,GO:0017016,GO:0019901,GO:0035023,GO:0030426,GO:0035254,GO:0043025,GO:0043547,GO:0090630,GO:0097440,GO:2000310,GO:0046578,GO:0001975,GO:0005088,GO:0005089,GO:0005096,GO:0005515,GO:0005622,GO:0005737,GO:0030971,GO:0031175,GO:0032869,GO:0034976,GO:0046579,GO:0048146,GO:0048167,GO:0048168,GO:0071236	cytosol|small GTPase mediated signal transduction|protein C-terminus binding|cell proliferation|basolateral plasma membrane|apicolateral plasma membrane|regulation of Rac protein signal transduction|Ras GTPase binding|protein kinase binding|regulation of Rho protein signal transduction|growth cone|glutamate receptor binding|neuronal cell body|positive regulation of GTPase activity|activation of G…	rno04014,rno04010,rno04510	Ras signaling pathway|MAPK signaling pathway|Focal adhesion
Rbp7	41.5461	0.448851	3.08156	2.60839	1.38316	0.00205921	0.0668494	Up	1.73547	1.46766	2.51752	3.53106	3.24779	8.50479	GeneID:362662,Genbank:NM_001108693.1,RGD:1562168	retinol binding protein 7		GO:0005501	retinoid binding
Retn	41.9928	0.453315	3.47221	2.9773	1.574	0.000516198	0.0286445	Up	3.02945	0.865222	1.45266	4.43176	4.32472	7.51819	GeneID:246250,Genbank:NM_144741.1,RGD:628781	resistin		GO:2000872,GO:0005615,GO:0005634,GO:0007568,GO:0009612,GO:0010469,GO:0010714,GO:0014911,GO:0032868,GO:0045444,GO:0048661,GO:0005179,GO:0050806,GO:0005576,GO:2000252	positive regulation of progesterone secretion|extracellular space|nucleus|aging|response to mechanical stimulus|regulation of signaling receptor activity|positive regulation of collagen metabolic process|positive regulation of smooth muscle cell migration|response to insulin|fat cell differentiation|positive regulation of smooth muscle cell proliferation|hormone activity|positive regulation of sy…
RGD1306474	16.4098	0.655361	-2.32278	0.34814	-1.52226	0.020191	0.26794	Down	1.84215	0.598909	0.487981	0.318344	0.363192	0.362311	GeneID:362881,Genbank:NM_001108746.1,RGD:1306474	similar to RIKEN cDNA 9530003J23		GO:0050829,GO:0050830,GO:0003796,GO:0005615,GO:0016998	defense response to Gram-negative bacterium|defense response to Gram-positive bacterium|lysozyme activity|extracellular space|cell wall macromolecule catabolic process
RGD1560795	4.47212	1.53829	-2.33397	0.083024	-3.59033	0.0195971	0.264454	Down	1.02135	0.190932	0.0518562	0	0.0514603	0.0577525	GeneID:297402,Genbank:XM_006236796.2,RGD:1560795	similar to Sepiapterin reductase (SPR)		GO:0004757,GO:0006729,GO:0055114	sepiapterin reductase activity|tetrahydrobiopterin biosynthetic process|oxidation-reduction process
RGD1561931	223.232	0.215396	4.82986	2.0567	1.04033	1.36631e-06	0.000322229	Up	0.45085	0.3831	0.451866	0.930894	0.628373	1.14886	GeneID:302396,Genbank:XM_008773350.2,RGD:1561931	similar to KIAA2022 protein		GO:0005634,GO:0005737,GO:0006261,GO:0006351,GO:0006355,GO:0016035,GO:0033629,GO:0042276,GO:2000048,GO:2001223,GO:0001953,GO:0003887	nucleus|cytoplasm|DNA-dependent DNA replication|transcription, DNA-templated|regulation of transcription, DNA-templated|zeta DNA polymerase complex|negative regulation of cell adhesion mediated by integrin|error-prone translesion synthesis|negative regulation of cell-cell adhesion mediated by cadherin|negative regulation of neuron migration|negative regulation of cell-matrix adhesion|DNA-directed…
RGD1566007	1.94248	2.13076	-2.05493	0.0480747	-4.37858	0.0398854	0.380783	Down	0	0.102197	0.111025	0	0	0	GeneID:367332,Genbank:XM_346086.5,RGD:1566007	similar to hypothetical protein 4930509O22
RGD1566251	9.07385	0.730417	-2.05006	0.354192	-1.4974	0.0403586	0.382214	Down	0.091313	0.0853505	0.0860999	0.0388861	0.0197175	0.0368807	GeneID:299668,Genbank:XM_017595180.1,RGD:1566251	similar to hypothetical protein 4930509O22
RGD1624210	25.7036	0.486532	2.20137	2.10094	1.07104	0.0277099	0.316513	Up	0.130987	0.367301	0.315897	0.553166	0.445479	0.759182	GeneID:686977,Genbank:XM_008772766.2,RGD:1624210	similar to butyrophilin-like 7
Rhbg	12.0528	0.643167	2.88627	3.62092	1.85636	0.00389837	0.0992351	Up	0.122247	0.137117	0.124135	0.485889	0.492747	0.442398	GeneID:310625,Genbank:XM_006232631.3,RGD:727813	Rh family, B glycoprotein		GO:0016323,GO:0005887,GO:0008150,GO:0008519,GO:0014731,GO:0030506,GO:0030659,GO:0015695,GO:0046658,GO:0015696,GO:0070634,GO:0003674,GO:0072488,GO:0016020,GO:0005886,GO:0016021	basolateral plasma membrane|integral component of plasma membrane|biological_process|ammonium transmembrane transporter activity|spectrin-associated cytoskeleton|ankyrin binding|cytoplasmic vesicle membrane|organic cation transport|anchored component of plasma membrane|ammonium transport|transepithelial ammonium transport|molecular_function|ammonium transmembrane transport|membrane|plasma membran…
Rims4	3.00729	1.64232	2.44679	16.2055	4.01841	0.0144134	0.219931	Up	0	0	0.00992885	0.0874431	0.0394122	0.0442312	GeneID:266976,Genbank:XM_008762471.2,RGD:628695	regulating synaptic membrane exocytosis 4		GO:0048791,GO:0042391,GO:0050806,GO:0097060,GO:0042734,GO:0044325,GO:0098831,GO:0045202,GO:2000300,GO:0048167,GO:0007269,GO:0048786,GO:0017137,GO:0048788,GO:0030054	calcium ion-regulated exocytosis of neurotransmitter|regulation of membrane potential|positive regulation of synaptic transmission|synaptic membrane|presynaptic membrane|ion channel binding|presynaptic active zone cytoplasmic component|synapse|regulation of synaptic vesicle exocytosis|regulation of synaptic plasticity|neurotransmitter secretion|presynaptic active zone|Rab GTPase binding|cytoskele…
Rrm2	28.0968	0.484374	-2.80292	0.390214	-1.35766	0.00506421	0.117873	Down	0.922168	0.918168	0.590344	0.139441	0.383824	0.453427	GeneID:362720,Genbank:NM_001025740.1,RGD:1598310	ribonucleotide reductase regulatory subunit M2		GO:0009263,GO:0004748,GO:0005635,GO:0005829,GO:0005971,GO:0042803,GO:0051259,GO:0006206,GO:0051290,GO:0006260,GO:0055114,GO:0008199,GO:0000278,GO:0008284,GO:0003674,GO:0009262	deoxyribonucleotide biosynthetic process|ribonucleoside-diphosphate reductase activity, thioredoxin disulfide as acceptor|nuclear envelope|cytosol|ribonucleoside-diphosphate reductase complex|protein homodimerization activity|protein complex oligomerization|pyrimidine nucleobase metabolic process|protein heterotetramerization|DNA replication|oxidation-reduction process|ferric iron binding|mitotic…	rno00230,rno00240,rno00480,rno00983,rno04115	Purine metabolism|Pyrimidine metabolism|Glutathione metabolism|Drug metabolism - other enzymes|p53 signaling pathway
RT1-CE2	57.7301	0.38497	-2.60888	0.498498	-1.00434	0.00908391	0.171994	Down	4.12503	2.46937	4.14166	0.875045	2.19514	2.41113	GeneID:414779,Genbank:NM_001008840.1,RGD:1598235	RT1 class I, locus CE2				rno04514,rno04144,rno04145,rno04218,rno04650,rno04612,rno05203,rno05320,rno05330,rno05332,rno05416,rno04940,rno05166,rno05168,rno05167,rno05169,rno05165	Cell adhesion molecules (CAMs)|Endocytosis|Phagosome|Cellular senescence|Natural killer cell mediated cytotoxicity|Antigen processing and presentation|Viral carcinogenesis|Autoimmune thyroid disease|Allograft rejection|Graft-versus-host disease|Viral myocarditis|Type I diabetes mellitus|HTLV-I infection|Herpes simplex infection|Kaposi's sarcoma-associated herpesvirus infection|Epstein-Barr virus …
RT1-M1-4	2.76612	1.71211	-2.85495	0.033773	-4.88799	0.00430434	0.106035	Down	0.0754605	0.164577	0.178793	0	0	0	GeneID:294213,Genbank:XM_017601570.1,RGD:1359375	RT1 class I, locus M1, gene 4				rno04514,rno04144,rno04145,rno04218,rno04650,rno04612,rno05203,rno05320,rno05330,rno05332,rno05416,rno04940,rno05166,rno05168,rno05167,rno05169,rno05165	Cell adhesion molecules (CAMs)|Endocytosis|Phagosome|Cellular senescence|Natural killer cell mediated cytotoxicity|Antigen processing and presentation|Viral carcinogenesis|Autoimmune thyroid disease|Allograft rejection|Graft-versus-host disease|Viral myocarditis|Type I diabetes mellitus|HTLV-I infection|Herpes simplex infection|Kaposi's sarcoma-associated herpesvirus infection|Epstein-Barr virus …
Rtn4rl2	104.979	0.260483	4.31258	2.17853	1.12335	1.61363e-05	0.00250564	Up	0.822817	0.769089	0.422919	1.52417	1.50474	1.47046	GeneID:311169,Genbank:XM_006234465.3,RGD:727797	reticulon 4 receptor-like 2		GO:0038023,GO:0006469,GO:0007166,GO:0009897,GO:0009986,GO:0010977,GO:0043005,GO:0043204,GO:0045121,GO:0019221,GO:0046426,GO:0022038,GO:0004860,GO:0046658,GO:0030424,GO:0005515,GO:0030425,GO:0005737	signaling receptor activity|negative regulation of protein kinase activity|cell surface receptor signaling pathway|external side of plasma membrane|cell surface|negative regulation of neuron projection development|neuron projection|perikaryon|membrane raft|cytokine-mediated signaling pathway|negative regulation of JAK-STAT cascade|corpus callosum development|protein kinase inhibitor activity|anch…
Rundc3a	29.6399	0.465826	-2.33303	0.470809	-1.08679	0.0196466	0.264454	Down	1.19729	0.642113	0.538131	0.273047	0.494466	0.377349	GeneID:303569,Genbank:XM_006247335.3,RGD:735057	RUN domain containing 3A		GO:0030250,GO:0030828,GO:0031284,GO:0035091,GO:0051428,GO:0005737,GO:0005829,GO:0005886	guanylate cyclase activator activity|positive regulation of cGMP biosynthetic process|positive regulation of guanylate cyclase activity|phosphatidylinositol binding|peptide hormone receptor binding|cytoplasm|cytosol|plasma membrane
Scd	2792.14	0.44787	-2.79484	0.419946	-1.25172	0.00519259	0.119993	Down	52.3255	39.5139	33.6476	11.3269	27.7115	14.8117	GeneID:246074,Genbank:XM_006231433.2,RGD:621176	stearoyl-CoA desaturase		GO:0005783,GO:0005789,GO:0006633,GO:0006636,GO:0034435,GO:0043231,GO:0044130,GO:0006641,GO:0046872,GO:0048733,GO:0050830,GO:0050872,GO:0050873,GO:0055114,GO:0070542,GO:0004768,GO:0005506,GO:0005730,GO:0008610,GO:0016021,GO:0016491,GO:0030176,GO:1903699,GO:0032896,GO:1903966,GO:0033561,GO:0034434	endoplasmic reticulum|endoplasmic reticulum membrane|fatty acid biosynthetic process|unsaturated fatty acid biosynthetic process|cholesterol esterification|intracellular membrane-bounded organelle|negative regulation of growth of symbiont in host|triglyceride metabolic process|metal ion binding|sebaceous gland development|defense response to Gram-positive bacterium|white fat cell differentiation|…	rno01040,rno04152,rno03320	Biosynthesis of unsaturated fatty acids|AMPK signaling pathway|PPAR signaling pathway
Scn4b	10.4915	0.716708	2.19021	2.96851	1.56974	0.0285093	0.321545	Up	0.0830089	0.0221682	0.0842906	0.176749	0.167294	0.227982	GeneID:315611,Genbank:NM_001008880.1,RGD:631404	sodium voltage-gated channel beta subunit 4		GO:0060048,GO:0005244,GO:0060307,GO:0005248,GO:0086002,GO:0005886,GO:0006814,GO:0008150,GO:0010765,GO:0014704,GO:0086006,GO:0017080,GO:0086012,GO:0086016,GO:0031226,GO:0086091,GO:0001518,GO:2000649,GO:0035725,GO:0044325,GO:0003674	cardiac muscle contraction|voltage-gated ion channel activity|regulation of ventricular cardiac muscle cell membrane repolarization|voltage-gated sodium channel activity|cardiac muscle cell action potential involved in contraction|plasma membrane|sodium ion transport|biological_process|positive regulation of sodium ion transport|intercalated disc|voltage-gated sodium channel activity involved in …	rno04261	Adrenergic signaling in cardiomyocytes
Sele	23.2176	0.598048	-2.94409	0.295103	-1.76071	0.00323903	0.0903379	Down	0.697499	0.144879	0.550876	0.115513	0.13016	0.17529	GeneID:25544,Genbank:XM_008769608.2,RGD:3654	selectin E		GO:0005887,GO:0005901,GO:0005905,GO:0006954,GO:0033691,GO:0034097,GO:0007155,GO:0043274,GO:0007157,GO:0045121,GO:0046872,GO:0048471,GO:0050900,GO:0050901,GO:0002092,GO:0002687,GO:0003674,GO:0004888,GO:0005575,GO:0005615,GO:0007159,GO:0007165,GO:0007202,GO:0030029,GO:0030863,GO:0070492,GO:0070555	integral component of plasma membrane|caveola|clathrin-coated pit|inflammatory response|sialic acid binding|response to cytokine|cell adhesion|phospholipase binding|heterophilic cell-cell adhesion via plasma membrane cell adhesion molecules|membrane raft|metal ion binding|perinuclear region of cytoplasm|leukocyte migration|leukocyte tethering or rolling|positive regulation of receptor internaliza…	rno04668,rno04514,rno05418,rno04933,rno05144,rno05143	TNF signaling pathway|Cell adhesion molecules (CAMs)|Fluid shear stress and atherosclerosis|AGE-RAGE signaling pathway in diabetic complications|Malaria|African trypanosomiasis
Selenbp1	28.0343	0.785189	3.9096	8.39644	3.06978	9.24477e-05	0.00932442	Up	0.216096	0.0577102	0.282128	0.368103	0.653273	3.73558	GeneID:140927,Genbank:NM_080892.1,RGD:620571	selenium binding protein 1		GO:0005829,GO:0008430,GO:0015031,GO:0016020,GO:0018549,GO:0050873,GO:0055114,GO:0001650,GO:0005634,GO:0005730	cytosol|selenium binding|protein transport|membrane|methanethiol oxidase activity|brown fat cell differentiation|oxidation-reduction process|fibrillar center|nucleus|nucleolus
Serpinc1	19.1288	0.673342	2.15104	2.72903	1.44839	0.0314727	0.337463	Up	0.232229	0.620186	0.168439	1.15379	1.40409	0.300147	GeneID:304917,Genbank:NM_001012027.1,RGD:1307404	serpin family C member 1		GO:0004867,GO:0005515,GO:0005615,GO:0007584,GO:0007595,GO:0008201,GO:0010951,GO:0042802,GO:0002020,GO:2000266,GO:0002438	serine-type endopeptidase inhibitor activity|protein binding|extracellular space|response to nutrient|lactation|heparin binding|negative regulation of endopeptidase activity|identical protein binding|protease binding|regulation of blood coagulation, intrinsic pathway|acute inflammatory response to antigenic stimulus	rno04610	Complement and coagulation cascades
Sfrp2	45.8981	0.494704	2.38193	2.26318	1.17835	0.017222	0.246162	Up	0.922473	0.646678	0.598458	0.585623	2.94362	1.4779	GeneID:310552,Genbank:NM_001100700.1,RGD:735163	secreted frizzled-related protein 2		GO:0005178,GO:0005575,GO:0005615,GO:0006915,GO:0007186,GO:0007267,GO:0017147,GO:0007584,GO:0008047,GO:0021915,GO:0008284,GO:0030111,GO:0030178,GO:0030199,GO:0030307,GO:0042813,GO:0030308,GO:0042981,GO:0030336,GO:0043065,GO:0030514,GO:0043154,GO:0043508,GO:0045600,GO:0045669,GO:0001569,GO:0061133,GO:0045766,GO:0001756,GO:0061185,GO:0045892,GO:0001843,GO:0071425,GO:0045944,GO:0001968,GO:0071481,GO:…	integrin binding|cellular_component|extracellular space|apoptotic process|G-protein coupled receptor signaling pathway|cell-cell signaling|Wnt-protein binding|response to nutrient|enzyme activator activity|neural tube development|positive regulation of cell proliferation|regulation of Wnt signaling pathway|negative regulation of Wnt signaling pathway|collagen fibril organization|positive regulati…	rno04310	Wnt signaling pathway
Sfrp4	343.241	0.499782	-2.53642	0.415334	-1.26766	0.0111991	0.196185	Down	10.0997	14.2229	14.7714	2.63536	8.63858	5.30187	GeneID:89803,Genbank:NM_053544.1,RGD:621075	secreted frizzled-related protein 4		GO:0005634,GO:0005737,GO:0007186,GO:0007275,GO:0007565,GO:0017147,GO:0008285,GO:0030154,GO:0030510,GO:0032355,GO:0035567,GO:0060070,GO:0042813,GO:0060349,GO:0043065,GO:0043433,GO:0090090,GO:0002092,GO:0090263,GO:0004930,GO:0005576,GO:0005615,GO:0009986,GO:0010628,GO:0016021,GO:0016055,GO:0043434,GO:0045606,GO:0046329,GO:0046697,GO:0051384,GO:1902174,GO:0055062,GO:2000051,GO:0060056,GO:2000119	nucleus|cytoplasm|G-protein coupled receptor signaling pathway|multicellular organism development|female pregnancy|Wnt-protein binding|negative regulation of cell proliferation|cell differentiation|regulation of BMP signaling pathway|response to estradiol|non-canonical Wnt signaling pathway|canonical Wnt signaling pathway|Wnt-activated receptor activity|bone morphogenesis|positive regulation of a…	rno04310	Wnt signaling pathway
Siglec1	130.604	0.280491	-3.94278	0.464608	-1.10591	8.05414e-05	0.00838729	Down	1.5847	1.08105	0.759162	0.444458	0.66322	0.520297	GeneID:311426,Genbank:NM_001107777.1,RGD:1311953	sialic acid binding Ig like lectin 1		GO:2001238,GO:0016021,GO:0030246,GO:0070234	positive regulation of extrinsic apoptotic signaling pathway|integral component of membrane|carbohydrate binding|positive regulation of T cell apoptotic process	rno04514	Cell adhesion molecules (CAMs)
Slc16a10	40.402	0.351832	3.96289	2.62856	1.39427	7.40478e-05	0.0079167	Up	0.149819	0.127305	0.179792	0.439841	0.370564	0.415874	GeneID:170566,Genbank:XM_008772975.2,RGD:69197	solute carrier family 16 member 10		GO:0015173,GO:0015349,GO:0015718,GO:0015801,GO:0016021,GO:0016323,GO:0055085,GO:0070327,GO:0005215,GO:0005887,GO:0008028	aromatic amino acid transmembrane transporter activity|thyroid hormone transmembrane transporter activity|monocarboxylic acid transport|aromatic amino acid transport|integral component of membrane|basolateral plasma membrane|transmembrane transport|thyroid hormone transport|transporter activity|integral component of plasma membrane|monocarboxylic acid transmembrane transporter activity	rno04919,rno04974	Thyroid hormone signaling pathway|Protein digestion and absorption
Slc35g2	13.6	0.662929	-2.13873	0.374276	-1.41783	0.0324574	0.341324	Down	0.607487	0.641883	0.321844	0.10498	0.346002	0.14935	GeneID:315957,Genbank:XM_017595679.1,RGD:1306109	solute carrier family 35, member G2		GO:0005794,GO:0005886,GO:0008150,GO:0016021,GO:0022857,GO:0003674,GO:0005575	Golgi apparatus|plasma membrane|biological_process|integral component of membrane|transmembrane transporter activity|molecular_function|cellular_component
Slc38a4	9.45963	0.718962	2.122	2.87914	1.52564	0.033838	0.349652	Up	0.0500461	0.0701673	0.0635235	0.211348	0.201723	0.127344	GeneID:170573,Genbank:XM_008765663.2,RGD:621836	solute carrier family 38, member 4		GO:0006814,GO:0015171,GO:0015293,GO:0003333,GO:0005887	sodium ion transport|amino acid transmembrane transporter activity|symporter activity|amino acid transmembrane transport|integral component of plasma membrane
Slc43a1	115.596	0.227979	6.40624	2.75202	1.46049	1.49155e-10	9.25794e-08	Up	1.23608	0.984905	1.54324	3.72502	3.45089	3.3916	GeneID:311168,Genbank:NM_001107742.1,RGD:1308229	solute carrier family 43 member 1		GO:0015179,GO:0015804,GO:0015807,GO:1902475,GO:0005887,GO:0015175	L-amino acid transmembrane transporter activity|neutral amino acid transport|L-amino acid transport|L-alpha-amino acid transmembrane transport|integral component of plasma membrane|neutral amino acid transmembrane transporter activity
Slc46a2	27.5056	0.477649	-2.18807	0.484602	-1.04513	0.0286646	0.322593	Down	1.01282	0.524058	0.477499	0.413344	0.218702	0.368164	GeneID:298034,Genbank:XM_008763734.2,RGD:1310485	solute carrier family 46, member 2		GO:0043029,GO:0045580,GO:0048538,GO:0055085,GO:0070233,GO:0005215,GO:0009986,GO:0016021	T cell homeostasis|regulation of T cell differentiation|thymus development|transmembrane transport|negative regulation of T cell apoptotic process|transporter activity|cell surface|integral component of membrane
Slc4a1	3.29955	1.55952	-2.01732	0.112965	-3.14605	0.043662	0.397168	Down	0.0338404	0.0421743	0.125998	0	0.0227337	0	GeneID:24779,Genbank:XM_008767946.2,RGD:3710	solute carrier family 4 (anion exchanger), member 1		GO:0006820,GO:0006821,GO:0007623,GO:0008022,GO:0015108,GO:0008509,GO:0008510,GO:0015301,GO:0009414,GO:0015698,GO:0015701,GO:0030863,GO:0031667,GO:0042102,GO:0042542,GO:0042803,GO:0003779,GO:0005452,GO:0046685,GO:0051259,GO:0005886,GO:0005887,GO:0009986,GO:0010037,GO:0010446,GO:0010447,GO:0014704,GO:0014823,GO:0015106,GO:0016020,GO:0016021,GO:0016323,GO:0019899,GO:0051453,GO:0030018,GO:0098656,GO:…	anion transport|chloride transport|circadian rhythm|protein C-terminus binding|chloride transmembrane transporter activity|anion transmembrane transporter activity|sodium:bicarbonate symporter activity|anion:anion antiporter activity|response to water deprivation|inorganic anion transport|bicarbonate transport|cortical cytoskeleton|response to nutrient levels|positive regulation of T cell prolife…	rno04966	Collecting duct acid secretion
Slc7a10	81.5979	0.411898	4.44451	3.55706	1.83068	8.8092e-06	0.00151907	Up	1.20239	0.911824	0.322516	3.38142	1.62313	3.89976	GeneID:114518,Genbank:XM_017588653.1,RGD:621672	solute carrier family 7 member 10		GO:0042941,GO:0015175,GO:0042942,GO:0015179,GO:0015194,GO:0015297,GO:0015804,GO:0043025,GO:0055085,GO:0015825,GO:0097440,GO:0016021,GO:0003333,GO:0005887	D-alanine transport|neutral amino acid transmembrane transporter activity|D-serine transport|L-amino acid transmembrane transporter activity|L-serine transmembrane transporter activity|antiporter activity|neutral amino acid transport|neuronal cell body|transmembrane transport|L-serine transport|apical dendrite|integral component of membrane|amino acid transmembrane transport|integral component of…
Slco5a1	4.21349	1.15882	2.10503	5.42395	2.43934	0.0352888	0.355705	Up	0.00534379	0.00499485	0.0108526	0.0477893	0.0269244	0.0423031	GeneID:312907,Genbank:XM_017593320.1,RGD:1307132	solute carrier organic anion transporter family, member 5A1		GO:0055085,GO:0005887,GO:0015347,GO:0043252	transmembrane transport|integral component of plasma membrane|sodium-independent organic anion transmembrane transporter activity|sodium-independent organic anion transport
Spn	36.1903	0.381275	2.89821	2.15102	1.10502	0.00375294	0.0967618	Up	0.319414	0.189086	0.227043	0.476085	0.504263	0.638166	GeneID:24796,Genbank:NM_001271086.1,RGD:3750	sialophorin		GO:0005604,GO:0005615,GO:0005887,GO:0005902,GO:0007162,GO:0007166,GO:0009897,GO:0042117,GO:0009986,GO:0042130,GO:0016020,GO:0042535,GO:0042742,GO:0045060,GO:0050688,GO:0050776,GO:0050868,GO:0050901,GO:0001562,GO:0001808,GO:0001931,GO:0001934,GO:0002296,GO:0002544,GO:0005515,GO:0016021,GO:0016605,GO:0019904,GO:0030544,GO:0031072,GO:0031295,GO:0032154,GO:0032609,GO:0071594,GO:0097190,GO:0042102,GO:…	basement membrane|extracellular space|integral component of plasma membrane|microvillus|negative regulation of cell adhesion|cell surface receptor signaling pathway|external side of plasma membrane|monocyte activation|cell surface|negative regulation of T cell proliferation|membrane|positive regulation of tumor necrosis factor biosynthetic process|defense response to bacterium|negative thymic T c…	rno04514,rno05169	Cell adhesion molecules (CAMs)|Epstein-Barr virus infection
Sult1d1	40.4854	0.463273	3.41468	2.9937	1.58193	0.000638561	0.0329281	Up	0.704251	0.438844	0.28605	1.79612	0.709666	1.8849	GeneID:60393,Genbank:NM_021769.1,RGD:620491	sulfotransferase family 1D, member 1		GO:0006584,GO:0006629,GO:0008146,GO:0051923,GO:0000103,GO:0004062,GO:0005737	catecholamine metabolic process|lipid metabolic process|sulfotransferase activity|sulfation|sulfate assimilation|aryl sulfotransferase activity|cytoplasm
Syce1	15.9529	0.592823	2.45973	2.74762	1.45818	0.0139042	0.217539	Up	0.210059	0.229066	0.462155	1.148	0.776137	0.593889	GeneID:502372,Genbank:NM_001025058.2,RGD:1559853	synaptonemal complex central element protein 1		GO:0051301,GO:0000795,GO:0000801,GO:0007130	cell division|synaptonemal complex|central element|synaptonemal complex assembly
Tap2	9.00305	1.1884	-2.46837	0.130904	-2.93342	0.0135732	0.214668	Down	0.856152	0.0975911	0.0424084	0.0414988	0	0.0944608	GeneID:24812,Genbank:NM_032056.3,RGD:3818	transporter 2, ATP binding cassette subfamily B member		GO:0005215,GO:0005515,GO:0005524,GO:0005783,GO:0030176,GO:0015031,GO:0042270,GO:0015433,GO:0042287,GO:0042288,GO:0042605,GO:0042626,GO:0046979,GO:0042803,GO:0046980,GO:0042824,GO:0046982,GO:0055085,GO:0065003,GO:0000166,GO:1904680,GO:0001916,GO:0002237,GO:0002250,GO:0002481,GO:0002485,GO:0002489,GO:0002591,GO:0015440,GO:0015833,GO:0016021,GO:0016607,GO:0019885,GO:0042825,GO:0023029,GO:0043231,GO:…	transporter activity|protein binding|ATP binding|endoplasmic reticulum|integral component of endoplasmic reticulum membrane|protein transport|protection from natural killer cell mediated cytotoxicity|peptide antigen-transporting ATPase activity|MHC protein binding|MHC class I protein binding|peptide antigen binding|ATPase activity, coupled to transmembrane movement of substances|TAP2 binding|prot…	rno02010,rno04145,rno04612,rno05340,rno05168	ABC transporters|Phagosome|Antigen processing and presentation|Primary immunodeficiency|Herpes simplex infection
Tfpi2	100.536	0.317724	-3.37838	0.4752	-1.07339	0.000729154	0.0351014	Down	4.01658	3.59006	2.67658	0.922948	2.42848	1.6466	GeneID:286926,Genbank:XM_017592497.1,RGD:628629	tissue factor pathway inhibitor 2		GO:0071498,GO:0004867,GO:0007596,GO:0010951	cellular response to fluid shear stress|serine-type endopeptidase inhibitor activity|blood coagulation|negative regulation of endopeptidase activity
Thegl	1.62435	2.03258	-2.02714	0.0574985	-4.12033	0.0426477	0.392586	Down	0.0709909	0.0530843	0.0144174	0	0	0	GeneID:498350,Genbank:NM_001017498.1,RGD:1562571	theg spermatid protein-like
Tma7	32.7359	0.67935	-2.92531	0.252209	-1.98731	0.00344119	0.0924774	Down	0.562358	5.65061	1.14208	0.74506	0.472235	0.68897	GeneID:679747,Genbank:NM_001126048.2,RGD:1584795	translation machinery associated 7 homolog
Tmco3	14.8365	0.919558	2.09178	3.79346	1.92351	0.0364582	0.36248	Up	0.164255	0.076765	0.0138993	0.802472	0.0965524	0.0928784	GeneID:306607,Genbank:NM_001135857.1,RGD:1306586	transmembrane and coiled-coil domains 3		GO:0022890,GO:1902600,GO:0015299,GO:0016020,GO:0016021	inorganic cation transmembrane transporter activity|proton transmembrane transport|solute:proton antiporter activity|membrane|integral component of membrane
Tmem40	14.7481	0.605545	-3.06725	0.275982	-1.85735	0.00216041	0.0686068	Down	2.32916	2.02156	1.43597	0.578599	0.67059	0.376292	GeneID:680858,Genbank:NM_001191573.1,RGD:1587025	transmembrane protein 40		GO:0016021	integral component of membrane
Tmprss13	129.173	0.329379	-6.56505	0.223385	-2.16239	5.20147e-11	3.79164e-08	Down	3.25527	3.31519	3.71667	0.321855	1.25663	0.769246	GeneID:300682,Genbank:NM_001127528.1,RGD:1310872	transmembrane protease, serine 13		GO:0006898,GO:0016021,GO:0061436,GO:0004252,GO:0005044,GO:0006508	receptor-mediated endocytosis|integral component of membrane|establishment of skin barrier|serine-type endopeptidase activity|scavenger receptor activity|proteolysis	rno05164	Influenza A
Top2a	86.3805	0.347016	-4.02167	0.380091	-1.39558	5.77879e-05	0.00654365	Down	1.10106	1.81057	0.921369	0.283652	0.667772	0.54189	GeneID:360243,Genbank:NM_022183.2,RGD:62048	topoisomerase (DNA) II alpha		GO:0002244,GO:0003677,GO:0003682,GO:0005634,GO:0005654,GO:0003916,GO:0005730,GO:0008022,GO:0005814,GO:0008094,GO:0006265,GO:0008144,GO:0008301,GO:0000228,GO:0040016,GO:0009330,GO:0042493,GO:0000287,GO:0042752,GO:0000712,GO:0042803,GO:0000793,GO:0046982,GO:0042826,GO:0000819,GO:0048511,GO:0043065,GO:0071107,GO:1905463,GO:0003918,GO:0005080,GO:0005524,GO:0006266,GO:0006974,GO:0007059,GO:0010212,GO:…	hematopoietic progenitor cell differentiation|DNA binding|chromatin binding|nucleus|nucleoplasm|DNA topoisomerase activity|nucleolus|protein C-terminus binding|centriole|DNA-dependent ATPase activity|DNA topological change|drug binding|DNA binding, bending|nuclear chromosome|embryonic cleavage|DNA topoisomerase complex (ATP-hydrolyzing)|response to drug|magnesium ion binding|regulation of circadi…	rno01524	Platinum drug resistance
Trib3	3.51297	1.60668	3.29043	39.034	5.28666	0.00100035	0.0433584	Up	0	0	0	0.351769	0.21404	0.200176	GeneID:246273,Genbank:NM_144755.2,RGD:708432	tribbles pseudokinase 3		GO:0005730,GO:0006351,GO:0006468,GO:0006469,GO:0010827,GO:0012501,GO:0034976,GO:0016301,GO:0043405,GO:0019899,GO:0045599,GO:0045717,GO:0045892,GO:0051443,GO:0055106,GO:0000122,GO:0003714,GO:0004860,GO:0005524,GO:0005634,GO:0019901,GO:0031434,GO:0031625,GO:0031965,GO:0032092,GO:0070059,GO:0032436,GO:0032869	nucleolus|transcription, DNA-templated|protein phosphorylation|negative regulation of protein kinase activity|regulation of glucose transmembrane transport|programmed cell death|response to endoplasmic reticulum stress|kinase activity|regulation of MAP kinase activity|enzyme binding|negative regulation of fat cell differentiation|negative regulation of fatty acid biosynthetic process|negative reg…	rno04931	Insulin resistance
Troap	12.2915	0.660679	-2.11338	0.379912	-1.39626	0.0345686	0.353978	Down	0.353179	0.536441	0.291389	0.0877352	0.222434	0.149779	GeneID:300219,Genbank:XM_006257348.3,RGD:1306870	trophinin associated protein
Trpc4	17.7273	0.567512	-2.84326	0.326786	-1.61358	0.00446553	0.109167	Down	0.24899	0.290915	0.294974	0.0618531	0.156815	0.0586632	GeneID:84494,Genbank:XM_008761008.2,RGD:621276	transient receptor potential cation channel, subfamily C, member 4		GO:0005911,GO:0006816,GO:0006828,GO:0008013,GO:0009986,GO:0045121,GO:0014051,GO:0045296,GO:0015279,GO:0048709,GO:0051480,GO:0051924,GO:0070509,GO:0070588,GO:0005262,GO:0005737,GO:0005886,GO:0005887,GO:0005901,GO:0016021,GO:0016323,GO:0030863,GO:0032991,GO:0070679,GO:0034704	cell-cell junction|calcium ion transport|manganese ion transport|beta-catenin binding|cell surface|membrane raft|gamma-aminobutyric acid secretion|cadherin binding|store-operated calcium channel activity|oligodendrocyte differentiation|regulation of cytosolic calcium ion concentration|regulation of calcium ion transport|calcium ion import|calcium ion transmembrane transport|calcium channel activi…	rno04360	Axon guidance
Tshr	57.5928	0.378703	4.81442	3.53873	1.82323	1.47631e-06	0.000343124	Up	0.291185	0.0862983	0.16587	0.613965	0.608318	0.738921	GeneID:25360,Genbank:XM_008764742.2,RGD:3911	thyroid stimulating hormone receptor		GO:1905229,GO:0043235,GO:0016323,GO:0004996,GO:0044877,GO:0005622,GO:0030819,GO:0005886,GO:0045121,GO:0005887,GO:0007166,GO:0007189,GO:0045762,GO:0038023,GO:0007190,GO:0007399,GO:1904588,GO:0038194,GO:0008284,GO:0008528,GO:0009755	cellular response to thyrotropin-releasing hormone|receptor complex|basolateral plasma membrane|thyroid-stimulating hormone receptor activity|protein-containing complex binding|intracellular|positive regulation of cAMP biosynthetic process|plasma membrane|membrane raft|integral component of plasma membrane|cell surface receptor signaling pathway|adenylate cyclase-activating G-protein coupled rece…	rno04024,rno04080,rno04923,rno04918,rno05320	cAMP signaling pathway|Neuroactive ligand-receptor interaction|Regulation of lipolysis in adipocyte|Thyroid hormone synthesis|Autoimmune thyroid disease
Ucma	23.2519	0.50583	-2.05017	0.487327	-1.03704	0.0403474	0.382214	Down	1.32023	1.30454	0.91928	0.299855	0.912261	0.554562	GeneID:291312,Genbank:XM_017600493.1,RGD:1308977	upper zone of growth plate and cartilage matrix associated		GO:0045668,GO:0048471,GO:0005578,GO:0005615,GO:0016235	negative regulation of osteoblast differentiation|perinuclear region of cytoplasm|proteinaceous extracellular matrix|extracellular space|aggresome
Uroc1	4.90414	1.1429	2.05583	5.09683	2.3496	0.0397992	0.380627	Up	0.0127412	0.0357278	0.012938	0.164586	0.128392	0.0288181	GeneID:685999,Genbank:XM_001066120.6,RGD:1587777	urocanate hydratase 1		GO:0005829,GO:0006548,GO:0016153	cytosol|histidine catabolic process|urocanate hydratase activity	rno00340	Histidine metabolism
Vpreb3	2.7208	1.6789	2.29927	14.5227	3.86023	0.0214896	0.27678	Up	0	0	0.0275529	0.0808861	0.191398	0.153429	GeneID:365550,Genbank:NM_001108930.1,RGD:1306807	pre-B lymphocyte 3		GO:0002377,GO:0005615,GO:0006955	immunoglobulin production|extracellular space|immune response
Vwce	21.8084	0.517589	2.23437	2.22914	1.15649	0.0254587	0.301983	Up	0.215571	0.13433	0.383074	0.678315	0.416354	0.568842	GeneID:309209,Genbank:NM_001271311.1,RGD:1309910	von Willebrand factor C and EGF domains		GO:0005737,GO:0098586	cytoplasm|cellular response to virus
Xrcc3	10.8244	0.671053	2.13878	2.70426	1.43523	0.0324538	0.341324	Up	0.0457763	0.0570497	0.0309888	0.151621	0.107633	0.112165	GeneID:102551085,Genbank:XM_006240650.3,RGD:1306849	X-ray repair cross complementing 3		GO:0003697,GO:0004520,GO:0005524,GO:0005575,GO:0005634,GO:0005654,GO:0010212,GO:0010824,GO:0005657,GO:0033063,GO:0033065,GO:0036297,GO:0042148,GO:0048471,GO:0071140,GO:0090267,GO:0090656,GO:0000150,GO:0000400,GO:0000707,GO:0000722,GO:0000724,GO:0000730,GO:0003674,GO:0003690,GO:0005737,GO:0005739,GO:0005829,GO:0006281,GO:0006312,GO:0007131,GO:0090737,GO:0008094,GO:0008821,GO:0010033	single-stranded DNA binding|endodeoxyribonuclease activity|ATP binding|cellular_component|nucleus|nucleoplasm|response to ionizing radiation|regulation of centrosome duplication|replication fork|Rad51B-Rad51C-Rad51D-XRCC2 complex|Rad51C-XRCC3 complex|interstrand cross-link repair|strand invasion|perinuclear region of cytoplasm|resolution of mitotic recombination intermediates|positive regulation …	rno03440	Homologous recombination
Zim1	65.6864	0.392967	4.13681	3.08577	1.62563	3.52168e-05	0.0046328	Up	0.34621	0.234612	0.254878	0.645029	0.540751	1.45845	GeneID:308322,Genbank:XM_017589105.1,RGD:1310930	zinc finger, imprinted 1	zf-C2H2	GO:0005634,GO:0006355,GO:0046872,GO:0003676,GO:0003700,GO:0005622	nucleus|regulation of transcription, DNA-templated|metal ion binding|nucleic acid binding|DNA binding transcription factor activity|intracellular

## Sheet: P-vs-NP-diff-pval-0.05-FC-2.gen
gene_id	BaseMean	lfcSE	stat	FoldChange	log2FoldChange	pValue	qValue	Regulation	Expression_NP1	Expression_NP2	Expression_NP3	Expression_P1	Expression_P2	Expression_P3	Dbxref	product	Tf_Family	GO_id	GO_term	pathway	pathway_description
Acta1	62.0025	1.17967	-2.12766	0.175563	-2.50994	0.0333649	0.999977	Down	0.345186	8.70375	2.74936	1.05017	0.709995	0.278883	GeneID:29437,Genbank:NM_019212.2,RGD:2025	actin, alpha 1, skeletal muscle		GO:0090131,GO:0030175,GO:0005575,GO:0030240,GO:0005737,GO:0005865,GO:0005884,GO:0009612,GO:0043503,GO:0009991,GO:0044297,GO:0010226,GO:0048545,GO:0010628,GO:0048741,GO:0015629,GO:0001725,GO:0030017,GO:0071417,GO:0030027,GO:0005524	mesenchyme migration|filopodium|cellular_component|skeletal muscle thin filament assembly|cytoplasm|striated muscle thin filament|actin filament|response to mechanical stimulus|skeletal muscle fiber adaptation|response to extracellular stimulus|cell body|response to lithium ion|response to steroid hormone|positive regulation of gene expression|skeletal muscle fiber development|actin cytoskeleton|…
Actn3	12.5017	0.988751	-2.90437	0.136626	-2.87169	0.00367998	0.834979	Down	0.038461	1.03905	0.15906	0.0351033	0.0711975	0.0599273	GeneID:171009,Genbank:NM_133424.2,RGD:621792	actinin alpha 3		GO:1903715,GO:0048633,GO:0005903,GO:1904025,GO:0048743,GO:0005925,GO:0051015,GO:0006936,GO:0014728,GO:0014732,GO:0014883,GO:0014894,GO:0060349,GO:0030017,GO:0070885,GO:0030018,GO:0090257,GO:0031448,GO:0090324,GO:0044325,GO:0001649,GO:1900159,GO:0045820,GO:0005509,GO:1901078,GO:0048041,GO:0005622	regulation of aerobic respiration|positive regulation of skeletal muscle tissue growth|brush border|positive regulation of glucose catabolic process to lactate via pyruvate|positive regulation of skeletal muscle fiber development|focal adhesion|actin filament binding|muscle contraction|regulation of the force of skeletal muscle contraction|skeletal muscle atrophy|transition between fast and slow …	rno05412	Arrhythmogenic right ventricular cardiomyopathy (ARVC)
Aldh18a1	22.6112	0.764885	-4.75962	0.0801828	-3.64056	1.93957e-06	0.0051793	Down	1.20977	0.518049	0.171047	0.0141558	0.0717782	0.0644437	GeneID:361755,Genbank:XM_006231346.2,RGD:1311431	aldehyde dehydrogenase 18 family, member A1		GO:0042802,GO:0005524,GO:0055114,GO:0005739,GO:0055129,GO:0005829,GO:0006536,GO:0006561,GO:0006592,GO:0009266,GO:0016310,GO:0017084,GO:0004349,GO:0019240,GO:0004350,GO:0031966	identical protein binding|ATP binding|oxidation-reduction process|mitochondrion|L-proline biosynthetic process|cytosol|glutamate metabolic process|proline biosynthetic process|ornithine biosynthetic process|response to temperature stimulus|phosphorylation|delta1-pyrroline-5-carboxylate synthetase activity|glutamate 5-kinase activity|citrulline biosynthetic process|glutamate-5-semialdehyde dehydro…	rno00330	Arginine and proline metabolism
Ankrd24	11.8629	1.04469	3.30183	10.9237	3.44939	0.000960579	0.357916	Up	0.0101496	0.0199418	0.0279832	0.194534	0.0093943	0.432262	GeneID:299639,Genbank:XM_017594721.1,RGD:1311385	ankyrin repeat domain 24
Anxa8	28.8133	0.485566	2.14474	2.05824	1.04141	0.0319733	0.999977	Up	0.256526	0.672022	0.628676	1.45681	0.659543	1.06587	GeneID:306283,Genbank:XM_006252627.3,RGD:1307719	annexin A8		GO:1900138,GO:0005546,GO:0005547,GO:0005575,GO:0005829,GO:0005886,GO:0007032,GO:0007596,GO:0008150,GO:0016197,GO:0031902,GO:0043325,GO:0003674,GO:0051015,GO:0005509,GO:1900004,GO:0005544	negative regulation of phospholipase A2 activity|phosphatidylinositol-4,5-bisphosphate binding|phosphatidylinositol-3,4,5-trisphosphate binding|cellular_component|cytosol|plasma membrane|endosome organization|blood coagulation|biological_process|endosomal transport|late endosome membrane|phosphatidylinositol-3,4-bisphosphate binding|molecular_function|actin filament binding|calcium ion binding|ne…
Apopt1	16.1461	0.846836	2.63862	4.70592	2.23448	0.00832444	0.999977	Up	0.335481	0	0.21582	1.40849	0.155257	1.0106	GeneID:299341,Genbank:NM_001037769.2,RGD:1304719	apoptogenic 1, mitochondrial		GO:0034393,GO:0043280,GO:0090200,GO:0097193,GO:0005622,GO:0005739	positive regulation of smooth muscle cell apoptotic process|positive regulation of cysteine-type endopeptidase activity involved in apoptotic process|positive regulation of release of cytochrome c from mitochondria|intrinsic apoptotic signaling pathway|intracellular|mitochondrion
Atp2a1	41.4292	1.33459	-2.21819	0.128481	-2.96037	0.0265418	0.999977	Down	0.079932	3.04674	0.308529	0.131317	0.103577	0.199271	GeneID:116601,Genbank:NM_058213.1,RGD:621293	ATPase sarcoplasmic/endoplasmic reticulum Ca2+ transporting 1		GO:0005515,GO:0005524,GO:0005739,GO:0005783,GO:0005789,GO:0016529,GO:0005793,GO:0006816,GO:0016887,GO:0031448,GO:0045988,GO:0031673,GO:0048471,GO:0031674,GO:0051561,GO:0051659,GO:0070059,GO:0070296,GO:0005338,GO:0070509,GO:0005388,GO:0070588,GO:0005509,GO:0006874,GO:0006937,GO:0006942,GO:0008553,GO:0008637,GO:0015931,GO:0032470,GO:0016020,GO:0032471,GO:0016021,GO:0033017,GO:0034976,GO:0090076,GO:…	protein binding|ATP binding|mitochondrion|endoplasmic reticulum|endoplasmic reticulum membrane|sarcoplasmic reticulum|endoplasmic reticulum-Golgi intermediate compartment|calcium ion transport|ATPase activity|positive regulation of fast-twitch skeletal muscle fiber contraction|negative regulation of striated muscle contraction|H zone|perinuclear region of cytoplasm|I band|positive regulation of m…	rno04020,rno04022,rno04972,rno05010	Calcium signaling pathway|cGMP - PKG signaling pathway|Pancreatic secretion|Alzheimer's disease
Capns1	34.2122	0.607495	3.37341	4.13914	2.04933	0.000742424	0.33042	Up	1.19745	0.830372	0.712077	8.10038	1.82549	1.24385	GeneID:29156,Genbank:NM_017118.1,RGD:2270	calpain, small subunit 1		GO:0005509,GO:0005515,GO:0005829,GO:0005886,GO:0006508,GO:0016020,GO:0046982,GO:0004198	calcium ion binding|protein binding|cytosol|plasma membrane|proteolysis|membrane|protein heterodimerization activity|calcium-dependent cysteine-type endopeptidase activity
Ccdc36	8.70446	1.02809	2.01703	4.20963	2.07369	0.0436923	0.999977	Up	0.103866	0.0816298	0.0190911	0.625671	0.192274	0.0215783	GeneID:680018,Genbank:XM_001055346.6,RGD:1596869	coiled-coil domain containing 36		GO:0007283,GO:0042138,GO:0048477,GO:0060629,GO:0000794,GO:0006310,GO:0007129	spermatogenesis|meiotic DNA double-strand break formation|oogenesis|regulation of homologous chromosome segregation|condensed nuclear chromosome|DNA recombination|synapsis
Ccdc68	2.30454	1.76541	-2.03078	0.0833226	-3.58515	0.0422778	0.999977	Down	0.0413338	0.0541412	0.0759735	0.0125751	0	0	GeneID:291530,Genbank:XM_008772116.2,RGD:1561424	coiled-coil domain containing 68		GO:0034454,GO:0035556,GO:0120103,GO:0005622,GO:0005814,GO:0008104	microtubule anchoring at centrosome|intracellular signal transduction|centriolar subdistal appendage|intracellular|centriole|protein localization
Clip3	9.09152	1.00528	-1.96865	0.25366	-1.97903	0.0489938	0.999977	Down	0.557267	0.0161016	0.120504	0.0598373	0.0455114	0.0681016	GeneID:308493,Genbank:XM_017589126.1,RGD:1306245	CAP-GLY domain containing linker protein 3		GO:1903078,GO:0045121,GO:0032588,GO:0005802,GO:0045444,GO:0005886,GO:0035594,GO:0045807,GO:0008017,GO:0010828,GO:0018230,GO:0043065,GO:0055038,GO:0031115,GO:0044091,GO:0001934,GO:0072321,GO:0031901	positive regulation of protein localization to plasma membrane|membrane raft|trans-Golgi network membrane|trans-Golgi network|fat cell differentiation|plasma membrane|ganglioside binding|positive regulation of endocytosis|microtubule binding|positive regulation of glucose transmembrane transport|peptidyl-L-cysteine S-palmitoylation|positive regulation of apoptotic process|recycling endosome membr…
Cyp1a2	7.50242	1.11154	-2.19301	0.184586	-2.43763	0.0283063	0.999977	Down	0.0890045	0.845224	0.163594	0	0.137301	0.0616358	GeneID:24297,Genbank:NM_012541.3,RGD:2459	cytochrome P450, family 1, subfamily a, polypeptide 2		GO:0009403,GO:0009404,GO:0009791,GO:0009820,GO:0010033,GO:0010468,GO:0014070,GO:0032496,GO:0016098,GO:0032787,GO:0016491,GO:0034875,GO:0016712,GO:0035902,GO:0042493,GO:0042737,GO:0042738,GO:0043231,GO:0004497,GO:0005506,GO:0005789,GO:0006706,GO:0006725,GO:0006778,GO:0006805,GO:0017144,GO:0018894,GO:0019899,GO:0020037,GO:0030324,GO:0045333,GO:0031090,GO:0046483,GO:0032355,GO:0050665,GO:0032451,GO:…	toxin biosynthetic process|toxin metabolic process|post-embryonic development|alkaloid metabolic process|response to organic substance|regulation of gene expression|response to organic cyclic compound|response to lipopolysaccharide|monoterpenoid metabolic process|monocarboxylic acid metabolic process|oxidoreductase activity|caffeine oxidase activity|oxidoreductase activity, acting on paired donor…	rno00140,rno00591,rno00380,rno00830,rno00232,rno00980,rno00982,rno05204	Steroid hormone biosynthesis|Linoleic acid metabolism|Tryptophan metabolism|Retinol metabolism|Caffeine metabolism|Metabolism of xenobiotics by cytochrome P450|Drug metabolism - cytochrome P450|Chemical carcinogenesis
Dgcr2	35.0242	0.469873	5.76315	6.53392	2.70795	8.25586e-09	3.30688e-05	Up	0.113251	0.445025	0.20816	1.88639	1.44131	1.61754	GeneID:360742,Genbank:NM_001012146.1,RGD:1310567	DiGeorge syndrome critical region gene 2		GO:0050890,GO:0016020,GO:0016021,GO:0042493	cognition|membrane|integral component of membrane|response to drug
Dnah8	16.3456	0.719309	-4.62269	0.0997775	-3.32514	3.78791e-06	0.00649811	Down	0.0701545	0.134009	0.132529	0.0106716	0.0180371	0.00404851	GeneID:207117,Genbank:XM_017601834.1,RGD:619986	dynein, axonemal, heavy chain 8		GO:0097228,GO:0005524,GO:0005575,GO:0007018,GO:0008150,GO:0008569,GO:0030286,GO:0036157,GO:0036158,GO:0045503,GO:0003341,GO:0045505,GO:0003674,GO:0051959,GO:0003777	sperm principal piece|ATP binding|cellular_component|microtubule-based movement|biological_process|ATP-dependent microtubule motor activity, minus-end-directed|dynein complex|outer dynein arm|outer dynein arm assembly|dynein light chain binding|cilium movement|dynein intermediate chain binding|molecular_function|dynein light intermediate chain binding|microtubule motor activity	rno05016	Huntington's disease
Dyrk3	9.87222	0.742162	1.96119	2.74255	1.45552	0.0498573	0.999977	Up	0.0656584	0.107504	0.160911	0.299632	0.405148	0.204609	GeneID:304775,Genbank:NM_001024767.1,RGD:1310924	dual specificity tyrosine phosphorylation regulated kinase 3		GO:0005524,GO:0005634,GO:0005654,GO:0005737,GO:0043066,GO:0005829,GO:0006468,GO:0043231,GO:0043518,GO:0080135,GO:1903432,GO:0000287,GO:0004672,GO:0004674,GO:0004712,GO:0004713,GO:0010494,GO:0018108,GO:0030218,GO:0035617	ATP binding|nucleus|nucleoplasm|cytoplasm|negative regulation of apoptotic process|cytosol|protein phosphorylation|intracellular membrane-bounded organelle|negative regulation of DNA damage response, signal transduction by p53 class mediator|regulation of cellular response to stress|regulation of TORC1 signaling|magnesium ion binding|protein kinase activity|protein serine/threonine kinase activit…
Eno2	123.504	1.03574	3.38296	11.3439	3.50385	0.000717092	0.33042	Up	0.50579	0.432072	0.343572	2.80994	0.651338	10.919	GeneID:24334,Genbank:XM_006237330.3,RGD:2554	enolase 2, gamma, neuronal		GO:0046982,GO:0030426,GO:0004634,GO:0048609,GO:0032355,GO:0051290,GO:0042493,GO:0005622,GO:0061621,GO:0005737,GO:0005829,GO:0005886,GO:0042803,GO:0006094,GO:0097060,GO:0043005,GO:0006096,GO:0099738,GO:0043025,GO:0009986,GO:1901214,GO:0043204,GO:0014070,GO:0000015,GO:1901215,GO:0043209,GO:0016020,GO:0000287,GO:0045121,GO:0019899,GO:0001917	protein heterodimerization activity|growth cone|phosphopyruvate hydratase activity|multicellular organismal reproductive process|response to estradiol|protein heterotetramerization|response to drug|intracellular|canonical glycolysis|cytoplasm|cytosol|plasma membrane|protein homodimerization activity|gluconeogenesis|synaptic membrane|neuron projection|glycolytic process|cell cortex region|neuronal…	rno00010,rno03018,rno04066	Glycolysis / Gluconeogenesis|RNA degradation|HIF-1 signaling pathway
Faah	23.7408	0.814245	-3.93966	0.108228	-3.20785	8.15972e-05	0.076903	Down	0.954152	0.968081	0.0431256	0.11421	0.0289555	0.064992	GeneID:29347,Genbank:NM_024132.3,RGD:61808	fatty acid amide hydrolase		GO:0042803,GO:0005543,GO:0005789,GO:0047372,GO:0006631,GO:0008289,GO:0009062,GO:0016021,GO:0097756,GO:0016788,GO:0102077,GO:0017064,GO:0103073,GO:0000139,GO:0031090,GO:0004040,GO:0042802,GO:0005515	protein homodimerization activity|phospholipid binding|endoplasmic reticulum membrane|acylglycerol lipase activity|fatty acid metabolic process|lipid binding|fatty acid catabolic process|integral component of membrane|negative regulation of blood vessel diameter|hydrolase activity, acting on ester bonds|oleamide hydrolase activity|fatty acid amide hydrolase activity|anandamide amidohydrolase acti…	rno04723	Retrograde endocannabinoid signaling
Fam134b	49.2251	0.475855	2.72132	2.45369	1.29495	0.00650226	0.999977	Up	0.463118	0.682442	0.599731	0.787734	2.70831	0.721598	GeneID:619558,Genbank:NM_001034912.1,RGD:1565003	family with sequence similarity 134, member B		GO:0061709,GO:0005801,GO:0016604,GO:0019233,GO:0030176,GO:0043524,GO:0005730,GO:0005783	reticulophagy|cis-Golgi network|nuclear body|sensory perception of pain|integral component of endoplasmic reticulum membrane|negative regulation of neuron apoptotic process|nucleolus|endoplasmic reticulum
Fam155b	26.4385	0.578849	-2.52118	0.363649	-1.45938	0.0116964	0.999977	Down	0.69814	0.137169	0.731432	0.152926	0.168008	0.246567	GeneID:688841,Genbank:XM_001068528.5,RGD:1584125	family with sequence similarity 155, member B		GO:0098703,GO:0005886,GO:0015275	calcium ion import across plasma membrane|plasma membrane|stretch-activated, cation-selective, calcium channel activity
Fam50a	24.5608	1.59537	-2.30432	0.0782242	-3.67624	0.0212046	0.999977	Down	5.25869	0.165314	0.193314	0.268777	0.116816	0.0436998	GeneID:293862,Genbank:NM_001170573.1,RGD:1560964	family with sequence similarity 50, member A		GO:0005634,GO:0005654	nucleus|nucleoplasm
Gcs1	8.81552	0.994277	-2.51026	0.177281	-2.49589	0.0120644	0.999977	Down	0.0613949	0.683555	0.150462	0.0373567	0.0757679	0.0425161	GeneID:78947,Genbank:NM_031749.2,RGD:69240	glucosidase 1		GO:0005789,GO:0006487,GO:0009311,GO:0016021,GO:0004573,GO:0005783	endoplasmic reticulum membrane|protein N-linked glycosylation|oligosaccharide metabolic process|integral component of membrane|mannosyl-oligosaccharide glucosidase activity|endoplasmic reticulum	rno00510,rno04141	N-Glycan biosynthesis|Protein processing in endoplasmic reticulum
Gspt1	13.1857	0.891065	2.6255	5.06124	2.33949	0.0086522	0.999977	Up	0.130027	0.127737	0.0199163	1.0483	0.100292	0.22511	GeneID:24420,Genbank:NM_001003978.1,RGD:2751	G1 to S phase transition 1		GO:0003924,GO:0005525,GO:0005829,GO:0006412,GO:0006479,GO:0018444,GO:0002184,GO:0003747	GTPase activity|GTP binding|cytosol|translation|protein methylation|translation release factor complex|cytoplasmic translational termination|translation release factor activity	rno03015	mRNA surveillance pathway
Hba1	248.3	0.862529	2.4761	4.39452	2.13571	0.0132827	0.999977	Up	8.63007	4.58011	13.2187	82.2068	15.2411	18.1351	GeneID:25632,Genbank:NM_013096.1,RGD:2782	hemoglobin, alpha 1		GO:0005506,GO:0005515,GO:0015671,GO:0019825,GO:0020037,GO:0035634,GO:0043209,GO:0045202,GO:0045776,GO:0048821,GO:0051930,GO:0001540,GO:0098869,GO:0001701,GO:0005344	iron ion binding|protein binding|oxygen transport|oxygen binding|heme binding|response to stilbenoid|myelin sheath|synapse|negative regulation of blood pressure|erythrocyte development|regulation of sensory perception of pain|amyloid-beta binding|cellular oxidant detoxification|in utero embryonic development|oxygen carrier activity	rno05144,rno05143	Malaria|African trypanosomiasis
Hba2	116.178	0.81838	2.7767	4.83125	2.2724	0.0054914	0.954767	Up	4.35953	3.18716	4.19286	40.437	6.09956	9.68883	GeneID:360504,Genbank:NM_001007722.1,RGD:1359364	hemoglobin, alpha 2		GO:0042542,GO:0005344,GO:0042744,GO:0005506,GO:0048821,GO:0005515,GO:0005615,GO:0005833,GO:0010942,GO:0015671,GO:0051291,GO:0019825,GO:0098869,GO:0020037,GO:0022627,GO:0031720,GO:0001701,GO:0031838,GO:0003674,GO:0032355,GO:0004601	response to hydrogen peroxide|oxygen carrier activity|hydrogen peroxide catabolic process|iron ion binding|erythrocyte development|protein binding|extracellular space|hemoglobin complex|positive regulation of cell death|oxygen transport|protein heterooligomerization|oxygen binding|cellular oxidant detoxification|heme binding|cytosolic small ribosomal subunit|haptoglobin binding|in utero embryonic…	rno05144,rno05143	Malaria|African trypanosomiasis
Hbb	41.0025	0.558663	3.8862	4.5036	2.17108	0.000101826	0.0857347	Up	1.60122	0.61173	1.63506	11.529	2.88178	2.77212	GeneID:24440,Genbank:NM_033234.1,RGD:2783	hemoglobin subunit beta		GO:0042744,GO:0019825,GO:0005506,GO:0043209,GO:0020037,GO:0005615,GO:0048821,GO:0030097,GO:0005833,GO:0051291,GO:0006749,GO:0010942,GO:0030492,GO:0010999,GO:0031720,GO:0015671,GO:0070293,GO:0031721,GO:0098869,GO:0031722,GO:0004601,GO:0031838,GO:0005344,GO:0042542	hydrogen peroxide catabolic process|oxygen binding|iron ion binding|myelin sheath|heme binding|extracellular space|erythrocyte development|hemopoiesis|hemoglobin complex|protein heterooligomerization|glutathione metabolic process|positive regulation of cell death|hemoglobin binding|regulation of eIF2 alpha phosphorylation by heme|haptoglobin binding|oxygen transport|renal absorption|hemoglobin al…	rno05144,rno05143	Malaria|African trypanosomiasis
Hbb-b1	43.5113	0.505792	4.20104	4.36159	2.12485	2.65686e-05	0.0304059	Up	0.870422	1.63245	1.23627	10.1832	3.22258	2.71246	GeneID:361619,Genbank:XM_006229913.3,RGD:1595848	hemoglobin, beta adult major chain		GO:0015671,GO:0019825,GO:0020037,GO:0005344,GO:0005506,GO:0005833	oxygen transport|oxygen binding|heme binding|oxygen carrier activity|iron ion binding|hemoglobin complex	rno05144,rno05143	Malaria|African trypanosomiasis
Ino80b	16.3126	1.02875	3.04599	8.77592	3.13355	0.00231913	0.629781	Up	0.144759	0.284419	0.0443456	3.74343	0.178648	0.150369	GeneID:500225,Genbank:NM_001048233.1,RGD:1562258	INO80 complex subunit B		GO:0005730,GO:0006338,GO:0008150,GO:0031011,GO:0003674,GO:0005575,GO:0005634	nucleolus|chromatin remodeling|biological_process|Ino80 complex|molecular_function|cellular_component|nucleus
Jph1	84.4073	0.419285	-2.60785	0.468646	-1.09343	0.00911141	0.999977	Down	1.57271	0.403971	0.444215	0.421405	0.320515	0.374692	GeneID:297748,Genbank:XM_006237723.3,RGD:1308789	junctophilin 1		GO:0030018,GO:0005783,GO:0030314,GO:0005789,GO:0005886,GO:0007517,GO:0008307,GO:0014701,GO:0015278,GO:0016021,GO:0005634,GO:0016529,GO:0005654	Z disc|endoplasmic reticulum|junctional membrane complex|endoplasmic reticulum membrane|plasma membrane|muscle organ development|structural constituent of muscle|junctional sarcoplasmic reticulum membrane|calcium-release channel activity|integral component of membrane|nucleus|sarcoplasmic reticulum|nucleoplasm
Katnal1	5.20069	1.27103	-2.5193	0.10866	-3.20211	0.0117587	0.999977	Down	0.228614	0.0421102	0.118182	0	0.013225	0.0296842	GeneID:288449,Genbank:NM_001006956.1,RGD:1359252	katanin p60 subunit A-like 1		GO:0042802,GO:0008568,GO:0005524,GO:0051013,GO:0005634,GO:0005737,GO:0005813,GO:0005819,GO:0051301,GO:0015630,GO:0005874,GO:0016887,GO:0000922,GO:0030496,GO:0007283,GO:0031122,GO:0008017	identical protein binding|microtubule-severing ATPase activity|ATP binding|microtubule severing|nucleus|cytoplasm|centrosome|spindle|cell division|microtubule cytoskeleton|microtubule|ATPase activity|spindle pole|midbody|spermatogenesis|cytoplasmic microtubule organization|microtubule binding
Klb	14.5676	0.9016	2.51677	4.82031	2.26912	0.0118435	0.999977	Up	0.0270027	0.159163	0.0124081	0.665424	0.062483	0.210369	GeneID:289625,Genbank:XM_017599543.1,RGD:1308227	klotho beta		GO:0008284,GO:0008543,GO:0017042,GO:0017134,GO:0046477,GO:0090080,GO:0004565,GO:0005104,GO:0005829	positive regulation of cell proliferation|fibroblast growth factor receptor signaling pathway|glycosylceramidase activity|fibroblast growth factor binding|glycosylceramide catabolic process|positive regulation of MAPKKK cascade by fibroblast growth factor receptor signaling pathway|beta-galactosidase activity|fibroblast growth factor receptor binding|cytosol	rno04714	Thermogenesis
Lemd2	11.5116	1.09032	-2.51145	0.149864	-2.73827	0.0120236	0.999977	Down	0.0733419	0.0720502	1.95468	0.066939	0.135768	0.114276	GeneID:361807,Genbank:NM_001039032.1,RGD:1305341	LEM domain containing 2		GO:0071168,GO:0005639,GO:0005783,GO:0006998,GO:0022008,GO:0030514,GO:0031490,GO:0031965,GO:0035914,GO:0043409,GO:0051898,GO:0000785,GO:0060914,GO:0005635,GO:0070197	protein localization to chromatin|integral component of nuclear inner membrane|endoplasmic reticulum|nuclear envelope organization|neurogenesis|negative regulation of BMP signaling pathway|chromatin DNA binding|nuclear membrane|skeletal muscle cell differentiation|negative regulation of MAPK cascade|negative regulation of protein kinase B signaling|chromatin|heart formation|nuclear envelope|meiot…
Lilrb3a	9.29202	0.798864	-1.96164	0.337489	-1.56709	0.0498039	0.999977	Down	0.277052	0.136086	0.381926	0.108371	0.0366334	0.123338	GeneID:683463,Genbank:NM_001313924.1,RGD:1586827	leukocyte immunoglobulin-like receptor, subfamily B (with TM and ITIM domains), member 3A		GO:0005886,GO:0005887,GO:0015026,GO:0016021,GO:0032687,GO:0032720,GO:0032998,GO:0034156,GO:0034164,GO:0038095,GO:0001540,GO:0002250,GO:0005102	plasma membrane|integral component of plasma membrane|coreceptor activity|integral component of membrane|negative regulation of interferon-alpha production|negative regulation of tumor necrosis factor production|Fc-epsilon receptor I complex|negative regulation of toll-like receptor 7 signaling pathway|negative regulation of toll-like receptor 9 signaling pathway|Fc-epsilon receptor signaling pat…	rno04380	Osteoclast differentiation
LOC100134871	53.0614	0.981968	2.18608	4.42801	2.14666	0.0288099	0.999977	Up	1.50498	1.65241	1.87127	17.5335	2.70402	1.83918	GeneID:100134871,Genbank:NM_001113223.1,RGD:2290038	beta globin minor gene		GO:0015671,GO:0019825,GO:0020037,GO:0005344,GO:0005506,GO:0005833	oxygen transport|oxygen binding|heme binding|oxygen carrier activity|iron ion binding|hemoglobin complex
LOC100362432	21.5096	0.502732	2.01027	2.01479	1.01063	0.0444024	0.999977	Up	0.800045	0.392978	0.873121	1.36912	1.15704	1.61016	GeneID:100362432,Genbank:XM_002729199.5,RGD:2318156	mitochondrial import inner membrane translocase subunit Tim23-like		GO:0015450,GO:0016021,GO:0030150,GO:0031305,GO:0071806,GO:0005744,GO:0006886	P-P-bond-hydrolysis-driven protein transmembrane transporter activity|integral component of membrane|protein import into mitochondrial matrix|integral component of mitochondrial inner membrane|protein transmembrane transport|mitochondrial inner membrane presequence translocase complex|intracellular protein transport
LOC100363454	2.21655	2.33717	-1.96352	0.0415481	-4.58907	0.0495857	0.999977	Down	0.936019	0	0	0	0	0	GeneID:100363454,Genbank:XM_017593915.1,RGD:2322991	hypothetical LOC100363454
LOC100364958	3.77083	1.65286	2.03774	10.3252	3.3681	0.0415757	0.999977	Up	0	0.226229	0	0.10509	1.91832	0.239209	GeneID:100364958,Genbank:XM_006253861.3,RGD:2320008	hypothetical LOC100364958
LOC100910121	3.70804	1.60234	2.08367	10.1173	3.33875	0.0371902	0.999977	Up	0.0282547	0.0277571	0	0.464183	0.026152	0.0586993	GeneID:100910121,Genbank:XM_003750759.3,RGD:6500155	RNA polymerase I-specific transcription initiation factor RRN3-like
LOC100910143	21.8633	0.597633	2.16014	2.44693	1.29097	0.0307615	0.999977	Up	0.122494	0.140393	0.112575	0.149067	0.170068	0.593794	GeneID:100910143,Genbank:XM_006250514.3,RGD:6499629	GPI ethanolamine phosphate transferase 2-like		GO:0006506,GO:0030176,GO:0051267	GPI anchor biosynthetic process|integral component of endoplasmic reticulum membrane|CP2 mannose-ethanolamine phosphotransferase activity
LOC100910446	22.6051	1.56295	-2.18224	0.0940297	-3.41074	0.0290919	0.999977	Down	0.055993	0.247531	3.01034	0.178866	0.103652	0.0290815	GeneID:100910446,Genbank:XM_008758670.1,RGD:6498726	syntaxin-7-like		GO:0006906,GO:0012505,GO:0016021,GO:0031201,GO:0048278,GO:0000149,GO:0005484,GO:0006886	vesicle fusion|endomembrane system|integral component of membrane|SNARE complex|vesicle docking|SNARE binding|SNAP receptor activity|intracellular protein transport
LOC100910506	18.4467	0.680028	-2.07354	0.376295	-1.41006	0.0381224	0.999977	Down	0.0808934	0.111256	0.431189	0.0590649	0.067386	0.109237	GeneID:100910506,Genbank:XM_017602245.1,RGD:6498449	peripheral plasma membrane protein CASK-like		GO:0004672,GO:0005524,GO:0006468	protein kinase activity|ATP binding|protein phosphorylation
LOC100911256	63.4431	0.853989	-2.74778	0.196612	-2.34658	0.00599995	0.991044	Down	1.52907	0.244534	0.964066	0.121707	0.0987401	0.313971	GeneID:100911256,Genbank:XM_006240147.3,RGD:6493757	ninein-like		GO:0005814,GO:0034454,GO:0036449,GO:0051642,GO:0090222,GO:0097431,GO:0097539,GO:0000226,GO:0000242,GO:0005813	centriole|microtubule anchoring at centrosome|microtubule minus-end|centrosome localization|centrosome-templated microtubule nucleation|mitotic spindle pole|ciliary transition fiber|microtubule cytoskeleton organization|pericentriolar material|centrosome
LOC100911261	445.624	0.21178	11.035	5.05251	2.337	2.59016e-28	4.14995e-24	Up	1.36322	1.39033	1.69275	8.66195	4.62327	8.99352	GeneID:100911261,Genbank:XM_003751445.4,RGD:6493869	filamin-B-like
LOC100911295	59.9713	0.332642	4.37822	2.74419	1.45638	1.19651e-05	0.0174277	Up	1.66864	1.29415	1.12996	3.2864	2.84507	4.97186	GeneID:100911295,Genbank:XM_003751029.4,RGD:6494054	non-histone chromosomal protein HMG-14-like		GO:0000785,GO:0031492	chromatin|nucleosomal DNA binding
LOC100911356	9.85936	0.880486	-2.11888	0.2744	-1.86565	0.0341004	0.999977	Down	0.892352	0.254507	0.158727	0.157635	0.15986	0.0299011	GeneID:100911356,Genbank:XM_003751804.4,RGD:6493558	peroxisomal biogenesis factor 19-like		GO:0005777	peroxisome
LOC100911576	77.0866	0.429976	4.60851	3.94916	1.98155	4.05574e-06	0.00649811	Up	0.498747	0.612454	0.763933	2.864	0.788619	3.71287	GeneID:100911576,Genbank:NM_001271241.1,RGD:6491888	heterogeneous nuclear ribonucleoproteins C1/C2-like		GO:0003723	RNA binding
LOC100911744	11.6088	1.13357	1.99187	4.783	2.25792	0.0463852	0.999977	Up	0.55922	0.0686715	0.192726	0.0637999	3.62322	0.145223	GeneID:100911744,Genbank:XM_008764683.2,RGD:6490794	ninein-like
LOC100911994	13.153	0.839993	2.12745	3.45106	1.78704	0.033383	0.999977	Up	0.0794427	0.0585327	0.200777	0.308155	0.790454	0.061891	GeneID:100911994,Genbank:XM_003749697.4,RGD:6489220	coiled-coil domain-containing protein 132-like
LOC100912573	10.9846	0.992936	-2.42289	0.188708	-2.40577	0.0153977	0.999977	Down	0.155361	0.915748	0.999461	0.0354494	0	0.363109	GeneID:100912573,Genbank:XM_006231109.3,RGD:6486317	membrane-spanning 4-domains subfamily A member 6B-like		GO:0016021	integral component of membrane
LOC102551694	8.11301	0.901599	-2.18156	0.255803	-1.9669	0.0291417	0.999977	Down	0.212648	0.246885	0.266493	0.123507	0	0.0602424	GeneID:102551694,Genbank:XM_017590484.1,RGD:7720631	killin-like		GO:0007050,GO:0005634,GO:0005730,GO:0006915	cell cycle arrest|nucleus|nucleolus|apoptotic process
LOC102552659	39.6756	0.550136	3.54563	3.86531	1.95058	0.00039167	0.23242	Up	0.319666	0.376844	0.313366	1.5366	0.276152	2.05874	GeneID:102552659,Genbank:XM_017597806.1,RGD:7499005	receptor tyrosine-protein kinase erbB-2-like		GO:0018108,GO:0004714,GO:0005524,GO:0016021	peptidyl-tyrosine phosphorylation|transmembrane receptor protein tyrosine kinase activity|ATP binding|integral component of membrane
LOC102553099	22.7353	1.82945	-3.33526	0.0145615	-6.1017	0.000852205	0.337705	Down	0.459609	7.80476	0.36205	0.0599263	0.0607722	0	GeneID:102553099,Genbank:XM_017598161.1,RGD:7711915	N-alpha-acetyltransferase 50-like		GO:0016573,GO:0031415,GO:0005737,GO:0007064,GO:0008080	histone acetylation|NatA complex|cytoplasm|mitotic sister chromatid cohesion|N-acetyltransferase activity
LOC102553828	15.2019	0.696088	-1.96439	0.387593	-1.36739	0.049485	0.999977	Down	0.36418	0.63603	1.56189	0.517046	0.299625	0.168131	GeneID:102553828,Genbank:XM_006229376.3,RGD:7698364	spermatogenesis-associated protein 13-like
LOC102554479	5.84496	1.22804	2.40163	7.7238	2.94931	0.0163222	0.999977	Up	0.124405	0.0407382	0	0.908357	0.15353	0.172302	GeneID:102554479,Genbank:XM_017592310.1,RGD:7587488	zinc finger protein 120-like
LOC102556337	192.961	0.535498	-3.32466	0.291113	-1.78035	0.000885259	0.337705	Down	12.5337	3.63011	5.5758	2.34714	1.84875	2.04887	GeneID:102556337,Genbank:XM_006245318.2,RGD:7706142	mitochondrial fission factor-like		GO:0006626,GO:0008053,GO:0016021,GO:0030054,GO:0030672,GO:0031966,GO:0042803,GO:0051020,GO:0090141,GO:0090314,GO:1900244,GO:0000266,GO:0005515,GO:0005777	protein targeting to mitochondrion|mitochondrial fusion|integral component of membrane|cell junction|synaptic vesicle membrane|mitochondrial membrane|protein homodimerization activity|GTPase binding|positive regulation of mitochondrial fission|positive regulation of protein targeting to membrane|positive regulation of synaptic vesicle endocytosis|mitochondrial fission|protein binding|peroxisome
LOC103689934	4.59326	1.64315	2.81928	24.804	4.6325	0.00481313	0.918046	Up	0.059949	0	0	0.109431	1.22073	0.186817	GeneID:103689934,Genbank:XM_003750994.4,RGD:9437153	leucine-rich repeat-containing protein 45-like
LOC103689941	29.4681	0.537217	-2.54159	0.388131	-1.36538	0.0110351	0.999977	Down	0.844719	0.726112	0.59841	0.176681	0.0977319	0.566689	GeneID:103689941,Genbank:XM_017593816.1,RGD:9440607	type II inositol 1,4,5-trisphosphate 5-phosphatase-like		GO:0007165,GO:0046856,GO:0052745	signal transduction|phosphatidylinositol dephosphorylation|inositol phosphate phosphatase activity
LOC103689957	51.0399	0.355994	4.94149	3.38497	1.75914	7.75266e-07	0.00248426	Up	0.47716	0.307116	0.332671	1.60685	1.12697	0.991303	GeneID:103689957,Genbank:XM_006239733.3,RGD:9197316	F-box only protein 11-like
LOC103689995	8.92795	1.18994	-3.44403	0.0583876	-4.09819	0.000573113	0.292739	Down	0.363412	0.126004	0.0392922	0.0195109	0.00989315	0	GeneID:103689995,Genbank:XM_008765895.1,RGD:9147056	cytoplasmic dynein 2 heavy chain 1-like
LOC103689996	52.1754	0.435134	4.2644	3.61898	1.85558	2.00444e-05	0.0267626	Up	0.57596	0.292664	0.438058	1.46827	2.44489	0.742693	GeneID:103689996,Genbank:XM_008772777.2,RGD:9419934	antigen peptide transporter 2		GO:0019885,GO:0042287,GO:0042825,GO:0055085,GO:0005524,GO:0015440,GO:0015833	antigen processing and presentation of endogenous peptide antigen via MHC class I|MHC protein binding|TAP complex|transmembrane transport|ATP binding|peptide-transporting ATPase activity|peptide transport
LOC103690006	66.8018	0.340654	-5.99728	0.242659	-2.043	2.00645e-09	1.31847e-05	Down	1.88466	1.00508	1.32377	0.43003	0.32396	0.251703	GeneID:103690006,Genbank:XM_008763101.2,RGD:9168966	RNA/RNP complex-1-interacting phosphatase		GO:0016607,GO:0016791,GO:0035335,GO:0098507,GO:0098519,GO:0004651,GO:0008138,GO:0016070	nuclear speck|phosphatase activity|peptidyl-tyrosine dephosphorylation|polynucleotide 5' dephosphorylation|nucleotide phosphatase activity, acting on free nucleotides|polynucleotide 5'-phosphatase activity|protein tyrosine/serine/threonine phosphatase activity|RNA metabolic process
LOC103690026	3.61039	1.8531	2.30398	19.2861	4.26949	0.0212238	0.999977	Up	0.0614177	0	0	0	1.08009	0.127596	GeneID:103690026,Genbank:XM_006249229.3,RGD:9339716	S-adenosyl-L-methionine-dependent tRNA 4-demethylwyosine synthase-like
LOC103690084	17.0967	0.901817	-2.36897	0.22745	-2.13638	0.0178376	0.999977	Down	0.892955	0.167706	0.0120683	0.0719116	0.0850811	0.0818435	GeneID:103690084,Genbank:XM_008759964.2,RGD:9432914	phosphatidylinositide phosphatase SAC2-like
LOC103690095	20.2348	1.71492	2.22108	14.0157	3.80897	0.0263458	0.999977	Up	0.26368	0.0431727	0.040388	0.0802201	4.43371	0.228249	GeneID:103690095,Genbank:XM_008768670.2,RGD:9131838	protein TFG-like
LOC103690114	4.17127	1.37924	2.08091	7.31107	2.87008	0.0374422	0.999977	Up	0.0180239	0.0177065	0.0165644	0.0164504	0.0834128	0.280836	GeneID:103690114,Genbank:XM_006228706.3,RGD:9160828	zinc finger protein 383-like		GO:0006355,GO:0046872,GO:0003676,GO:0003700,GO:0005622	regulation of transcription, DNA-templated|metal ion binding|nucleic acid binding|DNA binding transcription factor activity|intracellular
LOC103692570	3.21677	1.93464	2.10988	16.9342	4.08187	0.0348687	0.999977	Up	0.0111941	0	0	0	0.010361	0.186046	GeneID:103692570,Genbank:XM_008764540.2,RGD:9135001	dihydropyrimidinase-related protein 5-like		GO:0016810,GO:0005737,GO:0007411,GO:0008017	hydrolase activity, acting on carbon-nitrogen (but not peptide) bonds|cytoplasm|axon guidance|microtubule binding
LOC108348055	10.5152	1.02666	-2.50416	0.168295	-2.57094	0.0122741	0.999977	Down	0.764169	0.0652793	0.0458015	0.0454862	0.0307522	0.0690247	GeneID:108348055,Genbank:XM_006246554.3	B9 domain-containing protein 1		GO:0008158,GO:0035869,GO:0036038,GO:0036064,GO:0060271,GO:0005737,GO:0005813,GO:0007224	hedgehog receptor activity|ciliary transition zone|MKS complex|ciliary basal body|cilium assembly|cytoplasm|centrosome|smoothened signaling pathway
LOC108348083	3.1963	1.81385	-2.25066	0.0590314	-4.08237	0.0244068	0.999977	Down	0.126498	0.155338	0	0.0144318	0	0	GeneID:108348083,Genbank:XM_003749108.3	delta-1-pyrroline-5-carboxylate synthase		GO:0016310,GO:0055114,GO:0055129,GO:0004350,GO:0005524,GO:0005739	phosphorylation|oxidation-reduction process|L-proline biosynthetic process|glutamate-5-semialdehyde dehydrogenase activity|ATP binding|mitochondrion
LOC108348184	46.1208	1.66993	2.53768	18.8663	4.23774	0.0111589	0.999977	Up	0.0978239	0.0576606	0.107883	0.0892836	0.0724351	4.7759	GeneID:108348184,Genbank:XM_017597785.1	pyridoxal-dependent decarboxylase domain-containing protein 1-like
LOC108350576	29.7691	0.604023	2.69194	3.08655	1.626	0.00710368	0.999977	Up	0.696671	0.855502	0.90703	5.19277	0.69856	1.62826	GeneID:108350576,Genbank:XM_017592352.1	zinc finger protein 120-like
LOC500300	471.801	0.536272	-1.96653	0.481432	-1.0546	0.0492372	0.999977	Down	17.059	5.82769	6.88105	3.45343	6.11396	4.5466	GeneID:500300,Genbank:XM_006237197.3,RGD:1565700	similar to hypothetical protein MGC6835		GO:0005777,GO:0010506,GO:0005737,GO:0005739	peroxisome|regulation of autophagy|cytoplasm|mitochondrion
LOC679739	17.4373	0.950566	3.25919	8.56274	3.09807	0.00111732	0.397815	Up	0.107302	0.52706	0.493064	0.48967	0.695215	8.47097	GeneID:679739,Genbank:XM_001053017.5,RGD:1584802	NADH dehydrogenase (ubiquinone) Fe-S protein 6		GO:0005747,GO:0006120	mitochondrial respiratory chain complex I|mitochondrial electron transport, NADH to ubiquinone
LOC685933	13.7669	0.905959	4.06078	12.8074	3.6789	4.89083e-05	0.0489755	Up	0.0349956	0.051569	0.0160809	0.542987	0.647825	0.0908796	GeneID:685933,Genbank:XM_008760391.1,RGD:1587841	hypothetical protein LOC685933		GO:0017137,GO:0031338,GO:0055037,GO:0090630,GO:2000785,GO:0005096,GO:0005776,GO:0006886	Rab GTPase binding|regulation of vesicle fusion|recycling endosome|activation of GTPase activity|regulation of autophagosome assembly|GTPase activator activity|autophagosome|intracellular protein transport
LOC688442	33.4354	1.48136	-2.18027	0.106597	-3.22977	0.0292376	0.999977	Down	0.601273	0.161095	8.69063	0.199556	0.30356	0.511015	GeneID:688442,Genbank:XM_001066960.6,RGD:1588846	similar to limkain b1
LOC689065	2.65252	1.70708	-2.22502	0.0718792	-3.79828	0.0260801	0.999977	Down	0.137482	0.0675303	0.126349	0	0.0212084	0	GeneID:689065,Genbank:XM_006230905.3,RGD:1597421	hypothetical protein LOC689065
Lrrc23	7.85909	1.18272	-2.13392	0.173881	-2.52383	0.0328492	0.999977	Down	0.06625	1.20404	0.0304426	0.0604662	0.0919795	0.0688174	GeneID:312707,Genbank:XM_006237360.3,RGD:1304779	leucine rich repeat containing 23		GO:0005829	cytosol
Ly49si3	9.14638	0.861452	-2.2896	0.254833	-1.97238	0.0220446	0.999977	Down	0.118813	0.175081	0.207465	0	0.0659827	0.0617088	GeneID:494209,Genbank:XM_017592760.1,RGD:1359669	immunoreceptor Ly49si3		GO:0016021,GO:0030246	integral component of membrane|carbohydrate binding
MGC94199	15.5795	0.792235	-3.33074	0.16057	-2.63873	0.000866159	0.337705	Down	0.233107	0.0687005	0.599846	0.0638268	0.0323639	0.0484281	GeneID:362483,Genbank:XM_006237865.2,RGD:1549749	similar to RIKEN cDNA 2610301B20		GO:0005886,GO:0030054,GO:0097546,GO:0005737,GO:0005829	plasma membrane|cell junction|ciliary base|cytoplasm|cytosol
Mybpc1	14.6371	0.662328	-2.12157	0.377571	-1.40518	0.0338735	0.999977	Down	0.138134	0.407104	0.230815	0.0458453	0.139477	0.104354	GeneID:362867,Genbank:XM_008765246.2,RGD:735102	myosin binding protein C, slow type		GO:0071688,GO:0006936,GO:0097493,GO:1903955,GO:0006941,GO:0007015,GO:0007155,GO:0008307,GO:0017022,GO:0030018,GO:0031430,GO:0032982,GO:0045214,GO:0005859,GO:0051015,GO:0005865,GO:0051371	striated muscle myosin thick filament assembly|muscle contraction|structural molecule activity conferring elasticity|positive regulation of protein targeting to mitochondrion|striated muscle contraction|actin filament organization|cell adhesion|structural constituent of muscle|myosin binding|Z disc|M band|myosin filament|sarcomere organization|muscle myosin complex|actin filament binding|striated…
Myh1	28.1362	1.86871	-2.01284	0.0737393	-3.76142	0.0441315	0.999977	Down	0.0182808	1.28406	0.100803	0.041712	0.0592211	0	GeneID:287408,Genbank:NM_001135158.1,RGD:735061	myosin heavy chain 1		GO:0005859,GO:0006936,GO:0006941,GO:0007018,GO:0008017,GO:0014704,GO:0016887,GO:0031672,GO:0036464,GO:0051015,GO:0000146,GO:0003777,GO:0005524	muscle myosin complex|muscle contraction|striated muscle contraction|microtubule-based movement|microtubule binding|intercalated disc|ATPase activity|A band|cytoplasmic ribonucleoprotein granule|actin filament binding|microfilament motor activity|microtubule motor activity|ATP binding	rno04530	Tight junction
Myh4	46.6239	2.03516	-2.13812	0.0489881	-4.35143	0.0325069	0.999977	Down	0	2.27745	0.109475	0.041816	0.0254437	0.0475914	GeneID:360543,Genbank:NM_019325.1,RGD:3139	myosin heavy chain 4		GO:0061061,GO:0005516,GO:0005524,GO:0005575,GO:0006936,GO:0007018,GO:0008017,GO:0009629,GO:0014823,GO:0014850,GO:0030016,GO:0032982,GO:0003674,GO:0035994,GO:0003725,GO:0051015,GO:0003777	muscle structure development|calmodulin binding|ATP binding|cellular_component|muscle contraction|microtubule-based movement|microtubule binding|response to gravity|response to activity|response to muscle activity|myofibril|myosin filament|molecular_function|response to muscle stretch|double-stranded RNA binding|actin filament binding|microtubule motor activity	rno04530	Tight junction
Mylpf	8.67257	1.53032	-3.64048	0.0210346	-5.57109	0.000272132	0.174404	Down	0.256526	3.61212	0.392922	0.0780436	0	0	GeneID:24584,Genbank:NM_012605.2,RGD:3141	myosin light chain, phosphorylatable, fast skeletal muscle		GO:0007519,GO:0008307,GO:0016459,GO:0005509,GO:0006936,GO:0006955	skeletal muscle tissue development|structural constituent of muscle|myosin complex|calcium ion binding|muscle contraction|immune response	rno04510,rno04810,rno04670	Focal adhesion|Regulation of actin cytoskeleton|Leukocyte transendothelial migration
Naa11	2.65765	1.77354	2.14253	13.9274	3.79985	0.0321509	0.999977	Up	0.0126324	0	0	0.103766	0.0116923	0.0656098	GeneID:289482,Genbank:XM_006250697.2,RGD:1564723	N(alpha)-acetyltransferase 11, NatA catalytic subunit		GO:0006474,GO:0006475,GO:0017198,GO:0018002,GO:0022626,GO:0031248,GO:0031415,GO:1990189,GO:1990190,GO:0004596,GO:0005634	N-terminal protein amino acid acetylation|internal protein amino acid acetylation|N-terminal peptidyl-serine acetylation|N-terminal peptidyl-glutamic acid acetylation|cytosolic ribosome|protein acetyltransferase complex|NatA complex|peptide-serine-N-acetyltransferase activity|peptide-glutamate-N-acetyltransferase activity|peptide alpha-N-acetyltransferase activity|nucleus
Ntsr2	49.2929	0.414718	2.5867	2.10344	1.07275	0.00968999	0.999977	Up	0.886136	1.04464	1.33558	1.35874	3.74007	1.69368	GeneID:64636,Genbank:XM_017594348.1,RGD:70962	neurotensin receptor 2		GO:0046982,GO:0007200,GO:0070374,GO:0007218,GO:0009986,GO:0016020,GO:0016021,GO:0016492,GO:0042391,GO:0042803,GO:0043198,GO:0005802,GO:0043204,GO:0005886,GO:0043410	protein heterodimerization activity|phospholipase C-activating G-protein coupled receptor signaling pathway|positive regulation of ERK1 and ERK2 cascade|neuropeptide signaling pathway|cell surface|membrane|integral component of membrane|G-protein coupled neurotensin receptor activity|regulation of membrane potential|protein homodimerization activity|dendritic shaft|trans-Golgi network|perikaryon|…	rno04080	Neuroactive ligand-receptor interaction
Olr862	2.51108	1.72055	2.15649	13.0895	3.71033	0.0310458	0.999977	Up	0.0585489	0	0	0.267187	0.216767	0.30409	GeneID:405961,Genbank:NM_001001071.1,RGD:1334007	olfactory receptor 862		GO:0005886,GO:0007186,GO:0007608,GO:0016021,GO:0050911,GO:0004930,GO:0004984	plasma membrane|G-protein coupled receptor signaling pathway|sensory perception of smell|integral component of membrane|detection of chemical stimulus involved in sensory perception of smell|G-protein coupled receptor activity|olfactory receptor activity	rno04740	Olfactory transduction
P2rx5	26.3109	0.466181	-2.2901	0.477112	-1.0676	0.0220157	0.999977	Down	1.04188	0.479099	0.774158	0.384415	0.307769	0.391454	GeneID:113995,Genbank:XM_006246566.3,RGD:620256	purinergic receptor P2X 5		GO:0051260,GO:0008270,GO:0004931,GO:0060079,GO:0016021,GO:0098655,GO:0019228,GO:0098794,GO:0005524,GO:0005525,GO:0005639,GO:0033198,GO:0005829,GO:0034220,GO:0005886,GO:0035381,GO:0005887,GO:0035590,GO:0006812,GO:0001614,GO:0043416,GO:0048630,GO:0008144	protein homooligomerization|zinc ion binding|extracellularly ATP-gated cation channel activity|excitatory postsynaptic potential|integral component of membrane|cation transmembrane transport|neuronal action potential|postsynapse|ATP binding|GTP binding|integral component of nuclear inner membrane|response to ATP|cytosol|ion transmembrane transport|plasma membrane|ATP-gated ion channel activity|in…	rno04020,rno04080	Calcium signaling pathway|Neuroactive ligand-receptor interaction
Pcgf1	7.66041	1.60748	-3.3483	0.0239749	-5.38233	0.000813086	0.337705	Down	2.56068	0.258009	0.0603416	0	0	0.068203	GeneID:312480,Genbank:NM_001007000.1,RGD:1549782	polycomb group ring finger 1		GO:0005654,GO:0006351,GO:0006355,GO:0007568,GO:0008022,GO:0031519,GO:0035518,GO:0036353,GO:0046872,GO:0003674,GO:0005575,GO:0005634	nucleoplasm|transcription, DNA-templated|regulation of transcription, DNA-templated|aging|protein C-terminus binding|PcG protein complex|histone H2A monoubiquitination|histone H2A-K119 monoubiquitination|metal ion binding|molecular_function|cellular_component|nucleus	rno04550	Signaling pathways regulating pluripotency of stem cells
Rbp7	42.1404	0.501648	2.44557	2.3405	1.22682	0.0144622	0.999977	Up	3.95879	1.67937	0.992241	3.53106	3.24779	8.50479	GeneID:362662,Genbank:NM_001108693.1,RGD:1562168	retinol binding protein 7		GO:0005501	retinoid binding
Ripk3	99.6888	0.357728	-3.2189	0.45016	-1.15149	0.00128683	0.448208	Down	6.08833	2.30043	2.65841	1.6595	2.1674	1.05882	GeneID:246240,Genbank:NM_139342.1,RGD:628899	receptor-interacting serine-threonine kinase 3		GO:0004674,GO:0004704,GO:0004871,GO:0005524,GO:0005622,GO:0005739,GO:0035556,GO:0005829,GO:0038061,GO:0042802,GO:0005886,GO:0043029,GO:0044877,GO:0051260,GO:0051291,GO:0046006,GO:0051351,GO:0051353,GO:0060545,GO:0070235,GO:0001914,GO:0070266,GO:0002819,GO:0004672,GO:0007249,GO:0007275,GO:0010922,GO:0010940,GO:0032147,GO:0032649,GO:0046777,GO:0033077,GO:0048535,GO:0048536,GO:0048538,GO:0090312,GO:…	protein serine/threonine kinase activity|NF-kappaB-inducing kinase activity|signal transducer activity|ATP binding|intracellular|mitochondrion|intracellular signal transduction|cytosol|NIK/NF-kappaB signaling|identical protein binding|plasma membrane|T cell homeostasis|protein-containing complex binding|protein homooligomerization|protein heterooligomerization|regulation of activated T cell proli…	rno04668,rno04217,rno04621,rno04623	TNF signaling pathway|Necroptosis|NOD-like receptor signaling pathway|Cytosolic DNA-sensing pathway
Rmnd5b	12.2761	0.88452	-3.18611	0.141789	-2.81818	0.00144197	0.475542	Down	0.115082	1.0175	0.661019	0.0262588	0.0798883	0.149427	GeneID:497900,Genbank:XM_006246205.2,RGD:1559511	required for meiotic nuclear division 5 homolog B		GO:0005737,GO:0016567,GO:0034657,GO:0043161,GO:0004842,GO:0005634	cytoplasm|protein ubiquitination|GID complex|proteasome-mediated ubiquitin-dependent protein catabolic process|ubiquitin-protein transferase activity|nucleus
RT1-DMb	10.8142	1.06508	-2.02038	0.225022	-2.15186	0.0433442	0.999977	Down	1.43023	0.0292716	0.0821507	0.135975	0.110316	0.0928533	GeneID:294273,Genbank:XM_017601577.1,RGD:735096	RT1 class II, locus DMb		GO:0005765,GO:0005770,GO:0005771,GO:0006955,GO:0010008,GO:0016021,GO:0019882,GO:0019886,GO:0023026,GO:0042102,GO:0042613,GO:0002399,GO:0051085,GO:0002503,GO:2001190,GO:0005764	lysosomal membrane|late endosome|multivesicular body|immune response|endosome membrane|integral component of membrane|antigen processing and presentation|antigen processing and presentation of exogenous peptide antigen via MHC class II|MHC class II protein complex binding|positive regulation of T cell proliferation|MHC class II protein complex|MHC class II protein complex assembly|chaperone cofac…	rno04514,rno04145,rno04640,rno04612,rno04658,rno04659,rno04672,rno05310,rno05322,rno05323,rno05320,rno05321,rno05330,rno05332,rno05416,rno04940,rno05150,rno05152,rno05166,rno05164,rno05168,rno05145,rno05140	Cell adhesion molecules (CAMs)|Phagosome|Hematopoietic cell lineage|Antigen processing and presentation|Th1 and Th2 cell differentiation|Th17 cell differentiation|Intestinal immune network for IgA production|Asthma|Systemic lupus erythematosus|Rheumatoid arthritis|Autoimmune thyroid disease|Inflammatiory bowel disease (IBD)|Allograft rejection|Graft-versus-host disease|Viral myocarditis|Type I di…
Sla2	30.2387	0.404631	-3.0702	0.422698	-1.2423	0.00213914	0.62315	Down	0.467201	0.481922	0.493774	0.202546	0.194595	0.206255	GeneID:499931,Genbank:XM_017591992.1,RGD:1562071	Src-like-adaptor 2		GO:0038083,GO:0005102,GO:0042110,GO:0005654,GO:0042127,GO:0005770,GO:0005794,GO:0005886,GO:0043231,GO:0007169,GO:0045087,GO:0009967,GO:0047485,GO:0016477,GO:0050849,GO:0030154,GO:0000122,GO:0031234,GO:0004715,GO:0031410,GO:0005070	peptidyl-tyrosine autophosphorylation|signaling receptor binding|T cell activation|nucleoplasm|regulation of cell proliferation|late endosome|Golgi apparatus|plasma membrane|intracellular membrane-bounded organelle|transmembrane receptor protein tyrosine kinase signaling pathway|innate immune response|positive regulation of signal transduction|protein N-terminus binding|cell migration|negative re…
Slc6a17	23.0018	0.481521	2.18007	2.07017	1.04975	0.0292521	0.999977	Up	0.172058	0.101417	0.102781	0.290518	0.278693	0.196598	GeneID:613226,Genbank:NM_001033079.1,RGD:1587185	solute carrier family 6 member 17		GO:0032328,GO:0007420,GO:0008021,GO:0015171,GO:0015804,GO:0015816,GO:0015820,GO:0015824,GO:0003333,GO:0030054,GO:0005328,GO:0030672,GO:0005887	alanine transport|brain development|synaptic vesicle|amino acid transmembrane transporter activity|neutral amino acid transport|glycine transport|leucine transport|proline transport|amino acid transmembrane transport|cell junction|neurotransmitter:sodium symporter activity|synaptic vesicle membrane|integral component of plasma membrane
Syt2	5.05632	1.14257	2.06555	5.13384	2.36004	0.0388708	0.999977	Up	0	0.0638936	0.0398482	0.277018	0.16053	0.0900794	GeneID:24805,Genbank:NM_012665.1,RGD:3804	synaptotagmin 2		GO:0042584,GO:0016079,GO:0005509,GO:0043195,GO:0017158,GO:0005515,GO:0043533,GO:0019905,GO:0005544,GO:0005886,GO:0048488,GO:0030054,GO:0006906,GO:0048791,GO:0030276,GO:0007269,GO:1903861,GO:0030424,GO:0008021,GO:0001786,GO:0030672,GO:0016021	chromaffin granule membrane|synaptic vesicle exocytosis|calcium ion binding|terminal bouton|regulation of calcium ion-dependent exocytosis|protein binding|inositol 1,3,4,5 tetrakisphosphate binding|syntaxin binding|calcium-dependent phospholipid binding|plasma membrane|synaptic vesicle endocytosis|cell junction|vesicle fusion|calcium ion-regulated exocytosis of neurotransmitter|clathrin binding|n…
Tmem191c	15.1221	0.621688	-2.29124	0.372564	-1.42444	0.0219494	0.999977	Down	0.322331	0.271418	0.148115	0.126082	0.095896	0.0478318	GeneID:680867,Genbank:XM_017598212.1,RGD:1587016	transmembrane protein 191C		GO:0016021	integral component of membrane
Tnni3	3.23248	1.8824	2.18245	17.2465	4.10823	0.0290765	0.999977	Up	0	0	0.0630435	0.125219	1.07939	0	GeneID:29248,Genbank:NM_017144.2,RGD:62052	troponin I3, cardiac type		GO:0060048,GO:0032780,GO:0010882,GO:0003779,GO:0043292,GO:0019855,GO:0005515,GO:0097512,GO:0046872,GO:0019901,GO:0005737,GO:1990584,GO:0048306,GO:0005861,GO:0006874,GO:0019904,GO:0006936,GO:0051015,GO:0030016,GO:0006937,GO:0055010,GO:0030017,GO:0060047,GO:0006940,GO:0001570,GO:0030172,GO:0006941,GO:0001980,GO:0031014,GO:0007507,GO:0003009	cardiac muscle contraction|negative regulation of ATPase activity|regulation of cardiac muscle contraction by calcium ion signaling|actin binding|contractile fiber|calcium channel inhibitor activity|protein binding|cardiac myofibril|metal ion binding|protein kinase binding|cytoplasm|cardiac Troponin complex|calcium-dependent protein binding|troponin complex|cellular calcium ion homeostasis|protei…	rno04024,rno04260,rno04261,rno05410,rno05414	cAMP signaling pathway|Cardiac muscle contraction|Adrenergic signaling in cardiomyocytes|Hypertrophic cardiomyopathy (HCM)|Dilated cardiomyopathy (DCM)
Traip	17.8564	0.590869	2.32116	2.5874	1.3715	0.0202781	0.999977	Up	0.171549	0.151675	0.173424	0.673262	0.206417	0.392034	GeneID:367167,Genbank:XM_008766558.2,RGD:1309761	TRAF-interacting protein		GO:0010804,GO:0016567,GO:0032688,GO:0061630,GO:0004842,GO:0005057,GO:0007165	negative regulation of tumor necrosis factor-mediated signaling pathway|protein ubiquitination|negative regulation of interferon-beta production|ubiquitin protein ligase activity|ubiquitin-protein transferase activity|signal transducer activity, downstream of receptor|signal transduction
Uchl3	49.0365	0.466113	2.55315	2.28162	1.19006	0.0106753	0.999977	Up	1.34156	1.61081	1.36992	1.63259	6.16263	1.90968	GeneID:498560,Genbank:XM_017599782.1,RGD:1561196	ubiquitin C-terminal hydrolase L3		GO:0045600,GO:0005622,GO:0060041,GO:0005634,GO:0101005,GO:0005737,GO:0005829,GO:0006511,GO:0007628,GO:0008233,GO:0016579,GO:0030163,GO:0032869,GO:0004843,GO:0042755,GO:0043130	positive regulation of fat cell differentiation|intracellular|retina development in camera-type eye|nucleus|ubiquitinyl hydrolase activity|cytoplasm|cytosol|ubiquitin-dependent protein catabolic process|adult walking behavior|peptidase activity|protein deubiquitination|protein catabolic process|cellular response to insulin stimulus|thiol-dependent ubiquitin-specific protease activity|eating behav…
Vkorc1l1	50.5789	0.341715	-3.8626	0.40056	-1.31991	0.000112185	0.0857347	Down	0.584463	0.905422	0.86768	0.266719	0.364113	0.303557	GeneID:399684,Genbank:XM_017598418.1,RGD:1303249	vitamin K epoxide reductase complex, subunit 1-like 1		GO:0016021,GO:0017187,GO:0034599,GO:0042373,GO:0047057,GO:0048038,GO:0055114,GO:0005783,GO:0005789	integral component of membrane|peptidyl-glutamic acid carboxylation|cellular response to oxidative stress|vitamin K metabolic process|vitamin-K-epoxide reductase (warfarin-sensitive) activity|quinone binding|oxidation-reduction process|endoplasmic reticulum|endoplasmic reticulum membrane	rno00130	Ubiquinone and other terpenoid-quinone biosynthesis
Vwa5a	30.0775	0.474875	4.6942	4.68861	2.22916	2.67648e-06	0.00612609	Up	0.0588928	0.0650876	0.101482	0.389697	0.429266	0.229407	GeneID:301097,Genbank:XM_017595603.1,RGD:735145	von Willebrand factor A domain containing 5A		GO:0005634,GO:0005654	nucleus|nucleoplasm
Xirp2	8.78723	1.17429	-1.97859	0.199791	-2.32344	0.0478618	0.999977	Down	0.00456376	0.170369	0.020971	0.00833067	0.0295689	0	GeneID:311098,Genbank:XM_017591688.1,RGD:1302980	xin actin-binding repeat containing 2		GO:0003779,GO:0005925,GO:0007507,GO:0030018,GO:0030036,GO:0031941,GO:0045216,GO:0051393,GO:0001725,GO:0055008,GO:0003281	actin binding|focal adhesion|heart development|Z disc|actin cytoskeleton organization|filamentous actin|cell-cell junction organization|alpha-actinin binding|stress fiber|cardiac muscle tissue morphogenesis|ventricular septum development
