# Supplementary material for: Multi-omics analysis revealed the role of CYP1A2 in the induction of mechanical allodynia in type 1 diabetes
Source: Front Genet. 2023 Mar 23;14:1151340. doi: 10.3389/fgene.2023.1151340 (PMC10076588; doi:10.3389/fgene.2023.1151340)
Supplement: Supplementary file 3 [file DataSheet2.ZIP › raw data and data sheets(For review purpose only)/lipidomic/Data matrix of metabolites.xlsx]

## Sheet: Data matrix of metabolites
m/z	Ion mode	Lipid	Retention time	QC1	QC2	QC3	con1	con2	con3	con4	con5	con6	NP1	NP2	NP3	NP4	NP5	NP6	P1	P2	P3	P4	P5	P6
316.2	pos	Acar(10:0)	1.04	8.59461	8.32758	8.96662	11.545	12.2746	13.891	10.7717	8.20232	12.6109	7.74205	7.37165	4.96248	2.46154	11.6813	4.40649	10.5294	8.88146	6.86649	8.75732	6.53773	3.3044
344.3	pos	Acar(12:0)	1.6	78.1669	75.6378	76.6984	94.0874	96.665	114.437	111.278	76.7822	90.1965	70.0471	81.4739	51.6888	48.2034	103.206	51.841	91.8571	74.2574	61.3698	78.3985	62.8374	47.9444
342.3	pos	Acar(12:1)	1.3	6.46786	6.26995	6.12215	7.5342	7.03973	10.6419	5.95931	5.83165	6.44122	5.75123	6.57547	4.68565	2.89549	8.41917	4.91359	6.71859	6.57748	5.73698	9.28433	5.67339	3.17201
372.3	pos	Acar(14:0)	2.59	204.327	194.36	212.794	222.485	229.754	279.412	276.071	202.735	201.736	177.848	187.134	150.295	158.36	235.32	163.061	237.148	180.241	170.556	189.853	182.984	171.918
370.3	pos	Acar(14:1)	1.9	59.8185	57.9477	61.1859	73.389	71.772	93.6323	65.5876	64.0137	59.5895	53.1179	63.2563	43.573	36.122	72.1154	45.8055	68.6089	57.6923	51.9024	71.9805	45.3428	26.9984
368.3	pos	Acar(14:2)	1.6	10.5852	9.96143	10.3269	10.0251	10.7676	13.2616	9.30299	7.86468	10.8833	10.1868	12.3892	7.12251	4.63768	14.8349	6.63985	13.1625	12.719	9.6146	16.8949	9.93864	4.07566
400.3	pos	Acar(16:0)	4.3	294.879	290.698	280.165	307.104	341.398	390.868	375.491	265.789	292.311	252.079	251.154	226.949	284.268	329.433	231.332	316.613	230.022	250.329	249.122	235.037	355.015
398.3	pos	Acar(16:1)	3.2	98.7469	93.9177	96.9802	96.118	95.5832	129.126	123.582	95.0205	93.9325	95.5591	92.1169	86.6994	82.0183	112.533	82.2039	117.284	81.4702	89.1266	91.7814	76.3327	76.9946
396.3	pos	Acar(16:2)	2.4	21.52	21.1068	19.8761	14.6831	14.708	19.0597	18.6379	12.6347	15.9323	19.4985	29.1671	20.501	18.5621	33.467	16.0539	29.3961	20.971	21.8134	28.9855	20.7297	10.7751
394.3	pos	Acar(16:3)	1.8	17.5614	16.5199	18.419	14.8273	14.8325	21.069	15.1394	14.1133	18.2432	16.6281	20.7256	12.3087	7.22222	21.0365	12.7994	23.475	23.9507	18.0427	31.641	19.2375	6.93304
428.4	pos	Acar(18:0)	5.58	200.041	193.091	192.774	199.08	192.995	261.355	220.111	173.288	172.71	182.92	164.841	169.093	209.461	248.425	190.605	216.524	163.462	187.355	191.592	160.535	243.369
426.4	pos	Acar(18:1)	4.79	261.35	237.943	225.439	236.945	244.847	308.078	280.597	225.583	213.615	229.286	201.557	201.409	221.359	250.769	206.15	259.065	198.622	214.367	209.011	181.029	258.389
424.3	pos	Acar(18:2)	3.88	75.4831	76.0201	82.3228	48.4946	50.5658	61.7078	74.3964	40.542	54.8566	61.3183	92.4066	79.4382	102.424	132.353	66.5112	113.337	81.0587	94.0136	85.5155	82.2104	102.369
456.4	pos	Acar(20:0)	6.32	26.9226	26.6473	27.1263	27.4738	28.3634	33.2715	28.2529	23.9597	26.1438	21.9667	18.4601	23.3639	23.5794	31.2063	26.0061	28.1482	23.0769	26.5426	23.5096	23.8405	57.0427
454.4	pos	Acar(20:1)	5.65	14.9189	16.6994	16.4545	17.3736	17.0518	20.8048	19.2685	15.1589	15.3917	14.638	11.5453	13.6379	13.9472	18.8569	15.5712	18.1832	13.7552	16.37	13.8814	13.5605	21.3353
452.4	pos	Acar(20:2)	5.2	10.4834	11.6279	10.3208	8.40529	8.48861	10.7293	10.1908	7.11247	8.7767	9.64044	10.6568	10.9469	11.7521	15.0927	9.19364	14.2493	9.42216	12.9107	11.3089	10.1479	15.1699
484.4	pos	Acar(22:0)	7.1	4.42233	4.26918	4.29727	4.31064	4.34936	5.00335	4.71037	3.83911	4.48096	3.48698	3.54628	4.13492	4.86457	5.2599	4.66442	4.32416	3.77219	4.97645	3.99775	4.1751	7.71356
482.4	pos	Acar(22:1)	6.4	2.22772	2.20338	2.09594	2.25877	2.32574	2.96445	2.38885	2.21238	2.25947	2.01607	1.42943	1.80041	2.12186	2.55863	2.43985	2.3475	1.93647	2.14796	1.95715	1.84558	4.31895
512.5	pos	Acar(24:0)	8	3.43851	3.41234	3.21986	2.83857	2.88866	2.97607	3.1829	3.22581	2.92761	2.94968	3.24151	3.68937	3.92485	4.50212	4.02146	3.64793	3.3473	3.54314	3.55037	3.64929	3.39953
510.5	pos	Acar(24:1)	7.1	1.29017	1.20006	1.36523	1.10741	1.12294	1.32034	1.28554	1.12544	1.20697	1.19482	0.959867	1.1816	1.40996	1.58654	1.37291	1.30416	1.13891	1.26142	1.26601	1.21722	1.77116
260.2	pos	Acar(6:0)	0.74	1.12025	1.13591	0.994006	1.83601	1.79644	1.65401	1.48096	1.12913	1.76765	0.809061	1.17406	0.729644	0.565757	1.20609	0.62259	1.04101	1.05882	0.758082	1.07527	0.911893	0.531237
642.6	pos	CE(16:0)	17.3	4.55648	6.56455	7.91193	7.69503	6.88461	6.15726	9.30081	4.78469	7.60185	28.3208	4.43511	4.47792	4.36078	9.08166	4.53367	5.9234	5.35168	3.80013	4.97017	4.50517	4.42939
670.7	pos	CE(18:0)	17.45	5.35345	4.9181	4.5894	5.51069	4.96902	4.5737	7.53831	3.86313	6.14708	18.2465	3.8665	3.59951	3.99411	5.53271	2.49496	3.60669	4.32601	2.98214	3.97584	5.55917	7.97138
698.7	pos	CE(20:0)	17.61	3.21277	3.67225	3.53607	5.07961	4.18901	4.16089	6.0082	3.23625	4.71777	6.68354	1.92846	2.01845	1.8227	2.78554	2.13407	2.42751	2.91108	2.3613	3.75065	2.91094	2.2624
696.7	pos	CE(20:1)	17.41	14.9594	21.5647	18.5259	21.687	26.8097	21.9992	16.4566	12.7689	20.6764	62.6468	11.1556	10.9241	9.04947	19.9173	12.4614	12.0686	11.2749	9.84179	15.0381	11.9995	10.2058
690.6	pos	CE(20:4)	16.96	250.168	294.647	262.679	319.749	384.316	244.677	342.661	295.4	346.256	776.825	211.465	684.312	325.877	441.342	529.469	510.412	408.386	460.256	441.855	342.306	416.602
726.7	pos	CE(22:0)	17.75	4.02276	4.64192	4.36754	3.91925	3.78414	3.67582	5.54196	2.88924	3.95928	12.9863	3.02479	3.09354	1.92308	4.96964	2.80693	2.87409	2.81152	1.80556	3.8638	2.43294	2.38527
724.7	pos	CE(22:1)	17.57	21.9312	16.9523	18.5074	22.4963	21.5251	18.2412	24.3105	15.3889	24.9992	60.1161	11.3318	14.5911	11.5047	20.9894	11.4287	13.4411	12.2398	8.70739	17.0314	11.721	7.41207
722.7	pos	CE(22:2)	17.4	41.8038	38.5182	35.5181	43.5193	35.0793	31.2716	46.9728	30.4898	42.0619	120.917	25.369	21.1827	29.3997	43.2498	23.843	28.5332	30.2387	20.1556	38.9114	33.0987	18.7247
716.6	pos	CE(22:5)	16.98	31.7684	43.3429	35.7638	34.6239	35.9197	31.6131	34.2824	29.4414	36.8504	176.78	19.8413	47.6641	23.6187	43.3667	45.6917	32.8876	21.6062	17.517	25.3562	45.4046	30.3978
752.7	pos	CE(24:1)	17.72	82.3195	88.2332	80.5542	49.4389	41.9629	59.3017	58.8641	27.4931	50.5435	413.964	41.1232	74.4314	32.5704	113.979	42.5622	57.3512	32.4832	24.6897	49.1417	26.0809	21.8438
510.6	pos	Cer(d16:1/16:0)	9.77	12.7181	11.8649	11.7349	13.0467	12.6013	12.7577	13.3085	12.4095	12.4617	6.92881	11.1596	8.40091	11.591	14.6468	10.4862	9.84692	10.2815	12.3392	14.1907	13.4637	21.413
538.6	pos	Cer(d16:1/18:0)	11.36	36.9351	32.1524	29.4458	27.5392	26.4342	29.2112	30.2973	26.8499	28.6925	20.7484	31.4997	27.5228	38.8292	38.4638	27.6067	24.4017	26.1819	28.9589	29.7052	29.5272	28.611
566.6	pos	Cer(d16:1/20:0)	12.92	18.4595	17.1045	18.3382	16.6901	18.1609	20.0315	18.7253	18.6323	14.261	10.7995	15.4034	16.6389	18.8205	19.0981	17.7908	16.3645	16.3449	18.3485	16.1633	15.2306	40.7498
594.6	pos	Cer(d16:1/22:0)	14.24	21.7362	21.0853	23.0143	20.8806	23.7875	21.7391	24.2131	20.2497	19.4593	14.3008	19.3176	18.194	22.4888	22.4775	16.2775	17.3306	19.3028	17.9063	17.9578	19.7455	65.25
622.6	pos	Cer(d16:1/24:0)	15.1	25.1029	25.4868	23.9267	24.6204	24.8042	25.315	25.8912	21.502	21.5053	17.6721	19.1968	17.8035	22.6233	23.4542	21.2087	18.8351	21.6149	20.0321	25.0999	21.7305	74.2421
620.6	pos	Cer(d16:1/24:1)	14.22	32.2411	33.3885	29.4521	33.002	39.6761	31.4559	32.6171	29.6695	27.7759	16.8585	26.1477	25.3874	29.7868	34.5622	22.9599	23.8016	23.584	23.9334	23.3889	25.4916	102.328
524.6	pos	Cer(d17:1/16:0)	10.49	37.2056	31.3935	32.2354	45.9242	46.5222	35.9334	42.7531	37.6475	47.6582	18.357	28.4225	19.9468	26.6376	29.2623	33.8379	25.7337	27.6564	26.9714	33.5459	36.3582	52.5198
552.6	pos	Cer(d17:1/18:0)	12.14	12.1517	11.5064	9.69034	13.079	12.1598	12.2296	13.7078	11.1348	9.46031	6.70562	11.1189	10.9609	14.7483	14.3482	12.7078	11.6961	10.8345	11.1608	11.2102	10.9605	10.3556
636.6	pos	Cer(d17:1/24:0)	15.36	35.328	39.5918	34.6768	47.9043	42.1551	38.3936	37.5478	38.678	37.0116	20.7949	26.5059	27.644	30.5707	31.0939	36.269	27.7169	28.7704	31.4742	37.421	35.6143	66.2537
634.6	pos	Cer(d17:1/24:1)	14.68	33.9694	32.9381	32.9731	31.6166	31.6166	31.4664	32.2248	31.5854	31.0452	25.734	27.208	26.0058	32.0967	37.0227	27.2218	31.5212	30.9893	33.9409	41.5157	39.6748	80.0423
510.5	pos	Cer(d18:1/14:0)	9.76	39.753	37.5727	38.5547	50.4702	52.4194	47.7878	56.5969	46.9368	48.207	20.0647	32.7343	23.7624	31.5989	35.8539	28.6389	27.9746	31.8751	27.9203	36.4934	33.2594	68.6392
538.5	pos	Cer(d18:1/16:0)	11.3	14721.7	15056.4	13637.4	18704.6	17824.9	16684.1	17536.7	17601.8	16606.8	8443.89	12445.9	10005.7	13251.5	15530	12771.6	12469.6	12135	12285.8	12835.9	15715.1	12691.7
566.6	pos	Cer(d18:1/18:0)	12.85	7029.3	7034.47	6374.87	7258.22	7325.95	8001.57	6941.94	6873.12	5878.94	4254.33	7403.17	6455.14	8513.62	8139.4	7352.56	5930.54	5478.54	6438.14	6631.37	6930.69	6332.92
580.6	pos	Cer(d18:1/19:0)	13.53	21.7889	22.8321	22.0588	21.1851	17.7912	23.5702	17.8269	19.3372	22.6933	13.9303	21.179	19.8055	28.2265	29.9966	22.6001	26.1121	18.5712	21.0026	20.2587	24.3734	21.1654
594.6	pos	Cer(d18:1/20:0)	14.15	4120.56	3761.69	3691.62	3779.39	3991.34	4305.82	3554.43	3945.78	3135.9	2304.23	3248.38	2960.03	4726.62	4360.11	3651.33	3237.76	3197.01	3682.48	3123.02	3425.22	8609.97
608.6	pos	Cer(d18:1/21:0)	14.66	47.3608	47.527	53.4163	50.816	47.748	55.0828	45.7487	46.2454	39.1564	27.3263	37.6837	42.1804	61.3578	51.1841	45.5182	44.5836	49.1068	50.7045	44.4746	55.1713	142.851
622.6	pos	Cer(d18:1/22:0)	15.04	6467.65	6874.88	6491.57	7031.44	6840.71	6704	6631.49	6862.35	5704.3	4461.34	5490.41	5465.72	6735.37	6424.83	5789.43	5036.39	5059.15	5701.94	5157.36	5716.98	16762.7
636.6	pos	Cer(d18:1/23:0)	15.33	989.536	1024.97	992.224	1138.77	1054.59	1173.51	1093.49	1099	929.739	687.184	844.228	772.823	1173.19	1010.67	1023.5	821.221	800.977	899.621	835.175	1012.85	2537.81
650.6	pos	Cer(d18:1/24:0)	15.57	12574.4	14722.2	11882.4	13766.1	12677.4	14467.4	12246.9	13402	10539.2	8994.33	10456.3	9694.73	12835.8	11858.5	12594.9	9738.63	10624.3	11137.5	12039.2	12136.5	28386.7
648.6	pos	Cer(d18:1/24:1)	15.03	15873.3	16736.1	15924.1	18249.7	17828	19070.7	16299.1	17820.7	14759	9721.54	11799.9	11637.4	15209.3	15989.8	13830.5	12695.6	12643.9	14662.8	12929.4	12948	41380.1
678.6	pos	Cer(d18:1/26:0)	15.95	245.238	245.095	239.818	254.546	257.178	253.199	187.68	253.352	168.207	201.586	210.585	206.571	328.717	257.901	270.91	221.318	238.963	203.118	290.383	240.493	654.978
508.5	pos	Cer(d18:2/14:0)	8.68	18.3321	17.8769	22.0806	16.799	16.5998	16.8693	19.822	19.114	17.5235	12.8285	18.487	15.4595	18.6556	21.7807	15.3126	17.0807	19.3845	19.09	17.9864	21.6348	42.9678
536.5	pos	Cer(d18:2/16:0)	9.99	878.987	878.328	913.676	1023.02	957.168	836.316	960.838	916.384	1020.56	550.274	790.973	570.61	790.798	1010.54	684.497	697.799	808.574	740.082	1100.97	967.069	1539.66
550.5	pos	Cer(d18:2/17:0)	10.76	18.6028	18.3811	15.8161	17.7509	18.5892	13.6761	14.9934	15.6645	14.9579	13.0972	15.6399	13.9434	17.2448	21.8892	18.93	14.9817	13.4188	14.8723	25.1336	16.1196	28.2408
564.6	pos	Cer(d18:2/18:0)	11.6	1224.22	1167.96	1151.99	1003.14	1035.7	927.6	1139.65	1017.7	1072.27	694.836	1256.99	994.081	1405.58	1635.64	938.522	1131.22	1076.84	1136.99	1105.9	1213.57	1104.87
592.6	pos	Cer(d18:2/20:0)	13.12	842.766	830.06	698.906	809.831	692.556	829.426	858.299	853.321	740.443	517.075	768.186	647.911	953.566	990.748	699.253	703.491	711.299	733.482	746.862	736.241	1650.12
606.6	pos	Cer(d18:2/21:0)	13.79	52.061	55.3809	49.794	45.453	35.1818	47.9027	44.7174	45.5288	39.5413	37.9783	48.07	47.5636	57.7558	70.9694	49.9582	48.5437	46.3908	56.4692	48.2328	57.037	104.032
620.6	pos	Cer(d18:2/22:0)	14.38	1017.61	1100.31	1085.96	976.419	824.552	1031.17	994.294	972.378	884.711	734.118	921.056	893.287	1052.66	1189.34	890.389	940.201	1015.13	967.395	1222.01	1205.1	3016.91
634.6	pos	Cer(d18:2/23:0)	14.83	253.813	270.027	269.709	245.784	221.314	233.341	240.376	223.66	226.897	181.117	228.196	208.741	289.722	307.193	245.349	248.184	268.776	278.144	337.649	296.443	644.79
648.6	pos	Cer(d18:2/24:0)	15.17	2556.11	2563.83	2576.02	2797.83	2851.09	2657.81	2902.01	2615.13	2732.62	1884.74	2106.43	1881.27	2343.26	2771.86	2032.05	2246.34	2514.23	2287.73	3167.18	2686.97	5993.5
646.6	pos	Cer(d18:2/24:1)	14.37	2123.25	2240.21	2098.36	2429.31	1868.81	2223.2	2130.28	2309.47	2058.1	1382.51	1704.45	1483.25	1850.38	2256.65	1630.31	1811.77	1949.39	1760.36	2350.24	1996.11	5401.94
676.6	pos	Cer(d18:2/26:0)	15.66	67.4345	66.091	65.2858	69.4093	65.051	75.5553	69.0432	69.97	62.6027	47.988	49.5686	51.7717	58.2861	59.009	53.9227	55.143	64.4764	57.3752	90.6933	63.5107	179.452
552.6	pos	Cer(d19:1/16:0)	11.85	11.5944	11.976	12.8724	14.0899	14.0958	13.4394	12.7884	13.3425	13.5	6.30655	10.8393	5.64009	9.83796	8.39285	10.2977	11.7565	8.05346	8.86267	11.4105	12.0336	13.347
580.6	pos	Cer(d19:1/18:0)	13.3	8.08885	8.09679	7.62595	8.48366	8.27184	8.68844	7.34583	9.08038	7.60589	4.1958	7.30482	5.40324	7.06393	7.12356	8.69565	6.55625	6.1424	8.08244	10.3601	10.046	13.4859
636.6	pos	Cer(d19:1/22:0)	15.24	16.5627	16.7881	17.5153	16.9803	17.0126	19.6114	16.4551	16.8214	14.2815	11.1353	15.2018	12.3398	18.0397	17.2239	19.4287	15.7429	12.8142	17.8545	14.3883	17.3144	45.6021
650.6	pos	Cer(d19:1/23:0)	15.49	8.58601	8.07779	7.22855	7.87583	6.97972	8.03689	6.66041	7.44289	5.54433	5.94059	6.27814	6.69511	8.72599	7.82985	10.8067	6.78813	6.36581	7.87499	9.49313	8.08406	15.9311
664.6	pos	Cer(d19:1/24:0)	15.72	44.5158	47.1656	47.812	44.3657	41.857	52.06	31.4304	44.5638	28.4331	34.6896	42.4798	40.2718	55.3619	52.712	57.7731	40.6759	49.3184	47.3614	58.3989	53.7302	110.24
650.6	pos	Cer(d20:1/22:0)	15.66	93.4838	100.664	94.5388	86.9267	81.0512	89.8164	94.3138	92.4039	68.8815	81.5828	97.2465	86.7341	125.314	101.26	116.494	88.5236	78.9341	97.6107	83.7274	100.461	168.667
664.6	pos	Cer(d20:1/23:0)	15.75	12.7909	14.6033	13.0446	9.61029	9.5156	12.8392	9.36941	11.5335	7.75874	11.414	14.5148	13.3799	20.1845	16.9272	15.4321	13.8457	13.205	16.2068	13.3322	15.0819	23.4584
678.6	pos	Cer(d20:1/24:0)	15.92	102.03	94.0071	99.0489	89.2033	96.7362	106.323	77.4699	89.6029	59.7545	81.5828	89.325	76.9099	126.136	121.882	133.831	90.9157	91.0433	95.3079	100.044	91.1686	191.747
676.6	pos	Cer(d20:1/24:1)	15.52	152.631	151.959	141.339	142.854	131.738	135.327	131.738	131.738	97.6262	103.933	110.206	138.099	176.85	151.493	145.948	126.544	125.553	136.367	139.667	118.137	535.529
706.6	pos	Cer(d20:1/26:0)	16.21	7.78605	8.85226	7.9203	5.6097	5.46482	7.70711	5.98924	9.34962	3.56204	7.9408	9.46007	14.8299	11.736	9.91485	14.6747	9.98634	9.14271	10.6963	10.4658	9.86453	9.51937
465.3	neg	Cholesterol sulfate	6.27	1121.14	1197.75	1276.06	686.93	756.684	977.69	1234.82	990.802	917.07	984.367	1095.01	1019.51	1574.03	1200.67	1541.9	1317.85	1190.95	964.179	1292.04	1001.06	1006.24
586.5	pos	DAG(16:0/16:0)	13.93	5376	5448.95	5522.59	6212.7	6303.3	6869.84	6302.71	6030.82	5246.57	5722.01	4896.35	3762.72	4605.95	4703.97	4034.19	4653.91	5445.39	4903.44	4903.83	5008.18	5092.9
614.6	pos	DAG(16:0/18:0)	14.92	8585.75	7784.89	8306.75	9480.49	10134.2	9276.02	7743.68	8447.8	8556.72	9031.19	7562.54	6665.3	8056.73	10219.2	8234.34	7560.76	7524.31	8562.7	9100.34	8094.58	12382.2
612.6	pos	DAG(16:0/18:1)	14.07	21383.6	22207.8	21569.6	26623.2	30872.6	26116.7	25161	24012.9	23101.5	20158	17213.7	16619.5	15934.4	22472.6	14870.6	18601.5	22609.8	18945.7	22656.5	19706.7	39989.4
610.5	pos	DAG(16:0/18:2)	13.1	53395.2	52143.2	49751.2	69535.9	69034.5	62846.7	73340.7	63212.3	63875.9	47206.8	45585	11788.4	27340.7	38776.4	13424.9	35445.5	56782.9	47680.3	48870.6	51175.9	112461
608.5	pos	DAG(16:0/18:3)	12.11	806.098	783.548	821.76	1306.17	1256.66	1239.41	1308.37	1100.84	1260.7	715.878	560.06	147.762	278.905	558.239	135.12	505.689	916.942	541.019	524.345	622.073	657.217
642.6	pos	DAG(16:0/20:0)	15.49	2143.05	2000.27	2002.43	2036.06	2090.93	2349.81	1456.38	1915.27	1550.65	2018	1663	1921.94	1899.92	2296.21	2351.13	1855.45	1892.58	2376.95	2098.75	1835.98	3797.38
640.6	pos	DAG(16:0/20:1)	14.95	2436.54	2229.6	2246.73	2652.48	2928.5	3013.64	2079.85	2222.22	2123.19	2197.51	1708.56	1849.43	1614.45	2463.82	2152.5	1819.27	1842.94	2194.72	2100.15	1783.27	4073.83
636.6	pos	DAG(16:0/20:3)	13.43	1258.37	1358.3	1450.82	1190.74	1180.32	1397.98	1269.78	1171.8	1158.2	1428.91	1325.2	1103.83	1563.56	1347.46	1002.24	50.5247	41.3785	45.4498	930.31	41.1046	43.7663
634.5	pos	DAG(16:0/20:4)	12.86	8222	8552.94	8408.17	8017.06	7712.35	11396.9	8728.32	8390.54	7668.21	9898.19	8204.08	8058.77	9325.27	8047.71	8068.12	8614.17	8630.69	9508.74	8780.12	9120.03	8721.78
632.5	pos	DAG(16:0/20:5)	11.85	59.2172	60.0404	48.252	70.7442	76.5423	67.109	76.9545	60.7287	74.1676	46.3745	42.0933	32.2585	47.7979	47.9799	26.717	36.6787	55.5821	48.5437	34.9786	40.6261	46.9667
670.6	pos	DAG(16:0/22:0)	15.88	1016.66	901.574	894.765	810.617	749.708	1077.67	557.839	749.646	508.995	977.435	837.002	1200.79	1133.89	1300.63	1511.71	890.605	812.31	1140.19	986.842	952.881	2191.33
668.6	pos	DAG(16:0/22:1)	15.48	1325.64	1250.68	1316.69	1166.45	1300.36	1527.09	902.313	1113.04	840.308	1283.59	965.406	1397.49	1130.69	1425.34	1458.6	1212.85	1138.31	1365.42	1294.28	1086.96	2469.54
666.6	pos	DAG(16:0/22:2)	15.07	497.28	471.907	461.839	382.534	412.733	482.149	378.542	348.834	345.209	454.856	437.16	505.934	468.375	551.036	511.972	464.722	426.446	492.676	574.518	443.271	756.924
582.5	pos	DAG(16:1/16:1)	11.73	174.438	206.032	160.152	255.894	255.894	238.237	255.894	255.894	175.63	291.039	563.217	474.933	620.303	511.894	439.639	366.513	275.421	373.893	345.916	327.172	73.7543
638.6	pos	DAG(16:1/20:1)	14.27	209.283	211.478	224.553	265.792	230.293	269.82	226.791	267.263	230.293	197.65	167.366	194.03	193.992	214.056	194.006	200.117	204.45	202.252	203.57	205.164	200.726
642.6	pos	DAG(18:0/18:0)	15.48	20159.4	19160.2	17344.5	17904	19217.8	19796.4	16091.2	20467	16545.5	20799.1	18028.8	17671.6	22388.1	21070.2	20306	19273.2	16527.2	20074.4	19211.8	19022.3	21281.8
640.6	pos	DAG(18:0/18:1)	14.99	124756	114869	109175	124602	119984	131657	94518	104122	89474	152230	92328.9	107533	116374	132626	111700	92674.3	89136.8	109746	95190.1	84526.3	211766
638.6	pos	DAG(18:0/18:2)	14.34	19745.9	20751.6	20236.7	18580.5	9836.86	18689.2	17312	17527	16040.1	21248.8	19898	14147.7	22223.9	23345.2	12774	17531.7	21517.3	24894	24562.7	21994.1	46772.1
636.6	pos	DAG(18:0/18:3)	13.65	281.477	268.292	260.261	239.436	119.002	228.427	239.436	239.436	247.176	249.882	222.475	145.417	229.603	264.309	145.076	216.218	277.367	267.944	321.506	249.296	187.81
670.6	pos	DAG(18:0/20:0)	15.87	714.351	677.887	664.105	542.128	615.586	647.551	620.451	731.793	389.355	907.727	654.134	898.041	865.239	1025.64	1185.41	725.465	594.717	927.33	785.565	682.367	1268.12
668.6	pos	DAG(18:0/20:1)	15.49	2945.46	2897.13	2815.22	3156.98	3716.37	3338.01	2421.27	2864.04	2249.32	3370.41	1936.37	2795.16	2737.55	2936.02	3361.27	2065.12	2171.58	2874.28	2441.24	2079.88	5299.59
666.6	pos	DAG(18:0/20:2)	15.08	16766.5	15486.5	16371.4	15918.3	16429.6	16935.2	13165.4	13189.5	12306.5	19830.5	13529.6	18616	19503.9	19790.9	19190.8	11702.8	12399.3	18188.9	14938.1	12951.3	20024.9
664.6	pos	DAG(18:0/20:3)	14.59	120607	124219	138201	108677	113051	112056	115731	104555	111445	130856	115242	120732	155838	157240	117579	124633	125620	139055	144928	114225	141427
662.6	pos	DAG(18:0/20:4)	14.15	85238.4	89846.1	94659.9	82267.6	121832	98212.1	88288.5	85713.5	86151.6	89031.3	88013.8	96665	103666	99975.2	82918.7	90149.6	99776.4	105528	107955	98045.5	98664.1
660.6	pos	DAG(18:0/20:5)	13.35	102.254	100.846	119.533	121.621	110.434	135.997	128.258	95.7138	107.242	90.948	90.0754	102.993	136.139	113.908	78.3174	4.32073	103.224	4.44321	4.62583	76.9326	79.8486
638.6	pos	DAG(18:1/18:1)	14.2	34082.2	32711.2	31185	38031.9	57812.8	36962.8	37358.4	38774.1	36488	30558.6	25755.8	15384.6	21465.4	27365.5	16035.5	24264.2	35794.9	32432.5	35352.1	27135.9	69136.6
636.6	pos	DAG(18:1/18:2)	13.25	65516.7	64821.4	64566.9	80726.8	80090.2	72086.6	68776.7	74759.5	65247.5	61613.1	64263.9	8902.85	33393.1	50645.9	14265	45412.4	79428.8	66315.1	61797	60580.2	171163
632.5	pos	DAG(18:1/18:4)	11.08	168.311	168.094	163.443	281.306	311.59	305.737	220.281	259.19	217.443	142.086	125.782	11.5572	48.4694	106.987	22.919	25.6471	193.924	85.6168	40.4149	39.3965	48.655
666.6	pos	DAG(18:1/20:1)	15.02	9057.15	9513.9	8274.31	9811.41	10218.4	11251.4	8611.64	8720.86	8053.27	10672.3	6538.6	6273.82	6565.73	8103.06	6695.02	7016.77	7018.25	8712.42	7974.31	6340.04	17298.9
662.6	pos	DAG(18:1/20:3)	13.59	658.241	631.123	585.097	659.201	632.324	720.696	621.345	635.268	592.058	542.321	613.022	553.23	908.417	683.208	503.663	523.834	597.69	215.147	182.717	172.076	185.076
660.6	pos	DAG(18:1/20:4)	13.04	5810.21	5544.16	6121.52	5293.33	5270.82	6941.55	5942.84	6434.39	5249.17	5362.43	5201.69	5320.29	6954.86	5949.02	4950.5	5825.45	5614.73	5753.3	5723.42	5852.24	5560.05
634.5	pos	DAG(18:2/18:2)	12.18	21162	21322	19345.3	29716.9	30291.1	28790.1	23377.3	26716	22442.5	20208.2	18429.5	1579.41	8359.46	16387.3	3437.5	13465.6	22180.8	13717.3	13609.9	15952.8	17211.6
632.5	pos	DAG(18:2/18:3)	11.08	2935.25	2739.05	2942.44	4671.11	4710.18	4967.97	3573.35	4083.96	4180.34	2473.83	2036.03	161.835	711.483	2089.38	316.509	2097.82	3158.68	1814.29	1754.34	2160.37	2349.59
660.6	pos	DAG(18:2/20:3)	12.55	511.886	505.758	457.107	554.945	530.139	494.408	356.728	433.758	347.786	561.328	479.405	188.308	382.668	465.762	203.5	414.084	544.298	500.027	432.062	595.951	475.815
658.5	pos	DAG(18:2/20:4)	11.88	1024.29	960.706	986.121	1381.57	1349.62	1128.2	893.839	1119.24	1032.23	882.135	888.689	490.026	716.996	810.676	446.182	863.689	1186.67	976.374	1014.83	1229.08	948.779
630.5	pos	DAG(18:3/18:3)	10	346.097	340.136	344.43	639.088	637.852	689.711	483.092	598.743	601.56	237.5	190.376	17.708	65.3595	290.512	33.7088	173.683	360.033	203.268	275.744	282.88	403.735
540.5	pos	dhCer(d18:0/16:0)	11.77	100.476	93.7256	98.1145	108.116	117.884	94.418	116.839	104.783	107.797	67.537	96.0254	72.5629	94.6055	105.204	82.7169	81.8261	90.9895	87.1962	83.8243	94.8276	235.977
624.6	pos	dhCer(d18:0/22:0)	15.26	276.872	258.347	268.799	314.741	323.254	262.438	310.812	319.644	324.61	210.064	203.621	189.347	258.287	231.452	236.531	246.897	250.363	258.015	205.017	265.061	614.221
652.7	pos	dhCer(d18:0/24:0)	15.73	295.557	294.132	270.03	328.864	316.178	324.286	269.7	336.131	248.08	255.715	239.237	206.714	285.523	264.784	292.398	251.82	281.843	258.096	319.969	278.628	652.945
650.6	pos	dhCer(d18:0/24:1)	15.25	207.229	222.59	215.417	228.121	225.223	195.039	206.281	210.865	182.855	124.509	148.007	136.377	194.214	190.604	149.573	180.558	165.245	178.103	138.663	176.815	938.338
566.6	pos	dhCer(d18:1/18:0)	13.54	87.3807	90.9731	82.1256	99.9969	85.1512	84.7213	82.39	85.0156	81.1179	77.6224	95.06	85.7596	93.8343	93.7526	89.5522	89.1889	85.9016	86.0458	86.7497	86.2826	86.4869
594.6	pos	dhCer(d18:1/20:0)	14.15	521.117	494.073	526.961	528.855	547.316	617.5	493.975	518.024	398.852	329.263	428.831	442.258	657.895	612.519	499.354	450.017	423.493	515.158	432.445	485.437	1200.72
622.6	pos	dhCer(d18:1/22:0)	15.04	953.587	908.977	875.93	950.319	983.08	970.026	910.019	962.088	805.843	617.421	751.261	656.6	920.088	867.683	791.724	698.258	740.393	793.071	671.724	756.183	2358.73
650.7	pos	dhCer(d18:1/24:0)	15.58	1673.53	1689.65	1662.04	1840.7	1844.81	1931.26	1714.7	1782.55	1350.17	1219.05	1348.05	1248.23	1690.84	1659.66	1698.18	1259.35	1627.72	1376.27	1525.44	1543.97	4081.47
648.6	pos	dhCer(d18:1/24:1)	15.03	2150.2	2179.41	2181.03	2563.87	2417.05	2479.34	2240.61	2429	2011.34	1313.62	1555.9	1740.78	2118.54	2079.17	1761.75	1755.39	1688.92	1775.59	1793.31	1818.46	6589.6
255.1	neg	FA(16:0)	6.5	39099.3	34842.6	41553.4	40662.5	40052.2	41500.1	44178.5	41492.1	35733	39966.7	32357.3	34185	50875.6	48246.8	31634.7	44363.4	33451.8	45595.5	37859.1	50515.3	43553.2
253.1	neg	FA(16:1)	5.98	14382.4	15406.2	19460.8	16843.4	17260	16955	19367.4	18198.2	16475.5	12912.5	14046.7	13725.5	15348.5	17057.3	14917	18621.4	11954.1	16836.1	12106.5	15256.6	15851.2
283.2	neg	FA(18:0)	7.38	82031.9	102164	107921	87627.6	94837.4	79596.2	95260.8	93960.8	87917.5	86467.1	107247	99009.9	112645	149537	96641.2	114575	74172.1	119745	75933.3	92061.9	96850.8
281.2	neg	FA(18:1)	6.63	67512.5	69659.2	81642.5	62997.3	70623.6	68201.2	60476.9	66137.5	58933.2	63895.4	54666.5	33460.5	52033	76935.7	44657.1	61290.6	54736.4	70819.7	54226.8	70047.1	179391
279.2	neg	FA(18:2)	6.11	108383	95658.9	129902	117421	124248	90734.3	103104	100179	96412	96498.3	69558.1	26728.6	84150.7	110497	38136.8	81305.2	83829.6	109845	84781.9	112834	314581
277.2	neg	FA(18:3)	5.68	11270.4	18118.2	14615.4	14073.8	15519.1	15120.7	15590.7	20363.3	13365.8	13250	17317.7	13934.6	9335.22	22484.3	6670.96	13434.1	12610.4	19633.5	11240.7	20408.2	28576.6
309.2	neg	FA(20:1)	7.47	13772.3	17990.7	20346.5	13874.9	16018.4	15026.2	17484.5	18804.7	15570.4	13766.7	18210.9	15997.9	18640.8	25129.2	16817.5	20575.5	15654.6	22082.8	15322.2	19036.6	25045.5
307.2	neg	FA(20:2)	6.8	8261.01	9601.06	11213.6	7963.34	8707.58	8300.02	9315.94	9032.69	7976.47	9288.54	8428.41	9555.44	10868.3	11583.5	9058.39	10609.3	8246.44	12097.8	9859.22	10697	13277.7
305.2	neg	FA(20:3)	6.33	18170	21332	24467.4	18065	20434.2	19843.9	20154.3	21766.5	18311.1	22516.6	16644	22142.3	21421.7	26617.3	19378.6	22873.9	23480.6	31216.8	23313.6	23977.1	40631.7
303.2	neg	FA(20:4)	6.02	297324	325516	391283	301203	335519	352653	307334	358740	277921	375477	207676	299359	243847	407095	271675	347699	261843	368646	232291	278781	620168
301.2	neg	FA(20:5)	5.52	9329.13	10488.7	12601.5	11586.8	12701.8	11460.3	12416.1	12432.9	11556.3	9596.67	8019.64	13213.1	8391.99	11581	7272.83	9599.98	9692.04	10884.8	9394.08	11921.1	13258.8
331.3	neg	FA(22:4)	6.56	37493.2	36295.7	43681.6	28735.6	35896.2	36289.1	32674.9	37025.1	33236.3	36213.1	29113.1	29431.8	30604.4	41409.1	31993.1	40553.4	36101.6	40113.6	31327.3	37785.4	83693.7
327.2	neg	FA(22:6)	5.89	250577	282359	327536	227653	254176	267879	314985	305062	230120	182755	272424	244597	296810	372116	262580	347589	204089	292890	213231	296118	379250
367.3	neg	FA(24:0)	11.8	4350.17	4841.08	6256.16	4095.47	4492.95	4365.88	5546.72	5123.02	4783.03	5125.97	4974.82	6118.75	6556.41	6031.97	5468.22	5690.94	4532.87	6035.13	5300.28	5964.7	4112.76
365.3	neg	FA(24:1)	9.97	4537.14	4970.9	5933.01	4471.2	4726.4	4690.87	5058.6	5710.34	4883.96	5720.61	4760.9	5691.26	6500.37	6400.09	5448.59	5576.88	5027.17	6012.17	5369.04	6263.89	4233.18
862.6	pos	Hex2Cer(d18:1/16:0)	8.99	7.5561	8.55612	8.14002	4.54311	4.80169	5.83491	7.32077	5.83858	5.57805	8.97858	9.54724	8.22273	11.142	10.071	9.01584	12.246	6.76598	17.6675	7.17875	6.68402	31.6341
890.7	pos	Hex2Cer(d18:1/18:0)	10.34	78.6818	86.601	77.8084	51.3129	48.5032	56.0654	75.6093	63.5612	66.542	75.3603	96.3438	81.8835	108.507	89.4052	73.2815	94.0456	72.4386	79.1497	74.0007	75.3676	105.47
918.7	pos	Hex2Cer(d18:1/20:0)	11.93	13.8298	9.8354	10.7021	9.21078	9.89105	8.93689	8.94586	9.99695	9.19686	13.0339	10.5762	9.51211	12.0578	10.9036	12.8932	12.1922	9.74968	14.2215	11.2505	15.655	24.5975
946.7	pos	Hex2Cer(d18:1/22:0)	13.31	7.35347	8.23525	6.61058	6.06413	4.08035	6.6132	7.41716	5.9114	5.47913	6.93405	6.74908	6.65535	8.206	6.25378	8.69565	6.12037	7.6872	7.82806	7.0386	8.72033	10.7292
974.8	pos	Hex2Cer(d18:1/24:0)	14.44	13.8736	15.1123	15.031	12.2946	11.0217	15.5916	11.542	13.5216	11.4612	16.5298	12.5039	13.5703	16.324	12.895	15.7159	12.4738	13.76	13.7707	18.06	15.825	38.466
784.7	pos	HexCer(d16:1/24:0)	14.05	96.2657	98.9328	100.587	77.6484	68.9433	95.602	102.138	84.889	82.4665	89.3204	79.8152	95.1837	105.137	104.562	111.284	96.0121	105.826	100.863	127.255	107.503	98.3475
700.6	pos	HexCer(d18:1/16:0)	9.61	7504.18	7004.13	6891.02	5944.5	6067.96	6776.82	6768.03	6268.25	5822.4	8072.86	8051.27	8018.58	8316.28	8618.3	7780.18	7267.77	7435.54	7977.93	8661.55	7583.26	6103.35
728.6	pos	HexCer(d18:1/18:0)	11.12	43019	40986	37030.7	33486.4	33476.3	38615	38946.3	37138.8	38313.5	42782.5	43251.6	47538.3	52515.2	45475.2	44372.3	46213.1	37612.7	47504.8	44072.4	38762	42470.1
756.6	pos	HexCer(d18:1/20:0)	12.66	39817.4	39039.6	33728.8	37479.3	33476.3	34716.4	38670.4	39221.9	33027.1	37927.7	38174	40486.1	51567.7	46371.3	40690.1	37866.6	30496.9	39227.2	27856.9	34825.9	34466.9
784.7	pos	HexCer(d18:1/22:0)	13.94	40005.6	42040	36780.4	37184.4	31303.5	41254.1	43615.9	44207.4	38742.7	38111.9	38342.5	40920.7	47053.3	43386.6	46939.2	39447.6	36455	44017.6	36639.3	46115.1	38965.4
812.7	pos	HexCer(d18:1/24:0)	14.88	56936.4	58566.7	59020.6	50409.1	47575.1	53949.7	58251.7	54317.4	48276	52155	55995.9	56604.5	62739.8	57130.4	65710.9	59781.6	63219.3	59471.5	69035.2	63405.8	63295.9
810.7	pos	HexCer(d18:1/24:1)	13.92	39862.5	40380.6	36581.1	35168.2	30356.7	38906.6	39725.9	40879.8	32849.7	41446.7	36774.7	42609.4	45978.5	46167.5	45368.6	40553.6	37173.4	44857.5	39324.5	38543.2	37840
782.7	pos	HexCer(d18:2/22:0)	12.95	6549.66	6495.89	6866.8	5147.76	4271.4	6146.89	6974.86	6247.49	6095.63	6394.98	5818	7081.67	7564.2	7631.23	7884.34	7481.39	6815.05	8503.4	6977.39	7141.13	8238.28
810.7	pos	HexCer(d18:2/24:0)	14.19	12229.9	12954	11471.4	10053.1	10567	10489.5	12923.4	10543.2	10612.1	11499.4	12182.5	13731.7	13167.4	13388.1	13698.1	13646.1	13764	12765.9	16497.5	13526.1	14181.9
437.3	neg	LPA(18:0)	5.02	80.0324	80.7983	76.6786	61.382	65.454	76.199	80.8791	73.9251	68.2002	78.7392	78.0984	79.9988	80.1707	81.2594	89.1222	76.6795	78.5041	79.9825	98.2656	82.575	29.7114
465.3	neg	LPA(20:0)	5.74	366.959	354.931	354.086	332.596	332.362	369.336	351.336	346.462	330.322	350.57	323.411	344.695	394.015	362.576	381.39	351.382	339.708	360.036	427.527	353.123	340.399
463.3	neg	LPA(20:1)	4.91	348.703	309.447	297.844	310.633	279.094	309.455	323.32	316.233	271.199	350.2	309.742	304.28	370.85	340.404	328.578	328.817	275.857	325.684	349.576	301.251	286.812
512.3	neg	LPC(14:0)	1.91	975.857	1002.85	1074.03	738.104	713.038	922.32	879.917	817.152	818.678	1407.95	1101.7	1034.86	1044.52	1186.01	1098.4	1061.69	847.315	1081.04	976.331	1007.33	945.992
510.3	neg	LPC(14:1)	1.36	13.31	12.7436	12.3035	11.2425	10.1799	12.1194	10.9958	9.97004	10.3757	14.1155	11.3889	11.2721	10.8412	14.2084	10.7354	11.9982	10.0475	14.4193	12.4699	13.7602	10.6789
526.3	neg	LPC(15:0)	2.57	261.829	268.537	280.25	192.595	186.562	248.62	204.446	218.23	176.603	2531.09	285.115	250.299	294.82	341.154	2067.56	1661.88	209.639	1765.14	311.449	271.021	1702.21
496.3	pos	LPC(16:0)	3.59	37253.4	36288.7	36371.2	29330.6	30049.8	34478.7	30937.5	33207	29866.6	42432.8	38464.1	32270.8	40981.6	625586	37939.5	35936.5	34459.7	39638.8	39583.9	39215.7	39917.1
538.3	neg	LPC(16:1)	2.3	2517.55	2451.36	2616.22	1785.5	1730.1	2374.12	2309.88	2035.26	2063.54	3376.17	2548.76	2723.31	2660.44	2595.06	2659.77	2842.2	2350.96	3000.82	2906.2	2432.35	1797.39
554.3	neg	LPC(17:0)	4.48	1568.73	1611.66	1557.21	1286.83	1297.86	1616.75	1291.1	1334.79	1080.69	2244.64	1660.84	1296.12	1757.43	2350.79	1674.68	1518.76	1304.86	1529.72	1729.65	1578.32	1634.62
508.3	pos	LPC(17:1)	3.19	112.459	116.378	116.826	76.0582	75.098	94.4091	100.913	86.1608	84.0353	150.002	119.721	119.339	123.938	1866.23	128.569	128.118	117.502	134.346	145.403	128.577	103.545
568.4	neg	LPC(18:0)	5.24	37237.8	37622.9	38850.2	34403.7	35556.8	41312.3	33663.2	35421.8	30007.6	44858.8	41571.7	31119.7	46241.8	50467.3	36650.5	35452.1	31946.1	35989.3	39564.1	36565.1	37341.3
522.4	pos	LPC(18:1)	4.19	20370.6	20579.3	20828.3	16030.2	15742.6	19362.8	19450.3	18498.7	17552	23342.7	20725.3	20842.9	22275.6	321360	22463.4	21669.6	20021.6	26128	23710.8	22214	16465
520.3	pos	LPC(18:2)	2.94	1134.33	1134.96	1120.4	776.314	782.609	784.92	795.549	753.434	883.404	1312	1360.91	1238.15	1637.22	20283.4	1192.59	1138.27	1163.02	1392.84	1489.4	1327.75	1099.1
562.3	neg	LPC(18:3)	2.05	76.1166	73.0448	72.6312	49.235	45.9143	64.4092	67.3741	50	58.4689	74.7164	76.1218	82.5388	94.1936	99.2497	70.7346	78.9348	73.8377	94.1507	81.027	93.2084	73.3774
582.4	neg	LPC(19:0)	5.77	730.171	755.673	755.926	673.083	699.144	957.284	651.325	712.899	552.815	1004.91	922.686	535.779	874.183	1077.09	736.378	705.986	650.002	678.955	729.286	748.842	597.633
552.4	pos	LPC(20:0)	6.32	4064.47	4040.07	3937.2	3010.8	3229.61	4249.95	3700.86	3657.26	3150.67	4493.9	4504.29	4003.6	4847.8	5332.58	4534.06	3809.94	3628.41	4410.97	4358.41	3927.91	4088.01
594.4	neg	LPC(20:1)	5.45	1535.31	1567.13	1758.3	1430.65	1462.34	1784.18	1436.25	1479.99	1572.62	1687.38	1231.6	1676.95	1526.4	1784.94	2043.01	1516.37	1378.88	1820.2	1708.25	1581.85	2258.06
592.4	neg	LPC(20:2)	4.56	674.005	690.486	683.62	478.757	499.33	535.106	527.388	494.68	542.956	705.951	62.4018	706.465	747.573	859.107	743.156	658.636	68.9773	764.769	885.912	793.611	1107.4
546.4	pos	LPC(20:3)	3.65	254.748	261.294	246.656	182.625	162.593	191.145	212.79	178.122	233.561	253.406	282.563	248.655	291.059	4181.88	240.385	247.927	276.052	276.744	417.818	316.367	217.274
588.3	neg	LPC(20:4)	2.76	653.261	670.063	644.093	686.012	667.665	698.649	718.492	660.436	704.428	4780.69	506.076	519.583	593.557	654.558	3952.39	7882.72	1128.49	8667.35	1487.46	1289.52	4784.69
586.3	neg	LPC(20:5)	2.07	19.4478	22.2942	20.8874	21.185	20.5607	23.0334	26.1801	21.1755	21.2936	21.2924	16.7026	21.8127	17.4171	21.4097	16.6489	17.2548	21.4692	19.377	25.1636	22.818	14.5918
624.4	neg	LPC(22:0)	6.98	5762.46	6091.78	6281.49	4565.1	4833.46	5885.03	5705.42	5327.89	4781.57	6810.49	6807.47	6254	7516.03	8321.54	7653.4	5963.88	6064.14	6402.16	5439.82	6550.03	6069.65
622.4	neg	LPC(22:1)	6.25	1036.93	1023.6	1066.38	874.831	873.447	1080.64	928.997	923.429	820.327	1198.57	998.63	1117.35	1227.2	1288.66	1254.13	1080.66	927.887	1156.15	941.211	1044.43	1104.34
620.4	neg	LPC(22:2)	5.7	177.047	177.646	167.155	116.734	108.388	120.285	136.898	107.915	116.113	208.686	193.172	191.74	216.846	212.65	190.129	198.163	169.412	204.675	234.769	186.07	239.731
618.4	neg	LPC(22:3)	5.04	63.8183	64.9712	67.5176	47.0534	46.81	53.3576	52.4095	46.9897	55.4473	69.1938	66.4055	62.6191	67.7134	76.6523	71.8954	66.728	66.5494	63.6179	101.168	73.5688	78.4314
572.4	pos	LPC(22:4)	4.45	149.909	159.745	154.169	115.002	109.282	134.81	118.107	116.195	128.221	172.107	146.315	147.323	146.164	2332.05	165.918	165.454	157.288	170.723	210.338	179.995	199.756
614.3	neg	LPC(22:5)	3.22	59.1036	71.0798	77.3515	66.9417	63.9794	58.5955	51.3792	57.1685	59.4284	500.418	46.2738	56.5947	55.4017	65.4612	388.551	353.368	61.0217	393.605	83.777	67.2879	378.903
568.3	pos	LPC(22:6)	2.89	406.401	252.725	255.017	268.384	169.353	216.223	334.669	295.4	225.023	299.526	348.652	287.583	265.893	3465.05	254.501	248.475	407.056	304.738	326.797	261.438	372.706
608.5	pos	LPC(24:0)	8.17	6108.32	6210.51	6311.88	4212.26	4384.72	5390.84	5437.83	5025.99	4408.8	7161.4	7435.31	6753.18	7936.99	8574.1	7219.94	5950.11	7115.75	6042.61	6643.93	5999.69	6130.24
606.4	pos	LPC(24:1)	7.3	1347.57	1357.84	1279.13	923.807	952.381	1151.03	1120.61	1124.29	944.698	1640.46	1504.7	1585.81	1825.51	1789.44	1492.61	1366.93	1214.83	1405.51	1276.68	1224.32	1260.31
604.4	pos	LPC(24:2)	6.6	305.944	304.911	308.908	168.989	176.937	207.502	226.276	185.731	186.473	358.732	398.77	345.856	411.548	416.914	307.007	325.948	311.504	334.085	377.679	298.686	368.28
644.4	neg	LPC(24:4)	5.4	154.35	145.853	143.494	98.9387	84.016	97.3738	116.497	83.2155	109.818	210.836	169.871	153.696	160.131	171.821	147.249	174.104	145.299	144.566	191.477	174.08	179.985
482.4	pos	LPC(O-16:0)	4.11	1054.29	1153.43	1095.78	961.538	944.928	1368.16	895.253	1031.1	990.099	1437.31	877.074	910.993	905.972	15925.1	1191.31	897.954	878.229	962.477	1243.09	1113.62	854.47
510.4	pos	LPC(O-18:0)	5.72	1353.81	1231.17	1235.63	1044.38	1145.69	1868.11	1095.22	1184.93	1263.08	1994.55	907.878	1282.49	1034.99	1155.08	1576.99	764.415	850.773	1074.1	1659.33	1080.44	740.38
508.4	pos	LPC(O-18:1)	4.63	3284.46	3170.02	3125	2640.1	2783.53	4190.33	2694.29	3291.62	3165.72	4440.89	2055.4	3579.61	2778.42	2847.26	4285.93	2173.91	2241.24	2780.01	3814.86	2768.02	1802.24
538.4	pos	LPC(O-20:0)	6.6	218.68	213.82	204.478	171.83	177.171	282.094	163.835	205.55	192.085	309.406	185.967	240.493	216.059	253.828	309.749	158.563	152.398	182.924	272.035	195.741	125.446
536.4	pos	LPC(O-20:1)	5.87	45.2489	43.2152	47.043	38.0651	40.0641	63.8046	36.7097	39.7697	46.4147	65.9249	27.2628	48.7678	32.4863	36.2417	63.4347	30.3726	32.6004	38.4438	55.219	41.6517	29.7013
566.5	pos	LPC(O-22:0)	7.53	62.0123	60.9821	60.628	33.5489	34.182	43.6671	38.2101	47.7683	31.2733	69.6914	82.1836	87.0228	92.6532	89.0717	82.8076	55.0864	54.0657	62.9019	79.2704	64.5864	46.0207
564.4	pos	LPC(O-22:1)	6.67	11.1862	11.1247	11.3054	8.51889	8.80721	13.8319	8.48336	8.89276	10.0469	15.608	9.836	11.8478	9.82868	12.6335	13.2764	8.49676	9.06981	10.8037	13.0892	11.1247	6.88129
594.5	pos	LPC(O-24:0)	8.7	28.7997	27.7676	27.0335	18.5476	18.9127	22.1513	20.8452	21.9988	18.7128	31.7986	31.9814	38.1825	36.0905	38.6929	38.01	27.2032	25.7232	28.4882	34.8419	30.7589	22.3934
592.5	pos	LPC(O-24:1)	7.56	9.14404	9.11294	9.03846	7.92303	7.44834	7.82384	6.91806	6.65863	6.68355	11.2387	9.90639	9.92367	10.5658	11.3144	10.9145	9.3723	8.38306	10.6996	10.7252	11.2342	6.3663
480.3	pos	LPC(P-16:0)	4.06	211.993	219.2	229.288	208.956	209.861	239.54	159.909	190.278	173.432	224.224	176.885	195.884	217.105	3418.13	248.756	183.084	158.942	200.431	168.608	258.892	562.305
506.3	pos	LPC(P-18:1)	4.59	338.406	310.876	298.544	241.333	262.971	407.066	213.925	274.807	226.382	505.696	229.123	391.004	301.208	310.579	419.964	245.165	216.463	317.133	325.903	252.132	303.541
424.2	neg	LPE(14:0)	1.81	125.116	131.399	143.491	94.548	108.901	502.387	98.5618	107.182	106.038	135.28	141.08	151.922	144.587	148.081	158.981	134.673	130.65	129.208	127.615	126.075	129.7
450.3	neg	LPE(16:1)	2.21	1091.22	1233.09	1648.12	805.322	856.253	4696.04	971.941	974.952	1024.95	1433.42	1653.13	1103.4	1622.48	1623.3	1222.43	1508.91	1563.88	1486.16	1586.05	1450.38	1271.71
480.3	neg	LPE(18:0)	5.22	13493	14220.1	13621	11009	10516.3	11767.6	13255.5	11292	10166.1	13223.4	14260.2	11934.1	15757.1	17015.1	13211.1	12961.2	12500	13568.9	16357.1	14603.8	26706.8
474.3	neg	LPE(18:3)	1.94	23.3727	25.764	26.9327	9.45636	12.4715	58.7826	19.7259	12.8778	23.8199	25.7509	24.9954	29.7131	25.7509	28.0952	22.9719	26.1556	25.5107	25.7476	25.7509	26.4456	28.0707
494.3	neg	LPE(19:0)	5.79	120.558	133.173	121.573	94.4368	87.3533	115.722	112.653	91.9118	94.6446	132.726	124.777	113.071	137.64	163.061	123.87	114.321	106.449	128.838	138.156	127.655	278.795
508.3	neg	LPE(20:0)	6.18	1303.13	1286.19	1321.37	1003.91	973.183	1015.49	1239.19	987.294	983.432	1351.09	1258.74	1399.05	1364.15	1519.79	1616.49	1260.16	1256.26	1538.4	1668.14	1402.24	1756.02
506.3	neg	LPE(20:1)	5.46	1938.6	1885.72	1779.33	1708.91	1541.68	1689.25	1706.15	1573.55	1520.05	1744.07	1404.14	1765.23	1831.86	2045.66	2100.26	2227.33	1695.87	1953.35	2240.56	1773.93	2124.93
504.3	neg	LPE(20:2)	4.48	512.28	531.973	510.467	364.044	356.939	419.27	369.004	364.078	370.535	470.075	451.015	579.323	549.322	660.956	635.254	500.145	488.631	607.374	697.512	512.743	678.875
536.4	neg	LPE(22:0)	7.02	792.054	832.45	829.973	609.547	638.786	645.007	887.028	601.529	626.23	1015.87	962.829	850.662	832.623	935.071	895.199	768.666	790.936	793.926	860.106	954.1	975.299
534.4	neg	LPE(22:1)	6.34	581.655	562.191	576.81	478.856	437.517	500.072	542.49	456.731	429.128	639.132	493.007	663.605	565.72	644.668	672.269	557.497	500.23	629.834	626.932	593.95	747.318
532.3	neg	LPE(22:2)	5.73	189.108	187.278	171.703	134.371	133.416	142.646	132.439	135.039	103.6	184.496	180.914	219.482	203.609	236.421	208.987	200.023	161.238	212.611	230.417	175.166	227.685
530.3	neg	LPE(22:3)	5.05	176.181	196.292	187.039	123.96	141.385	177.71	133.45	146.889	130.846	179.569	173.998	181.975	184.975	334.355	282.885	172.438	186.692	206.106	272.802	206.093	176.537
524.3	neg	LPE(22:6)	2.38	37.1673	36.0594	42.3914	34.8656	33.0101	140.333	34.7815	27.2327	28.4271	45.5453	37.5507	51.6856	31.0278	38.9569	46.1044	37.6923	43.6966	32.3849	36.4164	33.4928	32.6623
564.4	neg	LPE(24:0)	8.1	678.487	683.682	670.977	499.482	474.115	522.659	714.833	481.628	524.999	926.751	761.364	725.804	699.314	785.72	719.484	591.367	653.792	570.423	785.661	825.321	751.222
562.4	neg	LPE(24:1)	7.06	307.786	317.429	309.066	240.721	229.82	229.818	329.209	244.314	235.528	408.783	347.354	329.697	330.092	371.078	304.16	295.004	271.539	290.185	321.34	365.879	361.938
560.4	neg	LPE(24:2)	6.5	117.164	123.282	119.702	79.3269	77.8547	89.4793	105.556	76.2023	82.0812	149.371	146.715	139.618	122.131	147.287	116.763	117.423	115.103	122.892	130.932	142.327	212.147
481.3	neg	LPG(16:1)	1.74	12.4981	12.3136	12.811	11.4684	11.4815	13.9872	13.2709	11.4984	11.1395	16.4228	14.0163	12.5483	11.2831	15.0302	12.6657	12.2406	11.0026	13.109	12.3034	10.8284	13.0837
507.3	neg	LPG(18:2)	2.08	73.8211	72.8335	74.699	44.0684	44.9674	61.4937	105.239	53.8558	47.0023	68.3821	72.1683	97.773	96.7407	102.642	74.179	80.3599	62.4957	100.865	77.2318	74.1252	86.02
535.3	neg	LPG(20:2)	3.88	8.37545	8.80691	9.40299	7.10661	6.05118	8.11162	7.33294	6.67186	6.43669	8.62219	6.88744	10.9539	10.0026	10.6709	11.5136	8.80488	8.94996	11.4395	9.06074	9.60061	11.4079
571.3	neg	LPI(16:0)	2.15	180.627	175.221	164.998	161.555	173.822	291.868	190.51	181.983	153.223	212.64	128.432	135.54	177.087	175.267	184.475	186.735	181.458	162.857	173.706	152.246	278.392
569.3	neg	LPI(16:1)	1.5	17.9292	17.9706	18.0939	12.5042	11.4091	22.2617	18.3599	14.3348	14.1697	24.0655	19.9381	19.7727	20.0556	17.3595	21.8806	20.1997	19.0939	20.4352	18.8223	15.047	9.27847
597.3	neg	LPI(18:1)	2.44	218.405	209.166	194.17	214.795	202.261	311.997	223.46	215.647	197.384	249.841	166.513	163.931	208.087	208.39	229.232	202.007	218.272	199.213	190.382	149.537	275.663
595.3	neg	LPI(18:2)	1.6	26.4054	27.5091	26.6598	25.0241	13.6979	24.7902	25.0241	25.0241	25.0241	28.8003	30.8445	29.4408	33.9619	32.3997	24.6452	31.3712	25.0281	27.9298	31.8289	23.5877	20.9874
621.3	neg	LPI(20:3)	2.25	153.71	150.248	149.805	112.052	117.413	167.017	172.762	170.788	142.774	199.615	220.976	161.32	192.181	158.516	199.378	175.993	159.998	190.573	217.812	169.044	76.5971
496.3	neg	LPS(16:0)	2.15	130.075	126.543	121.167	124.322	111.452	153.824	116.472	122.587	111.499	137.993	505.45	106.189	135.387	128.142	132.188	118.617	115.26	118.748	147.667	107.751	120.983
494.3	neg	LPS(16:1)	1.39	32.9327	32.9005	33.2621	25.9802	25.5485	36.7747	26.5567	28.9266	28.423	39.5154	27.2232	33.8625	33.6743	31.9113	35.2098	28.3064	30.1824	30.1843	38.2287	25.3815	22.4236
552.3	neg	LPS(20:0)	5.55	930.299	1054.08	1035.21	936.563	1015.27	1217.38	1256.56	1083.55	997.538	1074.06	1112.29	813.064	1095.95	877.076	1093.49	920.003	848.936	881.308	922.847	927.888	981.538
546.3	neg	LPS(20:3)	1.98	30.1733	34.4849	38.1891	61.5125	36.861	38.5645	30.4803	24.3678	32.1321	38.5412	34.4119	25.4981	40.0754	32.7053	27.7089	33.9325	32.8694	35.9851	36.7534	31.3636	33.3881
544.3	neg	LPS(20:4)	1.66	173.905	179.46	175.792	210.7	205.435	232.373	187.555	187.941	177.763	179.822	601.199	131.785	167.206	179.046	158.12	175.649	193.469	173.028	196.213	159.162	157.098
580.4	neg	LPS(22:0)	6.43	1327.41	1390.67	1324.71	1342.57	1419.25	1673.23	1565.45	1432.02	1398.22	1584.09	1508.39	1085.57	1349.72	1190.26	1462.44	1276.7	1163.82	1168.19	1432.28	1327.34	1310.66
578.3	neg	LPS(22:1)	5.65	455.896	457.896	442.755	429.834	461.487	550.64	538.62	507.678	463.97	543.815	425.596	372.142	442.878	388.675	458.533	403.205	332.477	391.889	379.927	429.676	422.744
576.3	neg	LPS(22:2)	5.25	30.2425	35.9791	37.3604	25.9227	23.9908	33.0361	35.0235	28.5911	28.1663	39.148	36.4357	29.1578	40.3336	36.4315	33.0529	31.6241	28.88	33.4249	35.6459	30.8685	28.238
568.3	neg	LPS(22:6)	1.65	138.922	127.789	121.937	119.195	107.021	133.137	132.853	94.1181	94.0534	145.965	484.412	102.977	124.808	128.587	113.704	120.686	112.501	110.432	141.785	90.2498	125.875
608.4	neg	LPS(24:0)	7.23	1187.22	1230.26	1187.9	1210.34	1220.45	1352.83	1346.28	1173.96	1190.83	1426.78	1477.31	966.776	1160.98	1098.25	1274	1100.65	1177.17	938.375	1562.9	1292.43	1151.67
606.4	neg	LPS(24:1)	6.47	743.358	728.184	745.878	701.064	767.352	823.145	869	773.02	714.878	893.709	812.044	577.026	725.674	673.697	724.638	665.632	590.981	570.508	737.403	723.223	732.398
604.4	neg	LPS(24:2)	5.95	280.264	251.948	265.747	189.523	204.72	235.633	258.912	218.897	236.024	318.935	351.713	229.19	280.393	260.868	230.507	255.909	223.4	220.179	295.986	248.037	305.678
600.3	neg	LPS(24:4)	4.65	169.068	172.228	174.367	110.306	118.843	138.99	178.467	126.585	154.443	228.328	215.683	153.874	180.418	149.176	157.508	183.445	154.345	153.899	175.978	161.093	162.971
320.3	pos	MAG(14:0)	5	488.16	391.268	417.818	398.82	384.329	463.669	455.173	393.548	364.361	397.84	397.355	371.879	450.95	414.105	444.392	393.883	380.003	463.293	386.976	400.43	395.956
334.3	pos	MAG(15:0)	5.55	62.9184	49.7122	44.2024	50.6935	53.6662	52.5105	55.9223	51.6573	51.3537	44.6916	47.1002	81.2933	54.1396	54.9855	50.3785	52.7483	49.5876	56.252	51.2162	50.5193	55.7364
332.3	pos	MAG(15:1)	5.06	40.68	36.5955	38.3193	37.035	30.0444	38.9844	32.1377	37.8072	34.3431	30.202	28.5255	36.3642	39.4411	34.1511	35.231	44.8245	35.9427	41.115	37.4852	43.4991	35.2347
348.3	pos	MAG(16:0)	5.98	14252.9	13209.2	12644.7	12779.5	11843.3	15172.4	14074.3	14133.8	13017.7	13814	13956.6	14663	17407.2	13050.3	15136	13154.1	13201.2	16907.4	15411.9	16545.8	13332.1
362.3	pos	MAG(17:0)	6.36	171.708	191.24	160.109	181.038	157.083	176.669	160.038	154.022	160.362	157.583	153.761	166.571	213.383	172.446	191.21	163.808	150.104	181.707	162.93	184.31	166.806
376.3	pos	MAG(18:0)	6.69	36278.4	32466.3	25705.6	27631.4	28077.4	32320.3	28716.1	31266.3	26498.5	32256.6	28800.5	27949	34594.4	29992.9	30436.1	28362.3	24425.4	35100.1	27053.3	32373.9	24700.1
374.3	pos	MAG(18:1)	6.14	216.964	223.484	214.854	223.147	205.862	246.888	189.192	256.604	223.505	206.475	204.132	219.495	205.713	197.472	186.741	201.576	244.49	250.524	264.196	244.129	229.358
372.3	pos	MAG(18:2)	5.58	223.419	203.864	190.048	244.291	247.044	273.734	155.473	302.95	236.962	230.681	185.579	198.515	101.87	141.269	91.1229	189.414	239.36	259.901	291.892	255.467	189.618
370.3	pos	MAG(18:3)	4.69	111.149	101.646	91.2649	90.9834	91.2444	139.798	81.6408	91.8947	76.1052	73.2288	106.241	82.0563	81.0171	74.1401	75.1742	82.4287	86.0397	83.1494	115.635	90.7614	62.795
404.4	pos	MAG(20:0)	7.55	340.368	337.698	314.82	269.522	286.985	339.908	335.48	328.756	278.337	300.166	328.543	300.516	397.878	322.091	342.51	331.033	283.617	367.017	292.579	306.7	291.194
398.3	pos	MAG(20:3)	5.81	46.0089	38.6693	43.4386	34.8785	44.4074	59.5698	43.5596	42.6861	40.9902	43.1722	50.6257	44.4129	48.3216	38.6919	49.5383	65.0839	38.07	51.7069	48.5704	46.5343	45.8716
396.3	pos	MAG(20:4)	5.38	51.805	60.208	42.1614	44.5903	46.5873	47.3961	45.078	49.182	56.9678	65.2116	36.6264	59.8086	78.9457	43.2234	40.0641	46.5631	58.756	68.372	54.8151	64.0652	41.4434
675.5	neg	PA(16:0/18:0)	11.71	9836.41	10143	10186.9	11304	11253.7	12224.6	9278.01	12269.2	8871.1	8762.94	8727.55	8833.27	12212.9	11662.8	10808.1	10670.9	10569.2	10050.3	10869.5	10114.4	8456.01
673.5	neg	PA(16:0/18:1)	10.31	2610.2	2822.97	2835.02	1728.95	1890.31	1891.84	2538.85	2615.52	2076.42	1804.33	2790.09	3385.76	3198.51	3464.06	3088.89	2735.17	2918.51	2967.56	3013.25	3547.11	1424.3
671.5	neg	PA(16:0/18:2)	9.28	820.964	637.997	762.745	318.627	296.996	465.881	716.141	522.827	474.427	579.796	927.717	1095.58	1403.74	1604.09	838.208	733.023	821.982	852.337	1222.17	980.004	265.961
703.5	neg	PA(16:0/20:0)	13.21	375987	375017	387102	392017	399185	485666	315452	454283	344080	280095	305245	342138	424281	411223	385457	393067	391077	399967	403234	361248	291530
701.5	neg	PA(16:0/20:1)	11.95	1.23612e+06	1.17302e+06	1.25299e+06	1.19125e+06	1.14338e+06	1.43301e+06	1.11017e+06	1.29992e+06	1.08322e+06	1.00482e+06	974413	1.26407e+06	1.4378e+06	1.34595e+06	1.32514e+06	1.42909e+06	1.2249e+06	1.39766e+06	1.18922e+06	1.17339e+06	1.02131e+06
699.5	neg	PA(16:0/20:2)	10.75	54574.5	49850.5	52811.6	32805.3	31674.2	38110.2	37130.2	33432	35666.9	55969.4	55048.1	61454.6	71754.1	66419.5	64746.6	65776.8	59105.2	62664.1	57039.9	54705	59302.1
695.5	neg	PA(16:0/20:4)	9.1	336.34	368.378	338.845	236.846	179.904	268.573	350.253	318.938	296.232	181.632	334.266	393.05	393.447	396.167	364.086	397.082	318.352	376.603	486.746	459.822	350.437
693.4	neg	PA(16:0/20:5)	8.3	93.597	84.758	76.1956	75.1679	85.5783	75.9767	95.7782	72.4638	72.6526	77.836	92.5527	81.0464	72.5095	113.429	74.6269	88.312	104.2	118.261	82.5816	87.9297	89.0081
731.6	neg	PA(16:0/22:0)	14.4	55287.9	51620.4	62326.9	60518.9	57415.5	79549.4	47657.8	62041.8	61082.7	40414.8	41268.2	51891.5	54240.2	56564	63282.5	56677.9	58758.8	61884.8	59049.3	58483.6	50351
723.5	neg	PA(16:0/22:4)	10.05	26.2482	35.5094	26.4948	22.4345	30.8841	23.6056	22.8335	19.6247	25.3763	24.4602	15.5	26.4383	36.5349	50.741	25.5804	55.4699	30.6284	58.7039	24.294	62.1499	10.9283
703.5	neg	PA(18:0/18:0)	13.07	3125.03	2970.37	3234.04	2497.58	2448.78	3634.34	2451.65	2754.36	2652.05	2683	2975.21	2984.48	3283.08	3255.62	3307.33	2889.99	3179.74	3594.12	4066.91	3703.7	3369.15
701.5	neg	PA(18:0/18:1)	11.87	2585.01	2499.66	2324.73	1710.62	1819.07	1985.09	2489.72	2382.63	2054.51	1711.35	2875.29	3401.06	3517.58	3190.75	2789.56	2454.39	2684.63	3291.95	3488.23	2719.29	944.213
699.5	neg	PA(18:0/18:2)	10.7	365.246	333.049	436.662	354.047	277.067	233.74	333.91	377.555	254.274	417.127	432.367	613.553	674.638	532.47	512.528	612.464	496.597	550	568.153	554.383	221.335
731.6	neg	PA(18:0/20:0)	14.37	8455.63	8673.21	9302.52	7211.54	7167	11072.4	6924.51	8328.33	7906.01	6850.01	7334.42	7920.01	9280.94	9207.16	9365.35	8389.6	9537.43	10100.6	12387.4	9383.75	8429.36
729.5	neg	PA(18:0/20:1)	13.32	29106.4	26981.2	28592.2	23594	22878	32891.2	22276.7	26123.4	22975.7	23521.2	21979.8	30199.4	31797.5	30518.4	33026.7	31780.7	30318.1	35221.8	36395.2	28846.2	26932.7
723.5	neg	PA(18:0/20:4)	10.47	5280.81	4628.21	5123.43	5014.23	5014.23	4265.35	6342.87	4488.4	4337.09	5986.11	4772.54	7232.57	5759.6	5306.98	6430.87	5411.53	5889.36	6260.87	6967.32	6636.11	5692.83
759.6	neg	PA(18:0/22:0)	15.13	996.469	1037.19	1119	916.038	951.916	1414.52	844.462	1001.92	1034.83	811.408	817.01	1025.95	1035.99	1108.57	1257.96	1032.23	1175.49	1242.86	1353.47	1223.49	967.655
751.5	neg	PA(18:0/22:4)	11.65	175.251	191.161	174.656	113.574	177.709	176.725	222.666	160.811	172.822	106.604	170.473	190.442	199.141	218.431	212.387	193.518	218.956	200.279	279.692	242.302	53.5462
747.5	neg	PA(18:0/22:6)	10.13	5090.69	5050.33	5182.93	4407.54	4399.49	5165.47	5043.46	4351.87	5143.11	5583.56	4613.93	5217.65	5698.01	5717.27	5181.48	5219.12	5033.27	5403.46	6567.8	5629	5294.71
725.5	neg	PA(18:1/20:2)	10.89	466932	424359	445355	272838	250781	326782	385675	277964	317871	550469	466989	494683	555258	514134	539027	518192	480857	536893	500481	483092	544056
719.5	neg	PA(18:1/20:5)	8.45	72.7889	82.2463	68.0277	65.9459	48.0769	82.4818	57.3671	67.5864	54.8702	79.3026	62.709	104.393	87.5109	124.16	77.0025	76.2779	63.3338	80.7838	48.2463	50.3305	70.1018
749.5	neg	PA(18:1/22:4)	10.25	570.715	583.176	612.142	303.295	291.919	403.758	456.962	389.942	426.667	662.07	595.364	599.979	803.178	641.109	711.11	599.868	597.459	646.781	617.319	675.616	654.007
747.5	neg	PA(18:1/22:5)	9.53	5921.14	6877.64	9410.99	6813.91	6164.47	7892.97	5826.27	6566.98	7136.73	5693.75	9525.95	6291.13	9615.38	12088.9	6457.08	7481.77	7632.24	11664.4	7889.68	8214.32	9317.05
745.5	neg	PA(18:1/22:6)	8.55	517.621	520.641	707.159	479.334	440.28	410.519	533.725	513.578	537.634	682.449	565.64	628.685	531.57	626.826	632.288	204.264	555.84	273.224	211.223	553.701	1008.06
723.5	neg	PA(18:2/20:2)	9.85	9739.5	11218.8	9196	4671.19	4235.47	5755.09	7086.51	4797.22	6434.62	9128.02	13931.9	15779.7	12938.8	12132.4	10616.3	12500.7	11336.3	11936.1	15857	12198.8	15961.6
721.5	neg	PA(18:2/20:3)	8.87	171.074	144.397	189.282	152.575	25.4486	162.141	152.575	152.575	152.575	137.095	190.836	248.232	294.765	227.929	163.158	167.419	194.411	238.902	130.488	200.229	212.222
719.5	neg	PA(18:2/20:4)	8.38	78.5844	94.543	101.729	84.2802	84.2802	79.003	54.3959	84.2802	72.9095	105.149	96.8575	105.116	169.204	115.598	85.5853	107.033	96.2194	114.911	169.504	98.2364	98.5141
747.5	neg	PA(18:2/22:4)	8.69	72.1822	69.063	73.7179	54.7347	39.1074	24.4809	44.5754	50.9284	28.3217	54.7978	59.1112	70.101	105.718	159.518	75.494	79.4733	85.8588	68.3637	93.5083	68.0142	53.7942
757.6	neg	PA(20:0/20:1)	14.47	60998.2	55118.2	56074	53826.4	48822.1	57975.4	50553.7	50389	39471.8	50997.5	44704.1	67136.3	61243.6	68230.7	65389.6	64426.5	51420.3	77215.3	75926.5	56577.1	52065
749.5	neg	PA(20:0/20:5)	10.53	807.335	754.381	873.359	646.369	644.632	775.546	680.321	678.118	638.344	899.945	742.718	809.524	800.748	904.589	936.259	706.246	870.385	925.49	795.353	942.596	831.484
722.5	neg	PC(14:0/14:0)	8.1	4748.36	4744.02	4562.53	3133.08	3186.67	3995.19	3978.03	3325.55	3547.11	5804.77	4509.01	4768.18	5095.58	5822.66	7494.82	4951.21	4343.5	5026.33	5322.15	5143.55	5306.44
750.5	neg	PC(14:0/16:0)	9.24	97130.1	95990	101908	77789.8	76791.3	99470.4	90527.2	85780.7	88418.1	110623	95999	106685	113960	118925	126881	110183	95753.6	126972	115592	121322	114183
748.5	neg	PC(14:0/16:1)	8.29	2193.74	2306.25	2188.36	1436.78	1489.01	2017.98	1697.95	1587.19	1569.1	2879.54	2264.62	2321.35	2580.28	2696.81	3574.88	2325.06	2109.91	2572.87	2478.24	2162.26	2399.25
778.6	neg	PC(14:0/18:0)	10.67	29270.9	26010.7	27702.8	21366	19796.4	25027.9	23518.8	19896.4	22149.6	31181.7	23878.2	28478.1	33167.5	32051.3	34886.4	27552.8	26851.4	31470.6	40775	30993.3	26452.1
776.5	neg	PC(14:0/18:1)	9.41	12845.2	12415.5	12124.8	9602.9	9354.06	11449	11016.6	9993.99	10040.3	14422.5	11861.1	13218	16304.2	15832.4	14513.3	14820.8	12383.4	15683.9	15617.7	14328.4	13086.9
774.5	neg	PC(14:0/18:2)	8.54	865.511	943.404	870.568	445.449	507.477	545.181	534.558	446.475	525.259	940.328	1098.55	919.378	1105.59	1370.97	1281.47	886.715	986.658	1145.84	1317.02	1104.01	1072.05
778.6	neg	PC(16:0/16:0)	10.62	2.32607e+06	2.20158e+06	2.3122e+06	1.86496e+06	1.77485e+06	2.16064e+06	2.01222e+06	1.93255e+06	1.83056e+06	2.54853e+06	2.11002e+06	2.39094e+06	2.61369e+06	2.60154e+06	2.80639e+06	2.35112e+06	2.29273e+06	2.63797e+06	2.54185e+06	2.58262e+06	2.39614e+06
776.5	neg	PC(16:0/16:1)	9.44	233441	222109	225073	174385	166278	225096	205922	183816	187009	269110	218505	255934	287721	258267	273428	268718	219973	305220	267079	242789	257264
774.5	neg	PC(16:0/16:2)	8.7	1474.79	1458.04	1456.32	667.259	1115.91	991.004	878.959	706.796	830.086	1662.93	1566.22	1825.47	1916.86	1766.83	2591.74	1600.93	1660.71	2038.45	2149.07	1713.21	1864.79
806.6	neg	PC(16:0/18:0)	12.18	205029	204529	192308	161348	159701	201856	179775	172970	170482	228828	180875	197023	238131	240381	223539	199804	203819	231333	316369	214410	179969
804.6	neg	PC(16:0/18:1)	10.74	2.19297e+06	2.06265e+06	2.16349e+06	1.70692e+06	1.71811e+06	1.97387e+06	1.89924e+06	1.78979e+06	1.75419e+06	2.27007e+06	1.9802e+06	2.34068e+06	2.3868e+06	2.42554e+06	2.54888e+06	2.16313e+06	2.18034e+06	2.45771e+06	2.24307e+06	2.22051e+06	2.26227e+06
802.6	neg	PC(16:0/18:2)	9.73	78202.7	75051.5	85497	46417.5	45133.6	59764.9	58801.7	45876.5	64266.1	82664.4	87083.1	102248	111421	103256	91960	89047.8	82309.1	116203	116182	97642.2	106968
834.6	neg	PC(16:0/20:0)	13.58	24723.8	23475.9	23562.6	19712.4	19130.4	24880.8	20626.9	19589.8	20065.1	27192.9	22414.6	24394.8	26694.3	27310.5	29292.1	24464.1	24381.4	26882.8	31743.1	24718.6	23050.3
832.6	neg	PC(16:0/20:1)	12.24	53508.5	53222.6	49185.3	46750	46633.7	55692.5	48592.2	49085.4	48047.1	52529.7	41533.8	51853.2	52642	59704.5	59839.2	53886.8	53478.5	58609.5	65730.3	54656.5	46047.3
830.6	neg	PC(16:0/20:2)	11.03	23844	22954.6	23594.7	15024.2	15562.7	17995.5	16028.7	14881.8	16646.6	22638.5	25877.2	24498	26927.9	29225.1	23377.9	26822.3	23414.5	29283.2	36872.1	26728.4	29298.2
828.6	neg	PC(16:0/20:3)	10.15	12049.4	11766.7	12158.7	8643.51	8548.05	10227.9	10270	8769.66	11061	11015.7	11663.7	11004.4	13697.1	14380.9	11470.8	12631.3	14371.1	14825	20428.7	15322.1	12715.6
826.6	neg	PC(16:0/20:4)	9.55	52933.4	50648.6	52885.8	47504.4	44501	53879.8	53254.9	46492	55491.6	56485.3	45487.3	49632.9	55562.6	56311.1	53884.7	62959.9	54379.8	61060.9	66215.6	63461.5	54776.9
824.5	neg	PC(16:0/20:5)	8.78	420.65	368.579	370.301	427.43	435.682	375.855	490.698	395.849	451.036	317.256	254.159	270.037	328.006	414.604	407.767	341.154	370.414	353.442	483.835	384.793	313.851
862.7	neg	PC(16:0/22:0)	14.72	55284.2	53045.7	56218.3	42832.8	41650.5	57736.7	45920.9	45046.9	42148.7	62312.6	54611.7	56290.5	66578.4	66961	66195.3	54285.6	56435.9	62562.9	63733.4	52116.7	50104.1
860.6	neg	PC(16:0/22:1)	13.59	15604.1	14716.3	14087.4	13043.2	12679.9	15463.4	12486.9	12871.2	11460.8	15819.6	13743.8	15983.6	17553.9	18184.1	17495.1	15630.5	15163.3	16548	19929.1	14037.9	13338.5
858.6	neg	PC(16:0/22:2)	12.41	4119.61	4056.68	4085.02	2873.72	2850.78	3601.4	2790.17	2885.88	3169.15	4462.2	4456.6	4441.23	4991.13	5174.33	4709.93	4393.65	4570.48	4902.08	6254.8	4853.52	4402.87
856.6	neg	PC(16:0/22:3)	11.42	2527.55	2504.63	2474.92	1522.44	1573	1875.34	1618.04	1517.06	1802.54	2526.1	2846.95	2230.75	2849.15	2978.45	2478.15	2903.74	2818.8	2902.54	4763.71	3058.53	2737.52
854.6	neg	PC(16:0/22:4)	10.46	25225.2	22795.3	24374.9	20054.8	18311.7	20245.5	20722.8	17233.7	19390	25705.1	19871.8	22782.4	22380.5	25196.9	28371.5	29156.8	27328.7	26862.7	33227.6	29966.4	26914.5
852.6	neg	PC(16:0/22:5)	9.54	3536.01	3274.44	3377.11	2831.9	2795.94	3152.95	3021.43	2821.06	3130.59	3795.82	3099.26	3577.82	3808.07	3903.14	3583.21	3764.09	3466.05	4267.35	4195.35	4406.54	3721.28
850.6	neg	PC(16:0/22:6)	9.13	29292.5	31258.9	29220	21087.8	22660.6	25788.6	27348.6	25522.9	26249.1	29324.9	29462.9	33770.8	35681.7	37426.5	31853.1	31434.3	33350.2	37949	34615.1	35944.7	32146.1
774.5	neg	PC(16:1/16:1)	8.48	4453.06	4142.38	4180.15	3314.93	3251.76	4670.03	3676.47	3630.17	3306.32	5391.45	3864.73	4192.41	4688.34	4420.29	6171.98	4721.28	4432.93	4908.91	5500.48	4045.49	3692.36
772.5	neg	PC(16:1/16:2)	7.8	66.61	75.46	72.6065	39.98	38.2083	56.9982	46.9673	62.1696	41.5043	80.5095	87.959	89.9999	103.045	88.0542	118.099	79.2538	89.12	102.694	89.4898	70.8745	73.6043
802.6	neg	PC(16:1/18:1)	9.62	14587.8	13442.4	14351.1	12520	11744.2	15348.5	13852.1	12913.4	12748.6	15903.3	12751.7	14418.5	16953	15279.3	16142.8	16479	14130.5	17465.3	17367.7	15311	13754.7
800.5	neg	PC(16:1/18:2)	8.72	2355.02	2418.13	2388.79	1388.19	1404.18	1820.63	1754.08	1435.82	1718.08	2420.04	2507.93	2642.69	3091.34	3052.88	3572.4	2553.17	2694.84	3052.16	3614.8	2698.3	2797.18
830.6	neg	PC(16:1/20:1)	10.93	4036.59	3728.75	4290.47	3600.18	3479.91	4408.85	3631.6	3503.43	3198.82	4239.79	3547.85	4093.82	4072.17	4363.99	5471.04	3830.31	4450.88	4915.42	4286.42	4046.91	3886.23
828.6	neg	PC(16:1/20:2)	9.83	677.435	658.581	705.481	442.883	447.324	572.643	508.995	416.089	585.146	689.081	652.555	889.111	806.747	753.634	887.89	750.813	763.952	988.504	995.826	846.047	865.801
826.6	neg	PC(16:1/20:3)	8.98	771.714	776.656	1213.62	572.085	601.604	716.773	692.83	616.246	739.243	777.398	737.016	676.578	1017.9	893.728	1139.73	964.444	1026.43	1094.27	1504.88	1016.81	757.889
824.5	neg	PC(16:1/20:4)	8.56	1376.18	1315.27	1378.89	1202.34	1224.08	1506.93	1255.01	1182.13	1260.62	1513.4	1195.28	1140.9	1282.05	1437.2	1815.62	1552.96	1509.24	1461.23	1808.23	1506.3	1476.73
822.5	neg	PC(16:1/20:5)	7.87	25.8946	22.3847	27.8084	22.0742	23.364	24.9329	28.6026	17.7417	23.2641	24.4481	19.5978	18.7452	24.2916	31.0644	26.931	23.6991	26.0471	23.6546	28.0592	20.5076	22.3714
852.6	neg	PC(16:1/22:4)	9.38	412.431	342.417	405.722	339.54	337.366	335.42	317.678	337.633	362.254	456.822	341.671	377.659	413.497	384.338	399.567	522.131	414.12	482.155	552.948	474.81	434.565
850.6	neg	PC(16:1/22:5)	8.65	115.17	132.285	123.315	94.8644	98.6081	111.258	101.114	99.1726	98.9149	143.574	106.125	128.147	116.884	138.48	207.534	149.679	152.471	155.403	164.23	129.918	126.882
848.5	neg	PC(16:1/22:6)	8.3	364.112	394.478	374.461	263.053	254.798	348.832	339.572	274.196	304.046	452.687	330.095	423.257	442.74	405.048	530.41	362.574	358.913	399.377	467.704	298.741	382.085
834.6	neg	PC(18:0/18:0)	13.54	4766.8	4202.76	4005.7	3656.78	3326.73	4170.5	3914.46	3398.22	3412.28	5544.83	3744.34	4250.48	5485.51	4850.99	4841.95	3956.46	4091.57	4984.93	8119.42	4674.07	3608.56
832.6	neg	PC(18:0/18:1)	12.35	184997	182544	175511	142581	139806	164040	179775	153653	155981	187825	167537	199479	219230	212226	196329	176703	184057	204588	235944	188138	174388
830.6	neg	PC(18:0/18:2)	11.21	31855.9	30522	30769.2	21472.8	22443.3	22779.1	24766.4	21159.9	22977.1	29319.5	34551.1	32786.3	43608.2	39631.6	30829.4	30136.7	27951.8	38487.6	46419.2	34765.2	36169.9
828.6	neg	PC(18:0/18:3)	10.21	1085.99	960.543	1053.68	640.184	599.933	785.64	798.766	595.185	894.756	873.227	833.56	841.113	1114.97	1211.06	986.915	1085.71	1246.75	1108.91	1766.2	1256.77	1148.89
862.7	neg	PC(18:0/20:0)	14.67	1249.43	1235.6	1141.85	1059.83	1065	1291.96	1108.47	1044.03	1215.81	1334.88	1087.66	1248.18	1248.29	1264.02	1475.22	1091.26	1129.84	1339.43	1710.06	1418.72	1135.05
860.6	neg	PC(18:0/20:1)	13.53	1960.25	1823.9	1806.53	1740.29	1624.04	1874.75	1693.78	1607.32	1781.32	1907.52	1286.47	2082.75	1875.14	2000.39	2252.9	1683.75	1811.52	2168.13	2721.44	1969.45	1753.64
858.6	neg	PC(18:0/20:2)	12.52	1993.71	1972.89	1845.75	1376.92	1325.37	1595.53	1495.16	1318.62	1572.06	2098.58	1755	2180.71	2352.11	2343.81	2290.72	1833.88	2072	2355.65	3305.61	2375.18	1984.77
856.6	neg	PC(18:0/20:3)	11.6	3563.2	3783.35	3565.74	2588.34	2932.26	2942.86	3403.51	2962.68	3169.15	3283.17	3861.4	3425.08	4768.12	4781.97	3657.8	3287.19	4088.01	4103.22	5818.86	4134.6	3581.44
854.6	neg	PC(18:0/20:4)	10.98	31419	29847	30395.8	28626.2	29504.3	30238.7	30324.5	26780.8	28489.1	29822.2	28611	24878.6	30898.4	33257.5	27903.4	31039.1	27265.5	31413	40336.4	32786.9	32777.4
890.7	neg	PC(18:0/22:0)	15.39	1474.29	1377.11	1412.7	1298.75	1222.97	1515.15	1528.53	1201.24	1292.5	1576.72	1286.39	1432.28	1564.31	1410.16	1726.81	1258.78	1423.76	1514.15	1810.27	1500.98	1324.54
888.7	neg	PC(18:0/22:1)	14.69	956.91	906.168	888.08	765.71	752.885	947.82	836.997	782.269	824.739	980.354	718.098	1059.25	985.802	1025.56	1098.54	796.265	923.789	1176.07	1234.04	940.795	881.942
886.7	neg	PC(18:0/22:2)	13.8	274.029	260.234	263.246	178.614	196.119	217.512	205.221	191.627	201.561	285.964	256.451	320.206	324.351	326.258	312.07	261.607	306.348	342.063	498.408	319.721	298.034
884.6	neg	PC(18:0/22:3)	12.81	216.667	215.829	243.538	131.968	146.436	189.239	169.512	138.446	202.648	244.676	196.971	261.73	320.309	320.911	252.319	207.351	264.021	243.404	458.46	226.919	222.23
882.6	neg	PC(18:0/22:4)	12.05	2115.01	1967	2233.25	1770.75	1616.5	2119.5	1909	1622.92	1970.58	2183.38	1693.89	2052.79	2016.64	2286.92	2458.54	2223.05	2163.9	2488.37	3168.91	2251	2408.65
880.6	neg	PC(18:0/22:5)	11.07	1311.91	1242.65	1337.79	1142.02	1227.14	1288.24	1101.44	1092.25	1083.94	1347.08	1276.79	1165.1	1364.79	1567.82	1305.45	1349.22	1288.25	1525.13	1798.87	1558.98	1523.6
878.6	neg	PC(18:0/22:6)	10.62	23811.3	21006.2	22054.5	17712.7	16979.3	20185	22692.9	17985.9	19047.6	22238.8	19082.1	24396	25733.6	24930.6	26716.1	21357.2	23252.3	23842.4	24850.7	22231.6	23050.5
830.6	neg	PC(18:1/18:1)	10.98	142812	138613	135812	116610	120938	128256	138645	131570	110347	136944	138921	128413	145089	148515	134044	153018	132475	149472	162996	148515	148448
828.6	neg	PC(18:1/18:2)	9.92	25694.3	26866.8	28142.6	16217.8	15231.4	18917.7	21247.6	17030.3	19499.1	26112.5	28510.3	32548.2	40511.6	34163.4	31965.4	31201.2	29293.4	38517	36079.6	33402.3	34215.8
826.6	neg	PC(18:1/18:3)	9	1132.77	1175.59	1172.19	744.417	721.115	939.489	1076.65	902.823	1018.16	1013.61	1219.18	1341.27	1613.52	1768.5	1317.81	1371.29	1406.49	1542.72	1720.42	1666.67	1511.92
858.6	neg	PC(18:1/20:1)	12.39	14459.6	13682.4	13639.8	14260.7	13644.2	15777.6	13952.7	13842.5	13733	14224.3	12039.6	14140.9	14887.5	14930.4	15915	13756.3	14546.2	14597.3	15610.2	14789.1	12912.9
856.6	neg	PC(18:1/20:2)	11.22	6389.55	5675.98	5825.24	4307.97	4186.32	4416.13	4746.01	4053.43	4035.19	5797.25	6101.77	6282.12	7447.56	6996.15	6225.45	6824.82	6046.37	7301.61	9003.4	7101.12	7426.77
854.6	neg	PC(18:1/20:3)	10.29	13018	11589.6	12682.1	8987.75	8709.31	9803.92	11099.1	8961.91	9731.3	10406.8	11084.1	11111.1	13411.1	14621.6	13240	12943.8	15400.3	14313.7	17970.5	14327.5	12671.1
852.6	neg	PC(18:1/20:4)	9.68	11045.1	10859.7	10510.2	10424.3	10292.9	11774	11841.2	10841.1	11077.4	10250.6	9025.74	9337.28	10610.1	11404.9	11034.7	11967.9	11114.4	11917.2	12320.8	12328.3	12372.2
850.6	neg	PC(18:1/20:5)	8.92	241.144	228.015	263.221	222.257	224.903	269.399	301.009	258.635	303.937	228.861	250.332	237.163	280.811	314.244	185.544	220.152	264.777	265.073	290.762	261.136	225.794
886.7	neg	PC(18:1/22:1)	13.64	28035.6	27783.5	28073.4	24028.7	24241.9	29721.9	26318.1	25960.5	22951.9	29140.9	27456.4	31620.6	35472	34926.7	31876.6	28605.6	30670.5	30509.2	26667.5	28822.4	26452.5
884.6	neg	PC(18:1/22:2)	12.62	3069.01	2920.22	2848.62	1843.01	1742.31	2292.49	2190.17	1815.11	1962.84	3326.9	3330.75	3658.88	4242.75	3660.13	3358.66	3001.83	3116.03	3271.97	3502.41	3034.7	2980.22
882.6	neg	PC(18:1/22:3)	11.83	726.774	707.237	685.853	478.013	477.612	516.3	610.746	518.593	582.354	711.901	765.242	741.857	923.506	888.772	734.065	781.061	925.985	778.875	751.532	775.522	755.739
880.6	neg	PC(18:1/22:4)	10.72	4558.97	4616.09	4314.65	3582.45	3771.35	3670.61	3426.14	3631.1	3593.69	4821.47	4130.82	4262.14	4465.82	5473.51	5443.95	4976.29	5565.31	5029.7	5247.41	5480.74	4978.52
878.6	neg	PC(18:1/22:5)	9.72	640.86	610.82	596.732	577.693	552.96	616.392	600.663	537.241	609.618	632.417	547.579	682.371	703.871	640.564	741.82	648.826	597.819	735.85	674.739	676.329	703.568
876.6	neg	PC(18:1/22:6)	9.37	2252.76	2142.38	2214.85	1703.81	1595.9	2063.95	2186.39	1764.74	2002.37	2140.44	1868.92	2711.38	2862.77	2484.83	2429.3	2217.55	2223.07	2602.84	2729.34	2243.49	2572.64
826.6	neg	PC(18:2/18:2)	8.92	11318.6	10750.8	11289.5	7047.8	6583.89	6317.27	8018.41	6120.2	7525.99	9730.84	12617.2	13556.9	19773.8	16574.6	11752.1	12282.1	11116.3	17126.2	16283.3	15229	15206.6
824.5	neg	PC(18:2/18:3)	8.21	308.682	321.01	319.552	208.229	193.424	208.959	267.426	188.047	256.747	242.833	334.06	321.58	435.447	516.827	383.858	350.701	332.823	394.467	346.235	388.684	329.299
854.6	neg	PC(18:2/20:2)	10.16	5080	4520.21	4790.05	3199.57	3175.3	3001.88	3346.3	3046.31	2977.21	4767.76	5082.92	5833.33	6545.88	6823.31	5688.84	4649.66	5381.17	5865.38	6054.66	5921.85	5751.09
852.6	neg	PC(18:2/20:3)	9.27	1010.99	974.346	1055.7	638.958	578.922	657.179	713.254	589.707	761.31	790.984	1078.21	1038.73	1358.76	1345.66	971.016	1070.62	1102	1333.39	1693.1	1292.79	1100.99
850.6	neg	PC(18:2/20:4)	8.78	2111.59	2082.15	2274.61	1678.62	1643.16	1814.8	1699.28	1515.24	1926.17	1898.71	1941.75	2071.41	2339	2560.68	3010.75	2112.88	2362.45	2742.54	3069.85	2497.46	2790.41
848.5	neg	PC(18:2/20:5)	8.06	44.6406	43.1253	42.8383	40.5461	40.2966	33.7349	44.8836	36.2688	35.7564	28.5255	42.551	40.885	52.1065	54.5343	41.1318	37.7832	43.9994	41.7956	54.1879	54.1508	35.016
882.6	neg	PC(18:2/22:2)	11.56	274.544	302.407	309.001	146.503	142.899	181.913	176.188	155.674	182.101	255.17	371.53	403.045	507.752	440.609	326.181	278.27	308.783	375.781	409.925	314.868	372.728
880.6	neg	PC(18:2/22:3)	10.46	364.987	353.063	365.217	198.412	214.764	168.048	215.583	183.549	210.526	292.567	399.34	354.523	477.91	394.648	337.441	372.735	421.813	359.809	534.965	398.923	391.803
878.6	neg	PC(18:2/22:4)	9.63	327.274	339.304	316.604	272.054	263.505	221.377	237.108	246.324	268.336	299.906	287.366	300.636	399.528	381.669	350.588	378.113	347.431	401.796	534.781	394.755	389.61
876.6	neg	PC(18:2/22:5)	8.85	145.494	140.755	150.955	116.048	122.312	122.804	125.916	110.507	129.275	122.22	115.221	145.377	160.992	180.147	190.476	138.712	148.197	139.751	173.235	155.029	150.255
874.6	neg	PC(18:2/22:6)	8.47	334.115	313.497	322.628	187.759	175.755	232.903	246.782	179.71	248.499	259.456	301.348	400.754	467.844	405.048	437.058	290.308	301.932	391.59	448.111	316.944	393.16
882.6	neg	PC(20:0/20:4)	12.5	4892.81	4358.88	4175.44	4081.23	3712.87	4708.63	4458.14	3618.48	3991.14	5108.95	4058.99	4215.64	5035.21	4925.62	4916.45	4537.35	4811.49	4486.43	5434.61	5088.71	4059.63
634.4	neg	PE(14:0/14:0)	8.22	14.089	14.6352	13.3854	11.386	11.0524	8.94169	8.57098	8.9783	10.8932	12.7563	12.0516	9.11593	16.2544	17.3798	11.5393	16.5939	9.80042	17.7015	14.6959	11.9316	13.9467
662.5	neg	PE(14:0/16:0)	9.44	139.666	128.383	129.339	116.967	113.067	139.29	115.34	128.907	104.896	125.374	112.938	104.253	145.055	165.826	145.331	177.167	129.597	148.13	145.388	146.519	131.298
660.5	neg	PE(14:0/16:1)	8.48	73.5233	63.8401	66.7677	40.3557	33.9291	43.2967	46.1491	41.8087	49.1716	69.6399	67.3352	49.6787	68.6657	71.9352	77.4192	69.303	59.7268	82.0499	75.5796	58.8561	64.4231
690.5	neg	PE(14:0/18:0)	10.95	343.199	381.627	405.353	315.635	297.169	329.693	292.854	348.458	293.862	339.352	370.301	295.223	410.148	505.37	430.005	466.424	422.391	491.469	533.693	501.799	421.019
688.5	neg	PE(14:0/18:1)	9.69	11015.3	10230.5	10259.9	5520.34	6190.73	7010.81	9396.12	6969.38	7660.1	11131.7	8020.42	9002.51	11502.3	10260.1	9913.16	10221	8347.12	10873.7	10093.1	8690.83	10324.2
686.5	neg	PE(14:0/18:2)	8.74	256.212	207.422	227.966	98.3432	91.8029	86.9143	108.592	91.2366	115.741	221.076	264.303	217.611	261.483	330.651	245.649	281.89	229.696	283.12	348.424	233.68	266.285
690.5	neg	PE(16:0/16:0)	10.88	3437.55	4085.11	4296.12	3524.69	3910.07	3800.85	3326.6	4366.57	2988.55	3835.34	4004.26	2700.27	3976.74	5277.39	3753.67	4805.1	4266.5	4549.88	4329.57	4307.36	3899.55
688.5	neg	PE(16:0/16:1)	9.74	78194.8	75627.3	79165.7	49803	54044.5	64539.8	66586	56499.2	59841.6	83151.1	65709.6	62961.3	81604.1	74365.1	74235.3	81933.8	71596.9	78045.4	87708.3	69891.1	76883.4
686.5	neg	PE(16:0/16:2)	9.03	89.7939	97.2948	86.3957	44.8934	36.7992	51.828	50.413	34.1276	49.1981	79.1003	107.759	98.9261	117.141	112.51	98.4238	118.983	99.8086	108.962	137.609	85.4191	105.66
718.5	neg	PE(16:0/18:0)	12.41	7488.42	7223.41	7061.81	6826.89	6590.23	6494	5142.67	6273.96	5874.56	5835.91	6597.07	5872.98	8159.51	8242.37	7327.19	7461.35	7295.9	8935.35	10861.1	7000.13	7094.13
716.5	neg	PE(16:0/18:1)	11.04	174472	181130	207404	146398	138820	162204	191520	175225	160204	202012	196565	166415	207975	231241	183200	226580	191655	218523	207568	205803	230373
714.5	neg	PE(16:0/18:2)	9.96	15963.1	15566.2	16072.2	7946.1	8144.21	7602.09	8949.34	8434.49	9553.91	13299	16740.9	15851	20150.9	20886.8	14597.2	18146.6	16939.7	18991.7	23264.2	17368.8	20009.7
712.5	neg	PE(16:0/18:3)	9.18	709.766	430.951	478.711	344.661	367.331	387.081	441.19	383.146	459.34	336.757	429.356	477.178	979.76	1063.71	343.685	717.085	862.315	456.282	1120.96	547.777	526.696
746.6	neg	PE(16:0/20:0)	13.68	1117.45	1127.39	1197.99	984.51	941.106	1043.8	728.737	848.711	950.737	888.627	1005.2	1068.25	1168.16	1234.45	1475.96	1120.62	1198.3	1669.55	1653.59	1158.9	1292.61
744.6	neg	PE(16:0/20:1)	12.47	6134.4	6184.47	5959.88	6060.13	6104.33	5719.55	4794.07	5721.66	5394.27	4733.98	5050.51	5407.74	5813.73	6835.94	6699.48	6836.77	6279.81	7755.42	7277.58	5773.61	6526.88
742.5	neg	PE(16:0/20:2)	11.33	3178.3	3081.47	3324.96	2005.42	2004.37	2325.4	2213.91	2297.41	2068.76	2844.42	2962.36	3269.86	4013.76	4254.09	3828.21	4047.85	3593.39	4383.4	4908.05	3366.06	3842.01
740.5	neg	PE(16:0/20:3)	10.41	10463.8	11090.2	12484.2	7461.54	7886.5	7868.66	10453.7	9549.18	8577.16	10075.5	13072.4	7974.48	14072.7	14699.6	10226.6	14520.4	14301.1	14354.1	17430.4	13143.4	12910.6
738.5	neg	PE(16:0/20:4)	9.8	155171	153570	187276	123142	123530	126518	153154	134126	165994	165194	136227	140170	171544	190138	155346	198233	183827	192573	213707	211531	216212
736.5	neg	PE(16:0/20:5)	9.03	111.032	107.966	110.15	90.6501	83.1583	85.8898	115.54	89.8949	123.122	100.412	101.273	103.867	144.592	149.278	100.774	115.61	101.105	115.165	136.994	105.631	104.695
774.6	neg	PE(16:0/22:0)	14.83	258.997	239.087	248.063	195.234	192.988	213.335	152.498	172.647	162.512	226.009	286.519	228.591	309.716	287.335	268.448	279.116	265.693	296.723	335.98	213.553	254.108
770.6	neg	PE(16:0/22:2)	13.16	8044.75	7227.24	6569.23	8792.92	8126.28	7646.85	6311.36	8089.63	6630.17	6054.58	6350.64	6520.79	8861.41	7628.79	6484.7	7119.3	6722.83	6890.4	8691.89	5935.36	6042.14
768.6	neg	PE(16:0/22:3)	11.91	7246.88	7405.91	6793.48	7900.89	7602.12	7623.45	6481.23	7908.44	6859.61	6072.29	6423.46	7325.5	7962.42	7651.32	7019.98	7120.24	6815.12	7322.56	6954.59	5897.03	5997.08
766.5	neg	PE(16:0/22:4)	10.82	8891.46	9112.63	9745.13	7432	7599.05	7738.63	8526.92	8288.31	7524.66	10072.4	9474.6	7636.75	9045.11	11250.5	8387.75	11919.9	9565.47	10834.7	11594.2	11670.4	10822.3
764.5	neg	PE(16:0/22:5)	9.84	16142.3	15982	18276.5	11033.2	11642.5	14273.7	12975.4	13011.2	13167.6	17609.3	14059.2	17670.7	18134.4	18155.1	18478.2	16787.2	15263.1	20239.6	19432.3	19149	19359.5
762.5	neg	PE(16:0/22:6)	9.45	14423.6	13170.6	12709.2	8748.24	8911.01	9208.59	12106.5	10866.8	12478.8	13928.8	10980.1	14216.3	13596.1	13594.9	12326.2	11591.3	12680.4	14012.3	14831.8	13012.6	15248.4
676.5	pos	PE(16:0p/16:0)	11.85	9843.09	9110.96	9778.5	9806.59	9671.04	10458.2	8874.41	11833.6	8721.39	7616.15	8632.97	8501.38	11003.8	10703	9507.79	11426.7	9707.4	9765.14	8642.05	8525.49	9006.3
704.6	pos	PE(16:0p/18:0)	13.25	935.189	955.54	978.072	800.5	747.966	1084.9	820.499	910.823	794.965	906.076	970.546	851.257	1099.93	978.52	1076.65	962.674	987.046	1109.97	1458.21	1149.78	1135.76
702.5	pos	PE(16:0p/18:1)	12.04	170378	165708	153324	121117	123796	141651	159202	127845	156518	175378	175799	189038	182626	193636	180043	149088	140879	162383	151448	169777	178533
700.5	pos	PE(16:0p/18:2)	10.83	5929.65	5726.41	4821.99	3324.72	3273.79	3968.76	4538.85	3408.63	4921.57	5856.04	7355.71	7805.27	7186.29	6458.8	6161.04	4747.92	4646.27	5531.8	5590.98	5618.99	6498.21
732.6	pos	PE(16:0p/20:0)	14.43	8783.72	8615.51	8844.67	8023.89	9761.4	9634.42	6493.04	8840.17	6105.6	7379.25	7474.87	8955.43	8078.54	9716.6	10139.5	8458.19	7222.8	10765.6	11690.3	9257.74	8705.13
730.6	pos	PE(16:0p/20:1)	13.31	7852.89	7734.45	7597.4	7333.18	7206.78	7998.81	6340.58	7520.38	6124.8	5785.55	6530.35	9053.38	8465.74	7815.35	11037.2	7278.15	6863.47	9582.64	8143.25	8731.82	8457.06
728.6	pos	PE(16:0p/20:2)	12.4	1106.98	1035.61	975.739	897.129	911.607	987.097	822.85	936.3	821.709	951.506	969.256	1262.66	1154.05	1272.63	1305.23	975.016	860.114	1228.25	1199.66	1006.77	1072.62
724.5	pos	PE(16:0p/20:4)	10.59	6785.55	6391.06	6240.38	7271.34	7154.22	6062.06	6269.44	6364.92	7342.57	5487	6767.25	6132.51	6474.77	7417.32	6354.67	5948.52	5670.29	6344.08	6766.51	7361.78	8478.59
722.5	pos	PE(16:0p/20:5)	9.63	583.993	558.971	518.69	458.809	445.589	536.761	529.328	492.895	476.477	490.383	512.799	568.266	571.026	667.445	525.037	432.308	497.714	552.51	603.581	625.476	527.525
752.6	pos	PE(16:0p/22:4)	11.72	35001.9	32265.6	28512.1	27072.4	26901.9	30210	27797.1	29048.7	28968.7	31535.6	35206.2	34557.8	32418.5	37896	32714	32432.6	28762.4	36253.6	35534.2	36200.5	34627.3
750.5	pos	PE(16:0p/22:5)	11.2	4520.12	4316.08	3903.01	4689.86	4489.11	6176.33	3661.36	4502.44	4268.01	4156.2	2903.28	3586.19	3424.09	4052.25	4035.39	3464.65	3518.48	3279.15	5305.12	4399.27	2983.12
748.5	pos	PE(16:0p/22:6)	10.17	56286.6	50207.4	45239.4	39948	40710.1	47040.7	49208.7	42694.7	48472.4	54529	46728.7	52104.6	54611.7	51406.8	48354.1	47724.5	45582.1	46123.2	53229.9	45343.1	46725.1
686.5	neg	PE(16:1/16:1)	8.67	1643.13	1510.05	1474.21	1180.96	987.294	1269.4	1163.54	1032.37	1213.11	1788.02	1385.55	1255.59	1468.22	1602.56	1529.63	1758.94	1557.57	1543.21	2443.31	1489.25	1213.11
714.5	neg	PE(16:1/18:1)	9.83	62777.9	66557.7	71975.6	47696.6	47138.7	50387.3	53220.8	54640.8	59512.1	75185.9	57414.4	66547.9	66968.8	76004.8	67361.3	75836.2	73434.2	79818.3	98217.9	85960.7	74801.2
712.5	neg	PE(16:1/18:2)	8.94	2954.01	3189.03	2904.53	1454.68	1408.09	1443.22	1675.54	1449.42	1816.85	2837.06	3798.91	2918.19	3631.65	4369.66	3152.78	3635.4	3275.66	3612.03	4492.79	3348.9	3233.66
710.5	neg	PE(16:1/18:3)	8.22	121.717	110.157	113.746	57.2721	46.8714	59.296	71.7109	59.5157	80.661	103.759	95.354	118.14	126.889	162.025	126.889	113.463	129.944	129.716	191.192	134.192	118.14
742.5	neg	PE(16:1/20:1)	11.27	2562.04	2638.34	2638.01	2308.11	2259.97	2375.85	2231.01	2497.01	2110.15	2529.76	2274.26	2533.26	2671.97	3323.29	3023.22	3127.83	2903.11	3189.22	3444.69	2873.03	2567.26
736.5	neg	PE(16:1/20:4)	8.77	3394.22	3220	3077.99	2698.55	2472.76	2881.48	2632.83	2573.34	2865.19	3306.51	2763.96	2606.28	2902.48	3644.33	1938.87	3581.5	3236.43	3098.29	4289.04	3115.73	2500.97
734.5	neg	PE(16:1/20:5)	8.12	31.8107	26.4388	26.3443	21.9341	23.1318	20.8242	21.0918	21.2607	28.0584	29.9735	28.1044	22.519	31.5392	33.1052	17.0679	21.9721	27.0071	24.8756	42.4971	25.3359	25.2944
770.6	neg	PE(16:1/22:1)	12.7	670.99	628.795	686.653	579.687	551.841	660.805	516.573	518.389	574.565	690.88	664.411	764.324	724.964	759.443	730.371	688.082	619.872	853.106	689.163	602.523	669.183
762.5	neg	PE(16:1/22:3)	8.82	1037.84	964.128	962.618	655.422	587.944	857.606	696.837	653.851	643.309	1308.48	953.159	966.184	1131.47	1210.36	856.871	1046.87	885.288	1091.43	1176.88	924.275	853.95
760.5	neg	PE(16:1/22:4)	8.48	395.261	359.726	368.095	289.74	242.265	292.036	311.597	263.505	329.237	452.122	348.9	348.285	385.259	427.427	416.202	419.294	361.57	395.001	479.936	291.156	329.237
746.6	neg	PE(18:0/18:0)	13.8	655.831	627.971	587.685	481.63	495.05	456.066	555.047	501.606	538.851	572.882	600.06	605.227	808.172	730.972	685.204	588.759	568.693	735.498	847.658	661.519	735.519
744.6	neg	PE(18:0/18:1)	12.57	147693	142130	136392	108663	103455	103952	135678	113495	119348	139000	142488	133198	169193	163893	129263	141709	137103	158535	175418	130639	154716
742.5	neg	PE(18:0/18:2)	11.51	16361.8	16390.1	17181.5	9691.7	9664.01	9553.9	14248.3	10596.3	11739.6	15275.6	19451.8	17058.5	25173	24619.5	16158.2	19053.4	17454.1	21924.3	25435.7	18532.6	21747.4
772.6	neg	PE(18:0/20:1)	13.7	2603.13	2546.18	2520.25	2255.73	2227.97	2087.84	2225.67	2150.71	2372.67	2139.34	2086.4	2622.91	2640.77	2872.8	2774.69	2487.1	2317.06	3159.94	3107.91	2397.27	3024.61
770.6	neg	PE(18:0/20:2)	12.74	1328.66	1295.66	1252.36	1029.72	973.721	959.721	1137.26	986.342	1055.7	1197.19	1287.73	1400.61	1603.42	1637.62	1415.74	1249.17	1202.98	1712.78	1861.51	1256.04	1644.57
768.6	neg	PE(18:0/20:3)	11.89	4521.22	4514.18	4466.21	3310.7	3353.67	3253.42	4346.34	3458.29	4175.5	3685.69	4531.83	4017.66	5474.97	5631.13	4007.1	4342.96	4630.31	5553.96	6163.29	4195.43	5029.49
766.5	neg	PE(18:0/20:4)	11.3	55346.6	58205.2	59199.3	47059.4	49240.3	52559.9	60606.1	55914.8	50468.5	56979	53774.4	56607.3	67009.9	71719.9	58792.7	60970.6	57552.7	63798.1	72236.2	61053.9	60167.4
800.6	neg	PE(18:0/22:1)	14.8	365.236	395.399	355.144	293.611	324.609	290.573	303.021	309.763	308.417	307.586	339.416	390.683	402.932	497.732	381.095	349.659	373.425	444.931	479.948	397.547	418.685
798.6	neg	PE(18:0/22:2)	14.38	272.78	269.888	282.292	256.167	241.546	306.848	208.257	251.944	248.922	240.275	241.058	255.941	316.787	291.553	261.586	256.642	270.1	315.935	433.128	251.582	258.211
796.6	neg	PE(18:0/22:3)	13.34	337.062	354.987	341.099	264.142	255.6	227.044	240.796	223.143	272.579	281.544	445.34	422.635	340.837	357.913	324.728	319.525	438.851	370.786	500.839	340.838	388.612
794.6	neg	PE(18:0/22:4)	12.32	10534.4	9726.79	9913.19	9988.82	9524.24	9249.03	8624.93	8745.52	9375.79	9110.26	8457.78	8727.14	9920.56	11017.9	9353.27	10504.1	9552.9	11518.7	15107.5	10866.6	11397.6
790.5	neg	PE(18:0/22:6)	10.9	69019.3	73415.7	78470.4	56692.2	56858.6	66077.3	71663.2	70207.3	62699.4	78251.1	71258.3	72601	85022.7	94924.2	77662.7	80411.8	75713	85037.8	84399.1	82627.8	77890
704.6	pos	PE(18:0p/16:0)	13.25	114360	115633	119609	120012	118616	150229	102386	142187	98222	89728.9	94937.7	104739	149353	118483	124235	126274	133800	131424	126996	110181	98589.6
702.5	pos	PE(18:0p/16:1)	12.23	14612.3	13300.3	11946.7	12100.5	11867.9	13427.5	14325	12634.4	14342.4	14438.9	13210.9	16050.4	14369.4	13970.5	13744.2	13915	13983.5	14193.7	14066	14119.7	13926.6
732.6	pos	PE(18:0p/18:0)	14.41	8537.61	8700.74	8376.46	7005.81	8979.4	10429	7713.88	8125.46	7245.4	7077.86	6967.38	6870.39	8782.02	8758.57	9806.82	7830.78	8664.28	8419.21	12493.6	7690.03	7949.91
730.6	pos	PE(18:0p/18:1)	13.41	604152	683929	635125	480769	500311	635122	632940	592435	581324	667533	607916	637566	721154	609672	672239	604749	599710	723160	667265	719566	613869
728.6	pos	PE(18:0p/18:2)	12.4	19936.4	18629.4	17418.2	13447.3	13295.8	15030.2	16361.5	14779.2	15721.9	20627.1	18686.6	22714.5	22802.7	21606.6	19499.3	20278.6	19069.6	24471.9	24095.3	19531.2	19548.1
726.5	pos	PE(18:0p/18:3)	11.65	2502.06	2348.01	2082.62	1297.61	1236.83	1617.24	2283.73	1550.45	2224.38	2111.24	2489.98	2112.96	2998.06	2608.85	1790.36	2545.19	2862.78	2262.97	3248.81	3032.18	2786.92
760.6	pos	PE(18:0p/20:0)	15.16	702.397	746.495	759.468	984.826	913.368	825.018	1022.14	841.463	853.791	417.91	520.58	421.193	440.226	603.801	426.827	506.886	732.355	675.223	1020.17	682.516	511.908
758.6	pos	PE(18:0p/20:1)	14.45	156816	150213	168757	149309	181784	185433	147812	155970	142610	122611	102843	161825	144475	154956	197077	140316	139187	165862	178319	142971	144572
756.6	pos	PE(18:0p/20:2)	13.69	13787.4	13989	13833.5	12258.2	11763.6	16384.6	11917.9	14203.4	10473.2	10400.7	10076.2	15794.1	16361.4	14972.5	18808.9	13701.9	13530.3	17864.6	19020.1	13765.9	12019.2
752.6	pos	PE(18:0p/20:4)	12.17	25404.5	24184.6	23630.4	20665.9	20602.7	20755.6	23162.8	20375.5	22645.4	18508.7	23685.4	26499.4	27328.6	28537.3	26719.1	29215.5	28209.5	26940.2	33545.9	27193.5	24182.8
750.5	pos	PE(18:0p/20:5)	11.15	2692.83	2515.56	2318.19	2070.41	1799.35	2367.03	2363.51	2205.9	2177.55	2372.76	2187.43	2893.27	2887.79	2940.21	2438.28	2293.72	2396.57	2703	3052.81	2686.57	2145.94
780.6	pos	PE(18:0p/22:4)	13.13	292503	300152	303850	238801	240796	317159	270444	293405	253460	292595	267374	302799	355708	311798	334307	304831	291678	372335	345836	386694	275529
778.6	pos	PE(18:0p/22:5)	12.71	7655.1	7351.63	6918.56	7673.36	7361.18	9453.8	6175.73	7320.08	7706.51	7265.65	4891.29	6062.27	6949.57	7018.05	7385.47	6583.71	6660.94	6374.13	6949.57	6859	4795.4
776.6	pos	PE(18:0p/22:6)	11.75	69807.1	69715.6	63247.3	50607.3	50700.3	60620.6	67057.9	54466.2	64901.1	76852.4	66617.6	70644.9	83534.6	80769.4	70450.9	75242.4	72183.2	71257.1	86861.4	64963.1	65238.9
742.5	neg	PE(18:1/18:1)	11.3	1.18605e+06	1.20216e+06	1.25193e+06	910663	944571	1.06779e+06	1.20921e+06	1.15077e+06	1.02399e+06	1.28513e+06	1.13546e+06	1.24875e+06	1.43238e+06	1.53318e+06	1.30944e+06	1.36402e+06	1.25583e+06	1.44054e+06	1.50744e+06	1.2488e+06	1.2122e+06
740.5	neg	PE(18:1/18:2)	10.19	57390.4	54928.2	65954	28143.2	27929.2	30018.9	39915.6	30175.8	44413.3	55484	60046.9	69438.3	72886.3	72603.2	56009.8	63837.5	58881.2	77377.8	81691.2	67645.2	81245.9
770.6	neg	PE(18:1/20:1)	12.63	47313.5	46160.5	46583.9	43892.4	41700.8	39787.8	43855.6	41990.6	46742.9	43664.3	39769.7	45217.3	46804.2	52083.3	45729.2	48411.1	44822.8	57708.7	49786.9	45162.3	52667.4
768.6	neg	PE(18:1/20:2)	11.51	17769.1	17811.5	17088.2	11830.2	11879.1	11179.4	15246.3	13461.9	13279.8	18643.3	18914.6	17488.6	21876.8	23496.4	17293.6	22056.5	19249.6	20983.7	24885.8	20440.8	19989.2
764.5	neg	PE(18:1/20:4)	9.99	45010.8	44367.2	48883.5	38088.3	37044.5	39732.7	40277.5	41672.7	43898.2	37963.4	35545	42024.2	44853.1	50877.5	41574.9	47360.3	44939.5	49064.1	55003	45393.9	46971.8
762.5	neg	PE(18:1/20:5)	9.2	488.115	421.948	466.268	321.452	283.193	370.438	473.42	349.65	425.413	421.27	355.45	449.187	530.873	542.442	408.175	493.696	500.94	511.46	605.471	338.53	804.801
798.6	neg	PE(18:1/22:1)	13.91	22739.8	21029.9	19786.8	18938.6	17233.3	17655.9	21288.3	17187.4	18052.7	24205.7	20177	21219.8	24544.2	23176.4	19481.6	21680.9	19168.8	23619.9	22699.7	20394.6	24168.6
796.6	neg	PE(18:1/22:2)	13.36	18555	17535.9	16410.9	16152.4	15776.7	16722.4	18386	15479.3	17595.4	17540.2	17014.8	18903.6	18330.8	17862.6	16453.9	13936.8	15431.7	18595	18528.2	15204.1	16244.3
794.6	neg	PE(18:1/22:3)	12.1	19586.4	18988	16619.4	19545.5	19266.3	19073.2	17440.3	18874.4	18104.4	18334.5	17087.2	19143.4	19947.8	19220.5	17992.9	15624.5	15962.7	19014.3	18138.2	16186.1	15315
792.6	neg	PE(18:1/22:4)	11.04	15091.3	15913.5	17127.6	12648.2	13117.9	14593.4	14864.1	14734.8	14623.4	18016.3	15552.6	14851.5	16138.2	18740.8	15504.3	18663.4	15620.2	18170.9	19033.1	18437.5	17534.2
790.5	neg	PE(18:1/22:5)	10.04	7558.97	7434.37	7541.29	4906.48	4948.08	5538.42	5762.25	5385.19	5300.42	8213.07	6646.17	7661.02	8508.07	8477.13	7280.02	7008.54	6798.38	8113.81	8544.98	7877.19	7718.67
788.5	neg	PE(18:1/22:6)	9.62	58545.9	53148.6	52154.6	40437.1	39515.3	49692.6	51919.6	45123.8	47640.5	55346.4	39418.5	54629.5	57873.9	54804.9	52160.1	50064.5	42983.3	51863.3	53437.1	43667.5	46828.8
702.5	pos	PE(18:1p/16:0)	12.02	87327.1	85417.4	78879	75351.3	84477.7	87712.1	77543.4	83582.5	79267.6	76828.3	76820.3	91505.2	98666.1	95903.2	87874.6	98367.1	79731	85700	76538.2	71471.3	72072.4
730.6	pos	PE(18:1p/18:0)	13.39	3178.46	3041.6	3112.54	2628.9	2544.6	3361.6	2578.38	3058.66	2547.14	2685.96	2669.73	3123.98	3581.54	3094.37	3518.9	3572.5	3594.27	3870.67	4150.48	3175.13	3477.36
728.6	pos	PE(18:1p/18:1)	12.24	215662	218178	201769	177789	180030	200671	210530	193748	208125	217917	213437	230820	237949	233395	223483	244411	196406	224298	197386	214241	200206
724.5	pos	PE(18:1p/18:3)	9.98	880.282	856.73	872.99	490.914	465.472	759.844	764.755	592.376	695.458	816.138	856.881	916.658	1120.18	1061.28	809.358	985.222	1139.65	1063.85	1321.4	1130.17	904.503
756.6	pos	PE(18:1p/20:1)	13.46	8935.06	9261.78	9247.57	9375.94	9018.72	10539.3	8012.82	9664.3	7747.51	6249.18	6469.59	9795.52	9905.22	9316.05	11256.4	9059.31	9390.36	12084.1	8311.41	9028.91	8797.75
754.6	pos	PE(18:1p/20:2)	12.55	4920.18	4663.75	4324.6	3855.44	3825.98	4763.75	4071.64	4176.88	3890.9	3882.74	3677.86	6076.98	5345.95	5378.32	5818.49	4866.97	4156.21	5417.15	5163.09	4084.16	4236.36
750.5	pos	PE(18:1p/20:4)	10.82	42233.6	42495.7	34399.5	32590.6	32012.1	36197.6	36650.3	33726.4	32697.4	33085	37265	43234.5	42067.3	48345	41515.7	37556.2	35016.4	39888.9	39406.9	34620.1	33858.3
748.5	pos	PE(18:1p/20:5)	9.81	1708.01	1605.88	1707.89	1228.56	1215.12	1651.61	1643.52	1463.38	1368.35	1573.42	1369.53	1918.91	1953	2083.37	1700.47	1691.32	1824.61	2334.94	2197.83	1886.83	1545.7
778.6	pos	PE(18:1p/22:4)	11.93	33658.6	32447.4	32658	24038.5	24009.1	28414.5	27010.3	26849.9	26277.8	33367.3	29309.8	34203.7	37709.1	37460.4	31926.1	44170.2	33074.8	43917.4	43317.5	36200.5	37522.1
774.5	pos	PE(18:1p/22:6)	10.36	15455	15229.2	17122.9	12046.1	11536.5	13795.1	15365.2	11911.2	14800.8	16144.3	14118.3	16194.4	17583.5	15511.9	13874.1	18409.4	15810.6	15828.1	19900.5	15138.9	15311.1
738.5	neg	PE(18:2/18:2)	9.11	8435.52	7792.87	7388.94	2716.94	2457.95	2497.81	3776.75	2557.74	3488.41	6342.18	10451.2	9531.04	13399.8	12284.3	6957.12	9180.89	8027.65	10683.8	12097.4	7831.21	10521.9
762.5	neg	PE(18:2/20:4)	9.01	3868.36	3655.33	3627.34	1939.33	1811.59	2055.6	2292.85	1824.85	2525.25	2945.88	3899.96	3619.49	4404.39	5248.4	3481.33	4540.41	3734.9	4566.7	5962.6	3968.83	4355.86
760.5	neg	PE(18:2/20:5)	8.23	35.7755	35.3431	36.1867	29.7663	14.9543	21.2423	26.4142	21.5421	24.8467	31.1989	44.8139	37.2478	44.3137	50.7815	30.4219	35.7111	39.1161	46.8537	55.4758	35.9921	38.7971
790.5	neg	PE(18:2/22:4)	9.88	1543.81	1458.42	1639.18	766.31	689.301	748.398	891.808	703.008	1064.68	1404.92	1587.34	2017.43	1752.83	1785.54	1516.06	1683.27	1657.61	2018.21	2307.63	1939.36	2410.56
786.5	neg	PE(18:2/22:6)	8.69	872.922	814.642	820.533	445.681	367.016	504.704	527.505	436.309	522.523	788.602	851.362	972.057	1107.84	1088.16	912.657	921.887	780.472	1007.9	1207.19	753.529	908.018
724.5	pos	PE(18:2p/18:2)	9.89	2411.21	2651.58	3663.9	939.021	991.224	1352.5	1772.51	1235.53	1488.29	2843	3198.12	3924.37	3909.19	3555.19	3118.37	4428.96	4193.24	5187.81	5787.48	4452.11	5179.32
748.5	pos	PE(18:2p/20:4)	9.65	6981.24	6704.93	5590.3	3927.81	3817.3	4759	5345.95	4054.56	4482.62	6080.28	6558.77	6934.98	6858.63	8445.24	7339.19	6691.41	6460.63	6831.1	8047.74	6360.15	5972.56
749.5	neg	PG(16:0/18:0)	10.82	332.674	286.633	369.311	423.795	386.347	351.992	393.972	386.384	344.785	341.779	337.874	297.203	396.99	384.366	331.364	314.021	435.902	347.553	324.917	346.482	208.875
747.5	neg	PG(16:0/18:1)	9.56	383.405	457.528	528.964	411.058	392.708	485.319	398.844	417.148	436.242	463.526	444.275	541.154	559.492	594.645	615.106	617.514	504.958	634.025	528.756	486.844	543.525
745.5	neg	PG(16:0/18:2)	8.7	79.9968	73.8584	75.0523	48.4446	47.8591	54.363	59.8915	39.9772	71.7635	58.9482	64.1492	83.1466	82.0286	442.797	60.9994	346.106	317.563	79.8895	57.8636	336.57	88.3596
777.6	neg	PG(16:0/20:0)	11.96	763.224	635.939	811.561	917.688	852.007	854.822	774.002	715.08	784.583	984.512	633.743	904.699	724.737	759.066	989.667	588.922	766.511	682.012	986.887	803.731	380.448
773.5	neg	PG(16:0/20:2)	10.33	1848.93	1577.78	1920.5	2148.85	1949.37	1957.37	1734.31	1556.6	1824.82	2282.99	1542.21	2314.05	2003.48	1746.75	2408.96	1491.58	1878.24	1710.93	2453.88	2025.2	905.348
769.5	neg	PG(16:0/20:4)	8.58	37.457	32.0381	39.2668	29.9918	31.2343	31.1331	33.2084	33.1924	37.4048	31.083	23.6689	29.4074	34.1011	169.581	40.0421	191.693	172.337	36.098	30.285	202.614	36.1656
797.5	neg	PG(16:0/22:4)	9.76	599.132	502.133	651.787	338.943	288.814	311.013	369.449	269.297	383.031	798.514	609.573	1035.1	919.697	1101.43	855.164	475.138	574.605	766.331	916.077	671.984	430.159
771.5	neg	PG(18:0/18:3)	9.34	29.1748	31.2293	33.872	17.6355	17.9866	19.6789	20.566	15.4566	24.7495	35.5	40.4836	40.6814	47.5326	37.7177	31.035	43.1267	40.2482	37.7047	43.7993	33.8625	47.4714
805.6	neg	PG(18:0/20:0)	13.15	297.793	247.042	301.483	326.922	308.926	322.264	254.297	249.377	305.341	350.348	223.78	347.435	267.033	304.201	348.082	203.031	273.027	259.02	478.635	322.376	130.304
803.6	neg	PG(18:0/20:1)	12.15	162.258	134.78	183.876	180.049	167.933	174.886	146.902	139.011	160.443	189.053	116.854	192.358	151.51	168.09	197.095	131.008	164.26	160.034	251.472	170.342	97.5376
797.5	neg	PG(18:0/20:4)	9.78	849.865	862.513	993.525	986.346	961.046	948.309	979.863	830.47	851.883	835.626	912.806	1008.1	999.932	1168.77	928.218	886.657	1076.32	996.23	1048.38	977.517	648.902
821.5	neg	PG(18:0/22:6)	9.5	23.9696	28.5058	29.8707	20.0966	22.6412	18.4354	22.5298	21.6299	19.589	27.4679	31.0724	29.2477	34.4662	34.9783	29.182	32.5544	33.91	33.4859	29.3322	29.9377	34.0113
771.5	neg	PG(18:1/18:2)	8.82	153.38	120.462	142.821	100.733	96.3072	121.519	129.495	101.323	108.002	134.748	103.962	102.821	160.459	636.881	110.869	558.886	530.677	114.213	92.7907	551.834	410.984
801.6	neg	PG(18:1/20:1)	11.14	367.216	315.491	422.545	524.373	492.045	380.869	455.701	436.819	470.241	383.653	385.146	451.923	383.181	401.837	403.98	331.444	451.037	337.878	383.667	439.362	388.569
799.5	neg	PG(18:1/20:2)	9.95	665.55	613.909	784.142	1063.06	942.951	807.65	879.63	826.784	1016.81	815.498	730.237	985.979	661.904	701.182	801.548	586.033	790.611	730.096	680.101	867.944	482.261
821.5	neg	PG(18:1/22:5)	9.2	46.4483	50.6778	55.5278	57.767	51.3763	48.3092	49.8498	61.9588	44.2636	54.7435	49.5224	55.6544	57.6279	62.3622	46.8453	49.8415	55.9701	63.3322	41.5749	58.4985	51.6601
767.5	neg	PG(18:2/18:3)	7.45	21.84	22.0528	21.5517	11.7535	13.8026	15.2006	20.2773	13.9114	12.8446	28.5111	32.7349	26.3673	30.9393	35.5543	26.2369	28.1991	25.3164	26.6804	29.7978	26.1574	26.3134
817.5	neg	PG(18:2/22:6)	7.29	375.24	398.206	380.609	218.485	210.56	255.495	320.057	242.93	278.268	429.622	339.334	496.949	542.026	506.21	414.328	386.204	296.389	381.43	370.944	310.559	514.363
807.5	neg	PI(16:0/16:1)	8.14	2877.13	2860.36	3088.16	2148.2	2241.98	3401.6	2539.06	2355.07	2313.83	3487.39	2928.39	2888.78	3239.28	3026.84	3062.15	2731.19	2857.32	2883.13	2443.63	2182.9	2623.6
837.5	neg	PI(16:0/18:0)	10.2	441.843	386.85	333.97	380.519	367.197	408.036	374.012	311.83	344.194	402.904	438.011	303.951	398.995	412.088	408.763	316.274	340.106	291.678	311.057	296.946	327.309
835.5	neg	PI(16:0/18:1)	9.22	13410.9	11722.1	15018.4	10506.1	10854.6	13398.1	13019.2	10711.1	10196.6	16175.5	11192.4	11928.2	13824.9	13809	12550.3	14513.2	12918.9	13611.9	12746.3	10693.1	13718.9
833.5	neg	PI(16:0/18:2)	8.3	3142.47	3054.29	3466.7	1867.19	1776.17	2283.78	2339.98	1748.28	2275.91	3529.93	4010.13	3486.72	4078.56	4576.3	3210.44	3030.74	3318.15	3588.07	3098.36	2855.73	3450.52
831.5	neg	PI(16:0/18:3)	7.8	191.529	180.812	150.585	50.043	60.436	82.0133	61.1915	46.5458	90.8673	149.847	200.822	167.913	216.022	461.291	127.237	139.826	169.68	172.646	81.9835	90.7876	158.137
863.6	neg	PI(16:0/20:1)	10.3	57.9165	54.7091	44.5818	47.2654	52.2138	46.4955	42.6753	46.3764	39.546	43.2786	39.9656	39.5724	45.3399	48.3833	52.8241	43.2201	48.4586	38.1251	44.1217	46.6534	47.8402
861.5	neg	PI(16:0/20:2)	9.34	166.21	183.989	188.537	170.763	129.991	133.81	146.162	136.545	159.567	202.838	216.71	211.891	241.161	253.262	212.071	171.421	215.846	228.621	231.578	201.881	258.467
859.5	neg	PI(16:0/20:3)	8.64	1581.56	2759.83	2802.32	1229.77	2109.61	1498.21	1318.84	1247.39	1301.13	3014.5	1587.71	2586.07	3282.75	3468.1	3135.16	2552.18	3072.64	2833.39	3097.12	2464.24	2298.68
857.5	neg	PI(16:0/20:4)	8.25	19749.7	21933.3	21630.5	16759.1	18504.6	22066.2	18431.4	18583.5	18269.7	23176.3	21972.9	20201.2	19178.7	24271.8	19000.1	20025.8	22282.9	20288.9	18430.8	21253.4	19105.8
855.5	neg	PI(16:0/20:5)	7.63	47.8051	55.9074	47.512	46.1514	55.9472	44.2482	54.7719	49.4252	47.9535	41.4676	43.3883	43.8959	54.4662	52.33	33.6417	49.1305	45.5466	40.02	50.4803	53.862	40.0181
885.5	neg	PI(16:0/22:4)	9.01	2458.65	2326.77	3272.85	1998.85	2377.25	3118.5	2391.78	2328.71	2178.15	2758.59	2107.52	2133.16	2194.62	2748.19	2355.97	3156.36	2912.74	3462.12	3081.1	2788.18	2956.56
883.5	neg	PI(16:0/22:5)	8.31	2731.32	1626.23	1855.3	1457.65	1290.75	1691.45	1508.35	1265.52	2000.23	2138.22	757.229	1680.57	1639.34	1797.74	2272.09	1738.22	872.645	1905.05	1591.91	796.202	877.23
881.5	neg	PI(16:0/22:6)	8.01	10006.6	9418.9	11131.8	7361.4	7640.13	9730.57	9359.9	7525.08	8794.8	10965.4	9406.35	9925.22	10097.4	11529.1	9426.76	9342.5	10380.6	11374	10024.8	9615.38	10496.1
861.5	neg	PI(18:0/18:2)	9.53	4764.71	5507.33	6679.89	3994.36	3752.29	3375.02	3707.63	3839.16	4134.5	5236.84	7219.47	5954.1	8863.04	10409.3	6492.36	6525.13	6253.79	7859.86	7065.43	6921.93	8502.94
859.5	neg	PI(18:0/18:3)	9.15	678.477	655.839	995.377	495.05	547.111	661.29	572.704	542.807	556.546	617.874	519.206	633.467	697.784	786.761	694.991	701.394	897.753	793.132	981.505	703.883	855.048
891.6	neg	PI(18:0/20:1)	11.8	44.029	40.52	35.708	13.0146	18.2712	17.317	17.4788	29.9128	31.516	38.9241	40.9475	61.5389	55.9995	47.9196	52.2075	37.1851	34.6491	44.7344	37.5822	38.7184	41.2502
889.6	neg	PI(18:0/20:2)	10.65	396.398	319.431	287.81	303.959	318.116	324.967	274.296	220.703	223.499	295.496	296.385	332.31	347.357	384.12	374.279	216.812	268.585	281.262	247.68	240.245	282.901
887.6	neg	PI(18:0/20:3)	9.86	27502.4	26190.7	25551.5	20463.7	20133.8	23218	26564.3	20565.1	19937.3	24401.2	25150.1	26449.6	33060.8	31974.2	32350.8	24043.1	25088.8	27546.8	30905.3	26285.9	27305.8
885.5	neg	PI(18:0/20:4)	9.36	121123	142732	134815	130675	113651	106898	101586	130385	125922	134168	146316	137859	155975	189513	159839	162355	165387	182491	181400	179594	192221
883.5	neg	PI(18:0/20:5)	8.66	370.241	386.807	435.354	424.94	407.866	471.287	560.921	400.35	463.705	370.84	249.164	339.007	370.054	478.119	305.884	390.15	398.637	389.127	370.506	347.596	387.996
913.6	neg	PI(18:0/22:4)	10.27	2419.42	1909.2	1707.65	2290.74	2163.19	1996.42	61.1954	1716.58	1504.21	1973.02	1731.6	1763.21	1900.35	2078.87	1905.45	1832.91	1593.53	1712.15	2123.54	1863.72	1703.74
911.6	neg	PI(18:0/22:5)	9.41	1525.16	1627.19	1799.67	1676.29	1436.21	1377.85	1221.38	1466.22	1565.25	1696.73	1857.16	1597.09	2138.88	2470.53	1964.26	2000.28	2010.43	2492.17	2609.79	2341.27	2629.23
909.5	neg	PI(18:0/22:6)	9.09	23593.3	22663.6	30892	18213	20999.8	24106.3	23326.6	19969.8	21362.9	24546.8	20679.1	23984.3	26554.1	26651.9	20384.1	25496.8	28164.4	29322.8	28166.7	22555.2	29792.5
831.5	neg	PI(18:1/16:2)	7.68	87.7674	81.3082	87.492	52.6825	67.6487	69.6658	58.588	61.4935	50.6586	79.1754	89.4194	123.762	129.862	97.8259	90.9793	107.448	98.7557	116.607	117.873	89.0484	119.179
859.5	neg	PI(18:1/18:2)	8.52	2035.72	1979.3	2219.61	1381.26	1440.58	1561.62	1491.14	1396.37	1541.29	2090.94	2370.64	2150.54	2636.35	2723	1986.8	2081.97	2172.85	2197.67	2322.42	1942.16	2004.08
857.5	neg	PI(18:1/18:3)	7.83	131.603	110.542	133.369	85.6827	83.4824	108.679	101.446	88.141	79.7541	114.893	140.886	115.433	132.534	149.365	96.3132	118.428	134.292	123.353	147.778	111.178	124.847
885.5	neg	PI(18:1/20:3)	8.79	2973.93	2613.4	3399.83	2199.14	2682.74	2966.02	2595.16	2428.63	2454.02	2707	2247.43	2600.73	3076.56	2833.57	1649.7	2650.45	2924.15	3274.51	3497.92	2454.11	2482.73
883.5	neg	PI(18:1/20:4)	8.4	18103.3	18001.3	20010.7	15412.9	15236.6	18548.9	16304.3	16634.5	16227.6	18754.3	17005.8	17319.7	17304.2	19943.6	16298.3	18451.3	18357.8	19171.1	18864.2	16471.7	16510.3
881.5	neg	PI(18:1/20:5)	7.75	45.1885	67.7525	51.2417	55.0055	56.7486	76.4002	58.4004	66.5696	56.0377	41.367	44.9345	41.9153	45.8529	39.0672	30.6283	40.0232	42.5264	37.0962	46.8173	35.4366	36.4683
911.6	neg	PI(18:1/22:4)	9.15	723.956	672.348	955.575	664.805	714.258	848.27	710.429	673.077	606.136	741.633	576.923	602.419	593.513	736.791	677.691	812.224	755.447	960.781	855.101	711.538	824.696
909.5	neg	PI(18:1/22:5)	8.4	492.395	414.294	606.376	478.525	401.095	417.412	463.388	454.25	423.535	647.501	445.598	457.506	478.142	545.815	440.141	466.061	471.379	520.177	549.781	474.192	548.377
907.5	neg	PI(18:1/22:6)	8.1	723.208	737.225	806.777	568.529	495.05	655.637	668.57	538.097	600.174	782.902	744.727	734.232	776.324	836.297	655.175	730.785	803.461	766.659	848.093	634.282	730.721
732.5	neg	PS(16:0/16:1)	8.5	1468.86	1386.15	1710.65	1402.64	1288.72	1863.58	1254.13	1470.93	1417.4	1364.08	1405.05	1333.57	1465.12	1505.18	2061.5	1649.65	1287.37	1522.78	1849.77	1504.22	1261.26
762.5	neg	PS(16:0/18:0)	10.4	26012.6	24708	23666	26401	25607.5	31826.2	22013.4	23861.3	23963.5	30161	20488	23146.2	22064.8	20999.7	27749.2	19769.6	19717.4	22687.9	24243.5	22469.4	19159
760.5	neg	PS(16:0/18:1)	9.43	105502	86349.4	94451	77325.8	74053.3	82941.5	90340.3	92059.7	72698.4	90450.5	81845.2	89750.8	118541	107410	91658.5	88080	86162.7	79394.3	107240	82722	82265.2
758.5	neg	PS(16:0/18:2)	8.55	1356.58	1328.35	1410.26	1021.52	882.793	1109.01	1102.5	919.621	1057.69	1151.31	1365.26	1471.85	1703.4	1698.93	1920.01	1575.82	1471.18	1611.83	2041.63	1455.63	1288.98
790.6	neg	PS(16:0/20:0)	11.8	612154	596387	545247	629316	623554	848656	471245	556319	582715	740607	360577	575372	445534	431221	715863	374379	395910	533398	736896	564624	350071
788.5	neg	PS(16:0/20:1)	10.67	19560	17017.9	15479.7	12277.3	11334	15655.3	12012.2	10608.2	13450.6	25201.9	15813.1	17360	17874.3	15558.7	19382.6	15229.9	13668.8	15947.6	26793.3	18938.5	13730.9
786.5	neg	PS(16:0/20:2)	9.61	774.104	605.747	502.451	587.914	510.986	673.487	610.335	618.206	468.097	539.173	555.697	572.565	594.575	647.249	634.488	544.395	642.918	472.689	656.176	437.264	447.138
784.5	neg	PS(16:0/20:3)	8.87	1082.37	1147.06	1153.56	922.066	852.24	1040.28	973.28	968.844	939.833	844.532	1169.48	858.23	1312.68	1266.96	1209.27	1242.52	1108.51	1066.71	1608.33	1090.34	840.841
782.5	neg	PS(16:0/20:4)	8.44	4660.86	4497.29	4890.49	5091.4	4757.36	6134.97	4639.7	5375.9	5040.5	3727.7	4202.83	3844.24	4784.69	5331.1	5360.41	5451.22	4706.71	4549.88	5511.24	4580.71	3799.84
780.5	neg	PS(16:0/20:5)	7.82	22.6444	27.4293	20.6763	26.6211	42.0283	40.877	40.4647	39.144	32.7971	27.7278	30.4557	31.0346	54.1819	30.9264	30.4268	31.377	35.2887	28.9472	30.4268	27.7318	27.7278
818.6	neg	PS(16:0/22:0)	13.19	8885.89	8443.27	7712.88	9801.74	9651.53	13550.4	6471.14	7623.63	9497.55	11647.4	4207.6	8034.67	5151.48	5592.62	11426.2	4987.45	5498.74	6679.78	10451.9	8553.22	4789.92
808.5	neg	PS(16:0/22:5)	8.49	706.151	544.065	531.053	641.026	649.642	662.091	523.683	764.348	441.044	730.28	564.349	688.644	572.423	523.201	936.495	840.069	790.832	769.759	1118.4	863.045	422.799
760.5	neg	PS(18:0/16:1)	9.7	11860.7	12129.3	11841.2	10867.6	10403.4	17433.5	11051.3	11292.8	10345.4	17120.1	13391	15279.3	12839.4	12278.6	15502.7	11118.1	9555.59	15351.2	13642.6	10602.2	10249.9
788.5	neg	PS(18:0/18:1)	10.85	1.88305e+06	1.81764e+06	1.73844e+06	1.67356e+06	1.62967e+06	1.73892e+06	1.7396e+06	1.62509e+06	1.62932e+06	1.77587e+06	1.75037e+06	1.67069e+06	2.05593e+06	1.73811e+06	1.91546e+06	1.83388e+06	1.57861e+06	1.85945e+06	2.02539e+06	1.79704e+06	1.79145e+06
786.5	neg	PS(18:0/18:2)	9.7	63789.6	70345.9	56212.8	51955.2	52505.1	53509.9	66856.5	55267.9	57071.2	58339.9	78863	66717	85470.1	75120.2	61884.3	64346.8	52862.2	60017.6	68452.6	68628.9	63444.7
818.6	neg	PS(18:0/20:0)	13.25	11377.2	11662.1	10385.1	10602	11110.7	17377.4	7261.97	9123.06	10105.7	16090.2	6036.75	11515.3	7211.54	7476.26	15730.7	5580.1	7328.77	10353.2	16892.3	10649.3	5916.84
816.6	neg	PS(18:0/20:1)	12.23	9350.6	9245.25	9361.61	8700.31	8650.27	9447	8360.45	8113.73	9968.64	8355.52	7543.48	9559.92	9143.64	8024.57	11719.7	8802.09	6989.86	10506.6	10538.5	9990.97	11002.3
814.6	neg	PS(18:0/20:2)	11.06	4743.23	5708.94	5270.09	3211.49	3278.42	5745.34	3004.28	8981.09	5434.78	5856.49	5104.74	5662.73	5597.01	5302.12	6725.05	4856.04	4234.29	6174.73	6066.29	6041.95	5331.26
812.5	neg	PS(18:0/20:3)	10.15	44560.5	44876.4	42888.1	36225.8	35632.6	39479.2	41506.6	38147	39460.2	36908.5	43843.2	38756.4	54064.3	43774	45610.8	42209.2	37651.9	45948.1	53431.3	41287.5	44440.5
810.5	neg	PS(18:0/20:4)	9.61	83219.8	83804.4	60833.9	80950.6	77080.1	94861.7	86902.2	80392.7	69613.3	62865.4	71651.9	75103.9	77509.8	80445.5	74471.4	69895.6	62742.5	56235.6	69177.4	59897.2	54151
808.5	neg	PS(18:0/20:5)	8.85	274.051	242.795	244.755	333.173	269.151	224.457	332.83	293.929	317.599	163.686	223.843	175.655	194.148	280.453	153.417	205.415	229.335	217.319	226.743	263.158	189.189
846.6	neg	PS(18:0/22:0)	13.6	4344.13	4658.67	4388.89	3901.77	3947.37	4253.73	4473.17	4180.67	4415.42	4347.02	4549.3	3933.97	4504.52	4016.61	4611.83	4355.87	3999.46	4214.84	4544.14	5198.36	4776.12
838.6	neg	PS(18:0/22:4)	10.65	45649.2	45210.5	46216.2	40877.7	41100.3	44342.3	35643.5	39405.9	40377.5	42131.8	40519.5	37128.7	46112.7	42386.2	50270.7	50880.6	38005.9	48215	64662.4	52102	42326.7
836.5	neg	PS(18:0/22:5)	9.75	31083.6	28674.3	18897.4	26120.9	23884	30603.6	29521.9	22213.8	21884.5	26272.3	21083	22083.4	26468.2	25577.6	22901.7	24094.5	19015.8	18282.7	28222.3	19461.9	16383.5
834.5	neg	PS(18:0/22:6)	9.3	63663.9	55200.8	60415.1	44234.2	44426.9	49232	55552.5	53565.5	47170.8	55382.3	50717.3	63371.4	76312.6	66570.3	62012.8	56286.3	54318	53706.1	80094	55523.4	52118.2
786.5	neg	PS(18:1/18:1)	9.7	743959	808144	600414	722651	673128	758244	798293	722922	675141	732815	696784	740477	712391	721193	749961	651562	586019	567790	663818	602619	523893
784.5	neg	PS(18:1/18:2)	8.7	12919.8	12930.6	13741.4	7913.14	7413.32	9475.79	9743.37	8595.54	9210.92	11511.6	15136.3	15902.4	16539	17013.5	18824.5	15222.8	13767.4	14994.6	17439.4	17000.2	13781.1
814.6	neg	PS(18:1/20:1)	10.9	42127.5	44161.8	38512.2	41331.8	44516.8	40993.8	43420.5	45600.7	42471.8	41452.7	40002.4	35800	40578.4	36524.6	43895.3	40473.1	34137.4	39089.6	32444.7	44357.7	41149.1
812.5	neg	PS(18:1/20:2)	9.85	28138.4	30968.8	25560.2	19924	17607.1	21952.3	26652.5	20956.6	24308.9	33301.4	31840.4	29934.1	31764.3	29647.4	34392.8	33164.5	25580.7	27692.9	28179.1	28075.5	30306
810.5	neg	PS(18:1/20:3)	8.98	20638.6	17105.8	19543	12951.2	12599	13751.1	16166.2	15378.8	13418	15611.5	17592.9	17853.7	26316.5	23457.1	18999.1	19246.6	19885.4	17276	24645.9	17915.6	17869.3
808.5	neg	PS(18:1/20:4)	8.55	18659.5	20474.1	20042	21440.1	21409.4	24539.9	17122.7	24906.1	18301.8	12786.4	16329.4	19221.2	19417.5	24283.8	27306.6	21865.5	21765	19086.6	21751.5	20055.2	14985.3
806.5	neg	PS(18:1/20:5)	8	149.246	139.365	135.628	125.377	127.099	152.779	193.405	173.447	153.575	150.054	192.337	238.922	215.63	206.854	205.306	180.099	180.498	179.022	193.633	176.71	209.394
838.6	neg	PS(18:1/22:3)	9.69	320.945	305.316	287.193	277.882	222.446	260.088	249.735	235.145	235.117	331.046	282.911	329.566	316.215	287.081	334.136	305.303	304.158	318.031	316.215	313.228	313.228
675.5	pos	SM(d18:1/14:0)	7.96	2771.03	2696.08	2735.41	2312.72	2225.5	2591.26	2545.68	2439.97	2219.61	3061.42	2870.85	2998.59	3494.02	3349.65	2954.63	2849.85	2683.12	3237.82	2997.47	2966.53	2668.79
673.5	pos	SM(d18:1/14:1)	7.2	216.942	210.399	222.594	171.877	181.337	208.298	203.401	193.715	181.068	244.083	201.543	219.462	239.758	251.643	236.198	225.087	216.614	251.285	250.283	256.295	218.547
703.6	pos	SM(d18:1/16:0)	9.08	79824.2	78702.8	77764.9	70334.4	69065.7	77552.7	72511.4	71533.2	68470.5	85393.9	78870.5	85512	91396.4	87515.9	96006.1	78986.2	78473.9	88237	91130.9	84369.3	75929.1
701.6	pos	SM(d18:1/16:1)	8.13	10230.3	10361	10608.5	7710.86	7977.35	9474.17	8695.65	8951.41	8380.98	13647.6	10113	11538.5	12003.7	13315.2	11608.3	10969	11305.9	12544.5	13686.7	11626.8	9958.79
699.5	pos	SM(d18:1/16:2)	7.5	22.1864	21.6718	21.6151	15.3767	17.6585	19.447	17.8721	17.1393	17.6146	25.703	21.2111	25.1768	25.2053	26.4215	23.7458	21.5103	22.8943	24.8347	28.4837	22.2889	20.8244
731.6	pos	SM(d18:1/18:0)	10.49	83493.9	79572.2	77940.1	76855.2	75257.8	81590.1	79383.7	78740.9	74067.8	83817.4	82403.7	88349.5	97069.8	91464.1	88086.8	82433	78452.7	84955.4	85095.3	83891.1	82057.8
729.6	pos	SM(d18:1/18:1)	9.33	13685.9	12931.9	12626.8	9955.29	9650.03	11317.9	10627.9	10664.5	10229.5	13466.5	12614.4	15145.7	16149	15528.7	14290.1	15071.8	12442.8	15176.1	14864.4	13557.8	11886.5
727.6	pos	SM(d18:1/18:2)	8.35	182.461	177.333	174.07	85.2843	190.867	194.737	190.867	190.867	204.718	211.169	183.21	210.297	249.371	203.287	200.61	346.654	328.995	234.999	278.465	315.565	197.934
757.6	pos	SM(d18:1/20:1)	10.81	4426.31	3862.6	3795.55	3479.67	3619.96	3732.54	3539.66	3726.88	3395.17	4190.5	3637.13	4487.18	6033.94	4728.13	4552.37	3683.61	3530.73	5175.05	3676.47	3728.74	3613.91
755.6	pos	SM(d18:1/20:2)	8.37	1872.22	1781.2	1763.74	1511.39	1468.52	1813.84	1706.87	1456.31	1480.74	1966.59	1504.31	1680.49	1855.92	2132.29	1784.58	1951.24	2034.92	2044.02	2369.18	1923.21	2291.03
787.7	pos	SM(d18:1/22:0)	13.53	127604	125589	126764	119227	116831	129966	131492	124895	124897	130649	123849	142174	144349	138662	139139	131722	129732	135113	133753	132855	129438
785.7	pos	SM(d18:1/22:1)	12.43	26229.3	27515.5	23226.1	19894.6	19937.1	23119.5	27889.1	21463.5	20354.4	28223.3	24522.4	28019.3	28984.4	28322	31026.1	27030.9	23518.2	31163.1	25205.4	25413.8	27175.7
783.6	pos	SM(d18:1/22:2)	9.53	65743.7	70441.1	60943.8	60469.7	61107.5	67369.4	63554.7	61059.9	64015	67132.5	59747.4	61959.5	63803	68971.1	64449.3	64183.3	64001.6	70490.9	75081.7	73064.8	67166.8
815.7	pos	SM(d18:1/24:0)	14.68	123879	120280	127049	114033	116374	126502	120481	114296	115315	124636	118159	124402	139489	136782	135538	130240	130273	161938	155585	146965	137403
813.7	pos	SM(d18:1/24:1)	13.48	115313	111591	111920	102945	101846	109394	108528	108890	103326	113926	112357	118590	140689	128668	121854	109371	105920	111061	111127	55135.8	105548
811.7	pos	SM(d18:1/24:2)	10.96	36456.5	34859.9	33738.2	35497.4	34752.7	36690.7	35275.4	36417.1	36352	36185.8	32336.8	34383.6	37022	39527.8	36273.2	32209.3	34600.2	35966.5	35232.8	35046.9	34526.3
843.7	pos	SM(d18:1/26:0)	15.4	21950.5	21291.2	23834.4	19541.5	19015.5	22939.6	22275.2	20417.5	19538	24383	22292.3	21452.1	26587.2	22845.1	23488.9	21122.6	22549.3	25249.3	30616.2	26956.5	20581.6
841.7	pos	SM(d18:1/26:1)	14.62	23669.6	21728.1	20829.7	19810.4	22997.6	22810.1	23141.4	19797.4	17775.6	24220.1	22047.8	21898.6	27500.8	26816.3	23386.7	22945.7	22505	23584.2	23319.1	23307.8	22399
272.3	pos	Sph(d16:1)	1.59	30.6624	27.9765	29.1412	34.2914	33.9849	30.2218	30.5627	29.4732	32.476	28.6654	25.7555	29.8137	30.1844	32.2479	28.9199	29.767	30.7064	34.1007	33.0339	31.3545	28.8488
300.3	pos	Sph(d18:1)	2.8	19.0204	17.8664	18.3397	19.8614	17.6899	18.4566	15.879	16.9371	16.5165	19.1103	16.0449	16.3366	18.2625	20.9257	17.2937	18.2039	17.6916	18.8755	17.5204	18.6953	27.1082
302.2	pos	Sphinganine	3.18	20.5022	18.3066	20.7797	20.8408	21.1772	20.8298	16.5949	17.4989	16.6423	20.3402	13.1978	12.8364	16.7979	22.4096	15.5775	18.1337	17.1569	17.4186	14.7766	16.9472	51.0643
712.6	pos	TAG40:0(16:0)	16.14	1828.65	1863.21	1788.24	3321.29	3016.09	1755.37	11894.6	1382.37	6307.09	96.5003	648.584	9.32899	68.5584	216.833	12.9817	191.029	1190.9	77.9879	630.991	390.19	288.176
740.7	pos	TAG42:0(16:0)	16.4	1812.96	1765.35	1793.14	3009.07	2947.73	1510.39	11183.9	1201.14	4051.24	205.475	951.257	24.288	115.67	388.261	29.1904	313.783	1589.61	161.317	776.053	585.239	475.709
738.7	pos	TAG42:1(16:0)	16.17	1821.22	1909.3	1850.74	3186.97	3271.93	2123.3	10221.4	1940.9	9080.47	85.374	182.468	6.05251	34.6535	78.1041	14.0995	128.476	659.125	58.852	405.786	191.183	133.543
768.7	pos	TAG44:0(16:0)	16.57	2631.77	2829.91	2573.2	4088.82	3833.65	2265.59	13832.3	2032.65	5019.73	477.04	1780.63	110.301	267.402	932.326	99.7515	636.76	2900.51	361.968	1122.08	1232.74	1403.81
766.7	pos	TAG44:1(16:0)	16.4	2982.73	3154.81	2987.28	5473.2	4759.03	2854.03	16728.9	2326.54	9015.49	323.276	1526.62	35.6295	170.639	527.974	51.392	480.374	2687.82	290.814	1536.74	892.782	861.637
764.7	pos	TAG44:2(16:0)	16.21	7198.7	7564.17	7072.83	13733.8	12476.8	8748.56	37083.8	5614.28	20100.7	886.373	3041.69	19.9073	479.71	1496.86	108.456	1344.11	8104.71	870.739	4809.49	2987.3	2350.37
782.7	pos	TAG45:0(16:0)	16.7	99.8464	88.4095	85.1648	102.914	105.638	81.0904	222.503	71.0336	122.724	38.1245	56.2115	94.823	27.3486	39.7408	50.3162	40.1752	70.6331	31.8091	57.9323	48.9149	36.4372
780.7	pos	TAG45:1(16:0)	16.48	86.365	78.0021	87.9976	135.472	125.952	82.7982	276.745	76.7269	197.628	21.3425	36.0328	22.9533	14.0883	23.2678	18.9381	23.7342	70.2871	18.1766	43.7063	31.5868	35.786
796.7	pos	TAG46:0(16:0)	16.7	5479.04	5975.43	5310.09	7513.24	6481.17	5991.54	15949.7	6104.77	10609.5	1366.35	2730.29	522.752	794.196	1819.13	435.864	1427.46	4520.68	1187.35	3238.13	2623.34	2110.47
796.7	pos	TAG46:0(18:0)	16.7	391.563	452.878	371.25	624.896	484.939	345.553	1852.35	331.216	527.838	118.691	388.709	30.1445	98.7565	224.946	29.3881	156.661	446.243	111.389	201.465	253.933	252.802
792.7	pos	TAG46:2(16:0)	16.4	12224.7	12611.7	12264.5	19940	18002.6	10683.9	46841.7	9653.72	23659.3	2774.96	9855.79	76.5238	1953.66	4895.01	273.512	3845.71	16773.9	2823.45	11524.4	8525.85	7608.13
790.7	pos	TAG46:3(16:0)	16.26	1654.45	1779.86	1675.3	3653.16	3469.48	1761.64	8787.17	1744.64	5091.88	210.682	767.664	6.08262	108.866	366.091	30.8458	319.589	1896.18	238.574	1183.27	746.826	584.795
808.7	pos	TAG47:1(16:0)	16.7	295.77	317.885	299.714	483.384	455.233	360.237	919.378	349.069	811.928	94.158	134.618	97.9832	53.9794	95.8048	65.8393	95.833	223.736	76.1757	197.888	145.632	98.6842
824.7	pos	TAG48:0(16:0)	16.74	21216.4	20906.9	20207.1	27239	24987.6	25987.8	40181.1	23765	34095.3	6946.34	11498.4	1673.56	3791.98	7819.31	2339.03	6139.78	19390.2	6261.67	13710.8	11524.8	9727.29
824.7	pos	TAG48:0(18:0)	16.74	1104.21	1125.96	1005.76	1677.17	1498.59	1236.43	3171.86	1231.11	1973.83	347.317	747.863	135.957	269.778	455.347	159.4	430.992	1130.89	378.872	858.519	614.316	579.118
822.7	pos	TAG48:1(16:0)	16.73	17607	18342.1	16581.6	27567.1	23399.1	18136.2	47700.2	20757.1	42566.1	4360.83	8905.65	708.029	2356.71	5067.57	1019.3	3809.76	12188.1	3722.41	9176.84	7856.02	5582.88
822.7	pos	TAG48:1(18:0)	16.74	885.008	913.329	943.243	1157.78	1112.11	685.113	3827.27	1288.6	1527.78	297.718	898.957	44.0745	250.923	422.463	57.838	324.818	935.42	290.894	471.55	707.656	517.857
820.7	pos	TAG48:2(16:0)	16.6	17882.4	18848.7	17276.2	25537.6	23845.1	18529	49730	18538.8	38645.6	5468.35	11242.1	431.395	4073.46	7252.14	1583.14	6323.94	15988.9	5827.43	14120.1	11148.3	9462.5
820.7	pos	TAG48:2(18:0)	16.62	1119.48	1236.8	1079.85	1289.02	1263.12	809.919	4242.87	762.888	1208.65	536.862	1314.46	24.3989	530.04	840.393	101.853	641.359	1657.73	556.468	1339.16	1019.96	1045.88
818.7	pos	TAG48:3(16:0)	16.5	3682.48	3861.5	3581.43	6251.36	6543.86	4137.16	12807	4521.65	12037.7	681.604	1591.19	38.8274	395.342	903.131	114.885	784.377	2972.74	683.838	2464.86	1523.33	1291.79
816.7	pos	TAG48:4(16:0)	16.33	788.53	825.829	792.665	1677.17	1515.33	944.541	3161.66	963.871	2838.75	150.048	370.54	19.7646	90.4947	218.939	33.3632	198.725	823.214	183.915	594.539	454.06	363.139
816.7	pos	TAG48:4(20:4)	16.4	255.172	262.149	260.659	572.182	537.514	292.969	1081.01	219.684	605.947	49.5655	128.985	2.16605	14.1535	67.0707	8.83392	83.9345	357.626	32.7699	189.595	129.693	109.331
838.8	pos	TAG49:0(18:0)	17	454.869	450.631	439.176	697.106	625.129	612.039	559.018	487.137	706.057	317.452	438.492	61.6447	131.781	216.584	113.704	211.317	336.509	215.508	508.8	401.419	319.223
834.8	pos	TAG49:2(16:0)	16.7	3529.53	3712.34	3616.89	5862.06	5375.2	3903.5	9069.97	3739.9	7753.12	1618.12	2320.62	134.277	2536.3	2389.29	681.309	1697.23	4920.09	2670.49	4306.67	3530.29	2304.27
832.8	pos	TAG49:3(16:0)	16.54	772.092	760.604	734.099	1308.32	1236.37	967.618	2299.43	1020.71	2039.63	245.802	369.692	13.3323	121.546	261.499	62.0224	293.889	722.422	267.519	743.123	517.263	365.642
852.8	pos	TAG50:0(16:0)	16.88	21579.9	23188.2	20914.1	32633.4	28649.5	25970.1	51504.5	27384.9	38495.2	7773.89	14302.4	1666.03	5649.15	10452.9	3008.78	8703.4	18334.8	9054.85	21527.1	15380.5	13618.1
852.8	pos	TAG50:0(18:0)	16.91	10204.1	11999.7	10206.9	14300.5	13340.1	12882	19100.4	13421.8	16513.2	3727.1	6845.13	846.586	2613.76	4690.37	1507.88	4103.34	12290.9	4343.01	10676.4	7803.34	6226.35
850.8	pos	TAG50:1(16:0)	16.87	54827.9	52114.7	50734.1	81620.1	75783.7	59229.1	132260	58159.3	108460	23182.9	37670.6	3145.64	17518	27746.7	9295.83	23303.3	50943.9	25314.6	45336.5	39447.7	32290.9
850.8	pos	TAG50:1(18:0)	16.87	3525.96	3826.63	3345.76	5363.18	4947.48	3662.45	11177.7	4162.41	9000.81	1091.67	2083.55	236.226	1007.12	1424.61	426.407	1216.22	3719.93	1155.38	2870.22	2062.71	1849.92
848.8	pos	TAG50:2(16:0)	16.75	53100.9	54024.1	53000.3	76535.9	72938	57773.1	116960	65157	100638	26387	39959.4	4791.5	20548.4	32881.9	12944.8	26458.3	51548.7	28496.3	46904.3	47402.7	33731.7
848.8	pos	TAG50:2(18:0)	16.76	2030.81	2051.42	2084.7	2653.06	2719.63	2156.66	5811.28	2260.83	3583.18	974.451	1650.17	157.594	1033.79	1218.17	468.284	1107.51	2404.92	1087.1	2206.26	1728.73	1608.19
846.8	pos	TAG50:3(16:0)	16.63	19520.9	21337.5	19323.7	30419.9	29065.9	21547.9	55537.1	23488.7	48749.3	5440.24	10139	565.503	3322.33	7185.36	1640.21	5915.45	17876.4	5468.84	15258.8	10183.8	7818.83
846.8	pos	TAG50:3(18:0)	16.6	254.597	259.982	256.359	362.279	389.13	276.052	795.464	282.011	532.304	92.9935	172.044	11.7036	78.5482	134.409	38.695	100.752	291.406	98.9076	223.872	180.207	153.726
844.6	pos	TAG50:4(16:0)	16.5	3539.39	3813.39	3710.58	6412.7	5915.5	4092.26	10463	4415.01	12425.7	1007.43	1780.63	59.6203	697.218	1395.42	318.801	1079.22	3258.7	1198.77	2752.5	2188.12	1507.41
844.6	pos	TAG50:4(20:4)	16.55	825.33	932.123	773.155	2040.88	1669.49	1148.27	2699.63	1094.97	2381.68	195.85	333.525	504.26	471.138	215.517	62.2905	250.57	817.71	177.05	552.732	565.565	339.79
842.6	pos	TAG50:5(16:0)	16.4	842.818	820.305	833.587	1519.07	1432.87	1045.35	2371.25	1009.77	2394.16	234.168	496.567	572.724	175.031	361.276	309.407	322.059	968.025	340.719	892.248	881.123	458.501
842.6	pos	TAG50:5(20:4)	16.4	517.276	534.047	493.029	1169.43	1069.81	538.532	1946.58	561.521	1487.27	306.459	815.198	276.457	32.2425	217.12	15.8314	108.273	519.363	64.7011	302.258	203.353	177.207
840.7	pos	TAG50:6(20:4)	16.19	672.452	677.908	668.267	1579.86	1585.52	723.455	2565.45	558.808	1464.7	157.56	468.71	2.14122	58.9876	219.093	20.8301	248.837	1224.73	137.201	777.13	551.057	464.345
864.8	pos	TAG51:1(16:0)	16.96	5170.72	5736.02	5452.04	9571.22	8928	6618.69	16790.7	6384.45	13986	2258.79	4134.19	151.001	1577.74	2864.28	873.137	2622.69	5273	2656.54	6761.65	5140.9	3702.54
864.8	pos	TAG51:1(18:0)	16.97	1411.31	1469.92	1440.58	2527.36	2216.95	1872.12	4038.01	1687.47	3260.02	635.472	1030.94	65.038	963.283	730.031	341.112	1132.89	1433.85	878.844	963.283	1379.55	1061.83
862.8	pos	TAG51:2(16:0)	16.82	7921.88	7253.02	7123.23	11222	11911	7958.07	19283.6	8283.61	17015.2	3378.57	5612.46	308.313	2714.34	4610.59	1303.65	3492.62	6860.84	3965.15	8510.5	7373.89	5158.79
858.8	pos	TAG51:4(20:4)	16.63	46.2388	44.8485	45.0596	117.241	87.9941	67.9539	84.2356	55.5091	78.3757	19.4593	35.1046	37.4951	36.1254	34.8792	36.1254	27.6561	56.4763	17.5903	45.5185	42.6318	21.8207
880.8	pos	TAG52:0(18:0)	17.04	14256.4	15785.4	14910	20691	19844.4	16097.2	16536.3	18184.4	16536.3	5462.55	11319.1	1114.4	5814.89	8287.06	2653.09	11843	17738.5	7689.43	16898.8	12903.1	9793.9
878.8	pos	TAG52:1(16:0)	17.03	39050.2	43646	37024.9	59517.3	55432.5	43643.4	102302	44270.4	88970.4	18635.5	31519	1914.76	16793.1	24353.8	7795.47	21165.3	48066.4	23276.7	45445.2	36869.4	31045.8
878.8	pos	TAG52:1(18:0)	17.03	36653.5	37738.2	36524.6	56236.5	54813.8	40554.3	92312.8	40329.4	80283.8	18046.5	29622.8	1848.76	17237.8	23356.9	7967.85	20821.3	44989.4	25314.6	43923.1	34825	30087.3
876.8	pos	TAG52:2(16:0)	16.89	60618.3	64675.4	57888.5	89386.4	83925.9	65555.7	134494	67872.6	115382	33665.8	49019.6	4663.52	34151.1	42489.7	17554.6	35263.7	71431.8	38416.3	65667.2	59342.5	50547.2
876.8	pos	TAG52:2(18:0)	16.91	33188	34131.5	33302.9	47366.1	45471.3	37640.1	71711.4	40352.3	60862.6	18719.6	28883.3	2668.32	18711.3	25510.4	11195.5	18938.6	39172.5	23121	37203.7	34540.7	25256.4
874.8	pos	TAG52:3(16:0)	16.78	60424.2	61647.9	64845.3	90148.4	83006.8	65778.1	134412	64625.5	108353	35208.3	49155.7	5938.31	33025.7	42554.6	19154.5	36079	67359.9	38692.3	64974.5	59510.1	47987.6
874.8	pos	TAG52:3(18:0)	16.78	4180.22	4071.55	4012.62	6611.81	6290.98	5083.1	10961.8	5013.1	8774.88	1687.87	2794.61	255.876	1381.49	2235.44	860.531	1978.71	4958.18	1997.82	5078.32	3132.66	2606.28
872.8	pos	TAG52:4(16:0)	16.65	54556.5	54596.3	54388.3	79265.6	74051.9	57367.1	120135	56824.8	101416	28743.5	42362.6	3708.98	25934.5	40413.4	14034.2	29549.4	57948.9	34506.1	56235.7	54376.3	40646.2
872.8	pos	TAG52:4(18:0)	16.66	524.5	560.855	473.587	890.73	774.274	588.673	1410.86	622.984	1368.52	238.12	376.475	24.0153	252.26	328.045	132.834	242.303	540.467	340.393	593.099	529.052	302.334
872.8	pos	TAG52:4(20:4)	16.7	3611.44	3636.25	3640.11	7599.99	6743.68	4668.18	8768.72	4305.18	8006.49	1232.87	1641.43	2664.93	2569.21	1372.99	2569.21	1440.61	3789.39	1066.66	3023.58	2902.16	1565.61
872.8	pos	TAG52:4(22:4)	16.7	135.4	130.023	115.748	254.547	223.475	176.803	386.887	151.903	303.145	53.0504	89.0396	86.6326	38.4931	64.0114	24.0259	59.7223	142.786	54.9547	109.799	112.122	80.8614
870.8	pos	TAG52:5(16:0)	16.52	18488.6	20906.9	19094.8	32515.1	31965.4	24813.6	48918.1	23146.7	45337.4	7648.54	11588	12778.9	5088.37	9664.11	2393.71	8344.57	21281.8	8232.06	18973.9	16309.5	10150.7
870.8	pos	TAG52:5(20:4)	16.56	2387.56	2441.89	2328.12	4906.68	5028.48	2659.6	7538.31	2975.8	7850.32	2016.3	4037.77	1711.1	185.072	477.343	1678.62	1711.1	1873.47	1564.94	1678.62	1050.48	2016.3
870.8	pos	TAG52:5(20:5)	16.6	395.266	346.462	340.136	754.522	719.248	473.912	925.178	421.239	925.443	92.315	179.009	206.519	61.9858	139.651	47.7525	126.447	315.089	114.816	278.776	224.921	116.959
868.8	pos	TAG52:6(16:0)	16.4	2621.76	2630.03	2573.2	5623.44	4960.43	3688.42	8174.56	3507.97	8723.95	627.088	1102.29	1517.63	368.783	877.394	109.332	790.702	2834.02	762.039	2260.77	1859.39	1103.57
868.8	pos	TAG52:6(20:4)	16.42	2271.53	2480.66	2434.84	5413.29	5111	3262.36	5751.82	2986	6449.86	686.768	1105.58	1487.31	281.69	773.384	165.353	1013.26	2834.02	706.422	2270.85	1998.55	1288.24
868.8	pos	TAG52:6(20:5)	16.29	476.845	515.179	480.134	1107.02	1044.17	691.853	1394.76	704.454	1902.51	72.5298	156.454	4.56397	26.8147	84.8675	13.5366	97.1619	369.996	86.5782	277.711	232.716	104.572
868.8	pos	TAG52:6(22:6)	16.5	754.391	808.99	821.329	1302.56	1301.81	1068.07	2142.62	897.86	1722.91	295.219	518.876	552.361	193.139	400.555	107.29	362.356	909.712	541.382	710.177	718.82	418.031
866.7	pos	TAG52:7(16:0)	17	2282.2	2081.49	1903.45	3284.48	3054.43	2544.86	4614.87	2666.49	3929.24	768.18	2399.51	99.8137	558.594	913.957	356.216	733.518	1762.07	872.186	2347.72	1613.04	1294.23
866.7	pos	TAG52:7(20:5)	16.18	555.063	579.383	575.874	1500.57	1340.48	882.961	1884.7	839.066	2077.63	100.435	209.277	3.17329	42.4032	141.594	14.3768	152.818	649.847	137.058	472.241	451.092	185.913
866.7	pos	TAG52:7(22:6)	16.21	461.446	470.249	464.632	840.279	786.069	498.761	1657.68	515.225	1431.17	103.533	305.25	5.05389	78.0384	159.986	21.2811	137.148	552.896	121.666	453.338	333.206	271.843
894.8	pos	TAG53:0(16:0)	16.3	1191.29	1262.83	1320.89	2388.49	2221	1577.52	3162.56	1537.02	3328.4	410.212	649.311	25.854	201.657	525.99	108.456	570.247	1457.5	530.355	1227.05	1207.73	574.859
892.8	pos	TAG53:1(16:0)	17.11	3002.35	3611.68	3242.18	5202.66	5102.9	3820.18	10270.8	3842.54	8862.42	1123.82	2418.5	67.6133	1306.88	1598.99	393.188	1324.54	3775.08	1814.54	4055.28	2587.15	2554.18
892.8	pos	TAG53:1(18:0)	17.11	3056.15	3150.14	3092.08	5090.74	4711.6	3403.47	8817.32	3470.45	6840.25	1332.67	2602.7	73.3983	1513.56	2029.24	652.44	1565.04	4035.82	2346.63	4729.34	3523.59	2477.82
890.8	pos	TAG53:2(16:0)	16.98	4303.9	4635.07	4248.43	7192.17	6644.13	4659.33	13590.1	5282.64	10492.4	1795.98	3250.68	3223.66	2097.53	2493.06	764.474	2289.76	5511.43	2707.91	5914.4	3882.12	4003.82
888.8	pos	TAG53:3(16:0)	16.9	1684.17	1779.86	1675.3	2875.3	2772.96	1969.54	4484.49	2254.98	4131.8	732.206	1243.94	45.6197	802.885	1076.74	333.532	960.856	2339	1089.78	2078.71	1669.99	1534.03
886.8	pos	TAG53:4(16:0)	16.5	345.138	345.06	382.927	587.562	554.238	415.157	808.98	393.512	714.921	152.213	270.662	8.79327	143.62	212.773	57.006	175.979	416.407	187.382	437.943	346.793	270.038
886.8	pos	TAG53:4(20:4)	16.8	97.6043	104.619	92.8719	227.802	181.828	130.393	171.811	105.917	188.273	47.9857	141.271	85.7703	85.7703	79.4873	85.7703	98.3651	102.978	79.4873	85.7703	85.7703	85.7703
884.8	pos	TAG53:5(20:4)	16.66	104.061	118.075	101.538	216.55	210.833	120.773	210.084	113.016	224.402	93.4008	61.2097	90.8295	89.4905	84.7264	89.4905	54.9064	120.773	55.2544	111.4	81.1977	56.6267
882.8	pos	TAG53:6(20:4)	16.51	233.659	237.938	209.94	458.05	435.118	283.395	403.691	244.099	479.359	117.651	128.036	170.014	43.0243	104.452	67.5719	151.787	280.452	109.518	306.926	248.603	135.411
908.8	pos	TAG54:0(16:0)	17.19	1180.47	1201.36	1138.15	1964.73	1695.78	1480.94	2922.91	1405.77	2449.24	371.27	837.306	129.615	500.628	551.691	194.799	878.136	1092.23	579.767	1379.18	956.755	799.336
906.8	pos	TAG54:1(16:0)	17.18	4667.61	5112.98	4606.99	8372.99	7540.21	6078.8	15852.7	5658.07	14052.9	1644.08	3346.69	260.081	1967.69	2200.82	677.584	1868.91	5877.29	2419.07	5372.25	3633.51	3621.56
906.8	pos	TAG54:1(18:0)	17.18	30414.1	31924.2	29423.4	43916.1	42148.5	30755	79502.4	33220.8	61356.9	15835.5	27327	1120.13	19255.6	21514.1	7510.97	16827.1	40875.6	23679.5	44126.4	33998.6	28508.8
904.8	pos	TAG54:2(16:0)	17	7424.99	8817.09	8343.34	13891.9	14990.3	10233.4	24846.5	9320.58	21918.4	3074.85	5551.88	388.845	3772.14	4448.76	1224.27	3719.03	9675.34	4563.74	8718.49	6686.3	6493.85
904.8	pos	TAG54:2(18:0)	17	51134.4	54494.2	50576.8	77516.1	71362.9	54943.2	119810	56280.5	95548	29868.1	43752.5	3051.48	35721.6	41327.7	18146.9	32817.6	61066.3	40446.7	64779.8	56911.6	51405.4
902.8	pos	TAG54:3(16:0)	16.9	6124.12	6423.73	5839.56	9536.36	9548.46	7597.87	15379	6643.85	13035.5	2681.08	4396.01	348.377	2782.38	3585.39	1217.5	3410.31	7040.05	3233.87	6191.29	5240.89	4958.05
902.8	pos	TAG54:3(18:0)	16.95	45329.7	48437.5	44069.8	62157.9	62983.4	52860.7	99302	50209.9	77814.3	27423.2	44281.4	3698.68	31961	37211.1	18693.3	30507.5	57242.6	36851.2	58505.9	53101.5	45717.7
900.8	pos	TAG54:4(16:0)	16.83	3969.95	3937.66	3861.54	6734.99	6431.74	5556.36	9188.53	4308.88	8141.62	1901.41	2709.4	255.062	1457.26	2366.54	897.97	2127.03	4984.12	1995.44	4081.11	3713.38	2929.57
900.8	pos	TAG54:4(18:0)	16.82	32367.8	30149.4	28649.9	40508.5	39747.6	32026.4	60364.1	31910.5	47947.1	18137.6	24500.2	2439.89	21742.1	23583.4	10806.5	17429.5	35830	23527	37063.6	34774.6	26653.2
900.8	pos	TAG54:4(20:4)	16.9	2198.56	2424.82	2131.74	2954.74	3928.54	3045.83	2954.74	2954.74	4290.4	1067.12	1400.81	1994.26	651.241	1382.82	1841.93	1487.61	4217.22	1333.93	2846.24	2436.1	1928.95
898.8	pos	TAG54:5(16:0)	16.72	5167.39	5365.26	5577.57	9689.21	8758.69	6237.18	11288.1	6050.65	11038	2627.06	3764.75	222.619	1850.82	3305.29	1052.67	2980.88	7224.22	2917.06	6498.21	6082.34	4116.73
898.8	pos	TAG54:5(18:0)	16.69	5927.16	6085.55	5723.85	8984.61	8516.01	6846.67	14299.3	6581.02	10556.8	2783.33	4764.54	273.585	2983.41	4022.28	1230.34	3328.18	7908.89	3808.78	7728.24	6719.93	4709.59
898.8	pos	TAG54:5(20:4)	16.73	7574.57	9682.13	8375.63	16343.4	14894.3	10627.7	17476.6	10012.2	18348	3755.55	5387.05	353.407	1821.51	3968.77	1667.21	4314.99	10008.3	3896.81	8491.07	8725.07	5280.36
896.8	pos	TAG54:6(16:0)	16.6	5121.85	4962.68	5269.57	9209.31	8844.56	5777.31	9978.99	6266.47	10029.5	2417.66	3450.66	220.925	1381.23	2998.3	1037.91	2931.31	6506.04	2952.72	5863.04	5715.29	3356.22
896.8	pos	TAG54:6(20:4)	16.6	13405.4	13886.6	15690.1	24169.2	22556.2	15312.3	26757	15996.4	28288.2	7091.44	9342.2	11395	3489.9	7284.63	11340.2	7745.78	17591.5	7938.72	17098.5	15715.7	9373.93
896.8	pos	TAG54:6(20:5)	16.43	1054.91	1164.85	1104.21	2111.33	2096.99	1403.38	2225.64	1337.55	2454.28	428.942	621.97	34.2661	210.931	564.744	117.818	585.34	1292.95	533.23	1287.46	1131.53	544.028
896.8	pos	TAG54:6(22:6)	16.66	2606.59	2599.82	2684.23	4017.76	3722.12	2911.49	5568.25	2735.62	5166.48	1225.82	2144.07	283.262	1022.48	1907.15	687.27	1487.61	3423.75	1598.88	2956.39	2765.96	1823.87
894.8	pos	TAG54:7(20:4)	16.46	3578.82	3993.97	3661.75	8667.71	8045.09	5098.91	8547.54	5115.47	11937	1106.06	1619.52	46.749	426.74	1305.65	317.068	1455.21	4473.61	1280.17	3254.95	2927.76	1652.19
894.8	pos	TAG54:7(20:5)	16.31	2941.18	2906.85	2992.54	6274.94	5402.83	3777.47	6129.99	3810.97	6857.88	986.295	1632.7	57.0991	479.013	1414.59	223.679	1379.16	3401.59	1414.95	3161.5	3263.6	1359.16
894.8	pos	TAG54:7(22:6)	16.52	1069.47	1205.09	1147.32	1957	1840.38	1303.93	3244.86	1453.46	3375.93	351.597	613.003	48.142	253.658	446.948	154.118	415.849	1044.48	380.287	891.182	883.421	511.835
892.8	pos	TAG54:8(20:4)	16.32	527.379	582.794	560.719	1465.27	1301.81	738.991	1372.14	725.476	1706.43	147.252	229.166	4.34222	74.565	164.858	44.1379	197.925	674.841	184.138	554.875	494.447	237.423
892.8	pos	TAG54:8(20:5)	16.15	1099.66	1120.52	1089.76	2656.65	2560.92	1499.45	3357.23	1525.78	3984	203.158	390.88	7.98509	83.6905	281.532	29.1904	291.715	1180.85	295.254	942.899	790.493	307.861
892.8	pos	TAG54:8(22:6)	16.26	1200.81	1201.36	1170.47	2042.93	2176.48	1313.38	3211.86	1365.03	3183.38	383.836	774.842	16.9584	405.801	574.492	118.946	524.045	1358.33	524.974	1442.32	1175.72	846.644
920.9	pos	TAG55:1(16:0)	16.42	1481	1599.06	1478.85	2565.08	2447.84	1718.34	2828.85	1639.24	3236.86	764.396	1195.56	59.3498	796.081	1065.99	322.924	930.649	2058.03	1040.48	2021.65	1828.57	1377.1
934.9	pos	TAG56:1(16:0)	17.29	1604.22	1727.42	1600.64	2638.45	2461.85	2232.14	5418.35	1825.44	4797.14	523.961	1167.26	119.331	753.033	788.567	221.577	588.223	1995.85	885.251	1981.64	1317.32	1217.16
932.9	pos	TAG56:2(16:0)	17.17	2359.01	2403.37	2168.37	3530.81	3614.63	2836.01	7890.6	2557.21	7148.79	732.616	1685.48	98.7046	1169.15	1158.77	268.734	780.624	2613.08	1275.3	2586.84	1969.16	1661.61
932.9	pos	TAG56:2(18:0)	17.17	5304.15	5482.68	5748.64	8554.68	7843.81	6520.5	15837.1	5990.27	12415.1	2231.89	4388.07	222.073	3853.58	3370.1	1252.92	2630.37	7608.27	4397.57	7142.25	5574.14	5490.09
930.8	pos	TAG56:3(16:0)	17.05	893.737	1027.82	943.135	1573.81	1561.73	1228.21	2905.64	1027.2	2485.26	388.776	654.592	71.3125	512.429	542.49	170.135	462.526	1093.6	580.48	1083.4	859.99	849.401
930.8	pos	TAG56:3(18:0)	17.08	4843.28	5181.97	4933.32	7970.89	6978.39	5730.6	13237.6	5325.43	9043.84	2470.99	3843.22	290.301	3743.08	3595.8	1685.15	2973.08	6361.01	4017.19	6802.57	5378.01	4973.6
928.8	pos	TAG56:4(16:0)	16.97	654.435	764.688	653.439	1205.33	1129.37	891.747	1526.41	724.129	1604.58	330.744	504.654	67.6133	292.524	430.497	184.36	346.155	866.951	409.76	811.055	641.026	566.735
928.8	pos	TAG56:4(18:0)	16.97	2487.56	2452.46	2411.62	4095.03	3968.36	2884.11	4657.04	2409.15	4022.68	1485.37	2011.95	213.021	1492.54	1946.41	912.261	1551.25	3462.42	2009.1	3457.31	2835.31	2356.13
926.8	pos	TAG56:5(16:0)	16.82	2001.19	1999.73	2030.66	3222.56	3272.35	2396.27	3979.48	2231.24	4028.93	1029.23	1516.58	113.619	1431.17	1225.82	511.959	1093.15	2679.63	1310.68	2302.58	1918.93	1695.06
926.8	pos	TAG56:5(18:0)	16.85	1950.78	1956.74	2172.48	3069.77	2925.86	1951.78	3344.62	1716.95	2914.55	1230.51	1737.48	133.612	1165.61	1543.01	714.719	1277.37	2627.59	1509.07	2625.45	2577.37	1917.78
926.8	pos	TAG56:5(20:4)	16.86	2799.96	2786.94	2681.65	5486.69	5123.03	3491.87	5179.3	2892.59	4454.68	1687.87	2274.88	2409.75	1058.02	1890.88	2411.11	1861.5	3564.04	1695.99	3576.28	3551.75	2336.37
924.8	pos	TAG56:6(16:0)	16.7	3940.19	4203.05	4081.63	6796.14	6168.82	4604.47	7118.38	3823.53	6940.82	2064.17	3146.94	179.795	1923.08	3151.34	1068.44	2339.61	5041.44	2818.49	4809.49	4976.64	3960.4
924.8	pos	TAG56:6(18:0)	16.49	1045.06	1046.29	995.996	1691.26	1577.47	1181.72	1641.54	1000.81	1599.74	673.499	915.751	91.9379	839.827	864.995	438.351	828.564	982.355	836.182	839.827	1602.56	892.871
924.8	pos	TAG56:6(20:4)	16.72	5662.26	5599.18	5553.38	10615.6	9504.24	6342.29	8789.02	5919.63	7854.46	3452.03	4880.65	4973.32	2405.52	4243.78	2214.14	4485.68	7789.3	4375.46	7691.57	8196.2	5161.36
924.8	pos	TAG56:6(20:5)	16.41	175.628	176.535	174.637	292.866	293.146	209.954	274.565	197.801	282.476	96.0157	125.854	149.817	63.9956	110.727	50.9232	124.134	239.477	124.564	205.739	272.264	114.41
924.8	pos	TAG56:6(22:4)	16.7	2758.13	2838.14	2990.5	5247.07	4356.57	3283.2	5236.88	2796.89	5253.12	1436.78	2136	2489.73	2434.76	1811.01	2434.76	1717.19	3727.06	1631.97	3287.33	2818.04	2503.26
922.8	pos	TAG56:7(16:0)	16.6	2982	3593.34	2991.2	5379.71	5621.38	4246.6	5373.3	3369.91	5740.53	1874.06	2585.69	2688.33	1980.2	2701.03	858.733	2028.56	4297.68	2310.75	4477.64	3966.79	3325.48
922.8	pos	TAG56:7(18:0)	16.48	141.095	142.022	133.097	248.052	226.652	157.606	305.766	203.683	278.682	72.193	171.705	8.28658	108.83	95.9394	37.1955	88.1668	200.18	98.1858	173.905	194.157	104.697
922.8	pos	TAG56:7(20:4)	16.61	9926.67	10096	9345.32	16267.9	15451.9	10345.1	14277.6	9523.2	14291.5	6077.1	8274.33	374.392	4101.08	7361.22	2910.66	7417.99	13720.2	7258.25	14246.4	13607.2	8644.8
922.8	pos	TAG56:7(20:5)	16.42	772.174	820.038	775.905	1375.18	1201.94	967.262	1419.48	890.577	1354.04	401.332	638.145	41.2284	267.47	515.733	172.283	549.678	1090.87	547.588	1019.74	1051.45	547.057
922.8	pos	TAG56:7(22:6)	16.7	4437	4517.04	4141.66	6040.66	5748.61	4764.3	7952.4	4319.49	8209.18	2215.93	3416.58	347.246	2405.52	3052.25	1294.48	2715.94	5447.25	3134.66	5184.4	4947.72	3391.25
920.8	pos	TAG56:8(16:0)	16.41	2051.79	1909.82	1746.47	2764.43	2827.68	2048.83	3502.35	2054.51	3669.6	931.774	1407.46	65.4334	970.874	1207.73	417.396	1043.08	2407.69	1158.03	2380.33	2210.07	1433.87
920.8	pos	TAG56:8(20:4)	16.51	10647.7	11695	10204.1	20194.7	17917.3	13194.9	16705.7	10673.2	17567	6312.07	7940.73	283.473	4309.38	7601.35	2459.64	7505.68	18250	7695.76	15030.7	14967.6	10124.8
920.8	pos	TAG56:8(20:5)	16.28	2503.27	2566.91	2585.69	4803.55	4555.04	3054.51	5037.84	2846.73	5056.22	1190.27	1933.25	63.2511	690.605	1599.86	332.303	1595.4	3545.63	1612.44	3534.5	3533.05	1693.59
920.8	pos	TAG56:8(22:6)	16.53	6376.33	7391.92	6964.68	10567.7	9803.92	6911.06	15112.5	7641.78	13128.7	3477.43	5694.63	307.574	3839.76	5042.48	1813.43	4149.78	8903.15	4671.15	8879.94	7886.37	5663.43
918.8	pos	TAG56:9(20:4)	16.37	3463.5	4011.67	3572.4	8212.57	7667.3	4653.07	7327.57	4362.09	7633.46	1379.88	2261.34	37.2725	647.346	1713.79	324.337	1809.29	5640.67	1792.23	4935.91	4671.53	2304.78
918.8	pos	TAG56:9(20:5)	16.15	3685.65	3646.97	3732.51	8162.01	7472.19	4884.19	8486.15	4266.43	8282.98	1284.08	2525.64	42.8249	840.866	2037.52	253.47	1902.87	5590.6	2234.12	5207.71	5290.52	2356.13
918.8	pos	TAG56:9(22:6)	16.4	2202.47	2252.86	2099.69	3864.24	3730.04	2622.23	4764.59	2657.79	5794.8	767.692	1374.62	42.4763	825.382	1093.3	232.74	998.797	2955.41	1097.61	2609.29	2337.73	1415.67
944.8	pos	TAG58:10(20:4)	16.45	1030.41	1062.53	1095.02	2791.96	2423.18	1434.18	1868.81	1258.38	2211.63	443.126	544.816	951.082	927.366	908.056	927.366	699.838	1436.27	489.912	1246.54	1351.55	630.375
944.8	pos	TAG58:10(20:5)	16.4	214.927	217.73	214.927	565.338	556.101	316.036	436.808	269.685	484.131	73.9315	97.9816	4.19928	32.482	84.0393	18.1347	108.932	252.968	83.3621	241.995	242.022	98.6842
944.8	pos	TAG58:10(22:6)	16.46	5031.32	5232.14	4936.16	7436.26	6871.6	4830.92	7791.47	4911.44	8349.86	2909.57	4331.36	153.787	4523.29	4395.52	1316.79	3719.03	6847.49	4313.26	8622.81	4628.89	5549.77
952.8	pos	TAG58:6(16:0)	16.83	152.815	179.516	159.164	235.367	209.586	182.729	288.351	143.276	332.732	139.274	183.342	27.5256	117.721	134.646	69.8821	102.352	212.326	136.897	212.991	144.59	170.329
952.8	pos	TAG58:6(18:0)	16.85	1200.48	1254.99	1216.64	1873.34	1630.05	1298.51	1656.31	993.927	1562.45	774.946	1117.57	85.0777	962.209	1048.46	622.905	873.923	1506.89	1088.42	1676.23	1722.16	1307.55
952.8	pos	TAG58:6(20:4)	16.9	252.159	257.931	255.864	499.514	441.691	331.506	534.57	268.835	475.387	137.461	159.244	206.269	99.1385	134.165	203.465	150.34	281.076	142.15	255.842	280.305	196.132
952.8	pos	TAG58:6(22:4)	16.82	1626.59	1733.21	1768.03	2846.82	2577.85	1820.39	2080.6	2080.6	2425.8	1057.93	1478.77	1625.98	1166.8	1331.86	1608.93	1248.24	2447.95	1530.87	2294.51	2054.17	2012.93
950.8	pos	TAG58:7(18:0)	17.35	92.7624	97.932	96.5386	120.941	130.733	99.3793	185.844	92.4593	163.17	44.4222	76.7059	29.5203	62.6133	61.7139	37.7726	50.5788	104.77	69.7559	122.705	92.4222	83.1806
950.8	pos	TAG58:7(20:4)	16.68	269.181	257.743	289.855	515.834	516.766	378.692	490.889	302.712	399.848	167.035	177.215	220.168	106.825	166.459	107.078	191.028	303.644	169.261	267.38	340.031	229.202
946.8	pos	TAG58:9(20:4)	16.54	740.412	801.48	767.832	1907.27	1871.37	1035.8	1442.31	879.787	1533.73	336.876	368.767	31.7329	139.502	318.793	161.667	441.55	1055.54	336.414	753.667	818.572	418.085
946.8	pos	TAG58:9(22:6)	16.54	4182.17	4313.25	4616.6	5857.32	5440.02	3919.6	6375.68	4307.97	6855.89	2859.48	3900.42	246.803	3501.37	3500.19	1581.86	3372.73	5861.37	3862.54	6717.74	6875.69	4507.56
972.8	pos	TAG60:10(22:6)	16.6	291.964	292.846	302.203	488.807	462.598	315.505	512.786	317.145	437.063	175.607	212.342	37.2766	225.828	219.929	128.281	226.288	405.613	217.747	402.557	387.093	273.378
970.8	pos	TAG60:11(22:6)	16.48	412.088	497.635	439.295	815.81	712.334	490.849	710.429	469.764	773.731	231.877	302.094	380.59	270.179	279.618	134.287	436.771	555.287	290.773	569.696	593.891	350.017
