# Supplementary material for: Multi-omics analysis revealed the role of CYP1A2 in the induction of mechanical allodynia in type 1 diabetes
Source: Front Genet. 2023 Mar 23;14:1151340. doi: 10.3389/fgene.2023.1151340 (PMC10076588; doi:10.3389/fgene.2023.1151340)
Supplement: Supplementary file 3 [file DataSheet2.ZIP › raw data and data sheets(For review purpose only)/lipidomic/heatmap of DEMs.xlsx]

## Sheet: NP_con
Lipid	NP1	NP2	NP3	NP4	NP5	NP6	con1	con2	con3	con4	con5	con6
PC(16:0/16:0)	2.54853e+06	2.11002e+06	2.39094e+06	2.61369e+06	2.60154e+06	2.80639e+06	1.86496e+06	1.77485e+06	2.16064e+06	2.01222e+06	1.93255e+06	1.83056e+06
PC(16:0/18:1)	2.27007e+06	1.9802e+06	2.34068e+06	2.3868e+06	2.42554e+06	2.54888e+06	1.70692e+06	1.71811e+06	1.97387e+06	1.89924e+06	1.78979e+06	1.75419e+06
PE(18:1/18:1)	1.28513e+06	1.13546e+06	1.24875e+06	1.43238e+06	1.53318e+06	1.30944e+06	910663	944571	1.06779e+06	1.20921e+06	1.15077e+06	1.02399e+06
PA(18:1/20:2)	550469	466989	494683	555258	514134	539027	272838	250781	326782	385675	277964	317871
PS(18:0/18:1)	1.77587e+06	1.75037e+06	1.67069e+06	2.05593e+06	1.73811e+06	1.91546e+06	1.67356e+06	1.62967e+06	1.73892e+06	1.7396e+06	1.62509e+06	1.62932e+06
PC(16:0/16:1)	269110	218505	255934	287721	258267	273428	174385	166278	225096	205922	183816	187009
TAG50:1(16:0)	23182.9	37670.6	3145.64	17518	27746.7	9295.83	81620.1	75783.7	59229.1	132260	58159.3	108460
PE(18:0p/18:1)	667533	607916	637566	721154	609672	672239	480769	500311	635122	632940	592435	581324
TAG52:2(16:0)	33665.8	49019.6	4663.52	34151.1	42489.7	17554.6	89386.4	83925.9	65555.7	134494	67872.6	115382
TAG50:2(16:0)	26387	39959.4	4791.5	20548.4	32881.9	12944.8	76535.9	72938	57773.1	116960	65157	100638
TAG52:3(16:0)	35208.3	49155.7	5938.31	33025.7	42554.6	19154.5	90148.4	83006.8	65778.1	134412	64625.5	108353
TAG52:4(16:0)	28743.5	42362.6	3708.98	25934.5	40413.4	14034.2	79265.6	74051.9	57367.1	120135	56824.8	101416
TAG54:2(18:0)	29868.1	43752.5	3051.48	35721.6	41327.7	18146.9	77516.1	71362.9	54943.2	119810	56280.5	95548
PC(16:0/18:2)	82664.4	87083.1	102248	111421	103256	91960	46417.5	45133.6	59764.9	58801.7	45876.5	64266.1
PE(16:0p/18:1)	175378	175799	189038	182626	193636	180043	121117	123796	141651	159202	127845	156518
TAG52:1(16:0)	18635.5	31519	1914.76	16793.1	24353.8	7795.47	59517.3	55432.5	43643.4	102302	44270.4	88970.4
TAG52:1(18:0)	18046.5	29622.8	1848.76	17237.8	23356.9	7967.85	56236.5	54813.8	40554.3	92312.8	40329.4	80283.8
PC(18:0/18:1)	187825	167537	199479	219230	212226	196329	142581	139806	164040	179775	153653	155981
PC(16:0/18:0)	228828	180875	197023	238131	240381	223539	161348	159701	201856	179775	172970	170482
TAG54:3(18:0)	27423.2	44281.4	3698.68	31961	37211.1	18693.3	62157.9	62983.4	52860.7	99302	50209.9	77814.3
DAG(16:0/18:2)	47206.8	45585	11788.4	27340.7	38776.4	13424.9	69535.9	69034.5	62846.7	73340.7	63212.3	63875.9
PE(18:1/18:2)	55484	60046.9	69438.3	72886.3	72603.2	56009.8	28143.2	27929.2	30018.9	39915.6	30175.8	44413.3
PI(18:0/20:4)	134168	146316	137859	155975	189513	159839	130675	113651	106898	101586	130385	125922
TAG52:2(18:0)	18719.6	28883.3	2668.32	18711.3	25510.4	11195.5	47366.1	45471.3	37640.1	71711.4	40352.3	60862.6
PA(16:0/20:2)	55969.4	55048.1	61454.6	71754.1	66419.5	64746.6	32805.3	31674.2	38110.2	37130.2	33432	35666.9
PE(18:1p/18:1)	217917	213437	230820	237949	233395	223483	177789	180030	200671	210530	193748	208125
DAG(18:1/18:2)	61613.1	64263.9	8902.85	33393.1	50645.9	14265	80726.8	80090.2	72086.6	68776.7	74759.5	65247.5
TAG54:1(18:0)	15835.5	27327	1120.13	19255.6	21514.1	7510.97	43916.1	42148.5	30755	79502.4	33220.8	61356.9
PE(18:0/18:1)	139000	142488	133198	169193	163893	129263	108663	103455	103952	135678	113495	119348
PE(16:0/18:1)	202012	196565	166415	207975	231241	183200	146398	138820	162204	191520	175225	160204
TAG50:3(16:0)	5440.24	10139	565.503	3322.33	7185.36	1640.21	30419.9	29065.9	21547.9	55537.1	23488.7	48749.3
PE(18:0p/22:4)	292595	267374	302799	355708	311798	334307	238801	240796	317159	270444	293405	253460
TAG50:0(16:0)	7773.89	14302.4	1666.03	5649.15	10452.9	3008.78	32633.4	28649.5	25970.1	51504.5	27384.9	38495.2
TAG52:5(16:0)	7648.54	11588	12778.9	5088.37	9664.11	2393.71	32515.1	31965.4	24813.6	48918.1	23146.7	45337.4
TAG48:1(16:0)	4360.83	8905.65	708.029	2356.71	5067.57	1019.3	27567.1	23399.1	18136.2	47700.2	20757.1	42566.1
TAG48:0(16:0)	6946.34	11498.4	1673.56	3791.98	7819.31	2339.03	27239	24987.6	25987.8	40181.1	23765	34095.3
PC(14:0/16:0)	110623	95999	106685	113960	118925	126881	77789.8	76791.3	99470.4	90527.2	85780.7	88418.1
FA(18:2)	96498.3	69558.1	26728.6	84150.7	110497	38136.8	117421	124248	90734.3	103104	100179	96412
TAG54:4(18:0)	18137.6	24500.2	2439.89	21742.1	23583.4	10806.5	40508.5	39747.6	32026.4	60364.1	31910.5	47947.1
TAG48:2(16:0)	5468.35	11242.1	431.395	4073.46	7252.14	1583.14	25537.6	23845.1	18529	49730	18538.8	38645.6
DAG(18:1/18:1)	30558.6	25755.8	15384.6	21465.4	27365.5	16035.5	38031.9	57812.8	36962.8	37358.4	38774.1	36488
DAG(18:0/20:3)	130856	115242	120732	155838	157240	117579	108677	113051	112056	115731	104555	111445
PE(16:1/18:1)	75185.9	57414.4	66547.9	66968.8	76004.8	67361.3	47696.6	47138.7	50387.3	53220.8	54640.8	59512.1
PE(18:0p/22:6)	76852.4	66617.6	70644.9	83534.6	80769.4	70450.9	50607.3	50700.3	60620.6	67057.9	54466.2	64901.1
SM(d18:1/16:0)	85393.9	78870.5	85512	91396.4	87515.9	96006.1	70334.4	69065.7	77552.7	72511.4	71533.2	68470.5
PC(16:0/22:0)	62312.6	54611.7	56290.5	66578.4	66961	66195.3	42832.8	41650.5	57736.7	45920.9	45046.9	42148.7
SM(d18:1/24:1)	113926	112357	118590	140689	128668	121854	102945	101846	109394	108528	108890	103326
TAG46:2(16:0)	2774.96	9855.79	76.5238	1953.66	4895.01	273.512	19940	18002.6	10683.9	46841.7	9653.72	23659.3
PC(18:1/18:2)	26112.5	28510.3	32548.2	40511.6	34163.4	31965.4	16217.8	15231.4	18917.7	21247.6	17030.3	19499.1
DAG(18:2/18:2)	20208.2	18429.5	1579.41	8359.46	16387.3	3437.5	29716.9	30291.1	28790.1	23377.3	26716	22442.5
PE(18:0/22:6)	78251.1	71258.3	72601	85022.7	94924.2	77662.7	56692.2	56858.6	66077.3	71663.2	70207.3	62699.4
TAG54:6(20:4)	7091.44	9342.2	11395	3489.9	7284.63	11340.2	24169.2	22556.2	15312.3	26757	15996.4	28288.2
PE(16:0/16:1)	83151.1	65709.6	62961.3	81604.1	74365.1	74235.3	49803	54044.5	64539.8	66586	56499.2	59841.6
TAG52:0(18:0)	5462.55	11319.1	1114.4	5814.89	8287.06	2653.09	20691	19844.4	16097.2	16536.3	18184.4	16536.3
TAG44:2(16:0)	886.373	3041.69	19.9073	479.71	1496.86	108.456	13733.8	12476.8	8748.56	37083.8	5614.28	20100.7
TAG54:5(20:4)	3755.55	5387.05	353.407	1821.51	3968.77	1667.21	16343.4	14894.3	10627.7	17476.6	10012.2	18348
TAG50:0(18:0)	3727.1	6845.13	846.586	2613.76	4690.37	1507.88	14300.5	13340.1	12882	19100.4	13421.8	16513.2
PC(18:0/18:2)	29319.5	34551.1	32786.3	43608.2	39631.6	30829.4	21472.8	22443.3	22779.1	24766.4	21159.9	22977.1
TAG54:2(16:0)	3074.85	5551.88	388.845	3772.14	4448.76	1224.27	13891.9	14990.3	10233.4	24846.5	9320.58	21918.4
PS(18:0/18:2)	58339.9	78863	66717	85470.1	75120.2	61884.3	51955.2	52505.1	53509.9	66856.5	55267.9	57071.2
TAG56:8(20:4)	6312.07	7940.73	283.473	4309.38	7601.35	2459.64	20194.7	17917.3	13194.9	16705.7	10673.2	17567
PS(18:0/22:6)	55382.3	50717.3	63371.4	76312.6	66570.3	62012.8	44234.2	44426.9	49232	55552.5	53565.5	47170.8
PC(18:1/18:1)	136944	138921	128413	145089	148515	134044	116610	120938	128256	138645	131570	110347
PS(16:0/18:1)	90450.5	81845.2	89750.8	118541	107410	91658.5	77325.8	74053.3	82941.5	90340.3	92059.7	72698.4
PS(18:1/20:2)	33301.4	31840.4	29934.1	31764.3	29647.4	34392.8	19924	17607.1	21952.3	26652.5	20956.6	24308.9
SM(d18:1/18:0)	83817.4	82403.7	88349.5	97069.8	91464.1	88086.8	76855.2	75257.8	81590.1	79383.7	78740.9	74067.8
PC(16:0/20:2)	22638.5	25877.2	24498	26927.9	29225.1	23377.9	15024.2	15562.7	17995.5	16028.7	14881.8	16646.6
SM(d18:1/22:0)	130649	123849	142174	144349	138662	139139	119227	116831	129966	131492	124895	124897
HexCer(d18:1/18:0)	42782.5	43251.6	47538.3	52515.2	45475.2	44372.3	33486.4	33476.3	38615	38946.3	37138.8	38313.5
SM(d18:1/24:0)	124636	118159	124402	139489	136782	135538	114033	116374	126502	120481	114296	115315
TAG51:2(16:0)	3378.57	5612.46	308.313	2714.34	4610.59	1303.65	11222	11911	7958.07	19283.6	8283.61	17015.2
PE(16:0/18:2)	13299	16740.9	15851	20150.9	20886.8	14597.2	7946.1	8144.21	7602.09	8949.34	8434.49	9553.91
TAG56:7(20:4)	6077.1	8274.33	374.392	4101.08	7361.22	2910.66	16267.9	15451.9	10345.1	14277.6	9523.2	14291.5
PE(18:0/18:2)	15275.6	19451.8	17058.5	25173	24619.5	16158.2	9691.7	9664.01	9553.9	14248.3	10596.3	11739.6
PC(14:0/18:0)	31181.7	23878.2	28478.1	33167.5	32051.3	34886.4	21366	19796.4	25027.9	23518.8	19896.4	22149.6
PC(16:0/22:6)	29324.9	29462.9	33770.8	35681.7	37426.5	31853.1	21087.8	22660.6	25788.6	27348.6	25522.9	26249.1
DAG(16:0/18:1)	20158	17213.7	16619.5	15934.4	22472.6	14870.6	26623.2	30872.6	26116.7	25161	24012.9	23101.5
PE(18:1p/22:4)	33367.3	29309.8	34203.7	37709.1	37460.4	31926.1	24038.5	24009.1	28414.5	27010.3	26849.9	26277.8
TAG51:1(16:0)	2258.79	4134.19	151.001	1577.74	2864.28	873.137	9571.22	8928	6618.69	16790.7	6384.45	13986
TAG54:3(16:0)	2681.08	4396.01	348.377	2782.38	3585.39	1217.5	9536.36	9548.46	7597.87	15379	6643.85	13035.5
PS(18:1/18:2)	11511.6	15136.3	15902.4	16539	17013.5	18824.5	7913.14	7413.32	9475.79	9743.37	8595.54	9210.92
TAG54:7(20:4)	1106.06	1619.52	46.749	426.74	1305.65	317.068	8667.71	8045.09	5098.91	8547.54	5115.47	11937
TAG54:1(16:0)	1644.08	3346.69	260.081	1967.69	2200.82	677.584	8372.99	7540.21	6078.8	15852.7	5658.07	14052.9
PA(18:2/20:2)	9128.02	13931.9	15779.7	12938.8	12132.4	10616.3	4671.19	4235.47	5755.09	7086.51	4797.22	6434.62
PE(18:2/18:2)	6342.18	10451.2	9531.04	13399.8	12284.3	6957.12	2716.94	2457.95	2497.81	3776.75	2557.74	3488.41
TAG46:0(16:0)	1366.35	2730.29	522.752	794.196	1819.13	435.864	7513.24	6481.17	5991.54	15949.7	6104.77	10609.5
PE(18:1/20:2)	18643.3	18914.6	17488.6	21876.8	23496.4	17293.6	11830.2	11879.1	11179.4	15246.3	13461.9	13279.8
TAG54:5(16:0)	2627.06	3764.75	222.619	1850.82	3305.29	1052.67	9689.21	8758.69	6237.18	11288.1	6050.65	11038
TAG56:8(22:6)	3477.43	5694.63	307.574	3839.76	5042.48	1813.43	10567.7	9803.92	6911.06	15112.5	7641.78	13128.7
TAG54:6(16:0)	2417.66	3450.66	220.925	1381.23	2998.3	1037.91	9209.31	8844.56	5777.31	9978.99	6266.47	10029.5
PC(18:2/18:2)	9730.84	12617.2	13556.9	19773.8	16574.6	11752.1	7047.8	6583.89	6317.27	8018.41	6120.2	7525.99
PE(18:0p/18:2)	20627.1	18686.6	22714.5	22802.7	21606.6	19499.3	13447.3	13295.8	15030.2	16361.5	14779.2	15721.9
TAG48:3(16:0)	681.604	1591.19	38.8274	395.342	903.131	114.885	6251.36	6543.86	4137.16	12807	4521.65	12037.7
TAG54:5(18:0)	2783.33	4764.54	273.585	2983.41	4022.28	1230.34	8984.61	8516.01	6846.67	14299.3	6581.02	10556.8
TAG56:2(18:0)	2231.89	4388.07	222.073	3853.58	3370.1	1252.92	8554.68	7843.81	6520.5	15837.1	5990.27	12415.1

## Sheet: P_con
Lipid	P1	P2	P3	P4	P5	P6	con1	con2	con3	con4	con5	con6
PC(16:0/16:0)	2.35112e+06	2.29273e+06	2.63797e+06	2.54185e+06	2.58262e+06	2.39614e+06	1.86496e+06	1.77485e+06	2.16064e+06	2.01222e+06	1.93255e+06	1.83056e+06
PC(16:0/18:1)	2.16313e+06	2.18034e+06	2.45771e+06	2.24307e+06	2.22051e+06	2.26227e+06	1.70692e+06	1.71811e+06	1.97387e+06	1.89924e+06	1.78979e+06	1.75419e+06
PE(18:1/18:1)	1.36402e+06	1.25583e+06	1.44054e+06	1.50744e+06	1.2488e+06	1.2122e+06	910663	944571	1.06779e+06	1.20921e+06	1.15077e+06	1.02399e+06
PA(18:1/20:2)	518192	480857	536893	500481	483092	544056	272838	250781	326782	385675	277964	317871
PS(18:1/18:1)	651562	586019	567790	663818	602619	523893	722651	673128	758244	798293	722922	675141
PS(18:0/18:1)	1.83388e+06	1.57861e+06	1.85945e+06	2.02539e+06	1.79704e+06	1.79145e+06	1.67356e+06	1.62967e+06	1.73892e+06	1.7396e+06	1.62509e+06	1.62932e+06
PE(16:0/20:4)	198233	183827	192573	213707	211531	216212	123142	123530	126518	153154	134126	165994
PC(16:0/16:1)	268718	219973	305220	267079	242789	257264	174385	166278	225096	205922	183816	187009
PI(18:0/20:4)	162355	165387	182491	181400	179594	192221	130675	113651	106898	101586	130385	125922
PE(18:0p/18:1)	604749	599710	723160	667265	719566	613869	480769	500311	635122	632940	592435	581324
PC(16:0/18:2)	89047.8	82309.1	116203	116182	97642.2	106968	46417.5	45133.6	59764.9	58801.7	45876.5	64266.1
PE(16:0/18:1)	226580	191655	218523	207568	205803	230373	146398	138820	162204	191520	175225	160204
PE(18:0p/22:4)	304831	291678	372335	345836	386694	275529	238801	240796	317159	270444	293405	253460
TAG50:1(16:0)	23303.3	50943.9	25314.6	45336.5	39447.7	32290.9	81620.1	75783.7	59229.1	132260	58159.3	108460
PE(18:1/18:2)	63837.5	58881.2	77377.8	81691.2	67645.2	81245.9	28143.2	27929.2	30018.9	39915.6	30175.8	44413.3
TAG50:2(16:0)	26458.3	51548.7	28496.3	46904.3	47402.7	33731.7	76535.9	72938	57773.1	116960	65157	100638
PC(16:0/18:0)	199804	203819	231333	316369	214410	179969	161348	159701	201856	179775	172970	170482
PE(18:0/18:1)	141709	137103	158535	175418	130639	154716	108663	103455	103952	135678	113495	119348
PC(18:0/18:1)	176703	184057	204588	235944	188138	174388	142581	139806	164040	179775	153653	155981
PE(16:1/18:1)	75836.2	73434.2	79818.3	98217.9	85960.7	74801.2	47696.6	47138.7	50387.3	53220.8	54640.8	59512.1
TAG52:2(16:0)	35263.7	71431.8	38416.3	65667.2	59342.5	50547.2	89386.4	83925.9	65555.7	134494	67872.6	115382
TAG52:3(16:0)	36079	67359.9	38692.3	64974.5	59510.1	47987.6	90148.4	83006.8	65778.1	134412	64625.5	108353
TAG52:4(16:0)	29549.4	57948.9	34506.1	56235.7	54376.3	40646.2	79265.6	74051.9	57367.1	120135	56824.8	101416
PA(16:0/20:2)	65776.8	59105.2	62664.1	57039.9	54705	59302.1	32805.3	31674.2	38110.2	37130.2	33432	35666.9
PC(14:0/16:0)	110183	95753.6	126972	115592	121322	114183	77789.8	76791.3	99470.4	90527.2	85780.7	88418.1
SM(d18:1/24:0)	130240	130273	161938	155585	146965	137403	114033	116374	126502	120481	114296	115315
TAG52:1(16:0)	21165.3	48066.4	23276.7	45445.2	36869.4	31045.8	59517.3	55432.5	43643.4	102302	44270.4	88970.4
PC(18:1/18:1)	153018	132475	149472	162996	148515	148448	116610	120938	128256	138645	131570	110347
TAG50:3(16:0)	5915.45	17876.4	5468.84	15258.8	10183.8	7818.83	30419.9	29065.9	21547.9	55537.1	23488.7	48749.3
TAG48:1(16:0)	3809.76	12188.1	3722.41	9176.84	7856.02	5582.88	27567.1	23399.1	18136.2	47700.2	20757.1	42566.1
TAG52:1(18:0)	20821.3	44989.4	25314.6	43923.1	34825	30087.3	56236.5	54813.8	40554.3	92312.8	40329.4	80283.8
PS(18:0/20:4)	69895.6	62742.5	56235.6	69177.4	59897.2	54151	80950.6	77080.1	94861.7	86902.2	80392.7	69613.3
TAG54:2(18:0)	32817.6	61066.3	40446.7	64779.8	56911.6	51405.4	77516.1	71362.9	54943.2	119810	56280.5	95548
DAG(18:0/20:3)	124633	125620	139055	144928	114225	141427	108677	113051	112056	115731	104555	111445
PE(16:0/16:1)	81933.8	71596.9	78045.4	87708.3	69891.1	76883.4	49803	54044.5	64539.8	66586	56499.2	59841.6
TAG52:5(16:0)	8344.57	21281.8	8232.06	18973.9	16309.5	10150.7	32515.1	31965.4	24813.6	48918.1	23146.7	45337.4
TAG50:0(16:0)	8703.4	18334.8	9054.85	21527.1	15380.5	13618.1	32633.4	28649.5	25970.1	51504.5	27384.9	38495.2
TAG48:0(16:0)	6139.78	19390.2	6261.67	13710.8	11524.8	9727.29	27239	24987.6	25987.8	40181.1	23765	34095.3
PE(18:0/22:6)	80411.8	75713	85037.8	84399.1	82627.8	77890	56692.2	56858.6	66077.3	71663.2	70207.3	62699.4
PC(18:1/18:2)	31201.2	29293.4	38517	36079.6	33402.3	34215.8	16217.8	15231.4	18917.7	21247.6	17030.3	19499.1
TAG52:2(18:0)	18938.6	39172.5	23121	37203.7	34540.7	25256.4	47366.1	45471.3	37640.1	71711.4	40352.3	60862.6
TAG48:2(16:0)	6323.94	15988.9	5827.43	14120.1	11148.3	9462.5	25537.6	23845.1	18529	49730	18538.8	38645.6
PE(16:0p/18:1)	149088	140879	162383	151448	169777	178533	121117	123796	141651	159202	127845	156518
PE(18:1p/22:4)	44170.2	33074.8	43917.4	43317.5	36200.5	37522.1	24038.5	24009.1	28414.5	27010.3	26849.9	26277.8
TAG54:3(18:0)	30507.5	57242.6	36851.2	58505.9	53101.5	45717.7	62157.9	62983.4	52860.7	99302	50209.9	77814.3
PC(16:0/20:2)	26822.3	23414.5	29283.2	36872.1	26728.4	29298.2	15024.2	15562.7	17995.5	16028.7	14881.8	16646.6
PC(18:0/18:2)	30136.7	27951.8	38487.6	46419.2	34765.2	36169.9	21472.8	22443.3	22779.1	24766.4	21159.9	22977.1
PE(18:0p/22:6)	75242.4	72183.2	71257.1	86861.4	64963.1	65238.9	50607.3	50700.3	60620.6	67057.9	54466.2	64901.1
PE(16:0/18:2)	18146.6	16939.7	18991.7	23264.2	17368.8	20009.7	7946.1	8144.21	7602.09	8949.34	8434.49	9553.91
DAG(18:2/18:2)	13465.6	22180.8	13717.3	13609.9	15952.8	17211.6	29716.9	30291.1	28790.1	23377.3	26716	22442.5
PE(18:0/18:2)	19053.4	17454.1	21924.3	25435.7	18532.6	21747.4	9691.7	9664.01	9553.9	14248.3	10596.3	11739.6
HexCer(d18:1/24:0)	59781.6	63219.3	59471.5	69035.2	63405.8	63295.9	50409.1	47575.1	53949.7	58251.7	54317.4	48276
PC(16:0/22:6)	31434.3	33350.2	37949	34615.1	35944.7	32146.1	21087.8	22660.6	25788.6	27348.6	25522.9	26249.1
SM(d18:1/16:0)	78986.2	78473.9	88237	91130.9	84369.3	75929.1	70334.4	69065.7	77552.7	72511.4	71533.2	68470.5
PC(16:0/22:4)	29156.8	27328.7	26862.7	33227.6	29966.4	26914.5	20054.8	18311.7	20245.5	20722.8	17233.7	19390
TAG44:2(16:0)	1344.11	8104.71	870.739	4809.49	2987.3	2350.37	13733.8	12476.8	8748.56	37083.8	5614.28	20100.7
PC(16:0/20:4)	62959.9	54379.8	61060.9	66215.6	63461.5	54776.9	47504.4	44501	53879.8	53254.9	46492	55491.6
PE(18:1/20:2)	22056.5	19249.6	20983.7	24885.8	20440.8	19989.2	11830.2	11879.1	11179.4	15246.3	13461.9	13279.8
PA(20:0/20:1)	64426.5	51420.3	77215.3	75926.5	56577.1	52065	53826.4	48822.1	57975.4	50553.7	50389	39471.8
PE(18:0/20:4)	60970.6	57552.7	63798.1	72236.2	61053.9	60167.4	47059.4	49240.3	52559.9	60606.1	55914.8	50468.5
PC(16:0/22:0)	54285.6	56435.9	62562.9	63733.4	52116.7	50104.1	42832.8	41650.5	57736.7	45920.9	45046.9	42148.7
TAG54:4(18:0)	17429.5	35830	23527	37063.6	34774.6	26653.2	40508.5	39747.6	32026.4	60364.1	31910.5	47947.1
PA(18:2/20:2)	12500.7	11336.3	11936.1	15857	12198.8	15961.6	4671.19	4235.47	5755.09	7086.51	4797.22	6434.62
PC(18:2/18:2)	12282.1	11116.3	17126.2	16283.3	15229	15206.6	7047.8	6583.89	6317.27	8018.41	6120.2	7525.99
PE(18:1/20:4)	47360.3	44939.5	49064.1	55003	45393.9	46971.8	38088.3	37044.5	39732.7	40277.5	41672.7	43898.2
TAG54:6(20:4)	7745.78	17591.5	7938.72	17098.5	15715.7	9373.93	24169.2	22556.2	15312.3	26757	15996.4	28288.2
PC(14:0/18:0)	27552.8	26851.4	31470.6	40775	30993.3	26452.1	21366	19796.4	25027.9	23518.8	19896.4	22149.6
PE(18:2/18:2)	9180.89	8027.65	10683.8	12097.4	7831.21	10521.9	2716.94	2457.95	2497.81	3776.75	2557.74	3488.41
TAG54:2(16:0)	3719.03	9675.34	4563.74	8718.49	6686.3	6493.85	13891.9	14990.3	10233.4	24846.5	9320.58	21918.4
TAG54:5(20:4)	4314.99	10008.3	3896.81	8491.07	8725.07	5280.36	16343.4	14894.3	10627.7	17476.6	10012.2	18348
PS(18:1/18:2)	15222.8	13767.4	14994.6	17439.4	17000.2	13781.1	7913.14	7413.32	9475.79	9743.37	8595.54	9210.92
LPC(16:0)	35936.5	34459.7	39638.8	39583.9	39215.7	39917.1	29330.6	30049.8	34478.7	30937.5	33207	29866.6
PE(18:0p/18:2)	20278.6	19069.6	24471.9	24095.3	19531.2	19548.1	13447.3	13295.8	15030.2	16361.5	14779.2	15721.9
TAG50:0(18:0)	4103.34	12290.9	4343.01	10676.4	7803.34	6226.35	14300.5	13340.1	12882	19100.4	13421.8	16513.2
PE(18:0p/20:4)	29215.5	28209.5	26940.2	33545.9	27193.5	24182.8	20665.9	20602.7	20755.6	23162.8	20375.5	22645.4
PS(18:1/20:2)	33164.5	25580.7	27692.9	28179.1	28075.5	30306	19924	17607.1	21952.3	26652.5	20956.6	24308.9
PE(16:0/20:3)	14520.4	14301.1	14354.1	17430.4	13143.4	12910.6	7461.54	7886.5	7868.66	10453.7	9549.18	8577.16
SM(d18:1/22:0)	131722	129732	135113	133753	132855	129438	119227	116831	129966	131492	124895	124897
PE(18:1/20:1)	48411.1	44822.8	57708.7	49786.9	45162.3	52667.4	43892.4	41700.8	39787.8	43855.6	41990.6	46742.9
PS(18:0/22:4)	50880.6	38005.9	48215	64662.4	52102	42326.7	40877.7	41100.3	44342.3	35643.5	39405.9	40377.5
PE(16:0/22:5)	16787.2	15263.1	20239.6	19432.3	19149	19359.5	11033.2	11642.5	14273.7	12975.4	13011.2	13167.6
FA(20:3)	22873.9	23480.6	31216.8	23313.6	23977.1	40631.7	18065	20434.2	19843.9	20154.3	21766.5	18311.1

## Sheet: P_NP
Lipid	P1	P2	P3	P4	P5	P6	NP1	NP2	NP3	NP4	NP5	NP6
PS(18:1/18:1)	651562	586019	567790	663818	602619	523893	732815	696784	740477	712391	721193	749961
PE(16:0/20:4)	198233	183827	192573	213707	211531	216212	165194	136227	140170	171544	190138	155346
PE(16:0p/18:1)	149088	140879	162383	151448	169777	178533	175378	175799	189038	182626	193636	180043
TAG54:2(18:0)	32817.6	61066.3	40446.7	64779.8	56911.6	51405.4	29868.1	43752.5	3051.48	35721.6	41327.7	18146.9
TAG52:2(16:0)	35263.7	71431.8	38416.3	65667.2	59342.5	50547.2	33665.8	49019.6	4663.52	34151.1	42489.7	17554.6
TAG52:3(16:0)	36079	67359.9	38692.3	64974.5	59510.1	47987.6	35208.3	49155.7	5938.31	33025.7	42554.6	19154.5
TAG54:3(18:0)	30507.5	57242.6	36851.2	58505.9	53101.5	45717.7	27423.2	44281.4	3698.68	31961	37211.1	18693.3
SM(d18:1/24:1)	109371	105920	111061	111127	55135.8	105548	113926	112357	118590	140689	128668	121854
TAG52:4(16:0)	29549.4	57948.9	34506.1	56235.7	54376.3	40646.2	28743.5	42362.6	3708.98	25934.5	40413.4	14034.2
PI(18:0/20:4)	162355	165387	182491	181400	179594	192221	134168	146316	137859	155975	189513	159839
TAG52:1(18:0)	20821.3	44989.4	25314.6	43923.1	34825	30087.3	18046.5	29622.8	1848.76	17237.8	23356.9	7967.85
TAG52:1(16:0)	21165.3	48066.4	23276.7	45445.2	36869.4	31045.8	18635.5	31519	1914.76	16793.1	24353.8	7795.47
TAG54:1(18:0)	16827.1	40875.6	23679.5	44126.4	33998.6	28508.8	15835.5	27327	1120.13	19255.6	21514.1	7510.97
TAG50:1(16:0)	23303.3	50943.9	25314.6	45336.5	39447.7	32290.9	23182.9	37670.6	3145.64	17518	27746.7	9295.83
TAG50:2(16:0)	26458.3	51548.7	28496.3	46904.3	47402.7	33731.7	26387	39959.4	4791.5	20548.4	32881.9	12944.8
TAG54:4(18:0)	17429.5	35830	23527	37063.6	34774.6	26653.2	18137.6	24500.2	2439.89	21742.1	23583.4	10806.5
PS(18:0/20:4)	69895.6	62742.5	56235.6	69177.4	59897.2	54151	62865.4	71651.9	75103.9	77509.8	80445.5	74471.4
TAG52:2(18:0)	18938.6	39172.5	23121	37203.7	34540.7	25256.4	18719.6	28883.3	2668.32	18711.3	25510.4	11195.5
PE(16:1/18:1)	75836.2	73434.2	79818.3	98217.9	85960.7	74801.2	75185.9	57414.4	66547.9	66968.8	76004.8	67361.3
TAG56:8(20:4)	7505.68	18250	7695.76	15030.7	14967.6	10124.8	6312.07	7940.73	283.473	4309.38	7601.35	2459.64
HexCer(d18:1/20:0)	37866.6	30496.9	39227.2	27856.9	34825.9	34466.9	37927.7	38174	40486.1	51567.7	46371.3	40690.1
TAG52:0(18:0)	11843	17738.5	7689.43	16898.8	12903.1	9793.9	5462.55	11319.1	1114.4	5814.89	8287.06	2653.09
TAG50:0(16:0)	8703.4	18334.8	9054.85	21527.1	15380.5	13618.1	7773.89	14302.4	1666.03	5649.15	10452.9	3008.78
TAG56:7(20:4)	7417.99	13720.2	7258.25	14246.4	13607.2	8644.8	6077.1	8274.33	374.392	4101.08	7361.22	2910.66
PC(16:0/20:4)	62959.9	54379.8	61060.9	66215.6	63461.5	54776.9	56485.3	45487.3	49632.9	55562.6	56311.1	53884.7
TAG50:3(16:0)	5915.45	17876.4	5468.84	15258.8	10183.8	7818.83	5440.24	10139	565.503	3322.33	7185.36	1640.21
TAG48:2(16:0)	6323.94	15988.9	5827.43	14120.1	11148.3	9462.5	5468.35	11242.1	431.395	4073.46	7252.14	1583.14
SM(d18:1/18:0)	82433	78452.7	84955.4	85095.3	83891.1	82057.8	83817.4	82403.7	88349.5	97069.8	91464.1	88086.8
PC(16:0/22:4)	29156.8	27328.7	26862.7	33227.6	29966.4	26914.5	25705.1	19871.8	22782.4	22380.5	25196.9	28371.5
TAG54:5(20:4)	4314.99	10008.3	3896.81	8491.07	8725.07	5280.36	3755.55	5387.05	353.407	1821.51	3968.77	1667.21
TAG50:0(18:0)	4103.34	12290.9	4343.01	10676.4	7803.34	6226.35	3727.1	6845.13	846.586	2613.76	4690.37	1507.88
PE(18:1/20:4)	47360.3	44939.5	49064.1	55003	45393.9	46971.8	37963.4	35545	42024.2	44853.1	50877.5	41574.9
TAG54:2(16:0)	3719.03	9675.34	4563.74	8718.49	6686.3	6493.85	3074.85	5551.88	388.845	3772.14	4448.76	1224.27
PE(18:1p/22:4)	44170.2	33074.8	43917.4	43317.5	36200.5	37522.1	33367.3	29309.8	34203.7	37709.1	37460.4	31926.1
TAG56:8(22:6)	4149.78	8903.15	4671.15	8879.94	7886.37	5663.43	3477.43	5694.63	307.574	3839.76	5042.48	1813.43
TAG56:2(18:0)	2630.37	7608.27	4397.57	7142.25	5574.14	5490.09	2231.89	4388.07	222.073	3853.58	3370.1	1252.92
TAG54:5(18:0)	3328.18	7908.89	3808.78	7728.24	6719.93	4709.59	2783.33	4764.54	273.585	2983.41	4022.28	1230.34
TAG54:5(16:0)	2980.88	7224.22	2917.06	6498.21	6082.34	4116.73	2627.06	3764.75	222.619	1850.82	3305.29	1052.67
TAG58:9(22:6)	3372.73	5861.37	3862.54	6717.74	6875.69	4507.56	2859.48	3900.42	246.803	3501.37	3500.19	1581.86
TAG56:9(20:5)	1902.87	5590.6	2234.12	5207.71	5290.52	2356.13	1284.08	2525.64	42.8249	840.866	2037.52	253.47
TAG54:6(16:0)	2931.31	6506.04	2952.72	5863.04	5715.29	3356.22	2417.66	3450.66	220.925	1381.23	2998.3	1037.91
TAG56:3(18:0)	2973.08	6361.01	4017.19	6802.57	5378.01	4973.6	2470.99	3843.22	290.301	3743.08	3595.8	1685.15
TAG51:2(16:0)	3492.62	6860.84	3965.15	8510.5	7373.89	5158.79	3378.57	5612.46	308.313	2714.34	4610.59	1303.65
PS(18:1/20:2)	33164.5	25580.7	27692.9	28179.1	28075.5	30306	33301.4	31840.4	29934.1	31764.3	29647.4	34392.8
TAG56:9(20:4)	1809.29	5640.67	1792.23	4935.91	4671.53	2304.78	1379.88	2261.34	37.2725	647.346	1713.79	324.337
TAG54:3(16:0)	3410.31	7040.05	3233.87	6191.29	5240.89	4958.05	2681.08	4396.01	348.377	2782.38	3585.39	1217.5
TAG58:10(22:6)	3719.03	6847.49	4313.26	8622.81	4628.89	5549.77	2909.57	4331.36	153.787	4523.29	4395.52	1316.79
TAG56:6(20:4)	4485.68	7789.3	4375.46	7691.57	8196.2	5161.36	3452.03	4880.65	4973.32	2405.52	4243.78	2214.14
TAG51:1(16:0)	2622.69	5273	2656.54	6761.65	5140.9	3702.54	2258.79	4134.19	151.001	1577.74	2864.28	873.137
TAG54:1(16:0)	1868.91	5877.29	2419.07	5372.25	3633.51	3621.56	1644.08	3346.69	260.081	1967.69	2200.82	677.584
TAG56:6(16:0)	2339.61	5041.44	2818.49	4809.49	4976.64	3960.4	2064.17	3146.94	179.795	1923.08	3151.34	1068.44
TAG56:7(22:6)	2715.94	5447.25	3134.66	5184.4	4947.72	3391.25	2215.93	3416.58	347.246	2405.52	3052.25	1294.48
TAG53:1(18:0)	1565.04	4035.82	2346.63	4729.34	3523.59	2477.82	1332.67	2602.7	73.3983	1513.56	2029.24	652.44
