# Supplementary material for: Multi-omics analysis revealed the role of CYP1A2 in the induction of mechanical allodynia in type 1 diabetes
Source: Front Genet. 2023 Mar 23;14:1151340. doi: 10.3389/fgene.2023.1151340 (PMC10076588; doi:10.3389/fgene.2023.1151340)
Supplement: Supplementary file 3 [file DataSheet2.ZIP › raw data and data sheets(For review purpose only)/lipidomic/KEGG of DEMs.xlsx]

## Sheet: NP_con
ID Annotation	Annotation	in set	set	in background	background	RichFactor	p-value	-lg(p-value)	FDR correction	Matching IDs	URL
rno05231	Choline metabolism in cancer	2	4	11	3244	0.181818	6.25039e-05	4.20409	0.00321649	C00157 C00165	https://www.genome.jp/kegg-bin/show_pathway?rno05231/rno:C00157%09red/rno:C00165%09blue
rno05146	Amoebiasis	2	4	13	3244	0.153846	8.85689e-05	4.05272	0.00321649	C00165 C02737	https://www.genome.jp/kegg-bin/show_pathway?rno05146/rno:C00165%09blue/rno:C02737%09red
rno04071	Sphingolipid signaling pathway	2	4	15	3244	0.133333	0.000119129	3.92398	0.00321649	C00165 C00550	https://www.genome.jp/kegg-bin/show_pathway?rno04071/rno:C00165%09blue/rno:C00550%09red
rno04723	Retrograde endocannabinoid signaling	2	4	19	3244	0.105263	0.00019369	3.71289	0.00392223	C00157 C00165	https://www.genome.jp/kegg-bin/show_pathway?rno04723/rno:C00157%09red/rno:C00165%09blue
rno00564	Glycerophospholipid metabolism	2	4	52	3244	0.0384615	0.00148158	2.82928	0.0192863	C00157 C02737	https://www.genome.jp/kegg-bin/show_pathway?rno00564/rno:C00157%09red/rno:C02737%09red
rno04064	NF-kappa B signaling pathway	1	4	3	3244	0.333333	0.00369572	2.4323	0.0192863	C00165	https://www.genome.jp/kegg-bin/show_pathway?rno04064/rno:C00165%09blue
rno04658	Th1 and Th2 cell differentiation	1	4	3	3244	0.333333	0.00369572	2.4323	0.0192863	C00165	https://www.genome.jp/kegg-bin/show_pathway?rno04658/rno:C00165%09blue
rno05322	Systemic lupus erythematosus	1	4	3	3244	0.333333	0.00369572	2.4323	0.0192863	C02737	https://www.genome.jp/kegg-bin/show_pathway?rno05322/rno:C02737%09red
rno01521	EGFR tyrosine kinase inhibitor resistance	1	4	4	3244	0.25	0.00492534	2.30756	0.0192863	C00165	https://www.genome.jp/kegg-bin/show_pathway?rno01521/rno:C00165%09blue
rno04012	ErbB signaling pathway	1	4	4	3244	0.25	0.00492534	2.30756	0.0192863	C00165	https://www.genome.jp/kegg-bin/show_pathway?rno04012/rno:C00165%09blue
rno04650	Natural killer cell mediated cytotoxicity	1	4	4	3244	0.25	0.00492534	2.30756	0.0192863	C00165	https://www.genome.jp/kegg-bin/show_pathway?rno04650/rno:C00165%09blue
rno04659	Th17 cell differentiation	1	4	4	3244	0.25	0.00492534	2.30756	0.0192863	C00165	https://www.genome.jp/kegg-bin/show_pathway?rno04659/rno:C00165%09blue
rno04660	T cell receptor signaling pathway	1	4	4	3244	0.25	0.00492534	2.30756	0.0192863	C00165	https://www.genome.jp/kegg-bin/show_pathway?rno04660/rno:C00165%09blue
rno04662	B cell receptor signaling pathway	1	4	4	3244	0.25	0.00492534	2.30756	0.0192863	C00165	https://www.genome.jp/kegg-bin/show_pathway?rno04662/rno:C00165%09blue
rno04935	Growth hormone synthesis, secretion and action	1	4	4	3244	0.25	0.00492534	2.30756	0.0192863	C00165	https://www.genome.jp/kegg-bin/show_pathway?rno04935/rno:C00165%09blue
rno05214	Glioma	1	4	4	3244	0.25	0.00492534	2.30756	0.0192863	C00165	https://www.genome.jp/kegg-bin/show_pathway?rno05214/rno:C00165%09blue
rno05235	PD-L1 expression and PD-1 checkpoint pathway in cancer	1	4	4	3244	0.25	0.00492534	2.30756	0.0192863	C00165	https://www.genome.jp/kegg-bin/show_pathway?rno05235/rno:C00165%09blue
rno04010	MAPK signaling pathway	1	4	5	3244	0.2	0.00615383	2.21085	0.0192863	C00165	https://www.genome.jp/kegg-bin/show_pathway?rno04010/rno:C00165%09blue
rno04015	Rap1 signaling pathway	1	4	5	3244	0.2	0.00615383	2.21085	0.0192863	C00165	https://www.genome.jp/kegg-bin/show_pathway?rno04015/rno:C00165%09blue
rno04062	Chemokine signaling pathway	1	4	5	3244	0.2	0.00615383	2.21085	0.0192863	C00165	https://www.genome.jp/kegg-bin/show_pathway?rno04062/rno:C00165%09blue
rno04722	Neurotrophin signaling pathway	1	4	5	3244	0.2	0.00615383	2.21085	0.0192863	C00165	https://www.genome.jp/kegg-bin/show_pathway?rno04722/rno:C00165%09blue
rno05167	Kaposi sarcoma-associated herpesvirus infection	1	4	5	3244	0.2	0.00615383	2.21085	0.0192863	C00165	https://www.genome.jp/kegg-bin/show_pathway?rno05167/rno:C00165%09blue
rno05170	Human immunodeficiency virus 1 infection	1	4	5	3244	0.2	0.00615383	2.21085	0.0192863	C00165	https://www.genome.jp/kegg-bin/show_pathway?rno05170/rno:C00165%09blue
rno05223	Non-small cell lung cancer	1	4	5	3244	0.2	0.00615383	2.21085	0.0192863	C00165	https://www.genome.jp/kegg-bin/show_pathway?rno05223/rno:C00165%09blue
rno04370	VEGF signaling pathway	1	4	6	3244	0.166667	0.00738118	2.13187	0.0192863	C00165	https://www.genome.jp/kegg-bin/show_pathway?rno04370/rno:C00165%09blue
rno04912	GnRH signaling pathway	1	4	6	3244	0.166667	0.00738118	2.13187	0.0192863	C00165	https://www.genome.jp/kegg-bin/show_pathway?rno04912/rno:C00165%09blue
rno04916	Melanogenesis	1	4	6	3244	0.166667	0.00738118	2.13187	0.0192863	C00165	https://www.genome.jp/kegg-bin/show_pathway?rno04916/rno:C00165%09blue
rno04926	Relaxin signaling pathway	1	4	6	3244	0.166667	0.00738118	2.13187	0.0192863	C00165	https://www.genome.jp/kegg-bin/show_pathway?rno04926/rno:C00165%09blue
rno04933	AGE-RAGE signaling pathway in diabetic complications	1	4	6	3244	0.166667	0.00738118	2.13187	0.0192863	C00165	https://www.genome.jp/kegg-bin/show_pathway?rno04933/rno:C00165%09blue
rno05163	Human cytomegalovirus infection	1	4	6	3244	0.166667	0.00738118	2.13187	0.0192863	C00165	https://www.genome.jp/kegg-bin/show_pathway?rno05163/rno:C00165%09blue
rno05140	Leishmaniasis	1	4	6	3244	0.166667	0.00738118	2.13187	0.0192863	C02737	https://www.genome.jp/kegg-bin/show_pathway?rno05140/rno:C02737%09red
rno04014	Ras signaling pathway	1	4	7	3244	0.142857	0.00860739	2.06513	0.0199015	C00165	https://www.genome.jp/kegg-bin/show_pathway?rno04014/rno:C00165%09blue
rno04720	Long-term potentiation	1	4	7	3244	0.142857	0.00860739	2.06513	0.0199015	C00165	https://www.genome.jp/kegg-bin/show_pathway?rno04720/rno:C00165%09blue
rno04920	Adipocytokine signaling pathway	1	4	7	3244	0.142857	0.00860739	2.06513	0.0199015	C00165	https://www.genome.jp/kegg-bin/show_pathway?rno04920/rno:C00165%09blue
rno05017	Spinocerebellar ataxia	1	4	7	3244	0.142857	0.00860739	2.06513	0.0199015	C00165	https://www.genome.jp/kegg-bin/show_pathway?rno05017/rno:C00165%09blue
rno04666	Fc gamma R-mediated phagocytosis	1	4	8	3244	0.125	0.00983247	2.00734	0.0199015	C00165	https://www.genome.jp/kegg-bin/show_pathway?rno04666/rno:C00165%09blue
rno04724	Glutamatergic synapse	1	4	8	3244	0.125	0.00983247	2.00734	0.0199015	C00165	https://www.genome.jp/kegg-bin/show_pathway?rno04724/rno:C00165%09blue
rno04915	Estrogen signaling pathway	1	4	8	3244	0.125	0.00983247	2.00734	0.0199015	C00165	https://www.genome.jp/kegg-bin/show_pathway?rno04915/rno:C00165%09blue
rno04961	Endocrine and other factor-regulated calcium reabsorption	1	4	8	3244	0.125	0.00983247	2.00734	0.0199015	C00165	https://www.genome.jp/kegg-bin/show_pathway?rno04961/rno:C00165%09blue
rno05143	African trypanosomiasis	1	4	8	3244	0.125	0.00983247	2.00734	0.0199015	C00165	https://www.genome.jp/kegg-bin/show_pathway?rno05143/rno:C00165%09blue
rno04371	Apelin signaling pathway	1	4	9	3244	0.111111	0.0110564	1.95639	0.0199015	C00165	https://www.genome.jp/kegg-bin/show_pathway?rno04371/rno:C00165%09blue
rno04713	Circadian entrainment	1	4	9	3244	0.111111	0.0110564	1.95639	0.0199015	C00165	https://www.genome.jp/kegg-bin/show_pathway?rno04713/rno:C00165%09blue
rno04730	Long-term depression	1	4	9	3244	0.111111	0.0110564	1.95639	0.0199015	C00165	https://www.genome.jp/kegg-bin/show_pathway?rno04730/rno:C00165%09blue
rno04929	GnRH secretion	1	4	9	3244	0.111111	0.0110564	1.95639	0.0199015	C00165	https://www.genome.jp/kegg-bin/show_pathway?rno04929/rno:C00165%09blue
rno04217	Necroptosis	1	4	9	3244	0.111111	0.0110564	1.95639	0.0199015	C00550	https://www.genome.jp/kegg-bin/show_pathway?rno04217/rno:C00550%09red
rno04261	Adrenergic signaling in cardiomyocytes	1	4	10	3244	0.1	0.0122792	1.91083	0.0205592	C00165	https://www.genome.jp/kegg-bin/show_pathway?rno04261/rno:C00165%09blue
rno04928	Parathyroid hormone synthesis, secretion and action	1	4	10	3244	0.1	0.0122792	1.91083	0.0205592	C00165	https://www.genome.jp/kegg-bin/show_pathway?rno04928/rno:C00165%09blue
rno04020	Calcium signaling pathway	1	4	11	3244	0.0909091	0.0135009	1.86964	0.0205592	C00165	https://www.genome.jp/kegg-bin/show_pathway?rno04020/rno:C00165%09blue
rno04072	Phospholipase D signaling pathway	1	4	11	3244	0.0909091	0.0135009	1.86964	0.0205592	C00165	https://www.genome.jp/kegg-bin/show_pathway?rno04072/rno:C00165%09blue
rno04540	Gap junction	1	4	11	3244	0.0909091	0.0135009	1.86964	0.0205592	C00165	https://www.genome.jp/kegg-bin/show_pathway?rno04540/rno:C00165%09blue
rno04625	C-type lectin receptor signaling pathway	1	4	11	3244	0.0909091	0.0135009	1.86964	0.0205592	C00165	https://www.genome.jp/kegg-bin/show_pathway?rno04625/rno:C00165%09blue
rno04664	Fc epsilon RI signaling pathway	1	4	11	3244	0.0909091	0.0135009	1.86964	0.0205592	C00165	https://www.genome.jp/kegg-bin/show_pathway?rno04664/rno:C00165%09blue
rno04919	Thyroid hormone signaling pathway	1	4	11	3244	0.0909091	0.0135009	1.86964	0.0205592	C00165	https://www.genome.jp/kegg-bin/show_pathway?rno04919/rno:C00165%09blue
rno04725	Cholinergic synapse	1	4	12	3244	0.0833333	0.0147214	1.83205	0.0205592	C00165	https://www.genome.jp/kegg-bin/show_pathway?rno04725/rno:C00165%09blue
rno04728	Dopaminergic synapse	1	4	12	3244	0.0833333	0.0147214	1.83205	0.0205592	C00165	https://www.genome.jp/kegg-bin/show_pathway?rno04728/rno:C00165%09blue
rno04911	Insulin secretion	1	4	12	3244	0.0833333	0.0147214	1.83205	0.0205592	C00165	https://www.genome.jp/kegg-bin/show_pathway?rno04911/rno:C00165%09blue
rno04921	Oxytocin signaling pathway	1	4	12	3244	0.0833333	0.0147214	1.83205	0.0205592	C00165	https://www.genome.jp/kegg-bin/show_pathway?rno04921/rno:C00165%09blue
rno04975	Fat digestion and absorption	1	4	12	3244	0.0833333	0.0147214	1.83205	0.0205592	C00165	https://www.genome.jp/kegg-bin/show_pathway?rno04975/rno:C00165%09blue
rno04270	Vascular smooth muscle contraction	1	4	13	3244	0.0769231	0.0159408	1.79749	0.0218849	C00165	https://www.genome.jp/kegg-bin/show_pathway?rno04270/rno:C00165%09blue
rno04611	Platelet activation	1	4	14	3244	0.0714286	0.0171591	1.76551	0.0220617	C00165	https://www.genome.jp/kegg-bin/show_pathway?rno04611/rno:C00165%09blue
rno04923	Regulation of lipolysis in adipocytes	1	4	14	3244	0.0714286	0.0171591	1.76551	0.0220617	C00165	https://www.genome.jp/kegg-bin/show_pathway?rno04923/rno:C00165%09blue
rno04971	Gastric acid secretion	1	4	14	3244	0.0714286	0.0171591	1.76551	0.0220617	C00165	https://www.genome.jp/kegg-bin/show_pathway?rno04971/rno:C00165%09blue
rno05225	Hepatocellular carcinoma	1	4	14	3244	0.0714286	0.0171591	1.76551	0.0220617	C00165	https://www.genome.jp/kegg-bin/show_pathway?rno05225/rno:C00165%09blue
rno04066	HIF-1 signaling pathway	1	4	15	3244	0.0666667	0.0183762	1.73574	0.0228996	C00165	https://www.genome.jp/kegg-bin/show_pathway?rno04066/rno:C00165%09blue
rno04972	Pancreatic secretion	1	4	15	3244	0.0666667	0.0183762	1.73574	0.0228996	C00165	https://www.genome.jp/kegg-bin/show_pathway?rno04972/rno:C00165%09blue
rno04726	Serotonergic synapse	1	4	17	3244	0.0588235	0.0208071	1.68179	0.0251549	C00165	https://www.genome.jp/kegg-bin/show_pathway?rno04726/rno:C00165%09blue
rno04970	Salivary secretion	1	4	17	3244	0.0588235	0.0208071	1.68179	0.0251549	C00165	https://www.genome.jp/kegg-bin/show_pathway?rno04970/rno:C00165%09blue
rno04918	Thyroid hormone synthesis	1	4	20	3244	0.05	0.024445	1.61181	0.0282863	C00165	https://www.genome.jp/kegg-bin/show_pathway?rno04918/rno:C00165%09blue
rno04931	Insulin resistance	1	4	20	3244	0.05	0.024445	1.61181	0.0282863	C00165	https://www.genome.jp/kegg-bin/show_pathway?rno04931/rno:C00165%09blue
rno05012	Parkinson disease	1	4	20	3244	0.05	0.024445	1.61181	0.0282863	C00165	https://www.genome.jp/kegg-bin/show_pathway?rno05012/rno:C00165%09blue
rno04925	Aldosterone synthesis and secretion	1	4	21	3244	0.047619	0.0256554	1.59082	0.0292688	C00165	https://www.genome.jp/kegg-bin/show_pathway?rno04925/rno:C00165%09blue
rno04714	Thermogenesis	1	4	23	3244	0.0434783	0.0280727	1.55172	0.0315818	C00165	https://www.genome.jp/kegg-bin/show_pathway?rno04714/rno:C00165%09blue
rno05200	Pathways in cancer	1	4	24	3244	0.0416667	0.0292797	1.53343	0.0324884	C00165	https://www.genome.jp/kegg-bin/show_pathway?rno05200/rno:C00165%09blue
rno04024	cAMP signaling pathway	1	4	25	3244	0.04	0.0304856	1.51591	0.0329244	C00165	https://www.genome.jp/kegg-bin/show_pathway?rno04024/rno:C00165%09blue
rno00600	Sphingolipid metabolism	1	4	25	3244	0.04	0.0304856	1.51591	0.0329244	C00550	https://www.genome.jp/kegg-bin/show_pathway?rno00600/rno:C00550%09red
rno04973	Carbohydrate digestion and absorption	1	4	26	3244	0.0384615	0.0316903	1.49907	0.0337752	C00165	https://www.genome.jp/kegg-bin/show_pathway?rno04973/rno:C00165%09blue
rno00591	Linoleic acid metabolism	1	4	28	3244	0.0357143	0.0340964	1.46729	0.0354078	C00157	https://www.genome.jp/kegg-bin/show_pathway?rno00591/rno:C00157%09red
rno04750	Inflammatory mediator regulation of TRP channels	1	4	28	3244	0.0357143	0.0340964	1.46729	0.0354078	C00165	https://www.genome.jp/kegg-bin/show_pathway?rno04750/rno:C00165%09blue
rno00592	alpha-Linolenic acid metabolism	1	4	44	3244	0.0227273	0.0531842	1.27422	0.0545307	C00157	https://www.genome.jp/kegg-bin/show_pathway?rno00592/rno:C00157%09red
rno00260	Glycine, serine and threonine metabolism	1	4	50	3244	0.02	0.0602687	1.21991	0.0610221	C02737	https://www.genome.jp/kegg-bin/show_pathway?rno00260/rno:C02737%09red
rno00590	Arachidonic acid metabolism	1	4	75	3244	0.0133333	0.0893604	1.04886	0.0893604	C00157	https://www.genome.jp/kegg-bin/show_pathway?rno00590/rno:C00157%09red

## Sheet: P_con
ID Annotation	Annotation	in set	set	in background	background	RichFactor	p-value	-lg(p-value)	FDR correction	Matching IDs	URL
rno05231	Choline metabolism in cancer	3	5	11	3244	0.272727	2.89191e-07	6.53882	2.34245e-05	C00157 C00165 C04230	https://www.genome.jp/kegg-bin/show_pathway?rno05231/rno:C00157%09red/rno:C00165%09blue/rno:C04230%09red
rno00564	Glycerophospholipid metabolism	3	5	52	3244	0.0576923	3.80014e-05	4.4202	0.00153906	C00157 C02737 C04230	https://www.genome.jp/kegg-bin/show_pathway?rno00564/rno:C00157%09red/rno:C02737%09red/rno:C04230%09red
rno05146	Amoebiasis	2	5	13	3244	0.153846	0.000147281	3.83185	0.00397659	C00165 C02737	https://www.genome.jp/kegg-bin/show_pathway?rno05146/rno:C00165%09blue/rno:C02737%09red
rno04071	Sphingolipid signaling pathway	2	5	15	3244	0.133333	0.000198018	3.7033	0.00400986	C00165 C00550	https://www.genome.jp/kegg-bin/show_pathway?rno04071/rno:C00165%09blue/rno:C00550%09red
rno04723	Retrograde endocannabinoid signaling	2	5	19	3244	0.105263	0.000321689	3.49256	0.00521137	C00157 C00165	https://www.genome.jp/kegg-bin/show_pathway?rno04723/rno:C00157%09red/rno:C00165%09blue
rno04064	NF-kappa B signaling pathway	1	5	3	3244	0.333333	0.00461822	2.33553	0.0240893	C00165	https://www.genome.jp/kegg-bin/show_pathway?rno04064/rno:C00165%09blue
rno04658	Th1 and Th2 cell differentiation	1	5	3	3244	0.333333	0.00461822	2.33553	0.0240893	C00165	https://www.genome.jp/kegg-bin/show_pathway?rno04658/rno:C00165%09blue
rno05322	Systemic lupus erythematosus	1	5	3	3244	0.333333	0.00461822	2.33553	0.0240893	C02737	https://www.genome.jp/kegg-bin/show_pathway?rno05322/rno:C02737%09red
rno01521	EGFR tyrosine kinase inhibitor resistance	1	5	4	3244	0.25	0.00615383	2.21085	0.0240893	C00165	https://www.genome.jp/kegg-bin/show_pathway?rno01521/rno:C00165%09blue
rno04012	ErbB signaling pathway	1	5	4	3244	0.25	0.00615383	2.21085	0.0240893	C00165	https://www.genome.jp/kegg-bin/show_pathway?rno04012/rno:C00165%09blue
rno04650	Natural killer cell mediated cytotoxicity	1	5	4	3244	0.25	0.00615383	2.21085	0.0240893	C00165	https://www.genome.jp/kegg-bin/show_pathway?rno04650/rno:C00165%09blue
rno04659	Th17 cell differentiation	1	5	4	3244	0.25	0.00615383	2.21085	0.0240893	C00165	https://www.genome.jp/kegg-bin/show_pathway?rno04659/rno:C00165%09blue
rno04660	T cell receptor signaling pathway	1	5	4	3244	0.25	0.00615383	2.21085	0.0240893	C00165	https://www.genome.jp/kegg-bin/show_pathway?rno04660/rno:C00165%09blue
rno04662	B cell receptor signaling pathway	1	5	4	3244	0.25	0.00615383	2.21085	0.0240893	C00165	https://www.genome.jp/kegg-bin/show_pathway?rno04662/rno:C00165%09blue
rno04935	Growth hormone synthesis, secretion and action	1	5	4	3244	0.25	0.00615383	2.21085	0.0240893	C00165	https://www.genome.jp/kegg-bin/show_pathway?rno04935/rno:C00165%09blue
rno05214	Glioma	1	5	4	3244	0.25	0.00615383	2.21085	0.0240893	C00165	https://www.genome.jp/kegg-bin/show_pathway?rno05214/rno:C00165%09blue
rno05235	PD-L1 expression and PD-1 checkpoint pathway in cancer	1	5	4	3244	0.25	0.00615383	2.21085	0.0240893	C00165	https://www.genome.jp/kegg-bin/show_pathway?rno05235/rno:C00165%09blue
rno04010	MAPK signaling pathway	1	5	5	3244	0.2	0.00768754	2.11421	0.0240893	C00165	https://www.genome.jp/kegg-bin/show_pathway?rno04010/rno:C00165%09blue
rno04015	Rap1 signaling pathway	1	5	5	3244	0.2	0.00768754	2.11421	0.0240893	C00165	https://www.genome.jp/kegg-bin/show_pathway?rno04015/rno:C00165%09blue
rno04062	Chemokine signaling pathway	1	5	5	3244	0.2	0.00768754	2.11421	0.0240893	C00165	https://www.genome.jp/kegg-bin/show_pathway?rno04062/rno:C00165%09blue
rno04722	Neurotrophin signaling pathway	1	5	5	3244	0.2	0.00768754	2.11421	0.0240893	C00165	https://www.genome.jp/kegg-bin/show_pathway?rno04722/rno:C00165%09blue
rno05167	Kaposi sarcoma-associated herpesvirus infection	1	5	5	3244	0.2	0.00768754	2.11421	0.0240893	C00165	https://www.genome.jp/kegg-bin/show_pathway?rno05167/rno:C00165%09blue
rno05170	Human immunodeficiency virus 1 infection	1	5	5	3244	0.2	0.00768754	2.11421	0.0240893	C00165	https://www.genome.jp/kegg-bin/show_pathway?rno05170/rno:C00165%09blue
rno05223	Non-small cell lung cancer	1	5	5	3244	0.2	0.00768754	2.11421	0.0240893	C00165	https://www.genome.jp/kegg-bin/show_pathway?rno05223/rno:C00165%09blue
rno04370	VEGF signaling pathway	1	5	6	3244	0.166667	0.00921936	2.0353	0.0240893	C00165	https://www.genome.jp/kegg-bin/show_pathway?rno04370/rno:C00165%09blue
rno04912	GnRH signaling pathway	1	5	6	3244	0.166667	0.00921936	2.0353	0.0240893	C00165	https://www.genome.jp/kegg-bin/show_pathway?rno04912/rno:C00165%09blue
rno04916	Melanogenesis	1	5	6	3244	0.166667	0.00921936	2.0353	0.0240893	C00165	https://www.genome.jp/kegg-bin/show_pathway?rno04916/rno:C00165%09blue
rno04926	Relaxin signaling pathway	1	5	6	3244	0.166667	0.00921936	2.0353	0.0240893	C00165	https://www.genome.jp/kegg-bin/show_pathway?rno04926/rno:C00165%09blue
rno04933	AGE-RAGE signaling pathway in diabetic complications	1	5	6	3244	0.166667	0.00921936	2.0353	0.0240893	C00165	https://www.genome.jp/kegg-bin/show_pathway?rno04933/rno:C00165%09blue
rno05163	Human cytomegalovirus infection	1	5	6	3244	0.166667	0.00921936	2.0353	0.0240893	C00165	https://www.genome.jp/kegg-bin/show_pathway?rno05163/rno:C00165%09blue
rno05140	Leishmaniasis	1	5	6	3244	0.166667	0.00921936	2.0353	0.0240893	C02737	https://www.genome.jp/kegg-bin/show_pathway?rno05140/rno:C02737%09red
rno04014	Ras signaling pathway	1	5	7	3244	0.142857	0.0107493	1.96862	0.0248462	C00165	https://www.genome.jp/kegg-bin/show_pathway?rno04014/rno:C00165%09blue
rno04720	Long-term potentiation	1	5	7	3244	0.142857	0.0107493	1.96862	0.0248462	C00165	https://www.genome.jp/kegg-bin/show_pathway?rno04720/rno:C00165%09blue
rno04920	Adipocytokine signaling pathway	1	5	7	3244	0.142857	0.0107493	1.96862	0.0248462	C00165	https://www.genome.jp/kegg-bin/show_pathway?rno04920/rno:C00165%09blue
rno05017	Spinocerebellar ataxia	1	5	7	3244	0.142857	0.0107493	1.96862	0.0248462	C00165	https://www.genome.jp/kegg-bin/show_pathway?rno05017/rno:C00165%09blue
rno04666	Fc gamma R-mediated phagocytosis	1	5	8	3244	0.125	0.0122773	1.9109	0.0248462	C00165	https://www.genome.jp/kegg-bin/show_pathway?rno04666/rno:C00165%09blue
rno04724	Glutamatergic synapse	1	5	8	3244	0.125	0.0122773	1.9109	0.0248462	C00165	https://www.genome.jp/kegg-bin/show_pathway?rno04724/rno:C00165%09blue
rno04915	Estrogen signaling pathway	1	5	8	3244	0.125	0.0122773	1.9109	0.0248462	C00165	https://www.genome.jp/kegg-bin/show_pathway?rno04915/rno:C00165%09blue
rno04961	Endocrine and other factor-regulated calcium reabsorption	1	5	8	3244	0.125	0.0122773	1.9109	0.0248462	C00165	https://www.genome.jp/kegg-bin/show_pathway?rno04961/rno:C00165%09blue
rno05143	African trypanosomiasis	1	5	8	3244	0.125	0.0122773	1.9109	0.0248462	C00165	https://www.genome.jp/kegg-bin/show_pathway?rno05143/rno:C00165%09blue
rno04371	Apelin signaling pathway	1	5	9	3244	0.111111	0.0138035	1.86001	0.0248462	C00165	https://www.genome.jp/kegg-bin/show_pathway?rno04371/rno:C00165%09blue
rno04713	Circadian entrainment	1	5	9	3244	0.111111	0.0138035	1.86001	0.0248462	C00165	https://www.genome.jp/kegg-bin/show_pathway?rno04713/rno:C00165%09blue
rno04730	Long-term depression	1	5	9	3244	0.111111	0.0138035	1.86001	0.0248462	C00165	https://www.genome.jp/kegg-bin/show_pathway?rno04730/rno:C00165%09blue
rno04929	GnRH secretion	1	5	9	3244	0.111111	0.0138035	1.86001	0.0248462	C00165	https://www.genome.jp/kegg-bin/show_pathway?rno04929/rno:C00165%09blue
rno04217	Necroptosis	1	5	9	3244	0.111111	0.0138035	1.86001	0.0248462	C00550	https://www.genome.jp/kegg-bin/show_pathway?rno04217/rno:C00550%09red
rno04261	Adrenergic signaling in cardiomyocytes	1	5	10	3244	0.1	0.0153277	1.81452	0.0256555	C00165	https://www.genome.jp/kegg-bin/show_pathway?rno04261/rno:C00165%09blue
rno04928	Parathyroid hormone synthesis, secretion and action	1	5	10	3244	0.1	0.0153277	1.81452	0.0256555	C00165	https://www.genome.jp/kegg-bin/show_pathway?rno04928/rno:C00165%09blue
rno04020	Calcium signaling pathway	1	5	11	3244	0.0909091	0.0168501	1.7734	0.0256555	C00165	https://www.genome.jp/kegg-bin/show_pathway?rno04020/rno:C00165%09blue
rno04072	Phospholipase D signaling pathway	1	5	11	3244	0.0909091	0.0168501	1.7734	0.0256555	C00165	https://www.genome.jp/kegg-bin/show_pathway?rno04072/rno:C00165%09blue
rno04540	Gap junction	1	5	11	3244	0.0909091	0.0168501	1.7734	0.0256555	C00165	https://www.genome.jp/kegg-bin/show_pathway?rno04540/rno:C00165%09blue
rno04625	C-type lectin receptor signaling pathway	1	5	11	3244	0.0909091	0.0168501	1.7734	0.0256555	C00165	https://www.genome.jp/kegg-bin/show_pathway?rno04625/rno:C00165%09blue
rno04664	Fc epsilon RI signaling pathway	1	5	11	3244	0.0909091	0.0168501	1.7734	0.0256555	C00165	https://www.genome.jp/kegg-bin/show_pathway?rno04664/rno:C00165%09blue
rno04919	Thyroid hormone signaling pathway	1	5	11	3244	0.0909091	0.0168501	1.7734	0.0256555	C00165	https://www.genome.jp/kegg-bin/show_pathway?rno04919/rno:C00165%09blue
rno04725	Cholinergic synapse	1	5	12	3244	0.0833333	0.0183706	1.73588	0.0256555	C00165	https://www.genome.jp/kegg-bin/show_pathway?rno04725/rno:C00165%09blue
rno04728	Dopaminergic synapse	1	5	12	3244	0.0833333	0.0183706	1.73588	0.0256555	C00165	https://www.genome.jp/kegg-bin/show_pathway?rno04728/rno:C00165%09blue
rno04911	Insulin secretion	1	5	12	3244	0.0833333	0.0183706	1.73588	0.0256555	C00165	https://www.genome.jp/kegg-bin/show_pathway?rno04911/rno:C00165%09blue
rno04921	Oxytocin signaling pathway	1	5	12	3244	0.0833333	0.0183706	1.73588	0.0256555	C00165	https://www.genome.jp/kegg-bin/show_pathway?rno04921/rno:C00165%09blue
rno04975	Fat digestion and absorption	1	5	12	3244	0.0833333	0.0183706	1.73588	0.0256555	C00165	https://www.genome.jp/kegg-bin/show_pathway?rno04975/rno:C00165%09blue
rno04270	Vascular smooth muscle contraction	1	5	13	3244	0.0769231	0.0198892	1.70138	0.0273055	C00165	https://www.genome.jp/kegg-bin/show_pathway?rno04270/rno:C00165%09blue
rno04611	Platelet activation	1	5	14	3244	0.0714286	0.0214059	1.66947	0.0275219	C00165	https://www.genome.jp/kegg-bin/show_pathway?rno04611/rno:C00165%09blue
rno04923	Regulation of lipolysis in adipocytes	1	5	14	3244	0.0714286	0.0214059	1.66947	0.0275219	C00165	https://www.genome.jp/kegg-bin/show_pathway?rno04923/rno:C00165%09blue
rno04971	Gastric acid secretion	1	5	14	3244	0.0714286	0.0214059	1.66947	0.0275219	C00165	https://www.genome.jp/kegg-bin/show_pathway?rno04971/rno:C00165%09blue
rno05225	Hepatocellular carcinoma	1	5	14	3244	0.0714286	0.0214059	1.66947	0.0275219	C00165	https://www.genome.jp/kegg-bin/show_pathway?rno05225/rno:C00165%09blue
rno04066	HIF-1 signaling pathway	1	5	15	3244	0.0666667	0.0229208	1.63977	0.0285628	C00165	https://www.genome.jp/kegg-bin/show_pathway?rno04066/rno:C00165%09blue
rno04972	Pancreatic secretion	1	5	15	3244	0.0666667	0.0229208	1.63977	0.0285628	C00165	https://www.genome.jp/kegg-bin/show_pathway?rno04972/rno:C00165%09blue
rno04726	Serotonergic synapse	1	5	17	3244	0.0588235	0.0259449	1.58595	0.0313662	C00165	https://www.genome.jp/kegg-bin/show_pathway?rno04726/rno:C00165%09blue
rno04970	Salivary secretion	1	5	17	3244	0.0588235	0.0259449	1.58595	0.0313662	C00165	https://www.genome.jp/kegg-bin/show_pathway?rno04970/rno:C00165%09blue
rno04918	Thyroid hormone synthesis	1	5	20	3244	0.05	0.0304669	1.51617	0.0352546	C00165	https://www.genome.jp/kegg-bin/show_pathway?rno04918/rno:C00165%09blue
rno04931	Insulin resistance	1	5	20	3244	0.05	0.0304669	1.51617	0.0352546	C00165	https://www.genome.jp/kegg-bin/show_pathway?rno04931/rno:C00165%09blue
rno05012	Parkinson disease	1	5	20	3244	0.05	0.0304669	1.51617	0.0352546	C00165	https://www.genome.jp/kegg-bin/show_pathway?rno05012/rno:C00165%09blue
rno04925	Aldosterone synthesis and secretion	1	5	21	3244	0.047619	0.0319706	1.49525	0.0364734	C00165	https://www.genome.jp/kegg-bin/show_pathway?rno04925/rno:C00165%09blue
rno04714	Thermogenesis	1	5	23	3244	0.0434783	0.0349722	1.45628	0.0393437	C00165	https://www.genome.jp/kegg-bin/show_pathway?rno04714/rno:C00165%09blue
rno05200	Pathways in cancer	1	5	24	3244	0.0416667	0.0364702	1.43806	0.040467	C00165	https://www.genome.jp/kegg-bin/show_pathway?rno05200/rno:C00165%09blue
rno04024	cAMP signaling pathway	1	5	25	3244	0.04	0.0379664	1.4206	0.0410037	C00165	https://www.genome.jp/kegg-bin/show_pathway?rno04024/rno:C00165%09blue
rno00600	Sphingolipid metabolism	1	5	25	3244	0.04	0.0379664	1.4206	0.0410037	C00550	https://www.genome.jp/kegg-bin/show_pathway?rno00600/rno:C00550%09red
rno04973	Carbohydrate digestion and absorption	1	5	26	3244	0.0384615	0.0394607	1.40384	0.0420568	C00165	https://www.genome.jp/kegg-bin/show_pathway?rno04973/rno:C00165%09blue
rno00591	Linoleic acid metabolism	1	5	28	3244	0.0357143	0.0424437	1.37219	0.0440762	C00157	https://www.genome.jp/kegg-bin/show_pathway?rno00591/rno:C00157%09red
rno04750	Inflammatory mediator regulation of TRP channels	1	5	28	3244	0.0357143	0.0424437	1.37219	0.0440762	C00165	https://www.genome.jp/kegg-bin/show_pathway?rno04750/rno:C00165%09blue
rno00592	alpha-Linolenic acid metabolism	1	5	44	3244	0.0227273	0.0660422	1.18018	0.0677142	C00157	https://www.genome.jp/kegg-bin/show_pathway?rno00592/rno:C00157%09red
rno00260	Glycine, serine and threonine metabolism	1	5	50	3244	0.02	0.0747707	1.12627	0.0757054	C02737	https://www.genome.jp/kegg-bin/show_pathway?rno00260/rno:C02737%09red
rno00590	Arachidonic acid metabolism	1	5	75	3244	0.0133333	0.11044	0.956874	0.11044	C00157	https://www.genome.jp/kegg-bin/show_pathway?rno00590/rno:C00157%09red

## Sheet: P_NP
ID Annotation	Annotation	in set	set	in background	background	RichFactor	p-value	-lg(p-value)	FDR correction	Matching IDs	URL
rno00564	Glycerophospholipid metabolism	2	2	52	3244	0.0384615	0.000252084	3.59845	0.00252084	C00157 C02737	https://www.genome.jp/kegg-bin/show_pathway?rno00564/rno:C00157%09red/rno:C02737%09blue
rno05322	Systemic lupus erythematosus	1	2	3	3244	0.333333	0.001849	2.73306	0.00924499	C02737	https://www.genome.jp/kegg-bin/show_pathway?rno05322/rno:C02737%09blue
rno05140	Leishmaniasis	1	2	6	3244	0.166667	0.00369629	2.43223	0.012321	C02737	https://www.genome.jp/kegg-bin/show_pathway?rno05140/rno:C02737%09blue
rno05231	Choline metabolism in cancer	1	2	11	3244	0.0909091	0.00677129	2.16933	0.0159999	C00157	https://www.genome.jp/kegg-bin/show_pathway?rno05231/rno:C00157%09red
rno05146	Amoebiasis	1	2	13	3244	0.0769231	0.00799997	2.09691	0.0159999	C02737	https://www.genome.jp/kegg-bin/show_pathway?rno05146/rno:C02737%09blue
rno04723	Retrograde endocannabinoid signaling	1	2	19	3244	0.0526316	0.0116814	1.9325	0.019469	C00157	https://www.genome.jp/kegg-bin/show_pathway?rno04723/rno:C00157%09red
rno00591	Linoleic acid metabolism	1	2	28	3244	0.0357143	0.0171908	1.7647	0.0245583	C00157	https://www.genome.jp/kegg-bin/show_pathway?rno00591/rno:C00157%09red
rno00592	alpha-Linolenic acid metabolism	1	2	44	3244	0.0227273	0.0269472	1.56949	0.033684	C00157	https://www.genome.jp/kegg-bin/show_pathway?rno00592/rno:C00157%09red
rno00260	Glycine, serine and threonine metabolism	1	2	50	3244	0.02	0.0305933	1.51437	0.0339925	C02737	https://www.genome.jp/kegg-bin/show_pathway?rno00260/rno:C02737%09blue
rno00590	Arachidonic acid metabolism	1	2	75	3244	0.0133333	0.0457117	1.33997	0.0457117	C00157	https://www.genome.jp/kegg-bin/show_pathway?rno00590/rno:C00157%09red
