# Supplementary material for: Multi-omics analysis revealed the role of CYP1A2 in the induction of mechanical allodynia in type 1 diabetes
Source: Front Genet. 2023 Mar 23;14:1151340. doi: 10.3389/fgene.2023.1151340 (PMC10076588; doi:10.3389/fgene.2023.1151340)
Supplement: Supplementary file 3 [file DataSheet2.ZIP › raw data and data sheets(For review purpose only)/lipidomic/volcano of DEMs.xlsx]

## Sheet: NP_con
Lipid	P-value	log2(FC)	VIP
Acar(10:0)	0.00774987	-0.84321	0.0266467
Acar(12:0)	0.0185993	-0.521486	0.061954
Acar(12:1)	0.138407	-0.386345	0.0126445
Acar(14:0)	0.013402	-0.397607	0.0876985
Acar(14:1)	0.0271464	-0.446838	0.0491768
Acar(14:2)	0.560012	-0.154167	0.00656367
Acar(16:0)	0.0261531	-0.324814	0.0918758
Acar(16:1)	0.12191	-0.200636	0.0357067
Acar(16:2)	0.0418673	0.52088	0.0273545
Acar(16:3)	0.621957	-0.114658	0.00654246
Acar(18:0)	0.638354	-0.0655786	0.0184849
Acar(18:1)	0.0740799	-0.204079	0.0598276
Acar(18:2)	0.0159077	0.693133	0.065171
Acar(20:0)	0.107164	-0.211968	0.019205
Acar(20:1)	0.0625091	-0.252274	0.0174986
Acar(20:2)	0.0498234	0.325227	0.0154375
Acar(22:0)	0.72302	-0.0403763	0.00179479
Acar(22:1)	0.12791	-0.220628	0.00555531
Acar(24:0)	0.013197	0.30775	0.00973693
Acar(24:1)	0.376454	0.104226	0.00221363
Acar(6:0)	0.000689071	-0.920119	0.0111014
CE(16:0)	0.601161	0.380038	0.00865274
CE(18:0)	0.73742	0.210917	0.00458599
CE(20:0)	0.0811491	-0.656913	0.0127183
CE(20:1)	0.914319	0.067385	0.00265264
CE(20:4)	0.0822655	0.619232	0.13463
CE(22:0)	0.636864	0.277161	0.00518016
CE(22:1)	0.951283	0.0337028	0.00218483
CE(22:2)	0.725624	0.202496	0.0121108
CE(22:5)	0.308842	0.816208	0.0407758
CE(24:1)	0.261065	1.32116	0.0708891
Cer(d16:1/16:0)	0.0712248	-0.276841	0.0151997
Cer(d16:1/18:0)	0.393621	0.127722	0.0113169
Cer(d16:1/20:0)	0.399088	-0.111925	0.00856132
Cer(d16:1/22:0)	0.094403	-0.205121	0.0168682
Cer(d16:1/24:0)	0.0182069	-0.236046	0.0219931
Cer(d16:1/24:1)	0.0558201	-0.318725	0.0266746
Cer(d17:1/16:0)	0.000337647	-0.712782	0.0522839
Cer(d17:1/18:0)	0.886718	-0.0239476	0.00190436
Cer(d17:1/24:0)	0.00175044	-0.483403	0.042215
Cer(d17:1/24:1)	0.22286	-0.112881	0.0128134
Cer(d18:1/14:0)	1.77358e-05	-0.808668	0.061613
Cer(d18:1/16:0)	0.000494234	-0.534795	0.933356
Cer(d18:1/18:0)	0.969503	-0.00552212	0.0256912
Cer(d18:1/19:0)	0.411622	0.149176	0.0102453
Cer(d18:1/20:0)	0.558243	-0.0959872	0.100106
Cer(d18:1/21:0)	0.546899	-0.102581	0.0118519
Cer(d18:1/22:0)	0.0396067	-0.210808	0.323796
Cer(d18:1/23:0)	0.0743225	-0.235548	0.1317
Cer(d18:1/24:0)	0.0653657	-0.214779	0.444757
Cer(d18:1/24:1)	0.00409182	-0.41193	0.794694
Cer(d18:1/26:0)	0.528868	0.103403	0.0230688
Cer(d18:2/14:0)	0.62985	-0.0579706	0.00419768
Cer(d18:2/16:0)	0.0155106	-0.377824	0.166629
Cer(d18:2/17:0)	0.592374	0.075135	0.00494908
Cer(d18:2/18:0)	0.415177	0.1606	0.0776814
Cer(d18:2/20:0)	0.67223	-0.0638604	0.0295317
Cer(d18:2/21:0)	0.100484	0.273722	0.0290203
Cer(d18:2/22:0)	0.995124	-0.000678629	0.000578712
Cer(d18:2/23:0)	0.578327	0.0697743	0.0188301
Cer(d18:2/24:0)	0.00240256	-0.346711	0.295277
Cer(d18:2/24:1)	0.0131795	-0.336935	0.240659
Cer(d18:2/26:0)	0.000161189	-0.360822	0.0502797
Cer(d19:1/16:0)	0.000262184	-0.663108	0.0289784
Cer(d19:1/18:0)	0.0440498	-0.314433	0.0137052
Cer(d19:1/22:0)	0.409774	-0.115654	0.00891674
Cer(d19:1/23:0)	0.474556	0.121456	0.00465082
Cer(d19:1/24:0)	0.227592	0.223038	0.0204152
Cer(d20:1/22:0)	0.0719066	0.245503	0.0387746
Cer(d20:1/23:0)	0.00470738	0.599363	0.0267699
Cer(d20:1/24:0)	0.161499	0.278604	0.0363228
Cer(d20:1/24:1)	0.48681	0.100291	0.018593
Cer(d20:1/26:0)	0.00468079	0.863394	0.0270368
Cholesterol sulfate	0.0422227	0.414419	0.18485
DAG(16:0/16:0)	0.00146213	-0.415	0.491036
DAG(16:0/18:0)	0.314977	-0.108023	0.203792
DAG(16:0/18:1)	0.000526279	-0.53928	1.14174
DAG(16:0/18:2)	0.000271868	-1.12598	2.435
DAG(16:0/18:3)	1.06377e-05	-1.64092	0.385026
DAG(16:0/20:0)	0.489579	0.0920624	0.0651238
DAG(16:0/20:1)	0.0413006	-0.325491	0.246165
DAG(16:0/20:3)	0.486406	0.0767031	0.0505656
DAG(16:0/20:4)	0.939002	-0.00867613	0.0269995
DAG(16:0/20:5)	4.65385e-05	-0.809419	0.0720895
DAG(16:0/22:0)	0.00840049	0.644137	0.232637
DAG(16:0/22:1)	0.324586	0.161542	0.0835835
DAG(16:0/22:2)	0.00500819	0.31791	0.113557
DAG(16:1/16:1)	0.000501225	1.01306	0.19449
DAG(16:1/20:1)	0.000412398	-0.360066	0.0929914
DAG(18:0/18:0)	0.133406	0.128412	0.384151
DAG(18:0/18:1)	0.482048	0.101523	0.550632
DAG(18:0/18:2)	0.274443	0.213799	0.417451
DAG(18:0/18:3)	0.755282	-0.0630597	0.0108505
DAG(18:0/20:0)	0.00325443	0.642351	0.219537
DAG(18:0/20:1)	0.752686	-0.0503971	0.0511183
DAG(18:0/20:2)	0.0151953	0.32888	0.679199
DAG(18:0/20:3)	0.0198012	0.260991	1.66054
DAG(18:0/20:4)	0.958476	-0.00564306	0.0612216
DAG(18:0/20:5)	0.193217	-0.191413	0.0342819
DAG(18:1/18:1)	0.00160605	-0.845708	1.66482
DAG(18:1/18:2)	0.0060918	-0.922176	2.2145
DAG(18:1/18:4)	5.26246e-05	-1.80126	0.181083
DAG(18:1/20:1)	0.042376	-0.337447	0.47755
DAG(18:1/20:3)	0.883339	-0.0214698	0.0110311
DAG(18:1/20:4)	0.589869	-0.0583823	0.0840876
DAG(18:2/18:2)	0.00139161	-1.23796	1.54959
DAG(18:2/18:3)	6.04947e-05	-1.74932	0.724378
DAG(18:2/20:3)	0.33768	-0.252772	0.0680655
DAG(18:2/20:4)	0.00236172	-0.705318	0.259708
DAG(18:3/18:3)	6.69527e-06	-2.12778	0.28754
dhCer(d18:0/16:0)	0.0103179	-0.325311	0.0540997
dhCer(d18:0/22:0)	9.6346e-05	-0.481139	0.119838
dhCer(d18:0/24:0)	0.0389211	-0.239485	0.0741242
dhCer(d18:0/24:1)	0.00405839	-0.4043	0.0857748
dhCer(d18:1/18:0)	0.480132	0.0470592	0.00963749
dhCer(d18:1/20:0)	0.707045	-0.0638503	0.0260499
dhCer(d18:1/22:0)	0.0142706	-0.277489	0.147321
dhCer(d18:1/24:0)	0.0601977	-0.239429	0.174008
dhCer(d18:1/24:1)	0.00260398	-0.419962	0.297985
FA(16:0)	0.773819	-0.0381165	0.123326
FA(16:1)	0.00319647	-0.256057	0.636657
FA(18:0)	0.0721887	0.273048	1.39549
FA(18:1)	0.140709	-0.250397	0.936968
FA(18:2)	0.0383388	-0.570754	1.97122
FA(18:3)	0.480407	-0.180188	0.252998
FA(20:1)	0.283726	0.165763	0.370111
FA(20:2)	0.0425502	0.196543	0.383234
FA(20:3)	0.278527	0.118439	0.358181
FA(20:4)	0.543817	-0.0990154	0.786565
FA(20:5)	0.0350501	-0.313162	0.496314
FA(22:4)	0.723801	-0.0364981	0.110046
FA(22:6)	0.863118	0.028047	0.269275
FA(24:0)	0.0150303	0.270954	0.365691
FA(24:1)	0.0252971	0.224772	0.331664
Hex2Cer(d18:1/16:0)	5.59731e-05	0.748374	0.0255368
Hex2Cer(d18:1/18:0)	0.00275322	0.537345	0.0636733
Hex2Cer(d18:1/20:0)	0.00529905	0.296097	0.0172512
Hex2Cer(d18:1/22:0)	0.0542367	0.29034	0.0116451
Hex2Cer(d18:1/24:0)	0.075644	0.214736	0.0140294
HexCer(d16:1/24:0)	0.103484	0.193918	0.0338901
HexCer(d18:1/16:0)	3.79746e-06	0.376007	0.57301
HexCer(d18:1/18:0)	0.000422922	0.326981	1.23221
HexCer(d18:1/20:0)	0.0254491	0.236747	0.889871
HexCer(d18:1/22:0)	0.256154	0.108438	0.473669
HexCer(d18:1/24:0)	0.0380517	0.163597	0.830915
HexCer(d18:1/24:1)	0.0138587	0.245721	0.949075
HexCer(d18:2/22:0)	0.0343052	0.280627	0.389333
HexCer(d18:2/24:0)	0.00400045	0.252691	0.546879
LPA(18:0)	0.0130241	0.194086	0.0364717
LPA(20:0)	0.225475	0.0644635	0.03286
LPA(20:1)	0.0369043	0.146984	0.0606174
LPC(14:0)	0.000506458	0.491431	0.22998
LPC(14:1)	0.113895	0.161358	0.0106591
LPC(15:0)	0.106961	2.23338	0.261917
LPC(16:0)	0.308712	2.12179	2.59585
LPC(16:1)	0.00154999	0.429539	0.329865
LPC(17:0)	0.0156783	0.47408	0.25303
LPC(17:1)	0.278703	2.27909	0.150097
LPC(18:0)	0.0626382	0.254273	0.817362
LPC(18:1)	0.304158	2.01502	1.87222
LPC(18:2)	0.26733	2.50031	0.506718
LPC(18:3)	0.00101377	0.568967	0.0648314
LPC(19:0)	0.151954	0.278569	0.106888
LPC(20:0)	0.00157383	0.4004	0.40845
LPC(20:1)	0.314422	0.118439	0.0884785
LPC(20:2)	0.31553	0.313234	0.0918195
LPC(20:3)	0.294395	2.24373	0.218388
LPC(20:4)	0.186866	1.41221	0.294665
LPC(20:5)	0.0480624	-0.210879	0.0176263
LPC(22:0)	0.000278661	0.479618	0.572919
LPC(22:1)	0.000911811	0.364804	0.201033
LPC(22:2)	1.35402e-07	0.780425	0.123841
LPC(22:3)	2.1987e-05	0.45643	0.0567919
LPC(22:4)	0.298291	2.10755	0.161406
LPC(22:5)	0.161463	1.63808	0.100488
LPC(22:6)	0.30822	1.70537	0.191625
LPC(24:0)	1.41995e-05	0.643424	0.684522
LPC(24:1)	7.86049e-06	0.662263	0.326942
LPC(24:2)	3.37306e-06	0.958717	0.178932
LPC(24:4)	6.12547e-05	0.781052	0.109401
LPC(O-16:0)	0.335334	1.77905	0.391562
LPC(O-18:0)	0.781589	0.0650472	0.0301614
LPC(O-18:1)	0.660485	0.0910094	0.0770245
LPC(O-20:0)	0.0741537	0.345726	0.0730303
LPC(O-20:1)	0.847907	0.0497441	0.00398637
LPC(O-22:0)	6.97085e-07	1.13865	0.0909005
LPC(O-22:1)	0.0798304	0.318063	0.0152622
LPC(O-24:0)	8.46827e-07	0.825683	0.0530812
LPC(O-24:1)	1.75679e-06	0.555454	0.0243733
LPC(P-16:0)	0.327849	1.92261	0.184269
LPC(P-18:1)	0.104085	0.407653	0.0899226
LPE(14:0)	0.737869	-0.209733	0.0271585
LPE(16:1)	0.863937	-0.107732	0.051274
LPE(18:0)	0.00828477	0.32858	0.620978
LPE(18:3)	0.666622	0.197725	0.00812549
LPE(19:0)	0.00298429	0.414163	0.0689341
LPE(20:0)	0.00018802	0.456192	0.25068
LPE(20:1)	0.105731	0.161231	0.132295
LPE(20:2)	0.000461171	0.576425	0.171104
LPE(22:0)	0.000842435	0.454469	0.194833
LPE(22:1)	0.00194253	0.370755	0.144467
LPE(22:2)	2.36959e-05	0.658897	0.113713
LPE(22:3)	0.0194794	0.647101	0.0994589
LPE(22:6)	0.674481	-0.251515	0.017301
LPE(24:0)	0.000873455	0.521367	0.190721
LPE(24:1)	0.00122412	0.470321	0.122671
LPE(24:2)	3.29189e-05	0.687023	0.0941372
LPG(16:1)	0.12347	0.170182	0.0113546
LPG(18:2)	0.0466757	0.521406	0.0537693
LPG(20:2)	0.00420653	0.491722	0.0200559
LPI(16:0)	0.362926	-0.186082	0.037615
LPI(16:1)	0.0249495	0.403592	0.0240246
LPI(18:1)	0.319459	-0.155525	0.0392471
LPI(18:2)	0.0131579	0.37797	0.0304575
LPI(20:3)	0.0194333	0.358687	0.0714495
LPS(16:0)	0.311946	0.629887	0.0583863
LPS(16:1)	0.0671621	0.225874	0.0223601
LPS(20:0)	0.347701	-0.101232	0.0685645
LPS(20:3)	0.486438	-0.170632	0.0152163
LPS(20:4)	0.637139	0.237863	0.0259754
LPS(22:0)	0.2737	-0.11035	0.0897338
LPS(22:1)	0.121995	-0.165842	0.0690394
LPS(22:2)	0.0197441	0.296245	0.0284424
LPS(22:6)	0.277243	0.693691	0.0616595
LPS(24:0)	0.864963	-0.0175477	0.0198777
LPS(24:1)	0.454357	-0.0770253	0.0451669
LPS(24:2)	0.0352372	0.315015	0.078232
LPS(24:4)	0.032105	0.39061	0.0703496
MAG(14:0)	0.895352	0.0097166	0.00129709
MAG(15:0)	0.620462	0.0747118	0.010101
MAG(15:1)	0.632801	-0.0448371	0.00516849
MAG(16:0)	0.168886	0.119653	0.302604
MAG(17:0)	0.312728	0.0928264	0.0239935
MAG(18:0)	0.266438	0.0766276	0.319536
MAG(18:1)	0.0903201	-0.140902	0.0428433
MAG(18:2)	0.0188593	-0.621881	0.100714
MAG(18:3)	0.23708	-0.216934	0.0331908
MAG(20:0)	0.223845	0.11509	0.0417328
MAG(20:3)	0.713486	0.0462629	0.00418055
MAG(20:4)	0.440175	0.160394	0.0177833
PA(16:0/18:0)	0.446332	-0.0958979	0.184242
PA(16:0/18:1)	0.0172386	0.476746	0.330948
PA(16:0/18:2)	0.00433905	1.20631	0.297727
PA(16:0/20:0)	0.281252	-0.154134	1.62204
PA(16:0/20:1)	0.876157	0.0180159	0.373517
PA(16:0/20:2)	1.81618e-06	0.846148	2.22412
PA(16:0/20:4)	0.133513	0.32138	0.0794554
PA(16:0/20:5)	0.454179	0.100289	0.015685
PA(16:0/22:0)	0.100487	-0.259407	0.988304
PA(16:0/22:4)	0.29675	0.30836	0.0193024
PA(18:0/18:0)	0.136511	0.169544	0.164631
PA(18:0/18:1)	0.0173257	0.49099	0.3299
PA(18:0/18:2)	0.00077607	0.797932	0.189835
PA(18:0/20:0)	0.778055	0.0394666	0.0542649
PA(18:0/20:1)	0.205181	0.182306	0.492366
PA(18:0/20:4)	0.0595236	0.268495	0.326381
PA(18:0/22:0)	0.872561	-0.0252166	0.0163917
PA(18:0/22:4)	0.592292	0.0995419	0.0198629
PA(18:0/22:6)	0.0345643	0.167093	0.262377
PA(18:1/20:2)	5.06491e-06	0.768455	6.15621
PA(18:1/20:5)	0.0270068	0.507756	0.0570736
PA(18:1/22:4)	4.2534e-05	0.820305	0.223204
PA(18:1/22:5)	0.180187	0.298036	0.341086
PA(18:1/22:6)	0.00213485	0.33125	0.140573
PA(18:2/20:2)	7.06764e-05	1.17617	1.08127
PA(18:2/20:3)	0.0364061	0.661467	0.0956642
PA(18:2/20:4)	0.0181105	0.561281	0.0676847
PA(18:2/22:4)	0.0192598	1.11571	0.0774102
PA(20:0/20:1)	0.0706931	0.24881	0.967201
PA(20:0/20:5)	0.000969257	0.326075	0.16214
PC(14:0/14:0)	0.00134064	0.662224	0.555184
PC(14:0/16:0)	0.00090967	0.375649	1.99699
PC(14:0/16:1)	0.000462393	0.735856	0.41202
PC(14:0/18:0)	0.00074759	0.479046	1.15714
PC(14:0/18:1)	0.000266646	0.487304	0.819105
PC(14:0/18:2)	9.79156e-06	1.16059	0.326464
PC(16:0/16:0)	0.000418479	0.380676	9.62438
PC(16:0/16:1)	0.000314718	0.452084	3.36066
PC(16:0/16:2)	9.94365e-05	1.12634	0.408502
PC(16:0/18:0)	0.00370146	0.323154	2.51156
PC(16:0/18:1)	0.000184475	0.363842	9.22962
PC(16:0/18:2)	1.84285e-05	0.853403	2.73736
PC(16:0/20:0)	0.00180522	0.343108	0.901094
PC(16:0/20:1)	0.233425	0.10975	0.525911
PC(16:0/20:2)	6.74308e-06	0.66603	1.27992
PC(16:0/20:3)	0.00527889	0.348421	0.608709
PC(16:0/20:4)	0.322073	0.0757825	0.413287
PC(16:0/20:5)	0.0125971	-0.371346	0.111647
PC(16:0/22:0)	0.000636792	0.437784	1.58277
PC(16:0/22:1)	0.00237569	0.340647	0.706931
PC(16:0/22:2)	3.0378e-06	0.635862	0.543118
PC(16:0/22:3)	1.87558e-05	0.683168	0.412742
PC(16:0/22:4)	0.00531956	0.315546	0.805113
PC(16:0/22:5)	0.000599225	0.29403	0.328145
PC(16:0/22:6)	0.00063021	0.410004	1.15037
PC(16:1/16:1)	0.0190766	0.394906	0.370582
PC(16:1/16:2)	4.51021e-05	0.989899	0.0892196
PC(16:1/18:1)	0.0272811	0.208794	0.491049
PC(16:1/18:2)	6.11954e-05	0.860527	0.464651
PC(16:1/20:1)	0.0583577	0.240902	0.254603
PC(16:1/20:2)	0.000202349	0.654247	0.21566
PC(16:1/20:3)	0.0192259	0.412464	0.162224
PC(16:1/20:4)	0.291127	0.135823	0.0834315
PC(16:1/20:5)	0.727586	0.0516131	0.00367804
PC(16:1/22:4)	0.00662999	0.225646	0.0902346
PC(16:1/22:5)	0.0234781	0.477281	0.0683406
PC(16:1/22:6)	0.00167004	0.534221	0.141205
PC(18:0/18:0)	0.00485762	0.392415	0.399019
PC(18:0/18:1)	0.00159541	0.337668	2.51858
PC(18:0/18:2)	0.000281626	0.636028	1.42154
PC(18:0/18:3)	0.0103754	0.441927	0.185543
PC(18:0/20:0)	0.0521777	0.174643	0.12365
PC(18:0/20:1)	0.228902	0.144036	0.114886
PC(18:0/20:2)	4.32021e-05	0.584459	0.351796
PC(18:0/20:3)	0.00791493	0.401699	0.363151
PC(18:0/20:4)	0.858454	0.0116262	0.0350277
PC(18:0/22:0)	0.0999022	0.158763	0.116654
PC(18:0/22:1)	0.0283821	0.256926	0.138422
PC(18:0/22:2)	7.17862e-06	0.616378	0.136711
PC(18:0/22:3)	0.00108886	0.707017	0.127117
PC(18:0/22:4)	0.0640462	0.205219	0.168973
PC(18:0/22:5)	0.0175785	0.210966	0.14733
PC(18:0/22:6)	0.00737277	0.320346	0.807949
PC(18:1/18:1)	0.0205066	0.156571	1.32245
PC(18:1/18:2)	7.79538e-05	0.841701	1.55205
PC(18:1/18:3)	0.003443	0.614894	0.265908
PC(18:1/20:1)	0.809426	0.0156123	0.0421293
PC(18:1/20:2)	1.26057e-05	0.593631	0.613839
PC(18:1/20:3)	0.00498827	0.366713	0.621763
PC(18:1/20:4)	0.133224	-0.103526	0.254252
PC(18:1/20:5)	0.563225	-0.0780214	0.0190744
PC(18:1/22:1)	0.00322035	0.314107	0.945539
PC(18:1/22:2)	2.47658e-06	0.865175	0.535939
PC(18:1/22:3)	0.00010466	0.581912	0.211012
PC(18:1/22:4)	0.000789374	0.399845	0.423639
PC(18:1/22:5)	0.0327886	0.176236	0.0930946
PC(18:1/22:6)	0.0132657	0.357308	0.265434
PC(18:2/18:2)	0.000853245	1.01343	1.04922
PC(18:2/18:3)	0.00430604	0.756391	0.147012
PC(18:2/20:2)	1.12414e-05	0.890057	0.682524
PC(18:2/20:3)	0.000898248	0.740874	0.261684
PC(18:2/20:4)	0.00935689	0.427541	0.277455
PC(18:2/20:5)	0.282984	0.166108	0.016994
PC(18:2/22:2)	0.000136385	1.22572	0.19097
PC(18:2/22:3)	6.45529e-05	0.92201	0.17241
PC(18:2/22:4)	0.00231005	0.420826	0.112579
PC(18:2/22:5)	0.0340151	0.331199	0.0597919
PC(18:2/22:6)	0.000917268	0.837225	0.160596
PC(20:0/20:4)	0.0351734	0.201878	0.259216
PE(14:0/14:0)	0.0402309	0.40294	0.0188898
PE(14:0/16:0)	0.238492	0.152871	0.0299667
PE(14:0/16:1)	0.000200711	0.6679	0.0637696
PE(14:0/18:0)	0.0314562	0.32396	0.0953572
PE(14:0/18:1)	0.00389122	0.485034	0.648892
PE(14:0/18:2)	3.84516e-06	1.37845	0.167153
PE(16:0/16:0)	0.500649	0.103512	0.104822
PE(16:0/16:1)	0.00500566	0.331372	1.46031
PE(16:0/16:2)	3.57851e-06	1.19967	0.100361
PE(16:0/18:0)	0.141636	0.1762	0.252328
PE(16:0/18:1)	0.0138883	0.285273	2.17415
PE(16:0/18:2)	5.50679e-05	1.00378	1.20362
PE(16:0/18:3)	0.154932	0.607518	0.133978
PE(16:0/20:0)	0.0404513	0.315329	0.153447
PE(16:0/20:1)	0.76434	0.0315583	0.0427984
PE(16:0/20:2)	0.000227948	0.713126	0.474796
PE(16:0/20:3)	0.0271746	0.436992	0.604556
PE(16:0/20:4)	0.0733783	0.214003	1.55783
PE(16:0/20:5)	0.145333	0.251317	0.0412682
PE(16:0/22:0)	0.000426864	0.560738	0.114564
PE(16:0/22:2)	0.315864	-0.121964	0.195484
PE(16:0/22:3)	0.420245	-0.0638381	0.123134
PE(16:0/22:4)	0.0243104	0.24598	0.424082
PE(16:0/22:5)	0.000205547	0.452027	0.883227
PE(16:0/22:6)	0.00908047	0.335612	0.632886
PE(16:0p/16:0)	0.447026	-0.0850951	0.154771
PE(16:0p/18:0)	0.0867577	0.189273	0.104216
PE(16:0p/18:1)	0.000138757	0.401525	2.73521
PE(16:0p/18:2)	4.24036e-05	0.800642	0.704701
PE(16:0p/20:0)	0.558926	0.0827871	0.118262
PE(16:0p/20:1)	0.238565	0.195257	0.257857
PE(16:0p/20:2)	0.00417843	0.363079	0.190739
PE(16:0p/20:4)	0.405976	-0.0668053	0.124573
PE(16:0p/20:5)	0.052148	0.181921	0.0852791
PE(16:0p/22:4)	0.000368948	0.265364	0.962803
PE(16:0p/22:5)	0.0387074	-0.326627	0.331336
PE(16:0p/22:6)	0.0107735	0.199053	0.95427
PE(16:1/16:1)	0.00188786	0.399254	0.231938
PE(16:1/18:1)	0.000731754	0.389503	1.63443
PE(16:1/18:2)	1.79709e-05	1.16302	0.574225
PE(16:1/18:3)	0.000230839	0.965776	0.0998123
PE(16:1/20:1)	0.0263604	0.247003	0.228251
PE(16:1/20:4)	0.504013	0.0900293	0.0891058
PE(16:1/20:5)	0.143993	0.251949	0.0197086
PE(16:1/22:1)	0.000178307	0.349507	0.158236
PE(16:1/22:3)	0.000677842	0.650186	0.247539
PE(16:1/22:4)	0.000544144	0.460447	0.131713
PE(18:0/18:0)	0.0023213	0.402423	0.155913
PE(18:0/18:1)	0.00331225	0.357393	2.1817
PE(18:0/18:2)	0.00106581	0.846133	1.16321
PE(18:0/20:1)	0.0569935	0.184413	0.182091
PE(18:0/20:2)	0.000343973	0.475811	0.254887
PE(18:0/20:3)	0.0410898	0.320662	0.323532
PE(18:0/20:4)	0.0411278	0.208199	0.981273
PE(18:0/22:1)	0.0129042	0.341939	0.104121
PE(18:0/22:2)	0.405753	0.0864859	0.0267288
PE(18:0/22:3)	0.00145023	0.550871	0.1309
PE(18:0/22:4)	0.685931	0.027763	0.0640558
PE(18:0/22:6)	0.00506234	0.320342	1.52674
PE(18:0p/16:0)	0.513963	-0.102491	0.592586
PE(18:0p/16:1)	0.0747069	0.124393	0.359027
PE(18:0p/18:0)	0.782145	-0.0364791	0.0746898
PE(18:0p/18:1)	0.0285692	0.194191	3.1541
PE(18:0p/18:2)	2.58656e-05	0.506739	1.0478
PE(18:0p/18:3)	0.0289884	0.466849	0.281966
PE(18:0p/20:0)	2.28923e-06	-0.942691	0.279072
PE(18:0p/20:1)	0.409535	-0.123713	0.841055
PE(18:0p/20:2)	0.366757	0.166388	0.284477
PE(18:0p/20:4)	0.0343832	0.238723	0.666568
PE(18:0p/20:5)	0.016537	0.275869	0.245734
PE(18:0p/22:4)	0.04278	0.208154	2.1646
PE(18:0p/22:5)	0.110611	-0.207408	0.308335
PE(18:0p/22:6)	0.00181479	0.365746	1.6058
PE(18:1/18:1)	0.0042842	0.332974	6.37005
PE(18:1/18:2)	3.43283e-05	0.946058	2.32775
PE(18:1/20:1)	0.212445	0.0831121	0.45967
PE(18:1/20:2)	0.000195041	0.614661	1.06837
PE(18:1/20:4)	0.422871	0.0708946	0.350021
PE(18:1/20:5)	0.0781417	0.284031	0.092932
PE(18:1/22:1)	0.00609659	0.267138	0.725437
PE(18:1/22:2)	0.117537	0.0838866	0.30649
PE(18:1/22:3)	0.858985	-0.00744005	0.0300249
PE(18:1/22:4)	0.00975541	0.224218	0.575723
PE(18:1/22:5)	2.05985e-05	0.555183	0.662247
PE(18:1/22:6)	0.0774088	0.19593	0.843566
PE(18:1p/16:0)	0.15309	0.11275	0.749131
PE(18:1p/18:0)	0.155841	0.159555	0.161794
PE(18:1p/18:1)	0.00112102	0.212811	2.22002
PE(18:1p/18:3)	0.00264424	0.56628	0.212021
PE(18:1p/20:1)	0.811363	-0.0367363	0.0630675
PE(18:1p/20:2)	0.0582479	0.295855	0.315579
PE(18:1p/20:4)	0.0124897	0.268116	0.95312
PE(18:1p/20:5)	0.0309012	0.306429	0.202955
PE(18:1p/22:4)	0.000373661	0.381316	1.14057
PE(18:1p/22:6)	0.0241938	0.233696	0.54007
PE(18:2/18:2)	0.00015269	1.75288	1.06946
PE(18:2/20:4)	0.000327584	0.922669	0.548947
PE(18:2/20:5)	0.0017363	0.783017	0.0500289
PE(18:2/22:4)	1.07137e-05	1.04915	0.392006
PE(18:2/22:6)	7.88638e-06	1.02884	0.292787
PE(18:2p/18:2)	2.321e-06	1.40135	0.618492
PE(18:2p/20:4)	7.07262e-05	0.677987	0.666516
PG(16:0/18:0)	0.115013	-0.13042	0.0551057
PG(16:0/18:1)	0.00495446	0.340676	0.125724
PG(16:0/18:2)	0.2386	1.29723	0.0757989
PG(16:0/20:0)	0.812516	0.0286493	0.0130811
PG(16:0/20:2)	0.280915	0.138674	0.104789
PG(16:0/20:4)	0.364674	0.741119	0.0359108
PG(16:0/22:4)	1.9468e-05	1.44003	0.31377
PG(18:0/18:3)	2.21193e-05	1.00499	0.0579877
PG(18:0/20:0)	0.640369	0.0589883	0.0179297
PG(18:0/20:1)	0.603082	0.0665213	0.0149775
PG(18:0/20:4)	0.38355	0.0747436	0.0478409
PG(18:0/22:6)	3.03089e-05	0.577487	0.0419667
PG(18:1/18:2)	0.279593	0.926831	0.0817447
PG(18:1/20:1)	0.0282033	-0.195829	0.0822671
PG(18:1/20:2)	0.0511261	-0.237535	0.121315
PG(18:1/22:5)	0.54246	0.0596333	0.0101931
PG(18:2/18:3)	1.27799e-05	1.03862	0.0516474
PG(18:2/22:6)	0.000173459	0.838531	0.184088
PI(16:0/16:1)	0.0159129	0.31291	0.271171
PI(16:0/18:0)	0.227413	0.113511	0.0401857
PI(16:0/18:1)	0.0785097	0.210591	0.418208
PI(16:0/18:2)	1.88724e-05	0.897211	0.551708
PI(16:0/18:3)	0.011677	1.75836	0.14363
PI(16:0/20:1)	0.756964	-0.0276306	0.00494492
PI(16:0/20:2)	2.28612e-05	0.609623	0.115155
PI(16:0/20:3)	0.00117702	0.971919	0.462755
PI(16:0/20:4)	0.0511413	0.182508	0.519179
PI(16:0/20:5)	0.209938	-0.149096	0.0182675
PI(16:0/22:4)	0.937857	-0.00957138	0.011611
PI(16:0/22:5)	0.482843	0.158677	0.0918067
PI(16:0/22:6)	0.00747606	0.283306	0.499811
PI(18:0/18:2)	0.00122077	0.954013	0.739183
PI(18:0/18:3)	0.0511335	0.226778	0.101897
PI(18:0/20:1)	0.000131779	1.22246	0.0699571
PI(18:0/20:2)	0.0320194	0.285453	0.0793962
PI(18:0/20:3)	0.00449039	0.405725	0.991504
PI(18:0/20:4)	0.00410012	0.381354	2.28302
PI(18:0/20:5)	0.0269381	-0.369069	0.108314
PI(18:0/22:4)	0.442645	0.222154	0.105119
PI(18:0/22:5)	0.00633608	0.423313	0.261531
PI(18:0/22:6)	0.114099	0.1581	0.480487
PI(18:1/16:2)	0.000843504	0.760283	0.0804834
PI(18:1/18:2)	5.07473e-05	0.663534	0.381137
PI(18:1/18:3)	0.00447188	0.453755	0.0683053
PI(18:1/20:3)	0.88291	-0.0199741	0.0147085
PI(18:1/20:4)	0.0879057	0.116342	0.370533
PI(18:1/20:5)	0.000459236	-0.598762	0.0577274
PI(18:1/22:4)	0.309762	-0.102057	0.0565146
PI(18:1/22:5)	0.104986	0.192459	0.0785558
PI(18:1/22:6)	0.00110685	0.361347	0.160422
PS(16:0/16:1)	0.619906	0.0707433	0.040315
PS(16:0/18:0)	0.493811	-0.0877053	0.272196
PS(16:0/18:1)	0.0432071	0.244127	1.3207
PS(16:0/18:2)	0.00114935	0.611714	0.283759
PS(16:0/20:0)	0.393325	-0.183195	2.03712
PS(16:0/20:1)	0.00428209	0.561591	0.91501
PS(16:0/20:2)	0.732938	0.0307456	0.0139843
PS(16:0/20:3)	0.0977518	0.225685	0.119216
PS(16:0/20:4)	0.11699	-0.187814	0.243043
PS(16:0/20:5)	0.558812	-0.116232	0.0101097
PS(16:0/22:0)	0.312853	-0.29719	0.338281
PS(16:0/22:5)	0.491957	0.125117	0.0464582
PS(18:0/16:1)	0.0936926	0.275414	0.470476
PS(18:0/18:1)	0.0414375	0.119972	3.8893
PS(18:0/18:2)	0.0118411	0.338731	1.39038
PS(18:0/20:0)	0.914393	-0.0338361	0.0585187
PS(18:0/20:1)	0.790113	0.0296732	0.0500044
PS(18:0/20:2)	0.449056	0.207731	0.214014
PS(18:0/20:3)	0.0655365	0.190366	0.735165
PS(18:0/20:4)	0.093764	-0.147991	0.90283
PS(18:0/20:5)	0.00393617	-0.57226	0.115675
PS(18:0/22:0)	0.40507	0.0446439	0.0786454
PS(18:0/22:4)	0.230139	0.0969418	0.413225
PS(18:0/22:5)	0.38059	-0.0951384	0.31807
PS(18:0/22:6)	0.00878261	0.347743	1.36712
PS(18:1/18:1)	0.980218	0.00107486	0.00566738
PS(18:1/18:2)	5.76551e-05	0.858575	1.09097
PS(18:1/20:1)	0.0437201	-0.116749	0.606941
PS(18:1/20:2)	6.46957e-05	0.538689	1.29464
PS(18:1/20:3)	0.00706336	0.508005	0.908188
PS(18:1/20:4)	0.589466	-0.0978488	0.219542
PS(18:1/20:5)	0.0152912	0.385348	0.0792752
PS(18:1/22:3)	0.000317957	0.345466	0.102945
SM(d18:1/14:0)	0.000112544	0.385768	0.349634
SM(d18:1/14:1)	0.00125496	0.289221	0.0807659
SM(d18:1/16:0)	0.000172428	0.288928	1.60378
SM(d18:1/16:1)	0.000143521	0.496649	0.770146
SM(d18:1/16:2)	1.89152e-05	0.488483	0.0351551
SM(d18:1/18:0)	0.00125894	0.189225	1.28777
SM(d18:1/18:1)	4.01265e-05	0.481647	0.843702
SM(d18:1/18:2)	0.13206	0.250627	0.0561996
SM(d18:1/20:1)	0.0113448	0.36227	0.368374
SM(d18:1/20:2)	0.0455892	0.211022	0.164317
SM(d18:1/22:0)	0.0127615	0.131847	1.26354
SM(d18:1/22:1)	0.00258492	0.350142	0.944012
SM(d18:1/22:2)	0.434283	0.0320676	0.261402
SM(d18:1/24:0)	0.0136561	0.139925	1.22649
SM(d18:1/24:1)	0.00406312	0.213277	1.55885
SM(d18:1/24:2)	0.907621	0.0049833	0.0463904
SM(d18:1/26:0)	0.01548	0.189029	0.597265
SM(d18:1/26:1)	0.0347369	0.20746	0.594911
Sph(d16:1)	0.059051	-0.121464	0.0163683
Sph(d18:1)	0.655715	0.0356202	0.00320787
Sphinganine	0.281359	-0.167128	0.0117855
TAG40:0(16:0)	0.0210389	-4.71639	0.733646
TAG42:0(16:0)	0.0342553	-3.80166	0.65272
TAG42:1(16:0)	0.00855611	-6.21767	0.800234
TAG44:0(16:0)	0.0302896	-3.0828	0.73235
TAG44:1(16:0)	0.0157077	-3.96498	0.899542
TAG44:2(16:0)	0.00806398	-4.01827	1.43884
TAG45:0(16:0)	0.0208048	-1.20328	0.0901487
TAG45:1(16:0)	0.00233055	-2.71221	0.136134
TAG46:0(16:0)	0.00101573	-2.7794	1.06937
TAG46:0(18:0)	0.048139	-2.22603	0.245562
TAG46:2(16:0)	0.0100317	-2.69921	1.55808
TAG46:3(16:0)	0.00524222	-4.03964	0.731547
TAG47:1(16:0)	0.000785428	-2.63931	0.26918
TAG48:0(16:0)	1.46201e-05	-2.37115	2.02601
TAG48:0(18:0)	0.000928232	-2.35038	0.473086
TAG48:1(16:0)	0.000458309	-3.00627	2.02958
TAG48:1(18:0)	0.0237269	-2.28319	0.388719
TAG48:2(16:0)	0.00112208	-2.54045	1.91591
TAG48:2(18:0)	0.0996689	-1.51619	0.315133
TAG48:3(16:0)	0.0010501	-3.63567	1.03498
TAG48:4(16:0)	0.00137436	-3.65193	0.504932
TAG48:4(20:4)	0.00238038	-3.61137	0.274921
TAG49:0(18:0)	0.00013879	-1.52649	0.260637
TAG49:2(16:0)	0.00107824	-1.88301	0.814908
TAG49:3(16:0)	0.000240564	-3.04642	0.456826
TAG50:0(16:0)	0.000108718	-2.2556	2.11487
TAG50:0(18:0)	5.96021e-06	-2.14627	1.42363
TAG50:1(16:0)	0.000463394	-2.12039	3.24031
TAG50:1(18:0)	0.00170914	-2.61143	0.887867
TAG50:2(16:0)	0.000251335	-1.83322	3.07727
TAG50:2(18:0)	0.00357258	-1.80181	0.571794
TAG50:3(16:0)	0.000465472	-2.88369	2.17235
TAG50:3(18:0)	0.00191194	-2.31935	0.228431
TAG50:4(16:0)	0.00106774	-3.05554	0.981093
TAG50:4(20:4)	0.000230479	-2.63003	0.499739
TAG50:5(16:0)	0.000635025	-2.18494	0.443331
TAG50:5(20:4)	0.00690123	-2.02577	0.342358
TAG50:6(20:4)	0.00195204	-3.19255	0.437732
TAG51:1(16:0)	0.000883026	-2.39275	1.1384
TAG51:1(18:0)	0.00055134	-2.05067	0.558735
TAG51:2(16:0)	0.000858066	-2.07758	1.21769
TAG51:4(20:4)	0.000295369	-1.30249	0.0902955
TAG52:0(18:0)	3.06875e-05	-1.63858	1.45643
TAG52:1(16:0)	0.00115939	-1.96417	2.72346
TAG52:1(18:0)	0.000945636	-1.894	2.61415
TAG52:2(16:0)	0.000702788	-1.61636	3.12404
TAG52:2(18:0)	0.000558955	-1.52142	2.27779
TAG52:3(16:0)	0.000788559	-1.56194	3.06695
TAG52:3(18:0)	0.000271506	-2.21326	0.950094
TAG52:4(16:0)	0.000884402	-1.65591	2.93484
TAG52:4(18:0)	0.00104211	-2.06497	0.330038
TAG52:4(20:4)	0.00015219	-1.73421	0.880215
TAG52:4(22:4)	0.000419519	-2.07492	0.174087
TAG52:5(16:0)	0.000198502	-2.07191	2.05957
TAG52:5(20:4)	0.00806517	-1.61513	0.685142
TAG52:5(20:5)	8.66368e-05	-2.5366	0.311691
TAG52:6(16:0)	0.000305069	-2.91356	0.891674
TAG52:6(20:4)	5.10199e-05	-2.68675	0.829769
TAG52:6(20:5)	0.00018739	-4.25388	0.41753
TAG52:6(22:6)	0.000339059	-2.02869	0.411997
TAG52:7(16:0)	0.000304542	-1.97928	0.638097
TAG52:7(20:5)	8.15187e-05	-4.05964	0.471692
TAG52:7(22:6)	0.00191381	-3.08935	0.352479
TAG53:0(16:0)	9.16561e-05	-2.88712	0.583324
TAG53:1(16:0)	0.00150716	-2.42493	0.866911
TAG53:1(18:0)	0.00155362	-1.97865	0.77826
TAG53:2(16:0)	0.00277728	-1.81255	0.903222
TAG53:3(16:0)	0.000372817	-2.12627	0.613831
TAG53:4(16:0)	0.000209996	-2.03961	0.268092
TAG53:4(20:4)	0.00407614	-0.935378	0.109557
TAG53:5(20:4)	0.00105326	-1.10564	0.122836
TAG53:6(20:4)	8.11166e-05	-1.86882	0.216602
TAG54:0(16:0)	0.000156236	-2.2049	0.506341
TAG54:1(16:0)	0.00142253	-2.51104	1.08869
TAG54:1(18:0)	0.00314599	-1.65201	2.1837
TAG54:2(16:0)	0.000756683	-2.36652	1.40904
TAG54:2(18:0)	0.00175428	-1.46802	2.75574
TAG54:3(16:0)	0.000378356	-2.04024	1.11801
TAG54:3(18:0)	0.00172343	-1.31184	2.47125
TAG54:4(16:0)	8.39321e-05	-2.07375	0.931082
TAG54:4(18:0)	0.00119785	-1.31896	1.96788
TAG54:4(20:4)	9.95336e-05	-1.27147	0.569538
TAG54:5(16:0)	0.000103615	-2.04892	1.05917
TAG54:5(18:0)	0.000625744	-1.79661	1.02292
TAG54:5(20:4)	2.77516e-05	-2.37103	1.42602
TAG54:6(16:0)	3.58534e-05	-2.12251	1.04936
TAG54:6(20:4)	0.000277434	-1.41392	1.49565
TAG54:6(20:5)	1.86435e-05	-2.55515	0.5279
TAG54:6(22:6)	0.000484491	-1.73029	0.668307
TAG54:7(20:4)	6.21444e-05	-3.2976	1.09031
TAG54:7(20:5)	1.69194e-05	-2.75037	0.890451
TAG54:7(22:6)	0.000523065	-2.81871	0.541346
TAG54:8(20:4)	5.87015e-05	-3.45994	0.432767
TAG54:8(20:5)	0.000137396	-3.96715	0.63103
TAG54:8(22:6)	0.000465254	-2.54681	0.538343
TAG55:1(16:0)	0.000268302	-1.77975	0.526419
TAG56:1(16:0)	0.00189198	-2.43857	0.623702
TAG56:2(16:0)	0.00327013	-2.43115	0.729833
TAG56:2(18:0)	0.00211577	-1.89976	1.01593
TAG56:3(16:0)	0.00121117	-2.20419	0.46248
TAG56:3(18:0)	0.00201588	-1.62744	0.903145
TAG56:4(16:0)	0.000208278	-1.96777	0.379609
TAG56:4(18:0)	0.000370437	-1.45076	0.618258
TAG56:5(16:0)	0.000176747	-1.71473	0.605024
TAG56:5(18:0)	0.00141598	-1.28712	0.49413
TAG56:5(20:4)	0.00039285	-1.18244	0.640306
TAG56:6(16:0)	0.000292997	-1.62001	0.810045
TAG56:6(18:0)	0.000917384	-1.18456	0.359585
TAG56:6(20:4)	0.000526146	-1.14495	0.850781
TAG56:6(20:5)	4.56878e-05	-1.37641	0.16448
TAG56:6(22:4)	0.000863206	-1.03841	0.594075
TAG56:7(16:0)	0.00015323	-1.22852	0.686618
TAG56:7(18:0)	0.000688263	-1.52332	0.155738
TAG56:7(20:4)	0.000438033	-1.46187	1.18019
TAG56:7(20:5)	5.45696e-05	-1.82382	0.384498
TAG56:7(22:6)	0.000508453	-1.54042	0.801733
TAG56:8(16:0)	0.000202642	-1.75405	0.568524
TAG56:8(20:4)	0.000140243	-1.73543	1.37917
TAG56:8(20:5)	7.72365e-05	-2.12571	0.743326
TAG56:8(22:6)	0.000851623	-1.64655	1.05371
TAG56:9(20:4)	2.80596e-05	-2.6468	0.985316
TAG56:9(20:5)	5.34544e-05	-2.57278	0.9936
TAG56:9(22:6)	0.000157347	-2.43408	0.720764
TAG58:10(20:4)	0.000831732	-1.35032	0.439272
TAG58:10(20:5)	2.4658e-05	-3.08011	0.260127
TAG58:10(22:6)	0.00304564	-1.18883	0.741898
TAG58:6(16:0)	0.00789773	-1.04983	0.128025
TAG58:6(18:0)	0.00440142	-0.967128	0.330949
TAG58:6(20:4)	0.00015257	-1.44101	0.212195
TAG58:6(22:4)	0.000466189	-0.742009	0.386372
TAG58:7(18:0)	0.000686333	-1.34146	0.112108
TAG58:7(20:4)	4.05455e-05	-1.46309	0.21939
TAG58:9(20:4)	5.10258e-05	-2.6753	0.459828
TAG58:9(22:6)	0.0032325	-1.07115	0.644803
TAG60:10(22:6)	0.00024289	-1.34242	0.205905
TAG60:11(22:6)	0.000176755	-1.31335	0.255066

## Sheet: P_con
Lipid	P-value	log2(FC)	VIP
Acar(10:0)	0.0105885	-0.626795	0.0249211
Acar(12:0)	0.00821845	-0.485714	0.0667182
Acar(12:1)	0.358564	-0.225433	0.00876249
Acar(14:0)	0.0230361	-0.318172	0.0836193
Acar(14:1)	0.0611924	-0.408145	0.0468961
Acar(14:2)	0.715606	0.0965808	0.00349171
Acar(16:0)	0.0802737	-0.270067	0.0845357
Acar(16:1)	0.0958435	-0.248922	0.0436176
Acar(16:2)	0.0638819	0.47193	0.025895
Acar(16:3)	0.263991	0.327779	0.017028
Acar(18:0)	0.62699	-0.0686876	0.0231608
Acar(18:1)	0.138974	-0.193164	0.059397
Acar(18:2)	0.000321066	0.756642	0.0803956
Acar(20:0)	0.668012	0.121352	0.00650016
Acar(20:1)	0.414259	-0.113739	0.00974257
Acar(20:2)	0.0129951	0.447011	0.0208082
Acar(22:0)	0.557424	0.117519	0.00348072
Acar(22:1)	0.953654	0.0143404	0.000175323
Acar(24:0)	9.99229e-05	0.22864	0.00982613
Acar(24:1)	0.213632	0.150867	0.00306169
Acar(6:0)	0.000474204	-0.846035	0.0113734
CE(16:0)	0.0092214	-0.549835	0.018549
CE(18:0)	0.459483	-0.197989	0.00632173
CE(20:0)	0.00244603	-0.720483	0.0171506
CE(20:1)	0.00288701	-0.773574	0.037853
CE(20:4)	0.00515028	0.416383	0.129706
CE(22:0)	0.0187661	-0.555518	0.0134664
CE(22:1)	0.00104097	-0.84761	0.0399186
CE(22:2)	0.0400987	-0.435167	0.0352426
CE(22:5)	0.265885	-0.227383	0.0204651
CE(24:1)	0.130636	-0.44281	0.0371876
Cer(d16:1/16:0)	0.641749	0.0903516	0.00461386
Cer(d16:1/18:0)	0.80208	-0.0140526	0.0016646
Cer(d16:1/20:0)	0.51734	0.210152	0.00979735
Cer(d16:1/22:0)	0.576805	0.273127	0.0112899
Cer(d16:1/24:0)	0.492665	0.337967	0.015038
Cer(d16:1/24:1)	0.727149	0.196466	0.00821973
Cer(d17:1/16:0)	0.0790329	-0.33866	0.0316402
Cer(d17:1/18:0)	0.179544	-0.11619	0.00977706
Cer(d17:1/24:0)	0.702389	-0.0888778	0.00932229
Cer(d17:1/24:1)	0.167286	0.442987	0.0302113
Cer(d18:1/14:0)	0.0791717	-0.419187	0.0383528
Cer(d18:1/16:0)	3.49456e-05	-0.425818	0.91933
Cer(d18:1/18:0)	0.058907	-0.163788	0.312945
Cer(d18:1/19:0)	0.343435	0.103231	0.00906774
Cer(d18:1/20:0)	0.64474	0.15424	0.0966721
Cer(d18:1/21:0)	0.309975	0.441996	0.0308669
Cer(d18:1/22:0)	0.757065	0.127005	0.0897177
Cer(d18:1/23:0)	0.809109	0.0901763	0.0237461
Cer(d18:1/24:0)	0.702502	0.124756	0.136396
Cer(d18:1/24:1)	0.911996	0.044149	0.0257887
Cer(d18:1/26:0)	0.29875	0.428389	0.0663616
Cer(d18:2/14:0)	0.227838	0.372242	0.0195027
Cer(d18:2/16:0)	0.862865	0.0348868	0.0123906
Cer(d18:2/17:0)	0.308745	0.237775	0.0129003
Cer(d18:2/18:0)	0.0204656	0.127674	0.117139
Cer(d18:2/20:0)	0.607727	0.142765	0.0480195
Cer(d18:2/21:0)	0.0926593	0.481633	0.0410318
Cer(d18:2/22:0)	0.204754	0.557881	0.180376
Cer(d18:2/23:0)	0.0927278	0.575898	0.105028
Cer(d18:2/24:0)	0.521351	0.19068	0.114791
Cer(d18:2/24:1)	0.534573	0.230045	0.111593
Cer(d18:2/26:0)	0.420752	0.310982	0.0269178
Cer(d19:1/16:0)	0.0114161	-0.311781	0.020113
Cer(d19:1/18:0)	0.471216	0.144101	0.00607004
Cer(d19:1/22:0)	0.478119	0.290364	0.0119847
Cer(d19:1/23:0)	0.208628	0.358419	0.0118934
Cer(d19:1/24:0)	0.105708	0.567659	0.0417079
Cer(d20:1/22:0)	0.244316	0.267363	0.0343169
Cer(d20:1/23:0)	0.00826408	0.649946	0.028552
Cer(d20:1/24:0)	0.213125	0.346978	0.0394221
Cer(d20:1/24:1)	0.338386	0.616138	0.0606899
Cer(d20:1/26:0)	0.0015409	0.663232	0.0246743
Cholesterol sulfate	0.0768654	0.283529	0.147355
DAG(16:0/16:0)	0.000712914	-0.300866	0.461004
DAG(16:0/18:0)	0.934729	-0.0111808	0.0385279
DAG(16:0/18:1)	0.53939	-0.129451	0.352558
DAG(16:0/18:2)	0.481058	-0.189363	0.661817
DAG(16:0/18:3)	4.89447e-06	-0.987999	0.347364
DAG(16:0/20:0)	0.254395	0.281705	0.161885
DAG(16:0/20:1)	0.625242	-0.120722	0.0979967
DAG(16:0/20:3)	4.73913e-05	-2.67662	0.439234
DAG(16:0/20:4)	0.688847	0.0400712	0.0647658
DAG(16:0/20:5)	6.04464e-05	-0.694564	0.0705386
DAG(16:0/22:0)	0.0931401	0.646766	0.198717
DAG(16:0/22:1)	0.253689	0.322838	0.131554
DAG(16:0/22:2)	0.0337968	0.426604	0.124046
DAG(16:1/16:1)	0.286216	0.294258	0.0629727
DAG(16:1/20:1)	0.00036781	-0.293082	0.0900669
DAG(18:0/18:0)	0.377432	0.0687356	0.221739
DAG(18:0/18:1)	0.885572	0.0400096	0.0619064
DAG(18:0/18:2)	0.0512249	0.682619	1.06727
DAG(18:0/18:3)	0.243158	0.211433	0.055797
DAG(18:0/20:0)	0.0534386	0.490633	0.165886
DAG(18:0/20:1)	0.81324	-0.0677677	0.0619882
DAG(18:0/20:2)	0.818893	0.0366181	0.0601582
DAG(18:0/20:3)	0.00237068	0.247175	1.83623
DAG(18:0/20:4)	0.360964	0.0934816	0.569259
DAG(18:0/20:5)	0.00483451	-1.35485	0.107876
DAG(18:1/18:1)	0.643549	-0.131053	0.373934
DAG(18:1/18:2)	0.710783	0.134055	0.355472
DAG(18:1/18:4)	8.71279e-05	-1.87943	0.189828
DAG(18:1/20:1)	0.830745	-0.0599441	0.101885
DAG(18:1/20:3)	0.00223965	-1.04086	0.236072
DAG(18:1/20:4)	0.659993	-0.0333537	0.0662353
DAG(18:2/18:2)	0.000222905	-0.746871	1.42735
DAG(18:2/18:3)	2.73781e-05	-0.973618	0.646347
DAG(18:2/20:3)	0.392195	0.124267	0.0408461
DAG(18:2/20:4)	0.260978	-0.150797	0.0978257
DAG(18:3/18:3)	3.34644e-05	-1.10294	0.249888
dhCer(d18:0/16:0)	0.872109	0.0540418	0.00457594
dhCer(d18:0/22:0)	0.967151	-0.0124352	0.0045228
dhCer(d18:0/24:0)	0.584616	0.164398	0.0310073
dhCer(d18:0/24:1)	0.508814	0.509967	0.0561982
dhCer(d18:1/18:0)	0.89713	0.00628334	0.000256589
dhCer(d18:1/20:0)	0.609839	0.175977	0.0397895
dhCer(d18:1/22:0)	0.795076	0.10875	0.0269634
dhCer(d18:1/24:0)	0.730579	0.125371	0.0444958
dhCer(d18:1/24:1)	0.797163	0.125015	0.044008
FA(16:0)	0.487434	0.0677869	0.289206
FA(16:1)	0.0650822	-0.213761	0.512573
FA(18:0)	0.500515	0.0885647	0.56949
FA(18:1)	0.406372	0.340577	0.901068
FA(18:2)	0.506109	0.316537	0.980323
FA(18:3)	0.50486	0.171504	0.308049
FA(20:1)	0.0670223	0.282557	0.645068
FA(20:2)	0.0133486	0.336866	0.57004
FA(20:3)	0.0247582	0.480975	1.02181
FA(20:4)	0.630769	0.125734	0.891471
FA(20:5)	0.0952816	-0.156186	0.355426
FA(22:4)	0.199524	0.403127	0.912362
FA(22:6)	0.508017	0.115452	0.957742
FA(24:0)	0.196757	0.155348	0.232069
FA(24:1)	0.186842	0.136919	0.224672
Hex2Cer(d18:1/16:0)	0.073119	1.27671	0.0297589
Hex2Cer(d18:1/18:0)	0.00709435	0.468919	0.05916
Hex2Cer(d18:1/20:0)	0.0369901	0.64201	0.025189
Hex2Cer(d18:1/22:0)	0.0247741	0.436276	0.016419
Hex2Cer(d18:1/24:0)	0.163257	0.574811	0.0221853
HexCer(d16:1/24:0)	0.0118537	0.313324	0.0543275
HexCer(d18:1/16:0)	0.00955552	0.258295	0.42708
HexCer(d18:1/18:0)	0.00986654	0.22237	0.974171
HexCer(d18:1/20:0)	0.364336	-0.0811811	0.312889
HexCer(d18:1/22:0)	0.733691	0.0321904	0.190934
HexCer(d18:1/24:0)	0.000550692	0.274041	1.36097
HexCer(d18:1/24:1)	0.128903	0.129152	0.60585
HexCer(d18:2/22:0)	0.00524688	0.372371	0.52982
HexCer(d18:2/24:0)	0.00075235	0.372313	0.732229
LPA(18:0)	0.747697	0.0651449	0.00985942
LPA(20:0)	0.245875	0.0748064	0.036601
LPA(20:1)	0.515953	0.0455556	0.0208568
LPC(14:0)	0.00483095	0.275924	0.164722
LPC(14:1)	0.0947644	0.177423	0.0122763
LPC(15:0)	0.0363834	2.27072	0.315918
LPC(16:0)	0.000317401	0.284047	1.10006
LPC(16:1)	0.040274	0.31788	0.257027
LPC(17:0)	0.0295809	0.233283	0.163184
LPC(17:1)	0.000231689	0.551971	0.085371
LPC(18:0)	0.56426	0.0438535	0.157054
LPC(18:1)	0.0253909	0.288128	0.752845
LPC(18:2)	3.50065e-05	0.672096	0.301616
LPC(18:3)	0.000467796	0.560187	0.0687627
LPC(19:0)	0.711414	-0.0469063	0.0320923
LPC(20:0)	0.0390483	0.206085	0.258205
LPC(20:1)	0.213305	0.16317	0.119255
LPC(20:2)	0.192522	0.47528	0.129088
LPC(20:3)	0.00884327	0.593989	0.122265
LPC(20:4)	0.0311522	2.60953	0.686307
LPC(20:5)	0.262125	-0.144944	0.0121972
LPC(22:0)	0.00777542	0.230645	0.363563
LPC(22:1)	0.0368927	0.185066	0.122375
LPC(22:2)	2.57404e-05	0.803543	0.127726
LPC(22:3)	0.0018715	0.575257	0.0629104
LPC(22:4)	6.70713e-05	0.586464	0.104758
LPC(22:5)	0.0380554	1.90405	0.144164
LPC(22:6)	0.0789701	0.348373	0.0881985
LPC(24:0)	0.000437895	0.392432	0.507985
LPC(24:1)	0.000771073	0.317753	0.21061
LPC(24:2)	2.92774e-06	0.8076	0.166544
LPC(24:4)	2.50512e-05	0.775215	0.113225
LPC(O-16:0)	0.678106	-0.0573397	0.037081
LPC(O-18:0)	0.230679	-0.301127	0.136382
LPC(O-18:1)	0.185616	-0.268368	0.205962
LPC(O-20:0)	0.534203	-0.133576	0.0271256
LPC(O-20:1)	0.30933	-0.216092	0.0205207
LPC(O-22:0)	0.00199968	0.662578	0.0608464
LPC(O-22:1)	0.907343	0.0216202	0.00103373
LPC(O-24:0)	0.00160003	0.483493	0.0366287
LPC(O-24:1)	0.0182053	0.385862	0.0174251
LPC(P-16:0)	0.384065	0.374461	0.0521286
LPC(P-18:1)	0.87159	0.0297188	0.00523015
LPE(14:0)	0.561993	-0.387498	0.0473452
LPE(16:1)	0.905189	-0.0733325	0.0486378
LPE(18:0)	0.0582126	0.507808	0.717197
LPE(18:3)	0.658212	0.201423	0.00786725
LPE(19:0)	0.0939206	0.583562	0.0691703
LPE(20:0)	0.000847377	0.517911	0.27604
LPE(20:1)	0.00386626	0.303021	0.237645
LPE(20:2)	0.000360223	0.635286	0.190564
LPE(22:0)	0.00800244	0.359691	0.164179
LPE(22:1)	0.00532057	0.361848	0.142034
LPE(22:2)	0.000240052	0.627255	0.111207
LPE(22:3)	0.00481229	0.514957	0.0967742
LPE(22:6)	0.46945	-0.465121	0.0304876
LPE(24:0)	0.0182162	0.376701	0.144287
LPE(24:1)	0.0146418	0.336475	0.094888
LPE(24:2)	0.00551235	0.719889	0.089613
LPG(16:1)	0.942643	-0.00552184	0.000798853
LPG(18:2)	0.08575	0.431917	0.0480008
LPG(20:2)	0.000525098	0.506724	0.0225488
LPI(16:0)	0.918158	-0.0221508	0.0107121
LPI(16:1)	0.513568	0.145004	0.00847069
LPI(18:1)	0.389099	-0.144879	0.0395383
LPI(18:2)	0.184067	0.213901	0.0185983
LPI(20:3)	0.445212	0.165359	0.0336741
LPS(16:0)	0.832433	-0.0218581	0.00718434
LPS(16:1)	0.883994	0.0207704	0.00208922
LPS(20:0)	0.0114749	-0.247122	0.15901
LPS(20:3)	0.552281	-0.132338	0.0136082
LPS(20:4)	0.0427008	-0.188435	0.0579513
LPS(22:0)	0.0148707	-0.201617	0.169697
LPS(22:1)	0.00223281	-0.323069	0.126875
LPS(22:2)	0.284295	0.110819	0.0131294
LPS(22:6)	0.734867	0.0441666	0.0051144
LPS(24:0)	0.632767	-0.0532322	0.0464704
LPS(24:1)	0.0253607	-0.209505	0.121953
LPS(24:2)	0.0836371	0.205293	0.0589454
LPS(24:4)	0.0371931	0.260956	0.0586051
MAG(14:0)	0.755655	-0.0232701	0.0117892
MAG(15:0)	0.975817	0.00117102	0.000691299
MAG(15:1)	0.0599774	0.17877	0.0229816
MAG(16:0)	0.176055	0.128239	0.350817
MAG(17:0)	0.633469	0.0295229	0.00950608
MAG(18:0)	0.83727	-0.0207754	0.0430556
MAG(18:1)	0.296331	0.0925006	0.0343498
MAG(18:2)	0.829462	-0.0347937	0.00581592
MAG(18:3)	0.481797	-0.134419	0.022603
MAG(20:0)	0.768657	0.0257761	0.0132576
MAG(20:3)	0.340794	0.15288	0.0161432
MAG(20:4)	0.139248	0.204847	0.029165
PA(16:0/18:0)	0.309042	-0.102467	0.235772
PA(16:0/18:1)	0.0775677	0.382118	0.278796
PA(16:0/18:2)	0.0363979	0.802746	0.214355
PA(16:0/20:0)	0.444094	-0.0938444	1.1434
PA(16:0/20:1)	0.731673	0.0342855	0.807349
PA(16:0/20:2)	1.39353e-07	0.780097	2.22322
PA(16:0/20:4)	0.00679733	0.533315	0.13912
PA(16:0/20:5)	0.0434245	0.255847	0.0445458
PA(16:0/22:0)	0.414474	-0.0932936	0.467245
PA(16:0/22:4)	0.0952982	0.742395	0.0418235
PA(18:0/18:0)	0.0159127	0.339733	0.315019
PA(18:0/18:1)	0.207427	0.324769	0.225453
PA(18:0/18:2)	0.0107993	0.714061	0.170815
PA(18:0/20:0)	0.0958245	0.26047	0.405203
PA(18:0/20:1)	0.0157696	0.330105	0.944903
PA(18:0/20:4)	0.0111994	0.323115	0.42054
PA(18:0/22:0)	0.198517	0.182571	0.105238
PA(18:0/22:4)	0.449156	0.214241	0.0387698
PA(18:0/22:6)	0.0193593	0.217378	0.324181
PA(18:1/20:2)	3.97154e-06	0.741865	6.30818
PA(18:1/20:5)	0.779095	0.0480533	0.00621806
PA(18:1/22:4)	7.92618e-06	0.738289	0.222551
PA(18:1/22:5)	0.0205874	0.369631	0.535047
PA(18:1/22:6)	0.890443	-0.0548529	0.0157532
PA(18:2/20:2)	9.89902e-06	1.27462	1.2146
PA(18:2/20:3)	0.0544457	0.519413	0.0856517
PA(18:2/20:4)	0.0128032	0.575914	0.0731405
PA(18:2/22:4)	0.00113535	0.890864	0.0759632
PA(20:0/20:1)	0.0380506	0.327028	1.26382
PA(20:0/20:5)	0.00233927	0.319765	0.165396
PC(14:0/14:0)	4.07544e-05	0.507713	0.523266
PC(14:0/16:0)	0.000583636	0.398893	2.20787
PC(14:0/16:1)	8.93502e-05	0.519761	0.35963
PC(14:0/18:0)	0.0040605	0.482592	1.16807
PC(14:0/18:1)	8.49867e-05	0.483441	0.869257
PC(14:0/18:2)	2.87885e-06	1.11609	0.337791
PC(16:0/16:0)	5.58671e-05	0.354726	9.99358
PC(16:0/16:1)	0.000756548	0.450307	3.48934
PC(16:0/16:2)	6.31289e-06	1.08725	0.431662
PC(16:0/18:0)	0.0362089	0.363296	2.52001
PC(16:0/18:1)	2.71313e-05	0.319198	9.22898
PC(16:0/18:2)	3.18695e-05	0.925662	3.03644
PC(16:0/20:0)	0.00710836	0.324099	0.876741
PC(16:0/20:1)	0.0621531	0.173218	0.85424
PC(16:0/20:2)	5.70269e-05	0.842715	1.53212
PC(16:0/20:3)	0.00136178	0.650562	0.962883
PC(16:0/20:4)	0.00360846	0.269036	1.28246
PC(16:0/20:5)	0.0897503	-0.197126	0.0737102
PC(16:0/22:0)	0.00981675	0.301105	1.24097
PC(16:0/22:1)	0.0298154	0.278986	0.587106
PC(16:0/22:2)	0.000136406	0.693062	0.58094
PC(16:0/22:3)	0.000726255	0.953242	0.512579
PC(16:0/22:4)	7.82293e-06	0.580968	1.33594
PC(16:0/22:5)	0.00011369	0.424081	0.433363
PC(16:0/22:6)	4.80767e-05	0.466719	1.35798
PC(16:1/16:1)	0.0238203	0.321366	0.344305
PC(16:1/16:2)	0.000174432	0.821241	0.082873
PC(16:1/18:1)	0.0116586	0.256275	0.610932
PC(16:1/18:2)	2.27314e-05	0.87077	0.500273
PC(16:1/20:1)	0.0292406	0.219912	0.276251
PC(16:1/20:2)	3.07833e-05	0.809586	0.267288
PC(16:1/20:3)	0.00306701	0.692347	0.256909
PC(16:1/20:4)	0.0029019	0.287613	0.205073
PC(16:1/20:5)	0.697425	0.044246	0.00353665
PC(16:1/22:4)	7.43515e-05	0.505032	0.16194
PC(16:1/22:5)	3.38271e-05	0.540793	0.092717
PC(16:1/22:6)	0.0160152	0.346789	0.106371
PC(18:0/18:0)	0.0970994	0.427988	0.36207
PC(18:0/18:1)	0.00687169	0.314537	2.43791
PC(18:0/18:2)	0.000736038	0.6578	1.50856
PC(18:0/18:3)	0.000759563	0.819327	0.306173
PC(18:0/20:0)	0.131727	0.205602	0.130227
PC(18:0/20:1)	0.0972754	0.230301	0.179301
PC(18:0/20:2)	0.00269294	0.68152	0.377212
PC(18:0/20:3)	0.0109761	0.474796	0.41776
PC(18:0/20:4)	0.0776441	0.169256	0.607893
PC(18:0/22:0)	0.218922	0.132194	0.0997816
PC(18:0/22:1)	0.0465296	0.277747	0.149724
PC(18:0/22:2)	0.00230503	0.767009	0.151063
PC(18:0/22:3)	0.0234528	0.729843	0.120011
PC(18:0/22:4)	0.00513104	0.41748	0.307404
PC(18:0/22:5)	0.00145205	0.383068	0.23779
PC(18:0/22:6)	0.0023153	0.274117	0.809588
PC(18:1/18:1)	0.00172818	0.261879	2.00452
PC(18:1/18:2)	2.23e-06	0.90646	1.77202
PC(18:1/18:3)	1.4372e-05	0.77102	0.351235
PC(18:1/20:1)	0.745485	0.0168568	0.0518167
PC(18:1/20:2)	2.74811e-05	0.763473	0.746673
PC(18:1/20:3)	0.000163933	0.613007	0.957325
PC(18:1/20:4)	0.0158489	0.120475	0.361792
PC(18:1/20:5)	0.640255	-0.0486983	0.0112257
PC(18:1/22:1)	0.0308664	0.164491	0.616018
PC(18:1/22:2)	2.25719e-06	0.674541	0.477572
PC(18:1/22:3)	1.88332e-05	0.582932	0.224638
PC(18:1/22:4)	8.05374e-08	0.529093	0.561064
PC(18:1/22:5)	0.00305779	0.208216	0.121318
PC(18:1/22:6)	0.00213632	0.366365	0.302168
PC(18:2/18:2)	1.87502e-05	1.06799	1.21385
PC(18:2/18:3)	1.69254e-05	0.69547	0.16294
PC(18:2/20:2)	5.30318e-07	0.842857	0.700544
PC(18:2/20:3)	0.00012535	0.946697	0.336088
PC(18:2/20:4)	0.000160729	0.59983	0.401852
PC(18:2/20:5)	0.142397	0.205549	0.0232247
PC(18:2/22:2)	9.13908e-06	1.06429	0.186643
PC(18:2/22:3)	1.24126e-05	1.05834	0.201168
PC(18:2/22:4)	0.000220532	0.697402	0.167784
PC(18:2/22:5)	0.000480914	0.316523	0.0711315
PC(18:2/22:6)	0.00058125	0.752561	0.160327
PC(20:0/20:4)	0.0347641	0.209889	0.272775
PE(14:0/14:0)	0.00977056	0.501161	0.0249873
PE(14:0/16:0)	0.0113775	0.289462	0.0602054
PE(14:0/16:1)	0.000132097	0.686547	0.0702861
PE(14:0/18:0)	1.53364e-05	0.595317	0.175018
PE(14:0/18:1)	0.00314899	0.453827	0.663048
PE(14:0/18:2)	2.29202e-06	1.47121	0.185224
PE(16:0/16:0)	0.0124366	0.255177	0.315856
PE(16:0/16:1)	0.000457511	0.407751	1.82447
PE(16:0/16:2)	8.81704e-06	1.29643	0.110804
PE(16:0/18:0)	0.0173056	0.386987	0.51622
PE(16:0/18:1)	0.000398092	0.394166	3.02158
PE(16:0/18:2)	7.74061e-07	1.18006	1.45412
PE(16:0/18:3)	0.01441	0.828411	0.204868
PE(16:0/20:0)	0.0030366	0.557975	0.266929
PE(16:0/20:1)	0.0101883	0.259375	0.40619
PE(16:0/20:2)	1.26527e-05	0.902392	0.600478
PE(16:0/20:3)	3.0089e-05	0.742504	1.05465
PE(16:0/20:4)	2.97784e-05	0.557216	3.52528
PE(16:0/20:5)	0.112516	0.207399	0.0415845
PE(16:0/22:0)	0.000709	0.594952	0.124717
PE(16:0/22:2)	0.242386	-0.139248	0.236124
PE(16:0/22:3)	0.064369	-0.145931	0.279031
PE(16:0/22:4)	1.0701e-05	0.495317	0.781201
PE(16:0/22:5)	9.95539e-05	0.534488	1.03212
PE(16:0/22:6)	0.00490128	0.384924	0.730968
PE(16:0p/16:0)	0.564097	-0.0568113	0.119881
PE(16:0p/18:0)	0.0109507	0.398993	0.197033
PE(16:0p/18:1)	0.0458582	0.197788	1.60105
PE(16:0p/18:2)	0.00312069	0.477637	0.501384
PE(16:0p/20:0)	0.219326	0.199382	0.301836
PE(16:0p/20:1)	0.0541431	0.206146	0.359032
PE(16:0p/20:2)	0.02857	0.238317	0.14687
PE(16:0p/20:4)	0.971702	0.00374638	0.00321617
PE(16:0p/20:5)	0.157225	0.139852	0.0682382
PE(16:0p/22:4)	0.00149973	0.261705	0.981821
PE(16:0p/22:5)	0.132069	-0.275934	0.291619
PE(16:0p/22:6)	0.205859	0.0869498	0.487372
PE(16:1/16:1)	0.0137684	0.547302	0.2706
PE(16:1/18:1)	4.69658e-05	0.642783	2.3626
PE(16:1/18:2)	1.40903e-06	1.22375	0.637076
PE(16:1/18:3)	0.000150456	1.12156	0.116464
PE(16:1/20:1)	0.000332018	0.393606	0.358977
PE(16:1/20:4)	0.0345455	0.297877	0.276855
PE(16:1/20:5)	0.142261	0.292899	0.0223554
PE(16:1/22:1)	0.0176594	0.276996	0.130483
PE(16:1/22:3)	0.000655614	0.545978	0.231787
PE(16:1/22:4)	0.0130312	0.397203	0.11557
PE(18:0/18:0)	0.00219818	0.450326	0.177221
PE(18:0/18:1)	0.00165284	0.391664	2.48066
PE(18:0/18:2)	4.06628e-05	0.922624	1.36533
PE(18:0/20:1)	0.00887262	0.308273	0.288249
PE(18:0/20:2)	0.00304456	0.539365	0.277779
PE(18:0/20:3)	0.00450501	0.450097	0.471866
PE(18:0/20:4)	0.00628865	0.250649	1.25501
PE(18:0/22:1)	0.000364103	0.429277	0.138725
PE(18:0/22:2)	0.181437	0.238343	0.0625303
PE(18:0/22:3)	0.0004499	0.669637	0.159575
PE(18:0/22:4)	0.0194893	0.312792	0.549397
PE(18:0/22:6)	0.00022869	0.339342	1.77825
PE(18:0p/16:0)	0.944308	-0.00867572	0.0748051
PE(18:0p/16:1)	0.0662086	0.0975765	0.336316
PE(18:0p/18:0)	0.530249	0.0998961	0.141664
PE(18:0p/18:1)	0.0392581	0.198693	3.37304
PE(18:0p/18:2)	0.000191632	0.518807	1.09946
PE(18:0p/18:3)	0.000890197	0.713184	0.431585
PE(18:0p/20:0)	0.0257862	-0.397955	0.167179
PE(18:0p/20:1)	0.410921	-0.0795998	0.718042
PE(18:0p/20:2)	0.162475	0.223479	0.445873
PE(18:0p/20:4)	0.000516049	0.40099	1.09164
PE(18:0p/20:5)	0.0383295	0.234805	0.224748
PE(18:0p/22:4)	0.0228006	0.292545	2.90883
PE(18:0p/22:5)	0.0444042	-0.257468	0.39641
PE(18:0p/22:6)	0.00791273	0.322936	1.49013
PE(18:1/18:1)	0.00171746	0.348239	7.06274
PE(18:1/18:2)	1.33071e-05	1.10232	2.73675
PE(18:1/20:1)	0.012241	0.210813	1.03611
PE(18:1/20:2)	8.66462e-06	0.731074	1.28207
PE(18:1/20:4)	0.00128513	0.262415	1.19111
PE(18:1/20:5)	0.0322548	0.549737	0.147914
PE(18:1/22:1)	0.00548817	0.255443	0.742826
PE(18:1/22:2)	0.694538	-0.0316453	0.0648158
PE(18:1/22:3)	0.0159202	-0.163943	0.509345
PE(18:1/22:4)	0.000133005	0.345372	0.84087
PE(18:1/22:5)	1.44832e-05	0.532685	0.677041
PE(18:1/22:6)	0.391204	0.0743863	0.402984
PE(18:1p/16:0)	0.885241	-0.012039	0.0861993
PE(18:1p/18:0)	0.00142995	0.385487	0.376915
PE(18:1p/18:1)	0.0954626	0.125089	1.39914
PE(18:1p/18:3)	0.00017263	0.796238	0.289869
PE(18:1p/20:1)	0.590981	0.0601232	0.127041
PE(18:1p/20:2)	0.0700512	0.183748	0.254962
PE(18:1p/20:4)	0.0658238	0.112096	0.57019
PE(18:1p/20:5)	0.00766414	0.421819	0.277948
PE(18:1p/22:4)	6.02867e-05	0.605103	1.59817
PE(18:1p/22:6)	0.00727485	0.337533	0.721624
PE(18:2/18:2)	2.66113e-06	1.73756	1.15734
PE(18:2/20:4)	2.81128e-05	1.12377	0.680772
PE(18:2/20:5)	0.000551772	0.860462	0.0580292
PE(18:2/22:4)	6.78466e-06	1.30496	0.480613
PE(18:2/22:6)	7.79373e-05	0.992653	0.293957
PE(18:2p/18:2)	1.64279e-07	1.90973	0.846631
PE(18:2p/20:4)	0.000102311	0.613214	0.653634
PG(16:0/18:0)	0.139368	-0.209769	0.068104
PG(16:0/18:1)	0.0010114	0.383702	0.148684
PG(16:0/18:2)	0.0268785	1.9279	0.13458
PG(16:0/20:0)	0.22621	-0.218937	0.0960513
PG(16:0/20:2)	0.619114	-0.0942027	0.0653683
PG(16:0/20:4)	0.0471647	1.77036	0.0929484
PG(16:0/22:4)	0.0023422	0.967705	0.229903
PG(18:0/18:3)	3.44518e-06	1.08487	0.0643689
PG(18:0/20:0)	0.74534	-0.0846785	0.0193605
PG(18:0/20:1)	0.967954	0.00806048	0.00111192
PG(18:0/20:4)	0.85909	0.0196155	0.0108532
PG(18:0/22:6)	1.10771e-06	0.629304	0.0472564
PG(18:1/18:2)	0.013558	1.78113	0.184494
PG(18:1/20:1)	0.0314387	-0.243153	0.0963107
PG(18:1/20:2)	0.00812769	-0.420473	0.182126
PG(18:1/22:5)	0.769584	0.0334429	0.00633129
PG(18:2/18:3)	4.42384e-06	0.887997	0.0487461
PG(18:2/22:6)	0.00642639	0.566693	0.136089
PI(16:0/16:1)	0.592392	0.0678264	0.0581917
PI(16:0/18:0)	0.00833215	-0.214838	0.0922761
PI(16:0/18:1)	0.0689786	0.187204	0.400659
PI(16:0/18:2)	2.50791e-05	0.654068	0.473051
PI(16:0/18:3)	0.00272163	1.05584	0.107065
PI(16:0/20:1)	0.672589	-0.0326995	0.00787139
PI(16:0/20:2)	0.000384676	0.576774	0.113155
PI(16:0/20:3)	6.26135e-05	0.906579	0.479832
PI(16:0/20:4)	0.141614	0.108229	0.351128
PI(16:0/20:5)	0.307237	-0.0971562	0.0152586
PI(16:0/22:4)	0.00484003	0.350946	0.315794
PI(16:0/22:5)	0.330968	-0.243815	0.108771
PI(16:0/22:6)	0.00553715	0.280555	0.530376
PI(18:0/18:2)	2.875e-06	0.91944	0.816751
PI(18:0/18:3)	0.000441836	0.547277	0.211128
PI(18:0/20:1)	0.000396194	0.87663	0.0582886
PI(18:0/20:2)	0.348567	-0.115418	0.0419409
PI(18:0/20:3)	0.00580008	0.300365	0.872453
PI(18:0/20:4)	6.42313e-06	0.584652	3.40492
PI(18:0/20:5)	0.0153958	-0.256838	0.101407
PI(18:0/22:4)	0.604502	0.154122	0.0670916
PI(18:0/22:5)	5.20044e-05	0.68774	0.408942
PI(18:0/22:6)	0.00196659	0.353377	0.983712
PI(18:1/16:2)	9.84832e-06	0.847073	0.0951816
PI(18:1/18:2)	1.42783e-06	0.529645	0.357832
PI(18:1/18:3)	0.000485099	0.473732	0.0771585
PI(18:1/20:3)	0.143919	0.173472	0.176989
PI(18:1/20:4)	0.0438681	0.132496	0.443199
PI(18:1/20:5)	0.000211487	-0.631063	0.0628694
PI(18:1/22:4)	0.0358507	0.222388	0.119399
PI(18:1/22:5)	0.00898588	0.199745	0.0993781
PI(18:1/22:6)	0.00232233	0.356352	0.162935
PS(16:0/16:1)	0.631521	0.0613218	0.0412163
PS(16:0/18:0)	0.025329	-0.26319	0.770804
PS(16:0/18:1)	0.28031	0.10362	0.648506
PS(16:0/18:2)	0.000518252	0.632376	0.312024
PS(16:0/20:0)	0.144304	-0.328827	3.48388
PS(16:0/20:1)	0.0499877	0.46942	0.745722
PS(16:0/20:2)	0.394949	-0.116197	0.0540899
PS(16:0/20:3)	0.0786553	0.288429	0.149963
PS(16:0/20:4)	0.26068	-0.118126	0.178125
PS(16:0/20:5)	0.0331326	-0.290155	0.029507
PS(16:0/22:0)	0.082286	-0.466448	0.546663
PS(16:0/22:5)	0.0978085	0.384084	0.137604
PS(18:0/16:1)	0.921742	-0.0177774	0.030426
PS(18:0/18:1)	0.047699	0.117244	4.07384
PS(18:0/18:2)	0.0684046	0.163985	0.874143
PS(18:0/20:0)	0.52215	-0.209405	0.263646
PS(18:0/20:1)	0.284223	0.119305	0.238887
PS(18:0/20:2)	0.621303	0.141197	0.1697
PS(18:0/20:3)	0.0354035	0.201358	0.871054
PS(18:0/20:4)	0.00123985	-0.396506	1.86904
PS(18:0/20:5)	0.00455098	-0.411995	0.10303
PS(18:0/22:0)	0.140433	0.105868	0.171646
PS(18:0/22:4)	0.0436107	0.293037	1.03472
PS(18:0/22:5)	0.0685114	-0.297835	0.774894
PS(18:0/22:6)	0.0688934	0.259056	1.04945
PS(18:1/18:1)	0.00151158	-0.274868	4.61476
PS(18:1/18:2)	4.23957e-06	0.816607	1.13333
PS(18:1/20:1)	0.0484174	-0.157289	0.715865
PS(18:1/20:2)	0.00211565	0.396782	1.06284
PS(18:1/20:3)	0.00145619	0.471527	0.948279
PS(18:1/20:4)	0.436653	-0.095864	0.277034
PS(18:1/20:5)	0.0222046	0.274082	0.0672275
PS(18:1/22:3)	1.79685e-05	0.337165	0.109385
SM(d18:1/14:0)	0.000885153	0.279867	0.298739
SM(d18:1/14:1)	0.000597649	0.31532	0.0901983
SM(d18:1/16:0)	0.00243542	0.211062	1.35781
SM(d18:1/16:1)	0.000333001	0.453368	0.755589
SM(d18:1/16:2)	0.000842457	0.422145	0.0321001
SM(d18:1/18:0)	0.0068728	0.0929072	0.873872
SM(d18:1/18:1)	0.000290073	0.410509	0.78668
SM(d18:1/18:2)	0.00489128	0.68731	0.127992
SM(d18:1/20:1)	0.251519	0.123107	0.172307
SM(d18:1/20:2)	0.000278763	0.418475	0.300373
SM(d18:1/22:0)	0.0135006	0.0849108	1.05447
SM(d18:1/22:1)	0.0218946	0.265907	0.790546
SM(d18:1/22:2)	0.0189521	0.132825	0.913804
SM(d18:1/24:0)	0.00118092	0.286655	2.11738
SM(d18:1/24:1)	0.514944	-0.0860559	0.47904
SM(d18:1/24:2)	0.0702522	-0.0505564	0.339973
SM(d18:1/26:0)	0.0460376	0.249394	0.689506
SM(d18:1/26:1)	0.0631152	0.128079	0.436521
Sph(d16:1)	0.655897	-0.0243637	0.00349745
Sph(d18:1)	0.216822	0.164887	0.0119565
Sphinganine	0.542156	0.254505	0.0103867
TAG40:0(16:0)	0.0288826	-3.3211	0.717084
TAG42:0(16:0)	0.0526295	-2.61504	0.620177
TAG42:1(16:0)	0.0107743	-4.2413	0.796808
TAG44:0(16:0)	0.058509	-2.02063	0.666817
TAG44:1(16:0)	0.027669	-2.60815	0.848036
TAG44:2(16:0)	0.0217065	-2.25593	1.30146
TAG45:0(16:0)	0.0125698	-1.30395	0.0994387
TAG45:1(16:0)	0.00572275	-2.00358	0.12883
TAG46:0(16:0)	0.00388465	-1.80117	0.975247
TAG46:0(18:0)	0.086639	-1.55052	0.220857
TAG46:2(16:0)	0.0535885	-1.33349	1.22729
TAG46:3(16:0)	0.0144814	-2.30216	0.667124
TAG47:1(16:0)	0.00196837	-2.01176	0.257548
TAG48:0(16:0)	0.000265194	-1.40073	1.7887
TAG48:0(18:0)	0.00529989	-1.43412	0.413356
TAG48:1(16:0)	0.0012523	-2.08905	1.91557
TAG48:1(18:0)	0.048084	-1.5632	0.347331
TAG48:2(16:0)	0.00595767	-1.47545	1.65338
TAG48:2(18:0)	0.35012	-0.613202	0.186694
TAG48:3(16:0)	0.00323135	-2.25181	0.958228
TAG48:4(16:0)	0.00522373	-2.08442	0.455272
TAG48:4(20:4)	0.0126873	-1.87381	0.239598
TAG49:0(18:0)	0.000610779	-0.887467	0.222843
TAG49:2(16:0)	0.0218773	-0.877861	0.587983
TAG49:3(16:0)	0.00217188	-1.60832	0.393397
TAG50:0(16:0)	0.00129427	-1.24032	1.79131
TAG50:0(18:0)	0.00143294	-0.978754	1.09666
TAG50:1(16:0)	0.00291729	-1.25073	2.77787
TAG50:1(18:0)	0.00832921	-1.57337	0.77175
TAG50:2(16:0)	0.00193825	-1.06294	2.58818
TAG50:2(18:0)	0.0317798	-0.919508	0.431939
TAG50:3(16:0)	0.00249147	-1.73974	1.9391
TAG50:3(18:0)	0.0118393	-1.33019	0.191865
TAG50:4(16:0)	0.0041475	-1.86724	0.879206
TAG50:4(20:4)	0.00063423	-2.02922	0.485316
TAG50:5(16:0)	0.0056425	-1.33912	0.379557
TAG50:5(20:4)	0.00302466	-2.30023	0.374527
TAG50:6(20:4)	0.0301528	-1.31676	0.334369
TAG51:1(16:0)	0.00816918	-1.25153	0.926695
TAG51:1(18:0)	0.00312221	-1.1875	0.47647
TAG51:2(16:0)	0.00844328	-1.09759	0.974936
TAG51:4(20:4)	0.00132142	-1.21465	0.0902735
TAG52:0(18:0)	0.0160347	-0.489123	0.871278
TAG52:1(16:0)	0.0167784	-0.936968	2.03109
TAG52:1(18:0)	0.0166664	-0.866324	1.90129
TAG52:2(16:0)	0.0109286	-0.7956	2.34137
TAG52:2(18:0)	0.00820281	-0.767475	1.71995
TAG52:3(16:0)	0.0102033	-0.796221	2.34018
TAG52:3(18:0)	0.00618214	-1.11345	0.751095
TAG52:4(16:0)	0.010177	-0.839726	2.24713
TAG52:4(18:0)	0.00887287	-1.15063	0.26725
TAG52:4(20:4)	0.000495497	-1.53991	0.87295
TAG52:4(22:4)	0.00208279	-1.41771	0.158565
TAG52:5(16:0)	0.00184634	-1.31126	1.81191
TAG52:5(20:4)	0.003056	-1.64561	0.729054
TAG52:5(20:5)	0.000340655	-1.84196	0.2967
TAG52:6(16:0)	0.00155057	-1.85137	0.815137
TAG52:6(20:4)	0.000766902	-1.5188	0.730466
TAG52:6(20:5)	0.000617708	-2.55005	0.394513
TAG52:6(22:6)	0.00297749	-1.2045	0.351181
TAG52:7(16:0)	0.000828583	-1.22057	0.564294
TAG52:7(20:5)	0.000716483	-2.05687	0.424087
TAG52:7(22:6)	0.0116964	-1.61521	0.296702
TAG53:0(16:0)	0.00222728	-1.35225	0.475878
TAG53:1(16:0)	0.0150485	-1.20345	0.679353
TAG53:1(18:0)	0.0432977	-0.791686	0.512038
TAG53:2(16:0)	0.0270632	-0.977326	0.696384
TAG53:3(16:0)	0.010558	-0.934732	0.449863
TAG53:4(16:0)	0.00707245	-0.921332	0.200796
TAG53:4(20:4)	0.00155969	-0.902606	0.115196
TAG53:5(20:4)	0.00171463	-1.19022	0.129846
TAG53:6(20:4)	0.00662096	-0.902141	0.165323
TAG54:0(16:0)	0.00300072	-1.06797	0.40317
TAG54:1(16:0)	0.0113359	-1.33639	0.889404
TAG54:1(18:0)	0.0772581	-0.629667	1.32267
TAG54:2(16:0)	0.00695694	-1.25616	1.155
TAG54:2(18:0)	0.0332073	-0.629081	1.8457
TAG54:3(16:0)	0.00528558	-1.03769	0.891373
TAG54:3(18:0)	0.0418218	-0.523773	1.56299
TAG54:4(16:0)	0.00260883	-1.02527	0.742417
TAG54:4(18:0)	0.0402137	-0.526664	1.23692
TAG54:4(20:4)	0.0779713	-0.498307	0.326192
TAG54:5(16:0)	0.00931569	-0.831421	0.750079
TAG54:5(18:0)	0.0301717	-0.705711	0.673877
TAG54:5(20:4)	0.00138472	-1.10699	1.13843
TAG54:6(16:0)	0.00384716	-0.874785	0.767236
TAG54:6(20:4)	0.00839565	-0.818423	1.17928
TAG54:6(20:5)	0.00157979	-1.11354	0.413172
TAG54:6(22:6)	0.0155143	-0.779098	0.476575
TAG54:7(20:4)	0.000948058	-1.65607	0.941388
TAG54:7(20:5)	0.00121102	-1.20612	0.70891
TAG54:7(22:6)	0.00284437	-1.67468	0.478035
TAG54:8(20:4)	0.00117964	-1.64114	0.369605
TAG54:8(20:5)	0.00108162	-2.03256	0.564263
TAG54:8(22:6)	0.00861562	-1.17874	0.41867
TAG55:1(16:0)	0.0243854	-0.641157	0.333399
TAG56:1(16:0)	0.0156259	-1.27863	0.500116
TAG56:2(16:0)	0.018416	-1.34097	0.596363
TAG56:2(18:0)	0.0414056	-0.799471	0.685117
TAG56:3(16:0)	0.0121234	-1.12912	0.366067
TAG56:3(18:0)	0.0483351	-0.662559	0.58695
TAG56:4(16:0)	0.00590185	-0.959464	0.292173
TAG56:4(18:0)	0.0474754	-0.49174	0.360418
TAG56:5(16:0)	0.00638041	-0.798394	0.44843
TAG56:5(18:0)	0.153112	-0.345238	0.231924
TAG56:5(20:4)	0.0137977	-0.682993	0.500447
TAG56:6(16:0)	0.0263473	-0.566085	0.506068
TAG56:6(18:0)	0.0238322	-0.539062	0.248717
TAG56:6(20:4)	0.10068	-0.378977	0.461157
TAG56:6(20:5)	0.0384561	-0.521204	0.0999999
TAG56:6(22:4)	0.0110368	-0.738748	0.506174
TAG56:7(16:0)	0.0215532	-0.542932	0.464786
TAG56:7(18:0)	0.0113886	-0.725117	0.113744
TAG56:7(20:4)	0.183916	-0.304728	0.485099
TAG56:7(20:5)	0.0207167	-0.584744	0.233705
TAG56:7(22:6)	0.0317591	-0.577302	0.498456
TAG56:8(16:0)	0.0213494	-0.665681	0.367735
TAG56:8(20:4)	0.13203	-0.387622	0.625601
TAG56:8(20:5)	0.0197581	-0.708579	0.472715
TAG56:8(22:6)	0.0331976	-0.653602	0.682813
TAG56:9(20:4)	0.0103023	-0.913841	0.679824
TAG56:9(20:5)	0.0128891	-0.879816	0.672651
TAG56:9(22:6)	0.00798956	-1.03772	0.533192
TAG58:10(20:4)	0.00597245	-1.03399	0.402408
TAG58:10(20:5)	0.00128783	-1.35423	0.214089
TAG58:10(22:6)	0.287696	-0.254946	0.268002
TAG58:6(16:0)	0.067747	-0.507105	0.0852217
TAG58:6(18:0)	0.471133	-0.141012	0.0902123
TAG58:6(20:4)	0.00185392	-0.966365	0.186425
TAG58:6(22:4)	0.154297	-0.2553	0.186925
TAG58:7(18:0)	0.0330191	-0.598513	0.073891
TAG58:7(20:4)	0.0020888	-0.795653	0.178725
TAG58:9(20:4)	0.00297292	-1.18106	0.366279
TAG58:9(22:6)	0.742878	-0.0703444	0.0701274
TAG60:10(22:6)	0.0681716	-0.405769	0.110132
TAG60:11(22:6)	0.0324776	-0.506609	0.161078

## Sheet: P_NP
Lipid	P-value	log2(FC)	VIP
Acar(10:0)	0.546929	0.216415	0.00520482
Acar(12:0)	0.878374	0.0357722	0.00902016
Acar(12:1)	0.569718	0.160912	0.00528802
Acar(14:0)	0.544732	0.0794355	0.0146447
Acar(14:1)	0.872849	0.0386938	0.00474914
Acar(14:2)	0.472582	0.250748	0.0119894
Acar(16:0)	0.705334	0.054747	0.010909
Acar(16:1)	0.70653	-0.0482869	0.0363927
Acar(16:2)	0.850357	-0.0489508	0.0144079
Acar(16:3)	0.205132	0.442437	0.0353287
Acar(18:0)	0.982047	-0.00310901	0.0189727
Acar(18:1)	0.915823	0.0109153	0.0141809
Acar(18:2)	0.743287	0.0635089	0.0057239
Acar(20:0)	0.295381	0.333319	0.0353281
Acar(20:1)	0.380826	0.138536	0.0117484
Acar(20:2)	0.455342	0.121784	0.00781333
Acar(22:0)	0.472228	0.157896	0.00876158
Acar(22:1)	0.407227	0.234968	0.00747737
Acar(24:0)	0.416498	-0.0791094	0.0072533
Acar(24:1)	0.748578	0.0466412	0.00100306
Acar(6:0)	0.760046	0.0740837	0.000655193
CE(16:0)	0.289668	-0.929872	0.0391373
CE(18:0)	0.553778	-0.408906	0.018294
CE(20:0)	0.879558	-0.0635702	0.00429947
CE(20:1)	0.300112	-0.840959	0.0563804
CE(20:4)	0.488311	-0.202849	0.148879
CE(22:0)	0.246456	-0.832679	0.0284714
CE(22:1)	0.242132	-0.881313	0.0612181
CE(22:2)	0.349772	-0.637662	0.0690942
CE(22:5)	0.235796	-1.04359	0.106723
CE(24:1)	0.192039	-1.76397	0.187684
Cer(d16:1/16:0)	0.16411	0.367192	0.0317909
Cer(d16:1/18:0)	0.358189	-0.141775	0.0222282
Cer(d16:1/20:0)	0.357018	0.322077	0.030709
Cer(d16:1/22:0)	0.372011	0.478247	0.0406427
Cer(d16:1/24:0)	0.290306	0.574013	0.0508079
Cer(d16:1/24:1)	0.421269	0.515191	0.0459172
Cer(d17:1/16:0)	0.135922	0.374122	0.055305
Cer(d17:1/18:0)	0.561274	-0.0922425	0.00888093
Cer(d17:1/24:0)	0.177828	0.394526	0.0556269
Cer(d17:1/24:1)	0.110325	0.555868	0.070269
Cer(d18:1/14:0)	0.217484	0.389481	0.0527071
Cer(d18:1/16:0)	0.433505	0.108978	0.445991
Cer(d18:1/18:0)	0.294662	-0.158266	0.373076
Cer(d18:1/19:0)	0.794289	-0.0459452	0.00860074
Cer(d18:1/20:0)	0.499122	0.250227	0.356805
Cer(d18:1/21:0)	0.246219	0.544576	0.0786304
Cer(d18:1/22:0)	0.45333	0.337813	0.540359
Cer(d18:1/23:0)	0.439086	0.325724	0.224456
Cer(d18:1/24:0)	0.345925	0.339535	0.867582
Cer(d18:1/24:1)	0.337601	0.456079	1.06404
Cer(d18:1/26:0)	0.415871	0.324986	0.119786
Cer(d18:2/14:0)	0.191779	0.430213	0.0433851
Cer(d18:2/16:0)	0.127594	0.412711	0.294841
Cer(d18:2/17:0)	0.50279	0.16264	0.0163297
Cer(d18:2/18:0)	0.857536	-0.032926	0.0373718
Cer(d18:2/20:0)	0.508078	0.206625	0.142144
Cer(d18:2/21:0)	0.441739	0.20791	0.0367857
Cer(d18:2/22:0)	0.210181	0.55856	0.364518
Cer(d18:2/23:0)	0.141955	0.506124	0.190099
Cer(d18:2/24:0)	0.134378	0.537391	0.580841
Cer(d18:2/24:1)	0.192216	0.56698	0.498756
Cer(d18:2/26:0)	0.138092	0.671805	0.105428
Cer(d19:1/16:0)	0.0801165	0.351327	0.0324114
Cer(d19:1/18:0)	0.0850381	0.458534	0.033133
Cer(d19:1/22:0)	0.356195	0.406018	0.0347495
Cer(d19:1/23:0)	0.416097	0.236964	0.0178925
Cer(d19:1/24:0)	0.274884	0.344622	0.0622271
Cer(d20:1/22:0)	0.920866	0.02186	0.0139111
Cer(d20:1/23:0)	0.791891	0.0505837	0.00885894
Cer(d20:1/24:0)	0.797626	0.068374	0.0226611
Cer(d20:1/24:1)	0.408863	0.515847	0.11062
Cer(d20:1/26:0)	0.240451	-0.200162	0.0193554
Cholesterol sulfate	0.408841	-0.130891	0.118203
DAG(16:0/16:0)	0.23524	0.114133	0.345852
DAG(16:0/18:0)	0.53502	0.0968424	0.239132
DAG(16:0/18:1)	0.126878	0.409829	1.36865
DAG(16:0/18:2)	0.0536332	0.936617	3.54364
DAG(16:0/18:3)	0.0811268	0.652919	0.301768
DAG(16:0/20:0)	0.40446	0.189643	0.223697
DAG(16:0/20:1)	0.446696	0.204769	0.199111
DAG(16:0/20:3)	7.09341e-05	-2.75333	0.868563
DAG(16:0/20:4)	0.429635	0.0487473	0.275
DAG(16:0/20:5)	0.506773	0.114855	0.0275318
DAG(16:0/22:0)	0.9929	0.00262887	0.00729024
DAG(16:0/22:1)	0.520239	0.161296	0.126646
DAG(16:0/22:2)	0.492408	0.108693	0.0651858
DAG(16:1/16:1)	0.0160794	-0.718801	0.301169
DAG(16:1/20:1)	0.16729	0.0669841	0.0455591
DAG(18:0/18:0)	0.429174	-0.0596765	0.41345
DAG(18:0/18:1)	0.823464	-0.0615137	0.765346
DAG(18:0/18:2)	0.146381	0.468821	1.59129
DAG(18:0/18:3)	0.156223	0.274493	0.121724
DAG(18:0/20:0)	0.468078	-0.151718	0.146756
DAG(18:0/20:1)	0.952056	-0.0173706	0.0407264
DAG(18:0/20:2)	0.0753283	-0.292262	1.20453
DAG(18:0/20:3)	0.893097	-0.0138154	0.313131
DAG(18:0/20:4)	0.1396	0.0991246	1.58364
DAG(18:0/20:5)	0.0205661	-1.16344	0.153717
DAG(18:1/18:1)	0.0666615	0.714655	2.47268
DAG(18:1/18:2)	0.0737979	1.05623	4.21246
DAG(18:1/18:4)	0.908979	-0.0781736	0.0011416
DAG(18:1/20:1)	0.403961	0.277503	0.507853
DAG(18:1/20:3)	0.00915896	-1.01939	0.405931
DAG(18:1/20:4)	0.751248	0.0250285	0.116824
DAG(18:2/18:2)	0.221987	0.491084	1.1548
DAG(18:2/18:3)	0.0741818	0.775703	0.592177
DAG(18:2/20:3)	0.12932	0.377038	0.205328
DAG(18:2/20:4)	0.00725262	0.554521	0.444591
DAG(18:3/18:3)	0.0354474	1.02484	0.251308
dhCer(d18:0/16:0)	0.331884	0.379353	0.0799302
dhCer(d18:0/22:0)	0.206547	0.468703	0.164317
dhCer(d18:0/24:0)	0.226569	0.403882	0.16075
dhCer(d18:0/24:1)	0.306672	0.914266	0.184681
dhCer(d18:1/18:0)	0.390051	-0.0407759	0.0202178
dhCer(d18:1/20:0)	0.518353	0.239827	0.124612
dhCer(d18:1/22:0)	0.41313	0.38624	0.22504
dhCer(d18:1/24:0)	0.366149	0.364801	0.323705
dhCer(d18:1/24:1)	0.343854	0.544978	0.429893
FA(16:0)	0.489633	0.105903	0.629885
FA(16:1)	0.730296	0.0422959	0.0595977
FA(18:0)	0.297613	-0.184483	2.23384
FA(18:1)	0.213525	0.590973	2.71198
FA(18:2)	0.157762	0.887291	4.38917
FA(18:3)	0.304908	0.351692	0.810416
FA(20:1)	0.50422	0.116794	0.369092
FA(20:2)	0.2732	0.140324	0.439848
FA(20:3)	0.0854285	0.362536	1.45477
FA(20:4)	0.458299	0.224749	2.06116
FA(20:5)	0.347802	0.156975	0.372385
FA(22:4)	0.176411	0.439625	1.80101
FA(22:6)	0.667045	0.0874055	0.766283
FA(24:0)	0.309085	-0.115606	0.34729
FA(24:1)	0.411139	-0.0878529	0.282646
Hex2Cer(d18:1/16:0)	0.320585	0.528335	0.0306212
Hex2Cer(d18:1/18:0)	0.611918	-0.0684255	0.0211532
Hex2Cer(d18:1/20:0)	0.195853	0.345913	0.0313668
Hex2Cer(d18:1/22:0)	0.332853	0.145936	0.0174092
Hex2Cer(d18:1/24:0)	0.336321	0.360075	0.0323582
HexCer(d16:1/24:0)	0.233509	0.119407	0.0515724
HexCer(d18:1/16:0)	0.111545	-0.117712	0.495048
HexCer(d18:1/18:0)	0.173281	-0.104611	1.0461
HexCer(d18:1/20:0)	0.0135373	-0.317928	2.09994
HexCer(d18:1/22:0)	0.364174	-0.0762472	0.592375
HexCer(d18:1/24:0)	0.0881985	0.110444	1.53955
HexCer(d18:1/24:1)	0.103549	-0.116569	1.1862
HexCer(d18:2/22:0)	0.310995	0.0917443	0.317995
HexCer(d18:2/24:0)	0.110818	0.119622	0.631036
LPA(18:0)	0.486193	-0.128941	0.0333611
LPA(20:0)	0.882541	0.0103429	0.0134055
LPA(20:1)	0.171202	-0.101428	0.0897556
LPC(14:0)	0.0382701	-0.215508	0.303624
LPC(14:1)	0.890448	0.0160652	0.00212853
LPC(15:0)	0.963418	0.037341	0.0319784
LPC(16:0)	0.339589	-1.83775	6.2564
LPC(16:1)	0.380719	-0.111659	0.245277
LPC(17:0)	0.132913	-0.240797	0.361494
LPC(17:1)	0.337773	-1.72712	0.342725
LPC(18:0)	0.0909838	-0.21042	1.56122
LPC(18:1)	0.338971	-1.72689	4.48051
LPC(18:2)	0.329583	-1.82822	1.13777
LPC(18:3)	0.934809	-0.0087798	0.00584102
LPC(19:0)	0.0639582	-0.325476	0.283729
LPC(20:0)	0.0245018	-0.194315	0.551442
LPC(20:1)	0.761483	0.0447312	0.0376486
LPC(20:2)	0.690481	0.162046	0.0404999
LPC(20:3)	0.362145	-1.64974	0.492424
LPC(20:4)	0.173777	1.19732	0.760638
LPC(20:5)	0.64273	0.0659342	0.00773192
LPC(22:0)	0.00736544	-0.248973	0.797251
LPC(22:1)	0.0362844	-0.179738	0.27159
LPC(22:2)	0.794354	0.0231177	0.00784066
LPC(22:3)	0.347105	0.118827	0.0339998
LPC(22:4)	0.373939	-1.52109	0.362475
LPC(22:5)	0.734633	0.265973	0.0330016
LPC(22:6)	0.36749	-1.357	0.43811
LPC(24:0)	0.0042469	-0.250992	0.820333
LPC(24:1)	0.000351655	-0.34451	0.491743
LPC(24:2)	0.119468	-0.151117	0.120002
LPC(24:4)	0.956082	-0.00583731	0.0153106
LPC(O-16:0)	0.327981	-1.83639	1.01892
LPC(O-18:0)	0.197247	-0.366174	0.319707
LPC(O-18:1)	0.155402	-0.359377	0.518848
LPC(O-20:0)	0.0338456	-0.479302	0.19148
LPC(O-20:1)	0.344747	-0.265836	0.0450105
LPC(O-22:0)	0.00201614	-0.476075	0.117957
LPC(O-22:1)	0.105912	-0.296443	0.0315143
LPC(O-24:0)	0.00588334	-0.34219	0.0670536
LPC(O-24:1)	0.168486	-0.169592	0.0204424
LPC(P-16:0)	0.382537	-1.54815	0.433807
LPC(P-18:1)	0.0907547	-0.377935	0.194324
LPE(14:0)	0.000820614	-0.177765	0.105284
LPE(16:1)	0.749041	0.0343995	0.0659005
LPE(18:0)	0.435898	0.179228	0.585743
LPE(18:3)	0.949821	0.00369818	0.00361308
LPE(19:0)	0.558375	0.169399	0.0440735
LPE(20:0)	0.55069	0.0617185	0.0870893
LPE(20:1)	0.208082	0.141789	0.187252
LPE(20:2)	0.662227	0.0588609	0.0362057
LPE(22:0)	0.235414	-0.094778	0.133382
LPE(22:1)	0.933866	-0.00890708	0.0298413
LPE(22:2)	0.762198	-0.0316424	0.0344249
LPE(22:3)	0.552208	-0.132145	0.0680948
LPE(22:6)	0.130121	-0.213607	0.0496066
LPE(24:0)	0.21127	-0.144666	0.154901
LPE(24:1)	0.190401	-0.133847	0.110106
LPE(24:2)	0.847819	0.0328655	0.0058984
LPG(16:1)	0.0998089	-0.175704	0.0289531
LPG(18:2)	0.542771	-0.0894897	0.0352015
LPG(20:2)	0.908358	0.0150018	0.000925503
LPI(16:0)	0.389781	0.163931	0.0603452
LPI(16:1)	0.121318	-0.258588	0.0347054
LPI(18:1)	0.946067	0.0106463	0.00301533
LPI(18:2)	0.176025	-0.16407	0.0352455
LPI(20:3)	0.305002	-0.193329	0.0685025
LPS(16:0)	0.298904	-0.651745	0.114175
LPS(16:1)	0.136055	-0.205103	0.0407395
LPS(20:0)	0.115611	-0.14589	0.157869
LPS(20:3)	0.728402	0.0382948	0.0116128
LPS(20:4)	0.431166	-0.426298	0.0892928
LPS(22:0)	0.371387	-0.0912669	0.11693
LPS(22:1)	0.145816	-0.157226	0.123559
LPS(22:2)	0.0590319	-0.185426	0.0416358
LPS(22:6)	0.300535	-0.649524	0.114642
LPS(24:0)	0.802765	-0.0356845	0.0227519
LPS(24:1)	0.260232	-0.13248	0.127788
LPS(24:2)	0.430349	-0.109722	0.0613108
LPS(24:4)	0.314435	-0.129654	0.0604088
MAG(14:0)	0.60486	-0.0329867	0.02207
MAG(15:0)	0.629525	-0.0735407	0.0234912
MAG(15:1)	0.0344923	0.223607	0.0505439
MAG(16:0)	0.92807	0.00858615	0.192033
MAG(17:0)	0.49341	-0.0633035	0.0246178
MAG(18:0)	0.34202	-0.0974029	0.616711
MAG(18:1)	0.00462141	0.233403	0.150514
MAG(18:2)	0.0184835	0.587088	0.194972
MAG(18:3)	0.588042	0.0825148	0.0310419
MAG(20:0)	0.334728	-0.0893137	0.0553584
MAG(20:3)	0.411522	0.106617	0.0234595
MAG(20:4)	0.83707	0.0444535	0.0178785
PA(16:0/18:0)	0.951557	-0.00656917	0.00034434
PA(16:0/18:1)	0.635126	-0.0946284	0.135621
PA(16:0/18:2)	0.221516	-0.403563	0.281642
PA(16:0/20:0)	0.616538	0.0602896	1.48992
PA(16:0/20:1)	0.891951	0.0162696	0.419011
PA(16:0/20:2)	0.38385	-0.0660511	0.790262
PA(16:0/20:4)	0.233446	0.211934	0.123482
PA(16:0/20:5)	0.273133	0.155558	0.0444614
PA(16:0/22:0)	0.147034	0.166113	1.50358
PA(16:0/22:4)	0.319371	0.434034	0.0427459
PA(18:0/18:0)	0.0780108	0.17019	0.42727
PA(18:0/18:1)	0.501081	-0.166222	0.200961
PA(18:0/18:2)	0.681663	-0.0838713	0.0544909
PA(18:0/20:0)	0.0964592	0.221003	0.770049
PA(18:0/20:1)	0.228955	0.147798	0.929386
PA(18:0/20:4)	0.60387	0.0546196	0.176142
PA(18:0/22:0)	0.117788	0.207788	0.249681
PA(18:0/22:4)	0.681187	0.114699	0.0440373
PA(18:0/22:6)	0.518461	0.0502851	0.145386
PA(18:1/20:2)	0.607604	-0.0265908	1.14561
PA(18:1/20:5)	0.0428961	-0.459703	0.120336
PA(18:1/22:4)	0.310022	-0.0820158	0.0691504
PA(18:1/22:5)	0.73662	0.0715947	0.183182
PA(18:1/22:6)	0.289816	-0.386102	0.178975
PA(18:2/20:2)	0.508926	0.0984529	0.361027
PA(18:2/20:3)	0.500632	-0.142055	0.044068
PA(18:2/20:4)	0.945979	0.0146336	0.00968932
PA(18:2/22:4)	0.479643	-0.224847	0.0570885
PA(20:0/20:1)	0.600144	0.078218	0.429964
PA(20:0/20:5)	0.939072	-0.00630982	0.000722713
PC(14:0/14:0)	0.250052	-0.154511	0.417668
PC(14:0/16:0)	0.77276	0.0232433	0.263111
PC(14:0/16:1)	0.0996814	-0.216095	0.382863
PC(14:0/18:0)	0.978457	0.00354602	0.0216851
PC(14:0/18:1)	0.965573	-0.00386367	0.0728771
PC(14:0/18:2)	0.727185	-0.0444964	0.0504659
PC(16:0/16:0)	0.698951	-0.0259506	2.04594
PC(16:0/16:1)	0.983485	-0.00177703	0.183482
PC(16:0/16:2)	0.777821	-0.0390931	0.0324005
PC(16:0/18:0)	0.785086	0.0401424	0.572992
PC(16:0/18:1)	0.44909	-0.044644	3.75413
PC(16:0/18:2)	0.513231	0.0722598	0.91302
PC(16:0/20:0)	0.836357	-0.0190091	0.155861
PC(16:0/20:1)	0.545624	0.063468	0.470358
PC(16:0/20:2)	0.146132	0.176685	0.98749
PC(16:0/20:3)	0.0550731	0.302141	1.13165
PC(16:0/20:4)	0.0180252	0.193253	1.83385
PC(16:0/20:5)	0.270352	0.17422	0.10067
PC(16:0/22:0)	0.108234	-0.13668	1.43354
PC(16:0/22:1)	0.566256	-0.0616613	0.360236
PC(16:0/22:2)	0.556888	0.0572005	0.1667
PC(16:0/22:3)	0.136364	0.270074	0.433293
PC(16:0/22:4)	0.0118204	0.265422	1.5272
PC(16:0/22:5)	0.10535	0.13005	0.335809
PC(16:0/22:6)	0.449896	0.0567153	0.494167
PC(16:1/16:1)	0.597003	-0.0735403	0.175861
PC(16:1/16:2)	0.188199	-0.168657	0.0473711
PC(16:1/18:1)	0.580733	0.0474804	0.240303
PC(16:1/18:2)	0.933136	0.0102428	0.0457641
PC(16:1/20:1)	0.845003	-0.0209899	0.0331377
PC(16:1/20:2)	0.165555	0.155339	0.176095
PC(16:1/20:3)	0.162333	0.279883	0.269084
PC(16:1/20:4)	0.205565	0.15179	0.209103
PC(16:1/20:5)	0.955861	-0.00736715	0.00423482
PC(16:1/22:4)	0.0095415	0.279385	0.201257
PC(16:1/22:5)	0.698333	0.0635115	0.0223512
PC(16:1/22:6)	0.165007	-0.187432	0.13121
PC(18:0/18:0)	0.873602	0.0355733	0.0725276
PC(18:0/18:1)	0.800398	-0.0231309	0.438306
PC(18:0/18:2)	0.881353	0.0217726	0.196138
PC(18:0/18:3)	0.03748	0.3774	0.368964
PC(18:0/20:0)	0.806571	0.030959	0.0445147
PC(18:0/20:1)	0.584496	0.0862653	0.112416
PC(18:0/20:2)	0.533022	0.0970612	0.157376
PC(18:0/20:3)	0.655794	0.0730969	0.184338
PC(18:0/20:4)	0.139625	0.15763	1.00552
PC(18:0/22:0)	0.792068	-0.0265695	0.0187241
PC(18:0/22:1)	0.877176	0.0208215	0.0212131
PC(18:0/22:2)	0.371057	0.150631	0.0866435
PC(18:0/22:3)	0.923487	0.0228257	0.0093588
PC(18:0/22:4)	0.101361	0.21226	0.332971
PC(18:0/22:5)	0.0927516	0.172102	0.241574
PC(18:0/22:6)	0.557092	-0.0462293	0.296755
PC(18:1/18:1)	0.0625993	0.105308	1.93388
PC(18:1/18:2)	0.556833	0.0647588	0.561373
PC(18:1/18:3)	0.234958	0.156126	0.209826
PC(18:1/20:1)	0.985222	0.00124453	0.0186424
PC(18:1/20:2)	0.116957	0.169843	0.53912
PC(18:1/20:3)	0.0525642	0.246293	1.03338
PC(18:1/20:4)	0.0024615	0.224001	0.98109
PC(18:1/20:5)	0.81352	0.0293231	0.0161618
PC(18:1/22:1)	0.0604379	-0.149617	1.12636
PC(18:1/22:2)	0.023224	-0.190633	0.441657
PC(18:1/22:3)	0.990306	0.00102047	0.0189376
PC(18:1/22:4)	0.118453	0.129247	0.386941
PC(18:1/22:5)	0.670617	0.0319807	0.0423883
PC(18:1/22:6)	0.93282	0.00905676	0.0237891
PC(18:2/18:2)	0.765281	0.054564	0.265798
PC(18:2/18:3)	0.713141	-0.0609207	0.0404922
PC(18:2/20:2)	0.64256	-0.0472001	0.125608
PC(18:2/20:3)	0.231613	0.205824	0.228593
PC(18:2/20:4)	0.220191	0.172289	0.311037
PC(18:2/20:5)	0.816732	0.0394411	0.0119126
PC(18:2/22:2)	0.349912	-0.161428	0.0833607
PC(18:2/22:3)	0.332831	0.136326	0.111698
PC(18:2/22:4)	0.0558045	0.276576	0.175187
PC(18:2/22:5)	0.911009	-0.0146759	0.00673173
PC(18:2/22:6)	0.617616	-0.0846634	0.0401867
PC(20:0/20:4)	0.92475	0.00801125	0.0342942
PE(14:0/14:0)	0.60453	0.0982212	0.00727468
PE(14:0/16:0)	0.28576	0.136592	0.0467511
PE(14:0/16:1)	0.873265	0.0186476	0.00550106
PE(14:0/18:0)	0.0445482	0.271357	0.184188
PE(14:0/18:1)	0.757337	-0.0312064	0.168262
PE(14:0/18:2)	0.499834	0.0927608	0.0378092
PE(16:0/16:0)	0.251561	0.151665	0.294058
PE(16:0/16:1)	0.371088	0.0763789	0.856541
PE(16:0/16:2)	0.453818	0.096759	0.0336537
PE(16:0/18:0)	0.178218	0.210787	0.602364
PE(16:0/18:1)	0.180944	0.108893	1.87256
PE(16:0/18:2)	0.187846	0.17628	0.800187
PE(16:0/18:3)	0.566246	0.220893	0.110645
PE(16:0/20:0)	0.143383	0.242646	0.280519
PE(16:0/20:1)	0.05624	0.227817	0.615164
PE(16:0/20:2)	0.164924	0.189266	0.378647
PE(16:0/20:3)	0.0547295	0.305512	1.10918
PE(16:0/20:4)	0.00142577	0.343213	4.94239
PE(16:0/20:5)	0.756398	-0.0439181	0.0216013
PE(16:0/22:0)	0.774337	0.0342136	0.0270837
PE(16:0/22:2)	0.891643	-0.0172836	0.0357336
PE(16:0/22:3)	0.330612	-0.0820933	0.312959
PE(16:0/22:4)	0.0188876	0.249337	0.83797
PE(16:0/22:5)	0.345655	0.0824602	0.441813
PE(16:0/22:6)	0.559952	0.0493112	0.224807
PE(16:0p/16:0)	0.796482	0.0282838	0.083632
PE(16:0p/18:0)	0.0915844	0.20972	0.266212
PE(16:0p/18:1)	0.00401755	-0.203737	3.86303
PE(16:0p/18:2)	0.0082093	-0.323004	0.841156
PE(16:0p/20:0)	0.394778	0.116595	0.333913
PE(16:0p/20:1)	0.944767	0.0108887	0.080369
PE(16:0p/20:2)	0.292786	-0.124762	0.170979
PE(16:0p/20:4)	0.53071	0.0705517	0.213681
PE(16:0p/20:5)	0.688629	-0.042069	0.042341
PE(16:0p/22:4)	0.955989	-0.00365883	0.161185
PE(16:0p/22:5)	0.751042	0.0506929	0.0664129
PE(16:0p/22:6)	0.0569555	-0.112103	1.35996
PE(16:1/16:1)	0.403768	0.148048	0.155066
PE(16:1/18:1)	0.0200923	0.25328	2.39619
PE(16:1/18:2)	0.640518	0.0607222	0.101264
PE(16:1/18:3)	0.371789	0.155787	0.0495168
PE(16:1/20:1)	0.173685	0.146602	0.261099
PE(16:1/20:4)	0.224306	0.207848	0.289105
PE(16:1/20:5)	0.846021	0.0409501	0.00549648
PE(16:1/22:1)	0.392554	-0.0725104	0.100186
PE(16:1/22:3)	0.416061	-0.104208	0.15578
PE(16:1/22:4)	0.612483	-0.0632436	0.0651529
PE(18:0/18:0)	0.69932	0.0479025	0.0576838
PE(18:0/18:1)	0.719484	0.0342715	0.535539
PE(18:0/18:2)	0.626959	0.0764919	0.360442
PE(18:0/20:1)	0.30276	0.12386	0.216665
PE(18:0/20:2)	0.647479	0.0635546	0.0813154
PE(18:0/20:3)	0.369743	0.129435	0.314634
PE(18:0/20:4)	0.618246	0.0424501	0.354241
PE(18:0/22:1)	0.480086	0.0873385	0.0552772
PE(18:0/22:2)	0.364791	0.151857	0.0840742
PE(18:0/22:3)	0.421918	0.118766	0.0890821
PE(18:0/22:4)	0.0387553	0.285029	0.922701
PE(18:0/22:6)	0.791282	0.0189997	0.0872433
PE(18:0p/16:0)	0.487821	0.0938157	1.44908
PE(18:0p/16:1)	0.523278	-0.0268161	0.242524
PE(18:0p/18:0)	0.396599	0.136375	0.436878
PE(18:0p/18:1)	0.945717	0.00450206	0.812758
PE(18:0p/18:2)	0.887497	0.0120681	0.0338052
PE(18:0p/18:3)	0.0824949	0.246334	0.45013
PE(18:0p/20:0)	0.0255691	0.544736	0.329056
PE(18:0p/20:1)	0.765235	0.044113	0.515645
PE(18:0p/20:2)	0.755373	0.0570909	0.246204
PE(18:0p/20:4)	0.156403	0.162267	0.978913
PE(18:0p/20:5)	0.706186	-0.041064	0.0945276
PE(18:0p/22:4)	0.424658	0.0843907	2.22318
PE(18:0p/22:5)	0.667527	-0.0500598	0.171519
PE(18:0p/22:6)	0.618691	-0.0428098	0.615575
PE(18:1/18:1)	0.854852	0.0152647	0.0461036
PE(18:1/18:2)	0.1839	0.156261	1.4497
PE(18:1/20:1)	0.133908	0.127701	1.07259
PE(18:1/20:2)	0.237741	0.116413	0.589867
PE(18:1/20:4)	0.0484396	0.191521	1.47993
PE(18:1/20:5)	0.220184	0.265705	0.152784
PE(18:1/22:1)	0.882102	-0.0116948	0.1499
PE(18:1/22:2)	0.140564	-0.115532	0.669675
PE(18:1/22:3)	0.0274622	-0.156503	0.957565
PE(18:1/22:4)	0.104699	0.121154	0.591568
PE(18:1/22:5)	0.772663	-0.0224977	0.12304
PE(18:1/22:6)	0.218737	-0.121543	1.27288
PE(18:1p/16:0)	0.225221	-0.124789	1.64432
PE(18:1p/18:0)	0.0309535	0.225932	0.524233
PE(18:1p/18:1)	0.154312	-0.0877222	2.43368
PE(18:1p/18:3)	0.0711228	0.229958	0.269158
PE(18:1p/20:1)	0.549661	0.0968595	0.34015
PE(18:1p/20:2)	0.445218	-0.112106	0.30219
PE(18:1p/20:4)	0.108893	-0.156021	1.37666
PE(18:1p/20:5)	0.39156	0.11539	0.164716
PE(18:1p/22:4)	0.0349568	0.223787	1.45368
PE(18:1p/22:6)	0.263318	0.103837	0.490572
PE(18:2/18:2)	0.939635	-0.0153196	0.0359784
PE(18:2/20:4)	0.226826	0.201099	0.362006
PE(18:2/20:5)	0.643314	0.0774457	0.015106
PE(18:2/22:4)	0.0629466	0.255811	0.360725
PE(18:2/22:6)	0.787662	-0.0361821	0.0527762
PE(18:2p/18:2)	0.000849898	0.508382	0.95522
PE(18:2p/20:4)	0.498055	-0.0647733	0.289121
PG(16:0/18:0)	0.589113	-0.0793494	0.0331674
PG(16:0/18:1)	0.673636	0.0430263	0.024996
PG(16:0/18:2)	0.414925	0.630675	0.0860598
PG(16:0/20:0)	0.233537	-0.247586	0.193016
PG(16:0/20:2)	0.26111	-0.232877	0.271665
PG(16:0/20:4)	0.203313	1.02924	0.113646
PG(16:0/22:4)	0.0383629	-0.472324	0.35479
PG(18:0/18:3)	0.479421	0.0798841	0.0208332
PG(18:0/20:0)	0.594179	-0.143667	0.0651992
PG(18:0/20:1)	0.789256	-0.0584608	0.0245445
PG(18:0/20:4)	0.653282	-0.0551281	0.0660537
PG(18:0/22:6)	0.46784	0.0518165	0.0150863
PG(18:1/18:2)	0.20454	0.854301	0.189268
PG(18:1/20:1)	0.584799	-0.047324	0.0310683
PG(18:1/20:2)	0.236279	-0.182938	0.156088
PG(18:1/22:5)	0.803943	-0.0261905	0.00857762
PG(18:2/18:3)	0.101863	-0.150624	0.0368266
PG(18:2/22:6)	0.104913	-0.271838	0.185604
PI(16:0/16:1)	0.00675005	-0.245083	0.518537
PI(16:0/18:0)	0.00271751	-0.328349	0.211018
PI(16:0/18:1)	0.817464	-0.0233869	0.210627
PI(16:0/18:2)	0.0291613	-0.243142	0.542549
PI(16:0/18:3)	0.136664	-0.702522	0.196107
PI(16:0/20:1)	0.953044	-0.00506889	0.000563499
PI(16:0/20:2)	0.736278	-0.0328495	0.0142543
PI(16:0/20:3)	0.69336	-0.0653401	0.124814
PI(16:0/20:4)	0.336355	-0.0742796	0.591648
PI(16:0/20:5)	0.680224	0.0519395	0.0114979
PI(16:0/22:4)	0.00145103	0.360518	0.600323
PI(16:0/22:5)	0.192782	-0.402492	0.417551
PI(16:0/22:6)	0.96685	-0.00275095	0.0653413
PI(18:0/18:2)	0.844127	-0.0345727	0.109841
PI(18:0/18:3)	0.018784	0.320499	0.288028
PI(18:0/20:1)	0.0205914	-0.345826	0.0716411
PI(18:0/20:2)	0.00135036	-0.400871	0.222991
PI(18:0/20:3)	0.307384	-0.105361	0.631517
PI(18:0/20:4)	0.0325877	0.203299	3.20726
PI(18:0/20:5)	0.397677	0.112231	0.0514967
PI(18:0/22:4)	0.365286	-0.068032	0.172639
PI(18:0/22:5)	0.0473466	0.264426	0.415226
PI(18:0/22:6)	0.0544442	0.195276	1.1839
PI(18:1/16:2)	0.528772	0.0867898	0.0337912
PI(18:1/18:2)	0.159925	-0.13389	0.263055
PI(18:1/18:3)	0.859173	0.0199771	0.00704075
PI(18:1/20:3)	0.212724	0.193446	0.318123
PI(18:1/20:4)	0.788779	0.0161539	0.0113457
PI(18:1/20:5)	0.759228	-0.0323013	0.00650616
PI(18:1/22:4)	0.00514908	0.324445	0.284969
PI(18:1/22:5)	0.946068	0.00728652	0.0133838
PI(18:1/22:6)	0.947729	-0.00499507	0.0179872
PS(16:0/16:1)	0.946195	-0.00942151	0.0167233
PS(16:0/18:0)	0.159864	-0.175485	0.962511
PS(16:0/18:1)	0.223652	-0.140507	1.59681
PS(16:0/18:2)	0.887024	0.0206619	0.0345875
PS(16:0/20:0)	0.5679	-0.145632	2.81229
PS(16:0/20:1)	0.656675	-0.0921711	0.379575
PS(16:0/20:2)	0.218411	-0.146942	0.130079
PS(16:0/20:3)	0.720387	0.062744	0.0753993
PS(16:0/20:4)	0.581025	0.069688	0.149953
PS(16:0/20:5)	0.378721	-0.173923	0.0191289
PS(16:0/22:0)	0.609999	-0.169258	0.350396
PS(16:0/22:5)	0.261929	0.258968	0.189936
PS(18:0/16:1)	0.0506364	-0.293191	1.11558
PS(18:0/18:1)	0.967591	-0.00272834	0.384031
PS(18:0/18:2)	0.130133	-0.174746	1.59345
PS(18:0/20:0)	0.636422	-0.175569	0.389296
PS(18:0/20:1)	0.517427	0.0896322	0.31898
PS(18:0/20:2)	0.530349	-0.0665344	0.187189
PS(18:0/20:3)	0.920922	0.0109922	0.252741
PS(18:0/20:4)	0.0094688	-0.248515	2.61911
PS(18:0/20:5)	0.310246	0.160266	0.0690196
PS(18:0/22:0)	0.393986	0.0612243	0.240755
PS(18:0/22:4)	0.165646	0.196095	1.41301
PS(18:0/22:5)	0.151531	-0.202697	1.14104
PS(18:0/22:6)	0.525383	-0.0886878	0.738475
PS(18:1/18:1)	0.000250884	-0.275943	9.48412
PS(18:1/18:2)	0.710129	-0.0419674	0.177005
PS(18:1/20:1)	0.631069	-0.0405399	0.290428
PS(18:1/20:2)	0.0451739	-0.141907	1.21969
PS(18:1/20:3)	0.807615	-0.0364782	0.116944
PS(18:1/20:4)	0.991145	0.0019848	0.0167027
PS(18:1/20:5)	0.281426	-0.111266	0.0609375
PS(18:1/22:3)	0.855914	-0.0083016	0.00602313
SM(d18:1/14:0)	0.127865	-0.105902	0.281372
SM(d18:1/14:1)	0.696561	0.0260986	0.0151295
SM(d18:1/16:0)	0.209621	-0.0778655	1.09534
SM(d18:1/16:1)	0.644193	-0.0432811	0.271927
SM(d18:1/16:2)	0.441621	-0.0663376	0.0163662
SM(d18:1/18:0)	0.0381844	-0.0963183	1.59383
SM(d18:1/18:1)	0.400901	-0.0711381	0.443572
SM(d18:1/18:2)	0.0150276	0.436682	0.197097
SM(d18:1/20:1)	0.120462	-0.239163	0.463687
SM(d18:1/20:2)	0.0368406	0.207453	0.333208
SM(d18:1/22:0)	0.213896	-0.0469361	1.14196
SM(d18:1/22:1)	0.270608	-0.0842348	0.693969
SM(d18:1/22:2)	0.0742206	0.100758	1.2943
SM(d18:1/24:0)	0.0569517	0.14673	2.52759
SM(d18:1/24:1)	0.0435687	-0.299333	3.25646
SM(d18:1/24:2)	0.254263	-0.0555397	0.634223
SM(d18:1/26:0)	0.576777	0.0603651	0.48219
SM(d18:1/26:1)	0.217951	-0.0793814	0.615533
Sph(d16:1)	0.11735	0.0971001	0.0254381
Sph(d18:1)	0.338658	0.129267	0.0174326
Sphinganine	0.357043	0.421633	0.0328786
TAG40:0(16:0)	0.16836	1.39529	0.348082
TAG42:0(16:0)	0.178874	1.18662	0.386355
TAG42:1(16:0)	0.070049	1.97637	0.310825
TAG44:0(16:0)	0.169235	1.06217	0.520136
TAG44:1(16:0)	0.138246	1.35683	0.550062
TAG44:2(16:0)	0.0707632	1.76234	1.09514
TAG45:0(16:0)	0.767888	-0.100671	0.0166338
TAG45:1(16:0)	0.105977	0.708636	0.0806328
TAG46:0(16:0)	0.0740397	0.978226	0.764987
TAG46:0(18:0)	0.256729	0.675515	0.174316
TAG46:2(16:0)	0.0708145	1.36572	1.60433
TAG46:3(16:0)	0.0650621	1.73749	0.541415
TAG47:1(16:0)	0.0996647	0.627551	0.144551
TAG48:0(16:0)	0.0591254	0.970421	1.64472
TAG48:0(18:0)	0.0609651	0.91626	0.394005
TAG48:1(16:0)	0.102931	0.917221	1.22219
TAG48:1(18:0)	0.220149	0.719997	0.286549
TAG48:2(16:0)	0.0401977	1.065	1.68752
TAG48:2(18:0)	0.0902224	0.902988	0.472297
TAG48:3(16:0)	0.0479938	1.38386	0.716513
TAG48:4(16:0)	0.029269	1.56751	0.400955
TAG48:4(20:4)	0.0635083	1.73755	0.228216
TAG49:0(18:0)	0.140671	0.639022	0.212644
TAG49:2(16:0)	0.0312483	1.00515	0.968926
TAG49:3(16:0)	0.0135702	1.4381	0.418062
TAG50:0(16:0)	0.0276691	1.01528	1.957
TAG50:0(18:0)	0.0281826	1.16751	1.52147
TAG50:1(16:0)	0.0376815	0.869666	2.92738
TAG50:1(18:0)	0.048493	1.03806	0.760295
TAG50:2(16:0)	0.0406755	0.770278	2.8788
TAG50:2(18:0)	0.0324101	0.882298	0.653091
TAG50:3(16:0)	0.0493431	1.14394	1.69092
TAG50:3(18:0)	0.0496543	0.989152	0.21093
TAG50:4(16:0)	0.0314638	1.18831	0.776836
TAG50:4(20:4)	0.229855	0.600817	0.24932
TAG50:5(16:0)	0.0649579	0.845819	0.367804
TAG50:5(20:4)	0.731768	-0.274462	0.0475467
TAG50:6(20:4)	0.0407769	1.87579	0.470283
TAG51:1(16:0)	0.0232632	1.14122	1.13241
TAG51:1(18:0)	0.0154646	0.863172	0.557612
TAG51:2(16:0)	0.0301897	0.979983	1.22998
TAG51:4(20:4)	0.765843	0.0878407	0.0207451
TAG52:0(18:0)	0.00964333	1.14946	2.01736
TAG52:1(16:0)	0.0202038	1.0272	3.15242
TAG52:1(18:0)	0.0144305	1.02768	3.16318
TAG52:2(16:0)	0.0272704	0.820761	3.5955
TAG52:2(18:0)	0.0417224	0.753947	2.52641
TAG52:3(16:0)	0.0290989	0.76572	3.43368
TAG52:3(18:0)	0.0282051	1.09981	0.973074
TAG52:4(16:0)	0.0318911	0.816186	3.21575
TAG52:4(18:0)	0.0316864	0.914337	0.330649
TAG52:4(20:4)	0.589681	0.194304	0.302104
TAG52:4(22:4)	0.0795874	0.657213	0.122476
TAG52:5(16:0)	0.0727239	0.760652	1.56639
TAG52:5(20:4)	0.952349	-0.0304828	0.00226068
TAG52:5(20:5)	0.125307	0.694636	0.167622
TAG52:6(16:0)	0.0664806	1.06218	0.613998
TAG52:6(20:4)	0.0374579	1.16795	0.675605
TAG52:6(20:5)	0.0294115	1.70383	0.272769
TAG52:6(22:6)	0.0385294	0.824186	0.36077
TAG52:7(16:0)	0.184613	0.758711	0.479186
TAG52:7(20:5)	0.0200374	2.00277	0.383979
TAG52:7(22:6)	0.0373644	1.47413	0.328891
TAG53:0(16:0)	0.0115164	1.53487	0.596008
TAG53:1(16:0)	0.0202256	1.22148	0.944151
TAG53:1(18:0)	0.0170116	1.18696	1.01065
TAG53:2(16:0)	0.0304069	0.83522	0.962132
TAG53:3(16:0)	0.010124	1.19153	0.744641
TAG53:4(16:0)	0.0215069	1.11828	0.304159
TAG53:4(20:4)	0.878233	0.0327723	0.0188501
TAG53:5(20:4)	0.719972	-0.0845727	0.012708
TAG53:6(20:4)	0.0268432	0.96668	0.220261
TAG54:0(16:0)	0.00708901	1.13693	0.552057
TAG54:1(16:0)	0.0229116	1.17465	1.11441
TAG54:1(18:0)	0.0202698	1.02234	3.05557
TAG54:2(16:0)	0.015996	1.11036	1.46051
TAG54:2(18:0)	0.0192729	0.838942	3.61562
TAG54:3(16:0)	0.0157657	1.00255	1.21088
TAG54:3(18:0)	0.0249705	0.78807	3.36343
TAG54:4(16:0)	0.0184364	1.04848	0.98575
TAG54:4(18:0)	0.0274951	0.792296	2.65326
TAG54:4(20:4)	0.0671562	0.773163	0.68302
TAG54:5(16:0)	0.0133223	1.21749	1.28449
TAG54:5(18:0)	0.0179737	1.0909	1.3253
TAG54:5(20:4)	0.0124921	1.26404	1.52181
TAG54:6(16:0)	0.0105974	1.24773	1.242
TAG54:6(20:4)	0.0917986	0.595497	1.36271
TAG54:6(20:5)	0.0117028	1.44161	0.56655
TAG54:6(22:6)	0.0278197	0.951196	0.78084
TAG54:7(20:4)	0.0141739	1.64154	0.994507
TAG54:7(20:5)	0.01195	1.54424	0.938691
TAG54:7(22:6)	0.0251196	1.14403	0.457547
TAG54:8(20:4)	0.0128248	1.8188	0.408498
TAG54:8(20:5)	0.020548	1.93459	0.515973
TAG54:8(22:6)	0.0140404	1.36807	0.594557
TAG55:1(16:0)	0.0107606	1.13859	0.712526
TAG56:1(16:0)	0.0262524	1.15994	0.6546
TAG56:2(16:0)	0.0315763	1.09019	0.746241
TAG56:2(18:0)	0.0147097	1.10028	1.35994
TAG56:3(16:0)	0.0116863	1.07507	0.515483
TAG56:3(18:0)	0.0130382	0.964885	1.23973
TAG56:4(16:0)	0.017513	1.0083	0.420942
TAG56:4(18:0)	0.0133194	0.959016	0.870439
TAG56:5(16:0)	0.026678	0.916336	0.71685
TAG56:5(18:0)	0.0154769	0.941885	0.767737
TAG56:5(20:4)	0.0870719	0.499449	0.59362
TAG56:6(16:0)	0.0118892	1.05393	1.10206
TAG56:6(18:0)	0.0727839	0.645497	0.414012
TAG56:6(20:4)	0.014855	0.765976	1.17453
TAG56:6(20:5)	0.0294233	0.85521	0.20106
TAG56:6(22:4)	0.229948	0.299663	0.466774
TAG56:7(16:0)	0.0311526	0.685588	0.803102
TAG56:7(18:0)	0.0824032	0.798201	0.177994
TAG56:7(20:4)	0.00865148	1.15714	1.87543
TAG56:7(20:5)	0.00983037	1.23908	0.521875
TAG56:7(22:6)	0.0133032	0.963115	1.09826
TAG56:8(16:0)	0.0171858	1.08837	0.741787
TAG56:8(20:4)	0.00692866	1.34781	2.14069
TAG56:8(20:5)	0.0110889	1.41713	0.968316
TAG56:8(22:6)	0.0193467	0.992947	1.3838
TAG56:9(20:4)	0.0112148	1.73296	1.21092
TAG56:9(20:5)	0.010235	1.69296	1.24691
TAG56:9(22:6)	0.0143755	1.39636	0.841526
TAG58:10(20:4)	0.342694	0.316325	0.244669
TAG58:10(20:5)	0.00896913	1.72588	0.265224
TAG58:10(22:6)	0.0303562	0.933887	1.19995
TAG58:6(16:0)	0.106465	0.542723	0.152822
TAG58:6(18:0)	0.0168751	0.826116	0.595177
TAG58:6(20:4)	0.0778602	0.474643	0.167858
TAG58:6(22:4)	0.0249486	0.486709	0.565566
TAG58:7(18:0)	0.0199894	0.742945	0.144977
TAG58:7(20:4)	0.016751	0.667439	0.218868
TAG58:9(20:4)	0.00917132	1.49424	0.496186
TAG58:9(22:6)	0.011234	1.0008	1.26061
TAG60:10(22:6)	0.00906735	0.936656	0.308757
TAG60:11(22:6)	0.00873077	0.80674	0.332122
