# Supplementary material for: Multi-omics analysis revealed the role of CYP1A2 in the induction of mechanical allodynia in type 1 diabetes
Source: Front Genet. 2023 Mar 23;14:1151340. doi: 10.3389/fgene.2023.1151340 (PMC10076588; doi:10.3389/fgene.2023.1151340)
Supplement: Supplementary file 3 [file DataSheet2.ZIP › raw data and data sheets(For review purpose only)/Integrated Analysis/Intergrated analysis of DEMs and DEGs(P_NP).xls]

## Sheet: diff_mRNA-diff_metabolite-Corre
category1	category2	Correlation	Pvalue	Type	Significance	AdjPvalue
Hba1	PS(18:1/18:1)	-0.186556	0.723413	Group		0.773346
Hba1	PE(16:0/20:4)	0.62988	0.180132	Group		0.381465
Hba1	PE(16:0p/18:1)	-0.503534	0.308534	Group		0.543804
Hba1	PI(18:0/20:4)	0.314797	0.543402	Group		0.658529
Hba1	SM(d18:1/24:1)	-0.324213	0.53072	Group		0.797987
Hba1	SM(d18:1/18:0)	-0.131415	0.804012	Group		0.977767
Hba1	PE(16:1/18:1)	0.387718	0.447565	Group		0.846432
Hba1	PS(18:0/20:4)	0.15104	0.775163	Group		0.979191
Hba1	PC(16:0/20:4)	0.674012	0.142081	Group		0.384004
Hba1	PE(18:1/20:4)	0.561083	0.246694	Group		0.414093
Hba1	TAG52:2(16:0)	-0.0760862	0.886091	Group		0.998003
Hba1	TAG52:3(16:0)	-0.068258	0.897772	Group		0.996165
Hba1	HexCer(d18:1/20:0)	0.0400066	0.940022	Group		0.985933
Hba1	PE(18:1p/22:4)	0.71567	0.109772	Group		0.447838
Hba1	TAG54:2(18:0)	-0.0479339	0.928154	Group		0.998707
Hba1	TAG54:3(18:0)	-0.0750814	0.887589	Group		0.993345
Hba1	TAG52:4(16:0)	-0.0881183	0.868165	Group		0.993397
Hba1	PS(18:1/20:2)	0.332874	0.519131	Group		0.837308
Hba1	TAG50:2(16:0)	-0.111105	0.834028	Group		0.998398
Hba1	TAG50:1(16:0)	-0.131127	0.804437	Group		0.979137
Hba2	PS(18:1/18:1)	-0.204626	0.697345	Group		0.766313
Hba2	PE(16:0/20:4)	0.641262	0.169956	Group		0.381465
Hba2	PE(16:0p/18:1)	-0.507627	0.303963	Group		0.543804
Hba2	PI(18:0/20:4)	0.338061	0.512226	Group		0.658074
Hba2	SM(d18:1/24:1)	-0.344113	0.504204	Group		0.797987
Hba2	SM(d18:1/18:0)	-0.147929	0.779725	Group		0.977767
Hba2	PE(16:1/18:1)	0.387637	0.447668	Group		0.846432
Hba2	PS(18:0/20:4)	0.113428	0.830588	Group		0.979191
Hba2	PC(16:0/20:4)	0.686619	0.131923	Group		0.376924
Hba2	PE(18:1/20:4)	0.546052	0.262331	Group		0.430051
Hba2	TAG52:2(16:0)	-0.048792	0.92687	Group		0.998003
Hba2	TAG52:3(16:0)	-0.0365911	0.945138	Group		0.996165
Hba2	HexCer(d18:1/20:0)	0.057914	0.913226	Group		0.985933
Hba2	PE(18:1p/22:4)	0.727534	0.101243	Group		0.447838
Hba2	TAG54:2(18:0)	-0.0117554	0.982368	Group		0.998707
Hba2	TAG54:3(18:0)	-0.0380403	0.942967	Group		0.993345
Hba2	TAG52:4(16:0)	-0.0548938	0.917742	Group		0.993397
Hba2	PS(18:1/20:2)	0.361264	0.481679	Group		0.821153
Hba2	TAG50:2(16:0)	-0.0789968	0.881751	Group		0.998398
Hba2	TAG50:1(16:0)	-0.103658	0.84507	Group		0.979137
LOC500300	PS(18:1/18:1)	0.54914	0.259088	Group		0.494353
LOC500300	PE(16:0/20:4)	-0.261752	0.616339	Group		0.684821
LOC500300	PE(16:0p/18:1)	0.385852	0.449945	Group		0.629344
LOC500300	PI(18:0/20:4)	-0.655665	0.157437	Group		0.4125
LOC500300	SM(d18:1/24:1)	0.335451	0.515697	Group		0.797987
LOC500300	SM(d18:1/18:0)	0.108853	0.837365	Group		0.977767
LOC500300	PE(16:1/18:1)	0.0847688	0.873151	Group		0.946114
LOC500300	PS(18:0/20:4)	-0.156637	0.766966	Group		0.979191
LOC500300	PC(16:0/20:4)	-0.0963934	0.855858	Group		0.970858
LOC500300	PE(18:1/20:4)	-0.561552	0.246212	Group		0.414093
LOC500300	TAG52:2(16:0)	-0.13953	0.792063	Group		0.998003
LOC500300	TAG52:3(16:0)	-0.120353	0.820342	Group		0.996165
LOC500300	HexCer(d18:1/20:0)	0.0472123	0.929234	Group		0.985933
LOC500300	PE(18:1p/22:4)	-0.424757	0.401182	Group		0.617203
LOC500300	TAG54:2(18:0)	-0.184482	0.726417	Group		0.998707
LOC500300	TAG54:3(18:0)	-0.199405	0.704858	Group		0.993345
LOC500300	TAG52:4(16:0)	-0.144098	0.78535	Group		0.993397
LOC500300	PS(18:1/20:2)	0.3761	0.46245	Group		0.821153
LOC500300	TAG50:2(16:0)	-0.122167	0.817661	Group		0.998398
LOC500300	TAG50:1(16:0)	-0.132915	0.801802	Group		0.979137
LOC102556337	PS(18:1/18:1)	0.71369	0.111225	Group		0.468966
LOC102556337	PE(16:0/20:4)	-0.354427	0.49062	Group		0.605704
LOC102556337	PE(16:0p/18:1)	0.549366	0.258851	Group		0.507552
LOC102556337	PI(18:0/20:4)	-0.75973	0.0796594	Group		0.332504
LOC102556337	SM(d18:1/24:1)	0.528849	0.280682	Group		0.652748
LOC102556337	SM(d18:1/18:0)	0.31227	0.54682	Group		0.977767
LOC102556337	PE(16:1/18:1)	0.010901	0.983649	Group		0.993585
LOC102556337	PS(18:0/20:4)	0.0242028	0.963703	Group		0.98337
LOC102556337	PC(16:0/20:4)	-0.116579	0.825923	Group		0.970858
LOC102556337	PE(18:1/20:4)	-0.589892	0.217795	Group		0.414093
LOC102556337	TAG52:2(16:0)	-0.369079	0.471519	Group		0.998003
LOC102556337	TAG52:3(16:0)	-0.346362	0.501233	Group		0.996165
LOC102556337	HexCer(d18:1/20:0)	0.274492	0.598603	Group		0.985933
LOC102556337	PE(18:1p/22:4)	-0.368692	0.472021	Group		0.684089
LOC102556337	TAG54:2(18:0)	-0.410252	0.419147	Group		0.998707
LOC102556337	TAG54:3(18:0)	-0.419116	0.408137	Group		0.993345
LOC102556337	TAG52:4(16:0)	-0.371215	0.468754	Group		0.993397
LOC102556337	PS(18:1/20:2)	0.549427	0.258787	Group		0.821153
LOC102556337	TAG50:2(16:0)	-0.343609	0.504871	Group		0.998398
LOC102556337	TAG50:1(16:0)	-0.35672	0.487616	Group		0.979137
LOC100134871	PS(18:1/18:1)	-0.113175	0.830962	Group		0.839356
LOC100134871	PE(16:0/20:4)	0.554648	0.253342	Group		0.408616
LOC100134871	PE(16:0p/18:1)	-0.487216	0.327003	Group		0.543804
LOC100134871	PI(18:0/20:4)	0.229907	0.661215	Group		0.693517
LOC100134871	SM(d18:1/24:1)	-0.32808	0.525536	Group		0.797987
LOC100134871	SM(d18:1/18:0)	-0.184492	0.726403	Group		0.977767
LOC100134871	PE(16:1/18:1)	0.282069	0.588117	Group		0.852105
LOC100134871	PS(18:0/20:4)	0.232284	0.65784	Group		0.979191
LOC100134871	PC(16:0/20:4)	0.589422	0.218255	Group		0.465256
LOC100134871	PE(18:1/20:4)	0.448196	0.372722	Group		0.479238
LOC100134871	TAG52:2(16:0)	-0.0397315	0.940434	Group		0.998003
LOC100134871	TAG52:3(16:0)	-0.0292694	0.956108	Group		0.996165
LOC100134871	HexCer(d18:1/20:0)	0.0153711	0.976945	Group		0.986813
LOC100134871	PE(18:1p/22:4)	0.617338	0.191629	Group		0.447838
LOC100134871	TAG54:2(18:0)	-0.0250426	0.962444	Group		0.998707
LOC100134871	TAG54:3(18:0)	-0.0428905	0.935704	Group		0.993345
LOC100134871	TAG52:4(16:0)	-0.0536806	0.919556	Group		0.993397
LOC100134871	PS(18:1/20:2)	0.404233	0.426677	Group		0.821153
LOC100134871	TAG50:2(16:0)	-0.0641463	0.903913	Group		0.998398
LOC100134871	TAG50:1(16:0)	-0.0838378	0.874538	Group		0.979137
LOC100911261	PS(18:1/18:1)	-0.773493	0.0711476	Group		0.468966
LOC100911261	PE(16:0/20:4)	0.884068	0.0193812	Group	*	0.16151
LOC100911261	PE(16:0p/18:1)	-0.656739	0.15652	Group		0.423026
LOC100911261	PI(18:0/20:4)	0.885227	0.0190035	Group	*	0.271478
LOC100911261	SM(d18:1/24:1)	-0.538551	0.270274	Group		0.643509
LOC100911261	SM(d18:1/18:0)	-0.165465	0.754068	Group		0.977767
LOC100911261	PE(16:1/18:1)	0.697332	0.123548	Group		0.528627
LOC100911261	PS(18:0/20:4)	-0.485969	0.328431	Group		0.979191
LOC100911261	PC(16:0/20:4)	0.835403	0.0384086	Group	*	0.354507
LOC100911261	PE(18:1/20:4)	0.911841	0.0113155	Group	*	0.336265
LOC100911261	TAG52:2(16:0)	0.172532	0.74377	Group		0.998003
LOC100911261	TAG52:3(16:0)	0.173883	0.741804	Group		0.996165
LOC100911261	HexCer(d18:1/20:0)	-0.0543098	0.918615	Group		0.985933
LOC100911261	PE(18:1p/22:4)	0.925902	0.0080324	Group	**	0.160648
LOC100911261	TAG54:2(18:0)	0.281519	0.588877	Group		0.998707
LOC100911261	TAG54:3(18:0)	0.229949	0.661156	Group		0.993345
LOC100911261	TAG52:4(16:0)	0.19205	0.715467	Group		0.993397
LOC100911261	PS(18:1/20:2)	-0.241098	0.64536	Group		0.853148
LOC100911261	TAG50:2(16:0)	0.11408	0.829622	Group		0.998398
LOC100911261	TAG50:1(16:0)	0.0893426	0.866343	Group		0.979137
Rbp7	PS(18:1/18:1)	-0.7007	0.120965	Group		0.468966
Rbp7	PE(16:0/20:4)	0.697353	0.123532	Group		0.381465
Rbp7	PE(16:0p/18:1)	-0.347531	0.49969	Group		0.649056
Rbp7	PI(18:0/20:4)	0.754746	0.0828483	Group		0.332504
Rbp7	SM(d18:1/24:1)	-0.343453	0.505077	Group		0.797987
Rbp7	SM(d18:1/18:0)	-0.0325996	0.951118	Group		0.980534
Rbp7	PE(16:1/18:1)	0.759509	0.0797991	Group		0.398996
Rbp7	PS(18:0/20:4)	-0.898057	0.015059	Group	*	0.976743
Rbp7	PC(16:0/20:4)	0.707773	0.115617	Group		0.354507
Rbp7	PE(18:1/20:4)	0.625902	0.183747	Group		0.382806
Rbp7	TAG52:2(16:0)	0.189441	0.719238	Group		0.998003
Rbp7	TAG52:3(16:0)	0.204068	0.698147	Group		0.996165
Rbp7	HexCer(d18:1/20:0)	0.0438074	0.934331	Group		0.985933
Rbp7	PE(18:1p/22:4)	0.682175	0.135467	Group		0.447838
Rbp7	TAG54:2(18:0)	0.325509	0.528982	Group		0.998707
Rbp7	TAG54:3(18:0)	0.265648	0.610901	Group		0.993345
Rbp7	TAG52:4(16:0)	0.236399	0.652007	Group		0.993397
Rbp7	PS(18:1/20:2)	-0.297029	0.567559	Group		0.853148
Rbp7	TAG50:2(16:0)	0.148736	0.778541	Group		0.998398
Rbp7	TAG50:1(16:0)	0.112563	0.831869	Group		0.979137
Hbb	PS(18:1/18:1)	-0.236053	0.652496	Group		0.741473
Hbb	PE(16:0/20:4)	0.679782	0.137392	Group		0.381465
Hbb	PE(16:0p/18:1)	-0.567258	0.240379	Group		0.49057
Hbb	PI(18:0/20:4)	0.346597	0.500922	Group		0.658074
Hbb	SM(d18:1/24:1)	-0.390357	0.444205	Group		0.797987
Hbb	SM(d18:1/18:0)	-0.197472	0.707642	Group		0.977767
Hbb	PE(16:1/18:1)	0.43288	0.391238	Group		0.846432
Hbb	PS(18:0/20:4)	0.0926991	0.86135	Group		0.979191
Hbb	PC(16:0/20:4)	0.705948	0.116987	Group		0.354507
Hbb	PE(18:1/20:4)	0.583331	0.22425	Group		0.414093
Hbb	TAG52:2(16:0)	-0.0100286	0.984958	Group		0.998003
Hbb	TAG52:3(16:0)	-0.00303795	0.995443	Group		0.996165
Hbb	HexCer(d18:1/20:0)	-0.032712	0.950949	Group		0.985933
Hbb	PE(18:1p/22:4)	0.716591	0.109099	Group		0.447838
Hbb	TAG54:2(18:0)	0.0167133	0.974932	Group		0.998707
Hbb	TAG54:3(18:0)	-0.0142477	0.97863	Group		0.993345
Hbb	TAG52:4(16:0)	-0.023786	0.964328	Group		0.993397
Hbb	PS(18:1/20:2)	0.292302	0.574034	Group		0.853148
Hbb	TAG50:2(16:0)	-0.0493888	0.925977	Group		0.998398
Hbb	TAG50:1(16:0)	-0.0693098	0.896202	Group		0.979137
Hbb-b1	PS(18:1/18:1)	-0.313793	0.544759	Group		0.680949
Hbb-b1	PE(16:0/20:4)	0.667187	0.147715	Group		0.381465
Hbb-b1	PE(16:0p/18:1)	-0.630235	0.179811	Group		0.436621
Hbb-b1	PI(18:0/20:4)	0.41521	0.412976	Group		0.60026
Hbb-b1	SM(d18:1/24:1)	-0.481288	0.333811	Group		0.741527
Hbb-b1	SM(d18:1/18:0)	-0.294083	0.571592	Group		0.977767
Hbb-b1	PE(16:1/18:1)	0.351309	0.494715	Group		0.846432
Hbb-b1	PS(18:0/20:4)	0.0999742	0.850538	Group		0.979191
Hbb-b1	PC(16:0/20:4)	0.642877	0.168532	Group		0.408819
Hbb-b1	PE(18:1/20:4)	0.572458	0.235113	Group		0.414093
Hbb-b1	TAG52:2(16:0)	0.103409	0.845439	Group		0.998003
Hbb-b1	TAG52:3(16:0)	0.109611	0.836241	Group		0.996165
Hbb-b1	HexCer(d18:1/20:0)	-0.102514	0.846768	Group		0.985933
Hbb-b1	PE(18:1p/22:4)	0.676463	0.140081	Group		0.447838
Hbb-b1	TAG54:2(18:0)	0.130457	0.805424	Group		0.998707
Hbb-b1	TAG54:3(18:0)	0.107939	0.838721	Group		0.993345
Hbb-b1	TAG52:4(16:0)	0.0918594	0.862598	Group		0.993397
Hbb-b1	PS(18:1/20:2)	0.22999	0.661098	Group		0.853148
Hbb-b1	TAG50:2(16:0)	0.0698636	0.895375	Group		0.998398
Hbb-b1	TAG50:1(16:0)	0.051484	0.922842	Group		0.979137
Ripk3	PS(18:1/18:1)	0.657243	0.156089	Group		0.468966
Ripk3	PE(16:0/20:4)	-0.319974	0.536418	Group		0.623742
Ripk3	PE(16:0p/18:1)	0.396517	0.436396	Group		0.623423
Ripk3	PI(18:0/20:4)	-0.75937	0.0798875	Group		0.332504
Ripk3	SM(d18:1/24:1)	0.357848	0.48614	Group		0.797987
Ripk3	SM(d18:1/18:0)	0.0930342	0.860851	Group		0.977767
Ripk3	PE(16:1/18:1)	-0.0126064	0.981091	Group		0.993585
Ripk3	PS(18:0/20:4)	0.00903385	0.98645	Group		0.98645
Ripk3	PC(16:0/20:4)	-0.149819	0.776953	Group		0.970858
Ripk3	PE(18:1/20:4)	-0.629153	0.18079	Group		0.382806
Ripk3	TAG52:2(16:0)	-0.171757	0.744898	Group		0.998003
Ripk3	TAG52:3(16:0)	-0.152447	0.773101	Group		0.996165
Ripk3	HexCer(d18:1/20:0)	0.0493084	0.926097	Group		0.985933
Ripk3	PE(18:1p/22:4)	-0.473781	0.342503	Group		0.56148
Ripk3	TAG54:2(18:0)	-0.235961	0.652627	Group		0.998707
Ripk3	TAG54:3(18:0)	-0.242582	0.643265	Group		0.993345
Ripk3	TAG52:4(16:0)	-0.184079	0.727001	Group		0.993397
Ripk3	PS(18:1/20:2)	0.483241	0.331562	Group		0.821153
Ripk3	TAG50:2(16:0)	-0.148546	0.77882	Group		0.998398
Ripk3	TAG50:1(16:0)	-0.156767	0.766776	Group		0.979137
Eno2	PS(18:1/18:1)	-0.675106	0.141187	Group		0.468966
Eno2	PE(16:0/20:4)	0.570476	0.237114	Group		0.395191
Eno2	PE(16:0p/18:1)	-0.20479	0.697109	Group		0.726155
Eno2	PI(18:0/20:4)	0.803168	0.0543012	Group		0.332181
Eno2	SM(d18:1/24:1)	-0.180754	0.731822	Group		0.850955
Eno2	SM(d18:1/18:0)	0.182916	0.728686	Group		0.977767
Eno2	PE(16:1/18:1)	0.593091	0.214676	Group		0.650532
Eno2	PS(18:0/20:4)	-0.686622	0.131921	Group		0.976743
Eno2	PC(16:0/20:4)	0.595934	0.211918	Group		0.465256
Eno2	PE(18:1/20:4)	0.689282	0.129819	Group		0.347251
Eno2	TAG52:2(16:0)	-0.00416763	0.993749	Group		0.998003
Eno2	TAG52:3(16:0)	0.0050101	0.992485	Group		0.996165
Eno2	HexCer(d18:1/20:0)	0.259284	0.619789	Group		0.985933
Eno2	PE(18:1p/22:4)	0.751687	0.0848338	Group		0.447838
Eno2	TAG54:2(18:0)	0.144657	0.784528	Group		0.998707
Eno2	TAG54:3(18:0)	0.0998502	0.850723	Group		0.993345
Eno2	TAG52:4(16:0)	0.0479395	0.928146	Group		0.993397
Eno2	PS(18:1/20:2)	-0.317165	0.540204	Group		0.853148
Eno2	TAG50:2(16:0)	-0.0378085	0.943314	Group		0.998398
Eno2	TAG50:1(16:0)	-0.0680083	0.898145	Group		0.979137
LOC100911295	PS(18:1/18:1)	-0.876186	0.0220457	Group	*	0.334853
LOC100911295	PE(16:0/20:4)	0.858069	0.028787	Group	*	0.191913
LOC100911295	PE(16:0p/18:1)	-0.613594	0.195118	Group		0.443449
LOC100911295	PI(18:0/20:4)	0.940942	0.00512882	Group	**	0.271478
LOC100911295	SM(d18:1/24:1)	-0.554471	0.253526	Group		0.618356
LOC100911295	SM(d18:1/18:0)	-0.188733	0.720261	Group		0.977767
LOC100911295	PE(16:1/18:1)	0.759873	0.0795684	Group		0.398996
LOC100911295	PS(18:0/20:4)	-0.755585	0.0823072	Group		0.976743
LOC100911295	PC(16:0/20:4)	0.786373	0.0635799	Group		0.354507
LOC100911295	PE(18:1/20:4)	0.858739	0.0285227	Group	*	0.336265
LOC100911295	TAG52:2(16:0)	0.288054	0.579869	Group		0.998003
LOC100911295	TAG52:3(16:0)	0.289927	0.577295	Group		0.996165
LOC100911295	HexCer(d18:1/20:0)	-0.119497	0.821607	Group		0.985933
LOC100911295	PE(18:1p/22:4)	0.823638	0.0439125	Group	*	0.436163
LOC100911295	TAG54:2(18:0)	0.41189	0.417104	Group		0.998707
LOC100911295	TAG54:3(18:0)	0.354012	0.491166	Group		0.993345
LOC100911295	TAG52:4(16:0)	0.318827	0.537965	Group		0.993397
LOC100911295	PS(18:1/20:2)	-0.419754	0.407348	Group		0.821153
LOC100911295	TAG50:2(16:0)	0.229988	0.6611	Group		0.998398
LOC100911295	TAG50:1(16:0)	0.204046	0.698178	Group		0.979137
Uchl3	PS(18:1/18:1)	-0.597221	0.210675	Group		0.473724
Uchl3	PE(16:0/20:4)	0.32465	0.530134	Group		0.623742
Uchl3	PE(16:0p/18:1)	-0.71038	0.113673	Group		0.392016
Uchl3	PI(18:0/20:4)	0.379933	0.457522	Group		0.638778
Uchl3	SM(d18:1/24:1)	-0.731322	0.098584	Group		0.358737
Uchl3	SM(d18:1/18:0)	-0.758632	0.0803571	Group		0.650333
Uchl3	PE(16:1/18:1)	0.158986	0.76353	Group		0.882104
Uchl3	PS(18:0/20:4)	-0.315788	0.542064	Group		0.979191
Uchl3	PC(16:0/20:4)	0.00080257	0.998796	Group		0.998796
Uchl3	PE(18:1/20:4)	0.262085	0.615874	Group		0.684304
Uchl3	TAG52:2(16:0)	0.770327	0.0730668	Group		0.707754
Uchl3	TAG52:3(16:0)	0.733452	0.0971032	Group		0.836581
Uchl3	HexCer(d18:1/20:0)	-0.954843	0.00301264	Group	**	0.0464122
Uchl3	PE(18:1p/22:4)	-0.190186	0.718161	Group		0.77645
Uchl3	TAG54:2(18:0)	0.711629	0.112746	Group		0.864191
Uchl3	TAG54:3(18:0)	0.697665	0.123292	Group		0.940777
Uchl3	TAG52:4(16:0)	0.729466	0.0998832	Group		0.870615
Uchl3	PS(18:1/20:2)	-0.771442	0.0723883	Group		0.821153
Uchl3	TAG50:2(16:0)	0.720382	0.106348	Group		0.909299
Uchl3	TAG50:1(16:0)	0.754199	0.0832017	Group		0.829921
Capns1	PS(18:1/18:1)	-0.169814	0.747727	Group		0.778883
Capns1	PE(16:0/20:4)	0.618885	0.190195	Group		0.381465
Capns1	PE(16:0p/18:1)	-0.554173	0.253836	Group		0.507552
Capns1	PI(18:0/20:4)	0.270253	0.604489	Group		0.679202
Capns1	SM(d18:1/24:1)	-0.399216	0.432988	Group		0.797987
Capns1	SM(d18:1/18:0)	-0.25147	0.630747	Group		0.977767
Capns1	PE(16:1/18:1)	0.345033	0.502988	Group		0.846432
Capns1	PS(18:0/20:4)	0.150986	0.775242	Group		0.979191
Capns1	PC(16:0/20:4)	0.639596	0.17143	Group		0.408819
Capns1	PE(18:1/20:4)	0.474369	0.341819	Group		0.479238
Capns1	TAG52:2(16:0)	0.0297374	0.955407	Group		0.998003
Capns1	TAG52:3(16:0)	0.0407138	0.938963	Group		0.996165
Capns1	HexCer(d18:1/20:0)	-0.051087	0.923436	Group		0.985933
Capns1	PE(18:1p/22:4)	0.631358	0.178797	Group		0.447838
Capns1	TAG54:2(18:0)	0.0464453	0.930382	Group		0.998707
Capns1	TAG54:3(18:0)	0.0234058	0.964898	Group		0.993345
Capns1	TAG52:4(16:0)	0.0157296	0.976407	Group		0.993397
Capns1	PS(18:1/20:2)	0.372231	0.467441	Group		0.821153
Capns1	TAG50:2(16:0)	0.00106828	0.998398	Group		0.998398
Capns1	TAG50:1(16:0)	-0.0202596	0.969615	Group		0.979137
Acta1	PS(18:1/18:1)	0.369349	0.471169	Group		0.611908
Acta1	PE(16:0/20:4)	-0.743657	0.0901453	Group		0.381465
Acta1	PE(16:0p/18:1)	0.416634	0.41121	Group		0.60472
Acta1	PI(18:0/20:4)	-0.343238	0.505362	Group		0.658074
Acta1	SM(d18:1/24:1)	0.233639	0.655919	Group		0.819899
Acta1	SM(d18:1/18:0)	0.017973	0.973043	Group		0.982872
Acta1	PE(16:1/18:1)	-0.945496	0.00437512	Group	**	0.163676
Acta1	PS(18:0/20:4)	0.582243	0.225327	Group		0.976743
Acta1	PC(16:0/20:4)	-0.804623	0.0535295	Group		0.354507
Acta1	PE(18:1/20:4)	-0.681934	0.13566	Group		0.347251
Acta1	TAG52:2(16:0)	0.0378572	0.943241	Group		0.998003
Acta1	TAG52:3(16:0)	0.0511449	0.92335	Group		0.996165
Acta1	HexCer(d18:1/20:0)	0.209824	0.689882	Group		0.985933
Acta1	PE(18:1p/22:4)	-0.594079	0.213716	Group		0.447838
Acta1	TAG54:2(18:0)	0.00637127	0.990443	Group		0.998707
Acta1	TAG54:3(18:0)	0.0909759	0.863913	Group		0.993345
Acta1	TAG52:4(16:0)	0.0573085	0.914131	Group		0.993397
Acta1	PS(18:1/20:2)	0.255726	0.624772	Group		0.853148
Acta1	TAG50:2(16:0)	0.128155	0.80882	Group		0.998398
Acta1	TAG50:1(16:0)	0.133836	0.800445	Group		0.979137
LOC679739	PS(18:1/18:1)	-0.661072	0.152842	Group		0.468966
LOC679739	PE(16:0/20:4)	0.431866	0.392474	Group		0.536312
LOC679739	PE(16:0p/18:1)	-0.110108	0.835506	Group		0.851242
LOC679739	PI(18:0/20:4)	0.760401	0.0792343	Group		0.332504
LOC679739	SM(d18:1/24:1)	-0.120081	0.820745	Group		0.884687
LOC679739	SM(d18:1/18:0)	0.209134	0.690872	Group		0.977767
LOC679739	PE(16:1/18:1)	0.49624	0.316741	Group		0.733836
LOC679739	PS(18:0/20:4)	-0.701958	0.120006	Group		0.976743
LOC679739	PC(16:0/20:4)	0.433464	0.390526	Group		0.628027
LOC679739	PE(18:1/20:4)	0.59613	0.211729	Group		0.414093
LOC679739	TAG52:2(16:0)	0.0177071	0.973442	Group		0.998003
LOC679739	TAG52:3(16:0)	0.0216733	0.967495	Group		0.996165
LOC679739	HexCer(d18:1/20:0)	0.231246	0.659313	Group		0.985933
LOC679739	PE(18:1p/22:4)	0.597527	0.21038	Group		0.447838
LOC679739	TAG54:2(18:0)	0.158321	0.764503	Group		0.998707
LOC679739	TAG54:3(18:0)	0.120434	0.820222	Group		0.993345
LOC679739	TAG52:4(16:0)	0.0702188	0.894845	Group		0.993397
LOC679739	PS(18:1/20:2)	-0.439824	0.382805	Group		0.821153
LOC679739	TAG50:2(16:0)	-0.0109967	0.983506	Group		0.998398
LOC679739	TAG50:1(16:0)	-0.0334709	0.949812	Group		0.979137
LOC688442	PS(18:1/18:1)	0.518586	0.291853	Group		0.494353
LOC688442	PE(16:0/20:4)	-0.527932	0.281673	Group		0.431207
LOC688442	PE(16:0p/18:1)	0.649512	0.162735	Group		0.425347
LOC688442	PI(18:0/20:4)	-0.448493	0.372367	Group		0.581824
LOC688442	SM(d18:1/24:1)	0.780134	0.0671971	Group		0.358737
LOC688442	SM(d18:1/18:0)	0.75702	0.0813863	Group		0.650333
LOC688442	PE(16:1/18:1)	-0.261238	0.617057	Group		0.852105
LOC688442	PS(18:0/20:4)	0.575464	0.232089	Group		0.976743
LOC688442	PC(16:0/20:4)	-0.377012	0.461276	Group		0.65653
LOC688442	PE(18:1/20:4)	-0.0687704	0.897007	Group		0.906068
LOC688442	TAG52:2(16:0)	-0.777269	0.0688886	Group		0.707754
LOC688442	TAG52:3(16:0)	-0.809391	0.0510351	Group		0.836581
LOC688442	HexCer(d18:1/20:0)	0.444491	0.377174	Group		0.985933
LOC688442	PE(18:1p/22:4)	-0.161395	0.76001	Group		0.783515
LOC688442	TAG54:2(18:0)	-0.829252	0.041243	Group	*	0.773619
LOC688442	TAG54:3(18:0)	-0.816758	0.04729	Group	*	0.871148
LOC688442	TAG52:4(16:0)	-0.806825	0.0523705	Group		0.870615
LOC688442	PS(18:1/20:2)	-0.053026	0.920536	Group		0.943753
LOC688442	TAG50:2(16:0)	-0.788958	0.0621085	Group		0.909299
LOC688442	TAG50:1(16:0)	-0.749834	0.0860464	Group		0.829921
Ntsr2	PS(18:1/18:1)	-0.672458	0.143356	Group		0.468966
Ntsr2	PE(16:0/20:4)	0.395515	0.437663	Group		0.556924
Ntsr2	PE(16:0p/18:1)	-0.715199	0.110117	Group		0.392016
Ntsr2	PI(18:0/20:4)	0.486908	0.327356	Group		0.564406
Ntsr2	SM(d18:1/24:1)	-0.699229	0.12209	Group		0.364283
Ntsr2	SM(d18:1/18:0)	-0.656627	0.156615	Group		0.725101
Ntsr2	PE(16:1/18:1)	0.245549	0.639079	Group		0.852105
Ntsr2	PS(18:0/20:4)	-0.335942	0.515044	Group		0.979191
Ntsr2	PC(16:0/20:4)	0.0847596	0.873165	Group		0.970858
Ntsr2	PE(18:1/20:4)	0.421405	0.40531	Group		0.513051
Ntsr2	TAG52:2(16:0)	0.680005	0.137212	Group		0.735775
Ntsr2	TAG52:3(16:0)	0.637991	0.172855	Group		0.864275
Ntsr2	HexCer(d18:1/20:0)	-0.886653	0.0185433	Group	*	0.176837
Ntsr2	PE(18:1p/22:4)	-0.0484668	0.927357	Group		0.927357
Ntsr2	TAG54:2(18:0)	0.636607	0.174088	Group		0.874885
Ntsr2	TAG54:3(18:0)	0.615141	0.193673	Group		0.940777
Ntsr2	TAG52:4(16:0)	0.64002	0.171055	Group		0.900288
Ntsr2	PS(18:1/20:2)	-0.849554	0.0322485	Group	*	0.821153
Ntsr2	TAG50:2(16:0)	0.617736	0.191259	Group		0.998398
Ntsr2	TAG50:1(16:0)	0.653324	0.159444	Group		0.937906
LOC108350576	PS(18:1/18:1)	-0.178786	0.734678	Group		0.773346
LOC108350576	PE(16:0/20:4)	0.596008	0.211846	Group		0.381465
LOC108350576	PE(16:0p/18:1)	-0.436315	0.387059	Group		0.60472
LOC108350576	PI(18:0/20:4)	0.33682	0.513876	Group		0.658074
LOC108350576	SM(d18:1/24:1)	-0.27815	0.593535	Group		0.819899
LOC108350576	SM(d18:1/18:0)	-0.0706102	0.894261	Group		0.977767
LOC108350576	PE(16:1/18:1)	0.345901	0.501841	Group		0.846432
LOC108350576	PS(18:0/20:4)	0.142886	0.78713	Group		0.979191
LOC108350576	PC(16:0/20:4)	0.660234	0.15355	Group		0.393717
LOC108350576	PE(18:1/20:4)	0.532087	0.277191	Group		0.447082
LOC108350576	TAG52:2(16:0)	-0.111529	0.8334	Group		0.998003
LOC108350576	TAG52:3(16:0)	-0.0969464	0.855036	Group		0.996165
LOC108350576	HexCer(d18:1/20:0)	0.154229	0.770491	Group		0.985933
LOC108350576	PE(18:1p/22:4)	0.744296	0.0897172	Group		0.447838
LOC108350576	TAG54:2(18:0)	-0.065013	0.902618	Group		0.998707
LOC108350576	TAG54:3(18:0)	-0.0873368	0.869328	Group		0.993345
LOC108350576	TAG52:4(16:0)	-0.111568	0.833342	Group		0.993397
LOC108350576	PS(18:1/20:2)	0.39529	0.437948	Group		0.821153
LOC108350576	TAG50:2(16:0)	-0.13563	0.797803	Group		0.998398
LOC108350576	TAG50:1(16:0)	-0.162441	0.758482	Group		0.979137
LOC100911576	PS(18:1/18:1)	-0.643745	0.167769	Group		0.468966
LOC100911576	PE(16:0/20:4)	0.734752	0.0962037	Group		0.381465
LOC100911576	PE(16:0p/18:1)	-0.383362	0.453128	Group		0.629344
LOC100911576	PI(18:0/20:4)	0.815386	0.0479775	Group	*	0.332181
LOC100911576	SM(d18:1/24:1)	-0.283113	0.586677	Group		0.819899
LOC100911576	SM(d18:1/18:0)	0.108861	0.837353	Group		0.977767
LOC100911576	PE(16:1/18:1)	0.631761	0.178433	Group		0.600168
LOC100911576	PS(18:0/20:4)	-0.467736	0.34956	Group		0.979191
LOC100911576	PC(16:0/20:4)	0.77211	0.071983	Group		0.354507
LOC100911576	PE(18:1/20:4)	0.826431	0.042575	Group	*	0.347251
LOC100911576	TAG52:2(16:0)	-0.050887	0.923735	Group		0.998003
LOC100911576	TAG52:3(16:0)	-0.0406333	0.939084	Group		0.996165
LOC100911576	HexCer(d18:1/20:0)	0.251542	0.630646	Group		0.985933
LOC100911576	PE(18:1p/22:4)	0.944898	0.00447068	Group	**	0.160648
LOC100911576	TAG54:2(18:0)	0.0857426	0.871701	Group		0.998707
LOC100911576	TAG54:3(18:0)	0.0395419	0.940718	Group		0.993345
LOC100911576	TAG52:4(16:0)	-0.0126152	0.981078	Group		0.993397
LOC100911576	PS(18:1/20:2)	-0.120072	0.820758	Group		0.911953
LOC100911576	TAG50:2(16:0)	-0.0927995	0.8612	Group		0.998398
LOC100911576	TAG50:1(16:0)	-0.125673	0.812483	Group		0.979137
LOC102553099	PS(18:1/18:1)	0.280782	0.589895	Group		0.728265
LOC102553099	PE(16:0/20:4)	-0.647237	0.164713	Group		0.381465
LOC102553099	PE(16:0p/18:1)	0.324446	0.530407	Group		0.649056
LOC102553099	PI(18:0/20:4)	-0.278319	0.593301	Group		0.674835
LOC102553099	SM(d18:1/24:1)	0.0997639	0.850851	Group		0.895632
LOC102553099	SM(d18:1/18:0)	-0.121081	0.819266	Group		0.977767
LOC102553099	PE(16:1/18:1)	-0.860284	0.0279173	Group	*	0.193904
LOC102553099	PS(18:0/20:4)	0.388803	0.446183	Group		0.979191
LOC102553099	PC(16:0/20:4)	-0.72345	0.104145	Group		0.354507
LOC102553099	PE(18:1/20:4)	-0.711134	0.113113	Group		0.347251
LOC102553099	TAG52:2(16:0)	0.198356	0.706368	Group		0.998003
LOC102553099	TAG52:3(16:0)	0.221471	0.673225	Group		0.996165
LOC102553099	HexCer(d18:1/20:0)	0.134118	0.800029	Group		0.985933
LOC102553099	PE(18:1p/22:4)	-0.587615	0.220026	Group		0.447838
LOC102553099	TAG54:2(18:0)	0.182137	0.729816	Group		0.998707
LOC102553099	TAG54:3(18:0)	0.260989	0.617406	Group		0.993345
LOC102553099	TAG52:4(16:0)	0.228067	0.663831	Group		0.993397
LOC102553099	PS(18:1/20:2)	0.278995	0.592366	Group		0.853148
LOC102553099	TAG50:2(16:0)	0.293106	0.572932	Group		0.998398
LOC102553099	TAG50:1(16:0)	0.287559	0.580551	Group		0.979137
LOC100362432	PS(18:1/18:1)	-0.738367	0.0937228	Group		0.468966
LOC100362432	PE(16:0/20:4)	0.890636	0.0172867	Group	*	0.16151
LOC100362432	PE(16:0p/18:1)	-0.582534	0.225039	Group		0.489216
LOC100362432	PI(18:0/20:4)	0.810383	0.0505229	Group		0.332181
LOC100362432	SM(d18:1/24:1)	-0.418225	0.409238	Group		0.797987
LOC100362432	SM(d18:1/18:0)	-0.0409184	0.938657	Group		0.977767
LOC100362432	PE(16:1/18:1)	0.87445	0.0226548	Group	*	0.193904
LOC100362432	PS(18:0/20:4)	-0.594845	0.212972	Group		0.976743
LOC100362432	PC(16:0/20:4)	0.873917	0.0228433	Group	*	0.311525
LOC100362432	PE(18:1/20:4)	0.9757	0.00087853	Group	***	0.087853
LOC100362432	TAG52:2(16:0)	0.0579002	0.913247	Group		0.998003
LOC100362432	TAG52:3(16:0)	0.046256	0.930665	Group		0.996165
LOC100362432	HexCer(d18:1/20:0)	-0.0988232	0.852248	Group		0.985933
LOC100362432	PE(18:1p/22:4)	0.89749	0.0152239	Group	*	0.253731
LOC100362432	TAG54:2(18:0)	0.151776	0.774085	Group		0.998707
LOC100362432	TAG54:3(18:0)	0.080235	0.879906	Group		0.993345
LOC100362432	TAG52:4(16:0)	0.0637637	0.904484	Group		0.993397
LOC100362432	PS(18:1/20:2)	-0.404325	0.426562	Group		0.821153
LOC100362432	TAG50:2(16:0)	-0.025947	0.961088	Group		0.998398
LOC100362432	TAG50:1(16:0)	-0.0392436	0.941165	Group		0.979137
Fam50a	PS(18:1/18:1)	0.487268	0.326945	Group		0.49537
Fam50a	PE(16:0/20:4)	-0.0815198	0.877991	Group		0.893955
Fam50a	PE(16:0p/18:1)	0.271151	0.603241	Group		0.681284
Fam50a	PI(18:0/20:4)	-0.561199	0.246575	Group		0.488627
Fam50a	SM(d18:1/24:1)	0.241411	0.644918	Group		0.819899
Fam50a	SM(d18:1/18:0)	0.0647072	0.903075	Group		0.977767
Fam50a	PE(16:1/18:1)	0.220602	0.674465	Group		0.864699
Fam50a	PS(18:0/20:4)	-0.220364	0.674804	Group		0.979191
Fam50a	PC(16:0/20:4)	0.10841	0.838022	Group		0.970858
Fam50a	PE(18:1/20:4)	-0.453815	0.366009	Group		0.479238
Fam50a	TAG52:2(16:0)	-0.126521	0.811232	Group		0.998003
Fam50a	TAG52:3(16:0)	-0.0980928	0.853333	Group		0.996165
Fam50a	HexCer(d18:1/20:0)	0.0853588	0.872273	Group		0.985933
Fam50a	PE(18:1p/22:4)	-0.234612	0.654539	Group		0.77645
Fam50a	TAG54:2(18:0)	-0.150351	0.776172	Group		0.998707
Fam50a	TAG54:3(18:0)	-0.174702	0.740613	Group		0.993345
Fam50a	TAG52:4(16:0)	-0.124766	0.813822	Group		0.993397
Fam50a	PS(18:1/20:2)	0.502723	0.309442	Group		0.821153
Fam50a	TAG50:2(16:0)	-0.112469	0.832007	Group		0.998398
Fam50a	TAG50:1(16:0)	-0.136182	0.79699	Group		0.979137
Fam134b	PS(18:1/18:1)	-0.582476	0.225096	Group		0.478928
Fam134b	PE(16:0/20:4)	0.323943	0.531083	Group		0.623742
Fam134b	PE(16:0p/18:1)	-0.725353	0.102788	Group		0.392016
Fam134b	PI(18:0/20:4)	0.373108	0.466308	Group		0.638778
Fam134b	SM(d18:1/24:1)	-0.735279	0.0958403	Group		0.358737
Fam134b	SM(d18:1/18:0)	-0.762593	0.0778524	Group		0.650333
Fam134b	PE(16:1/18:1)	0.132257	0.802771	Group		0.891968
Fam134b	PS(18:0/20:4)	-0.250116	0.632649	Group		0.979191
Fam134b	PC(16:0/20:4)	-0.00229223	0.996562	Group		0.998796
Fam134b	PE(18:1/20:4)	0.273329	0.600217	Group		0.681584
Fam134b	TAG52:2(16:0)	0.755888	0.0821123	Group		0.707754
Fam134b	TAG52:3(16:0)	0.71798	0.108088	Group		0.836581
Fam134b	HexCer(d18:1/20:0)	-0.952591	0.00331808	Group	**	0.0464122
Fam134b	PE(18:1p/22:4)	-0.177623	0.736368	Group		0.780359
Fam134b	TAG54:2(18:0)	0.692549	0.127258	Group		0.864191
Fam134b	TAG54:3(18:0)	0.68112	0.136315	Group		0.940777
Fam134b	TAG52:4(16:0)	0.711985	0.112483	Group		0.870615
Fam134b	PS(18:1/20:2)	-0.748157	0.0871511	Group		0.821153
Fam134b	TAG50:2(16:0)	0.705978	0.116964	Group		0.909299
Fam134b	TAG50:1(16:0)	0.74116	0.0918261	Group		0.829921
LOC103689996	PS(18:1/18:1)	-0.625529	0.184087	Group		0.468966
LOC103689996	PE(16:0/20:4)	0.640699	0.170453	Group		0.381465
LOC103689996	PE(16:0p/18:1)	-0.902742	0.0137286	Group	*	0.218875
LOC103689996	PI(18:0/20:4)	0.472561	0.343924	Group		0.581824
LOC103689996	SM(d18:1/24:1)	-0.82692	0.0423428	Group	*	0.358737
LOC103689996	SM(d18:1/18:0)	-0.763888	0.0770416	Group		0.650333
LOC103689996	PE(16:1/18:1)	0.416946	0.410823	Group		0.846432
LOC103689996	PS(18:0/20:4)	-0.283447	0.586216	Group		0.979191
LOC103689996	PC(16:0/20:4)	0.379817	0.457671	Group		0.65653
LOC103689996	PE(18:1/20:4)	0.515017	0.295776	Group		0.453202
LOC103689996	TAG52:2(16:0)	0.66786	0.147155	Group		0.735775
LOC103689996	TAG52:3(16:0)	0.63813	0.172731	Group		0.864275
LOC103689996	HexCer(d18:1/20:0)	-0.883852	0.019452	Group	*	0.176837
LOC103689996	PE(18:1p/22:4)	0.174201	0.741341	Group		0.780359
LOC103689996	TAG54:2(18:0)	0.625151	0.184432	Group		0.874885
LOC103689996	TAG54:3(18:0)	0.59107	0.216645	Group		0.941933
LOC103689996	TAG52:4(16:0)	0.622165	0.187169	Group		0.935845
LOC103689996	PS(18:1/20:2)	-0.543356	0.265175	Group		0.821153
LOC103689996	TAG50:2(16:0)	0.599116	0.208849	Group		0.998398
LOC103689996	TAG50:1(16:0)	0.619418	0.189702	Group		0.979137
Dgcr2	PS(18:1/18:1)	-0.849019	0.0324721	Group	*	0.405901
Dgcr2	PE(16:0/20:4)	0.87681	0.0218288	Group	*	0.167914
Dgcr2	PE(16:0p/18:1)	-0.851592	0.031403	Group	*	0.254845
Dgcr2	PI(18:0/20:4)	0.892756	0.0166353	Group	*	0.271478
Dgcr2	SM(d18:1/24:1)	-0.75937	0.0798878	Group		0.358737
Dgcr2	SM(d18:1/18:0)	-0.453867	0.365947	Group		0.977767
Dgcr2	PE(16:1/18:1)	0.575597	0.231956	Group		0.682223
Dgcr2	PS(18:0/20:4)	-0.418148	0.409334	Group		0.979191
Dgcr2	PC(16:0/20:4)	0.717837	0.108192	Group		0.354507
Dgcr2	PE(18:1/20:4)	0.85438	0.0302639	Group	*	0.336265
Dgcr2	TAG52:2(16:0)	0.432612	0.391564	Group		0.998003
Dgcr2	TAG52:3(16:0)	0.425976	0.399684	Group		0.996165
Dgcr2	HexCer(d18:1/20:0)	-0.353173	0.492266	Group		0.985933
Dgcr2	PE(18:1p/22:4)	0.757888	0.0808312	Group		0.447838
Dgcr2	TAG54:2(18:0)	0.505649	0.306169	Group		0.900895
Dgcr2	TAG54:3(18:0)	0.465147	0.352599	Group		0.993345
Dgcr2	TAG52:4(16:0)	0.436603	0.386708	Group		0.993397
Dgcr2	PS(18:1/20:2)	-0.359118	0.48448	Group		0.821153
Dgcr2	TAG50:2(16:0)	0.3744	0.464641	Group		0.998398
Dgcr2	TAG50:1(16:0)	0.360811	0.482269	Group		0.979137
LOC103690006	PS(18:1/18:1)	0.900933	0.0142353	Group	*	0.334853
LOC103690006	PE(16:0/20:4)	-0.65484	0.158143	Group		0.381465
LOC103690006	PE(16:0p/18:1)	0.75582	0.0821562	Group		0.39122
LOC103690006	PI(18:0/20:4)	-0.925434	0.00813291	Group	**	0.271478
LOC103690006	SM(d18:1/24:1)	0.718623	0.107621	Group		0.358737
LOC103690006	SM(d18:1/18:0)	0.440543	0.381935	Group		0.977767
LOC103690006	PE(16:1/18:1)	-0.322328	0.533252	Group		0.846432
LOC103690006	PS(18:0/20:4)	0.34253	0.506299	Group		0.979191
LOC103690006	PC(16:0/20:4)	-0.419839	0.407243	Group		0.636199
LOC103690006	PE(18:1/20:4)	-0.766476	0.0754325	Group		0.347251
LOC103690006	TAG52:2(16:0)	-0.497353	0.315483	Group		0.998003
LOC103690006	TAG52:3(16:0)	-0.479941	0.335364	Group		0.996165
LOC103690006	HexCer(d18:1/20:0)	0.390849	0.443581	Group		0.985933
LOC103690006	PE(18:1p/22:4)	-0.557902	0.249972	Group		0.460735
LOC103690006	TAG54:2(18:0)	-0.562381	0.245361	Group		0.900895
LOC103690006	TAG54:3(18:0)	-0.543402	0.265127	Group		0.993345
LOC103690006	TAG52:4(16:0)	-0.503556	0.308509	Group		0.993397
LOC103690006	PS(18:1/20:2)	0.590536	0.217165	Group		0.821153
LOC103690006	TAG50:2(16:0)	-0.451089	0.369261	Group		0.998398
LOC103690006	TAG50:1(16:0)	-0.452193	0.367942	Group		0.979137
LOC108348184	PS(18:1/18:1)	-0.626479	0.183221	Group		0.468966
LOC108348184	PE(16:0/20:4)	0.427129	0.39827	Group		0.536312
LOC108348184	PE(16:0p/18:1)	-0.0786993	0.882195	Group		0.882195
LOC108348184	PI(18:0/20:4)	0.729311	0.0999918	Group		0.344799
LOC108348184	SM(d18:1/24:1)	-0.0868993	0.869979	Group		0.899435
LOC108348184	SM(d18:1/18:0)	0.239168	0.648089	Group		0.977767
LOC108348184	PE(16:1/18:1)	0.514731	0.296092	Group		0.722176
LOC108348184	PS(18:0/20:4)	-0.711748	0.112659	Group		0.976743
LOC108348184	PC(16:0/20:4)	0.448636	0.372195	Group		0.628027
LOC108348184	PE(18:1/20:4)	0.578066	0.229484	Group		0.414093
LOC108348184	TAG52:2(16:0)	-0.0147928	0.977812	Group		0.998003
LOC108348184	TAG52:3(16:0)	-0.00867133	0.986993	Group		0.996165
LOC108348184	HexCer(d18:1/20:0)	0.264481	0.612529	Group		0.985933
LOC108348184	PE(18:1p/22:4)	0.601675	0.206394	Group		0.447838
LOC108348184	TAG54:2(18:0)	0.127439	0.809876	Group		0.998707
LOC108348184	TAG54:3(18:0)	0.087661	0.868845	Group		0.993345
LOC108348184	TAG52:4(16:0)	0.0389891	0.941546	Group		0.993397
LOC108348184	PS(18:1/20:2)	-0.399446	0.432699	Group		0.821153
LOC108348184	TAG50:2(16:0)	-0.0426234	0.936104	Group		0.998398
LOC108348184	TAG50:1(16:0)	-0.0672401	0.899292	Group		0.979137
LOC103690095	PS(18:1/18:1)	-0.522838	0.287205	Group		0.494353
LOC103690095	PE(16:0/20:4)	0.290161	0.576973	Group		0.648284
LOC103690095	PE(16:0p/18:1)	-0.669985	0.145394	Group		0.407439
LOC103690095	PI(18:0/20:4)	0.291525	0.5751	Group		0.674835
LOC103690095	SM(d18:1/24:1)	-0.687702	0.131066	Group		0.364283
LOC103690095	SM(d18:1/18:0)	-0.743854	0.0900131	Group		0.650333
LOC103690095	PE(16:1/18:1)	0.16326	0.757285	Group		0.882104
LOC103690095	PS(18:0/20:4)	-0.303725	0.558421	Group		0.979191
LOC103690095	PC(16:0/20:4)	-0.0165296	0.975208	Group		0.998796
LOC103690095	PE(18:1/20:4)	0.204929	0.696909	Group		0.733588
LOC103690095	TAG52:2(16:0)	0.742579	0.0908693	Group		0.707754
LOC103690095	TAG52:3(16:0)	0.70577	0.117121	Group		0.836581
LOC103690095	HexCer(d18:1/20:0)	-0.960933	0.00225957	Group	**	0.0464122
LOC103690095	PE(18:1p/22:4)	-0.243798	0.641549	Group		0.77645
LOC103690095	TAG54:2(18:0)	0.673296	0.142668	Group		0.874885
LOC103690095	TAG54:3(18:0)	0.657754	0.155654	Group		0.940777
LOC103690095	TAG52:4(16:0)	0.69772	0.12325	Group		0.870615
LOC103690095	PS(18:1/20:2)	-0.735441	0.095729	Group		0.821153
LOC103690095	TAG50:2(16:0)	0.692493	0.127302	Group		0.909299
LOC103690095	TAG50:1(16:0)	0.727438	0.101311	Group		0.829921
LOC102552659	PS(18:1/18:1)	-0.603155	0.20498	Group		0.473724
LOC102552659	PE(16:0/20:4)	0.703298	0.118989	Group		0.381465
LOC102552659	PE(16:0p/18:1)	-0.334509	0.516951	Group		0.649056
LOC102552659	PI(18:0/20:4)	0.782018	0.0660952	Group		0.332504
LOC102552659	SM(d18:1/24:1)	-0.251337	0.630933	Group		0.819899
LOC102552659	SM(d18:1/18:0)	0.129208	0.807267	Group		0.977767
LOC102552659	PE(16:1/18:1)	0.609148	0.199294	Group		0.642883
LOC102552659	PS(18:0/20:4)	-0.478435	0.337105	Group		0.979191
LOC102552659	PC(16:0/20:4)	0.759061	0.080084	Group		0.354507
LOC102552659	PE(18:1/20:4)	0.766098	0.0756669	Group		0.347251
LOC102552659	TAG52:2(16:0)	-0.063778	0.904463	Group		0.998003
LOC102552659	TAG52:3(16:0)	-0.0479051	0.928197	Group		0.996165
LOC102552659	HexCer(d18:1/20:0)	0.305108	0.556539	Group		0.985933
LOC102552659	PE(18:1p/22:4)	0.928019	0.00758545	Group	**	0.160648
LOC102552659	TAG54:2(18:0)	0.0787021	0.882191	Group		0.998707
LOC102552659	TAG54:3(18:0)	0.0348047	0.947814	Group		0.993345
LOC102552659	TAG52:4(16:0)	-0.019515	0.970731	Group		0.993397
LOC102552659	PS(18:1/20:2)	-0.0501231	0.924878	Group		0.943753
LOC102552659	TAG50:2(16:0)	-0.0976722	0.853958	Group		0.998398
LOC102552659	TAG50:1(16:0)	-0.135458	0.798056	Group		0.979137
LOC103689957	PS(18:1/18:1)	-0.666278	0.148473	Group		0.468966
LOC103689957	PE(16:0/20:4)	0.918173	0.00976961	Group	**	0.153015
LOC103689957	PE(16:0p/18:1)	-0.87064	0.0240188	Group	*	0.240488
LOC103689957	PI(18:0/20:4)	0.694978	0.125368	Group		0.379743
LOC103689957	SM(d18:1/24:1)	-0.729961	0.0995359	Group		0.358737
LOC103689957	SM(d18:1/18:0)	-0.475688	0.340288	Group		0.977767
LOC103689957	PE(16:1/18:1)	0.653035	0.159692	Group		0.570329
LOC103689957	PS(18:0/20:4)	-0.319887	0.536536	Group		0.979191
LOC103689957	PC(16:0/20:4)	0.811366	0.0500183	Group		0.354507
LOC103689957	PE(18:1/20:4)	0.799268	0.0563959	Group		0.347251
LOC103689957	TAG52:2(16:0)	0.357651	0.486398	Group		0.998003
LOC103689957	TAG52:3(16:0)	0.353431	0.491927	Group		0.996165
LOC103689957	HexCer(d18:1/20:0)	-0.384993	0.451042	Group		0.985933
LOC103689957	PE(18:1p/22:4)	0.749858	0.0860306	Group		0.447838
LOC103689957	TAG54:2(18:0)	0.401532	0.430072	Group		0.998707
LOC103689957	TAG54:3(18:0)	0.352533	0.493107	Group		0.993345
LOC103689957	TAG52:4(16:0)	0.345536	0.502323	Group		0.993397
LOC103689957	PS(18:1/20:2)	-0.157878	0.765151	Group		0.863268
LOC103689957	TAG50:2(16:0)	0.292813	0.573333	Group		0.998398
LOC103689957	TAG50:1(16:0)	0.278107	0.593594	Group		0.979137
Anxa8	PS(18:1/18:1)	-0.50713	0.304518	Group		0.494353
Anxa8	PE(16:0/20:4)	0.625636	0.183989	Group		0.381465
Anxa8	PE(16:0p/18:1)	-0.501448	0.310872	Group		0.543804
Anxa8	PI(18:0/20:4)	0.675942	0.140505	Group		0.379743
Anxa8	SM(d18:1/24:1)	-0.376489	0.461949	Group		0.797987
Anxa8	SM(d18:1/18:0)	-0.0697733	0.89551	Group		0.977767
Anxa8	PE(16:1/18:1)	0.322689	0.532767	Group		0.846432
Anxa8	PS(18:0/20:4)	-0.00923133	0.986153	Group		0.98645
Anxa8	PC(16:0/20:4)	0.596766	0.211114	Group		0.465256
Anxa8	PE(18:1/20:4)	0.729536	0.0998336	Group		0.347251
Anxa8	TAG52:2(16:0)	0.00705826	0.989413	Group		0.998003
Anxa8	TAG52:3(16:0)	0.0101939	0.98471	Group		0.996165
Anxa8	HexCer(d18:1/20:0)	0.115942	0.826866	Group		0.985933
Anxa8	PE(18:1p/22:4)	0.815385	0.0479779	Group	*	0.436163
Anxa8	TAG54:2(18:0)	0.0880845	0.868215	Group		0.998707
Anxa8	TAG54:3(18:0)	0.0697001	0.895619	Group		0.993345
Anxa8	TAG52:4(16:0)	0.0202242	0.969668	Group		0.993397
Anxa8	PS(18:1/20:2)	0.0127456	0.980883	Group		0.980883
Anxa8	TAG50:2(16:0)	-0.0236417	0.964544	Group		0.998398
Anxa8	TAG50:1(16:0)	-0.0428597	0.93575	Group		0.979137
LOC100911744	PS(18:1/18:1)	-0.453776	0.366055	Group		0.521315
LOC100911744	PE(16:0/20:4)	0.252613	0.62914	Group		0.691363
LOC100911744	PE(16:0p/18:1)	-0.624174	0.185326	Group		0.436621
LOC100911744	PI(18:0/20:4)	0.211869	0.686952	Group		0.70558
LOC100911744	SM(d18:1/24:1)	-0.641804	0.169478	Group		0.434558
LOC100911744	SM(d18:1/18:0)	-0.723578	0.104053	Group		0.650333
LOC100911744	PE(16:1/18:1)	0.161836	0.759366	Group		0.882104
LOC100911744	PS(18:0/20:4)	-0.294934	0.570427	Group		0.979191
LOC100911744	PC(16:0/20:4)	-0.0367078	0.944963	Group		0.994698
LOC100911744	PE(18:1/20:4)	0.147767	0.779963	Group		0.812462
LOC100911744	TAG52:2(16:0)	0.714127	0.110904	Group		0.735775
LOC100911744	TAG52:3(16:0)	0.67796	0.138866	Group		0.846933
LOC100911744	HexCer(d18:1/20:0)	-0.955737	0.00289544	Group	**	0.0464122
LOC100911744	PE(18:1p/22:4)	-0.293201	0.572801	Group		0.768027
LOC100911744	TAG54:2(18:0)	0.636873	0.173851	Group		0.874885
LOC100911744	TAG54:3(18:0)	0.620432	0.188765	Group		0.940777
LOC100911744	TAG52:4(16:0)	0.666839	0.148005	Group		0.870615
LOC100911744	PS(18:1/20:2)	-0.69899	0.122274	Group		0.821153
LOC100911744	TAG50:2(16:0)	0.665066	0.149485	Group		0.996566
LOC100911744	TAG50:1(16:0)	0.700499	0.121118	Group		0.829921
Ino80b	PS(18:1/18:1)	-0.0848844	0.872979	Group		0.872979
Ino80b	PE(16:0/20:4)	0.52681	0.282887	Group		0.431207
Ino80b	PE(16:0p/18:1)	-0.456273	0.363086	Group		0.576326
Ino80b	PI(18:0/20:4)	0.208718	0.691469	Group		0.70558
Ino80b	SM(d18:1/24:1)	-0.312394	0.546653	Group		0.803901
Ino80b	SM(d18:1/18:0)	-0.178755	0.734724	Group		0.977767
Ino80b	PE(16:1/18:1)	0.248007	0.635617	Group		0.852105
Ino80b	PS(18:0/20:4)	0.238099	0.649601	Group		0.979191
Ino80b	PC(16:0/20:4)	0.571018	0.236567	Group		0.482789
Ino80b	PE(18:1/20:4)	0.398828	0.433477	Group		0.537795
Ino80b	TAG52:2(16:0)	-0.0411071	0.938374	Group		0.998003
Ino80b	TAG52:3(16:0)	-0.0261616	0.960766	Group		0.996165
Ino80b	HexCer(d18:1/20:0)	0.0540452	0.919011	Group		0.985933
Ino80b	PE(18:1p/22:4)	0.602104	0.205984	Group		0.447838
Ino80b	TAG54:2(18:0)	-0.0222507	0.966629	Group		0.998707
Ino80b	TAG54:3(18:0)	-0.0366384	0.945067	Group		0.993345
Ino80b	TAG52:4(16:0)	-0.0503092	0.9246	Group		0.993397
Ino80b	PS(18:1/20:2)	0.461703	0.356656	Group		0.821153
Ino80b	TAG50:2(16:0)	-0.0580376	0.913041	Group		0.998398
Ino80b	TAG50:1(16:0)	-0.0814722	0.878062	Group		0.979137
Mylpf	PS(18:1/18:1)	0.326698	0.527388	Group		0.676138
Mylpf	PE(16:0/20:4)	-0.685509	0.132805	Group		0.381465
Mylpf	PE(16:0p/18:1)	0.372111	0.467595	Group		0.631886
Mylpf	PI(18:0/20:4)	-0.316862	0.540613	Group		0.658529
Mylpf	SM(d18:1/24:1)	0.154937	0.769454	Group		0.864555
Mylpf	SM(d18:1/18:0)	-0.0700479	0.8951	Group		0.977767
Mylpf	PE(16:1/18:1)	-0.884146	0.0193556	Group	*	0.193904
Mylpf	PS(18:0/20:4)	0.43546	0.388097	Group		0.979191
Mylpf	PC(16:0/20:4)	-0.747851	0.0873529	Group		0.354507
Mylpf	PE(18:1/20:4)	-0.725929	0.102379	Group		0.347251
Mylpf	TAG52:2(16:0)	0.142836	0.787204	Group		0.998003
Mylpf	TAG52:3(16:0)	0.16499	0.754761	Group		0.996165
Mylpf	HexCer(d18:1/20:0)	0.173701	0.742069	Group		0.985933
Mylpf	PE(18:1p/22:4)	-0.597845	0.210073	Group		0.447838
Mylpf	TAG54:2(18:0)	0.123478	0.815724	Group		0.998707
Mylpf	TAG54:3(18:0)	0.203855	0.698453	Group		0.993345
Mylpf	TAG52:4(16:0)	0.171205	0.745701	Group		0.993397
Mylpf	PS(18:1/20:2)	0.297777	0.566537	Group		0.853148
Mylpf	TAG50:2(16:0)	0.238388	0.649191	Group		0.998398
Mylpf	TAG50:1(16:0)	0.23444	0.654782	Group		0.979137
Atp2a1	PS(18:1/18:1)	0.243069	0.642577	Group		0.741473
Atp2a1	PE(16:0/20:4)	-0.639046	0.171918	Group		0.381465
Atp2a1	PE(16:0p/18:1)	0.321621	0.534203	Group		0.649056
Atp2a1	PI(18:0/20:4)	-0.228267	0.663546	Group		0.693517
Atp2a1	SM(d18:1/24:1)	0.103339	0.845544	Group		0.895632
Atp2a1	SM(d18:1/18:0)	-0.0939405	0.859504	Group		0.977767
Atp2a1	PE(16:1/18:1)	-0.862911	0.0269018	Group	*	0.193904
Atp2a1	PS(18:0/20:4)	0.397397	0.435283	Group		0.979191
Atp2a1	PC(16:0/20:4)	-0.721054	0.105864	Group		0.354507
Atp2a1	PE(18:1/20:4)	-0.661133	0.15279	Group		0.347251
Atp2a1	TAG52:2(16:0)	0.180951	0.731536	Group		0.998003
Atp2a1	TAG52:3(16:0)	0.201807	0.701399	Group		0.996165
Atp2a1	HexCer(d18:1/20:0)	0.154852	0.769579	Group		0.985933
Atp2a1	PE(18:1p/22:4)	-0.550168	0.258011	Group		0.460735
Atp2a1	TAG54:2(18:0)	0.170282	0.747045	Group		0.998707
Atp2a1	TAG54:3(18:0)	0.249652	0.633302	Group		0.993345
Atp2a1	TAG52:4(16:0)	0.211748	0.687124	Group		0.993397
Atp2a1	PS(18:1/20:2)	0.237373	0.650628	Group		0.853148
Atp2a1	TAG50:2(16:0)	0.273591	0.599853	Group		0.998398
Atp2a1	TAG50:1(16:0)	0.269487	0.605555	Group		0.979137
LOC100910446	PS(18:1/18:1)	0.53824	0.270605	Group		0.494353
LOC100910446	PE(16:0/20:4)	-0.565533	0.242137	Group		0.396946
LOC100910446	PE(16:0p/18:1)	0.641055	0.170139	Group		0.425347
LOC100910446	PI(18:0/20:4)	-0.464155	0.353767	Group		0.581824
LOC100910446	SM(d18:1/24:1)	0.764892	0.0764159	Group		0.358737
LOC100910446	SM(d18:1/18:0)	0.726035	0.102304	Group		0.650333
LOC100910446	PE(16:1/18:1)	-0.344953	0.503093	Group		0.846432
LOC100910446	PS(18:0/20:4)	0.658043	0.155409	Group		0.976743
LOC100910446	PC(16:0/20:4)	-0.429261	0.395657	Group		0.628027
LOC100910446	PE(18:1/20:4)	-0.103219	0.845721	Group		0.862981
LOC100910446	TAG52:2(16:0)	-0.758111	0.0806887	Group		0.707754
LOC100910446	TAG52:3(16:0)	-0.78997	0.0615363	Group		0.836581
LOC100910446	HexCer(d18:1/20:0)	0.437238	0.385939	Group		0.985933
LOC100910446	PE(18:1p/22:4)	-0.192676	0.714562	Group		0.77645
LOC100910446	TAG54:2(18:0)	-0.816238	0.0475499	Group	*	0.773619
LOC100910446	TAG54:3(18:0)	-0.795876	0.0582472	Group		0.871148
LOC100910446	TAG52:4(16:0)	-0.788906	0.062138	Group		0.870615
LOC100910446	PS(18:1/20:2)	-0.0234122	0.964888	Group		0.974635
LOC100910446	TAG50:2(16:0)	-0.763687	0.0771674	Group		0.909299
LOC100910446	TAG50:1(16:0)	-0.723356	0.104212	Group		0.829921
LOC102553828	PS(18:1/18:1)	0.671565	0.144091	Group		0.468966
LOC102553828	PE(16:0/20:4)	-0.672336	0.143456	Group		0.381465
LOC102553828	PE(16:0p/18:1)	0.675149	0.141152	Group		0.407439
LOC102553828	PI(18:0/20:4)	-0.589456	0.218221	Group		0.48681
LOC102553828	SM(d18:1/24:1)	0.773347	0.0712357	Group		0.358737
LOC102553828	SM(d18:1/18:0)	0.671094	0.144479	Group		0.725101
LOC102553828	PE(16:1/18:1)	-0.524125	0.285803	Group		0.714507
LOC102553828	PS(18:0/20:4)	0.829331	0.0412064	Group	*	0.976743
LOC102553828	PC(16:0/20:4)	-0.533859	0.275288	Group		0.519411
LOC102553828	PE(18:1/20:4)	-0.268729	0.606609	Group		0.681584
LOC102553828	TAG52:2(16:0)	-0.740891	0.0920081	Group		0.707754
LOC102553828	TAG52:3(16:0)	-0.764884	0.0764205	Group		0.836581
LOC102553828	HexCer(d18:1/20:0)	0.46617	0.351397	Group		0.985933
LOC102553828	PE(18:1p/22:4)	-0.291657	0.57492	Group		0.768027
LOC102553828	TAG54:2(18:0)	-0.812952	0.0492085	Group	*	0.773619
LOC102553828	TAG54:3(18:0)	-0.77592	0.0696919	Group		0.871148
LOC102553828	TAG52:4(16:0)	-0.771233	0.0725154	Group		0.870615
LOC102553828	PS(18:1/20:2)	0.165364	0.754215	Group		0.863268
LOC102553828	TAG50:2(16:0)	-0.725846	0.102438	Group		0.909299
LOC102553828	TAG50:1(16:0)	-0.689051	0.130001	Group		0.829921
Jph1	PS(18:1/18:1)	0.528872	0.280656	Group		0.494353
Jph1	PE(16:0/20:4)	-0.115504	0.827515	Group		0.880335
Jph1	PE(16:0p/18:1)	0.329332	0.523862	Group		0.649056
Jph1	PI(18:0/20:4)	-0.586784	0.220844	Group		0.48681
Jph1	SM(d18:1/24:1)	0.303808	0.558309	Group		0.809143
Jph1	SM(d18:1/18:0)	0.13092	0.804741	Group		0.977767
Jph1	PE(16:1/18:1)	0.200186	0.703732	Group		0.868804
Jph1	PS(18:0/20:4)	-0.185317	0.725206	Group		0.979191
Jph1	PC(16:0/20:4)	0.0950958	0.857786	Group		0.970858
Jph1	PE(18:1/20:4)	-0.465726	0.351919	Group		0.479238
Jph1	TAG52:2(16:0)	-0.19146	0.71632	Group		0.998003
Jph1	TAG52:3(16:0)	-0.162039	0.759069	Group		0.996165
Jph1	HexCer(d18:1/20:0)	0.154706	0.769792	Group		0.985933
Jph1	PE(18:1p/22:4)	-0.225067	0.6681	Group		0.77645
Jph1	TAG54:2(18:0)	-0.212379	0.686222	Group		0.998707
Jph1	TAG54:3(18:0)	-0.235141	0.653789	Group		0.993345
Jph1	TAG52:4(16:0)	-0.187767	0.721659	Group		0.993397
Jph1	PS(18:1/20:2)	0.538512	0.270315	Group		0.821153
Jph1	TAG50:2(16:0)	-0.17475	0.740543	Group		0.998398
Jph1	TAG50:1(16:0)	-0.199154	0.705218	Group		0.979137
P2rx5	PS(18:1/18:1)	0.808187	0.0516599	Group		0.468966
P2rx5	PE(16:0/20:4)	-0.47889	0.336578	Group		0.480826
P2rx5	PE(16:0p/18:1)	0.718401	0.107782	Group		0.392016
P2rx5	PI(18:0/20:4)	-0.813828	0.0487636	Group	*	0.332181
P2rx5	SM(d18:1/24:1)	0.729842	0.0996192	Group		0.358737
P2rx5	SM(d18:1/18:0)	0.534899	0.274173	Group		0.920779
P2rx5	PE(16:1/18:1)	-0.0686432	0.897197	Group		0.954465
P2rx5	PS(18:0/20:4)	0.176005	0.738719	Group		0.979191
P2rx5	PC(16:0/20:4)	-0.202615	0.700236	Group		0.946265
P2rx5	PE(18:1/20:4)	-0.567686	0.239944	Group		0.414093
P2rx5	TAG52:2(16:0)	-0.583834	0.223753	Group		0.972837
P2rx5	TAG52:3(16:0)	-0.5682	0.239422	Group		0.996165
P2rx5	HexCer(d18:1/20:0)	0.440055	0.382526	Group		0.985933
P2rx5	PE(18:1p/22:4)	-0.355922	0.488661	Group		0.698088
P2rx5	TAG54:2(18:0)	-0.626307	0.183378	Group		0.874885
P2rx5	TAG54:3(18:0)	-0.629899	0.180115	Group		0.940777
P2rx5	TAG52:4(16:0)	-0.588212	0.21944	Group		0.993397
P2rx5	PS(18:1/20:2)	0.53188	0.277414	Group		0.821153
P2rx5	TAG50:2(16:0)	-0.559222	0.24861	Group		0.998398
P2rx5	TAG50:1(16:0)	-0.56436	0.243335	Group		0.979137
Vkorc1l1	PS(18:1/18:1)	0.764408	0.0767171	Group		0.468966
Vkorc1l1	PE(16:0/20:4)	-0.997842	6.97832e-06	Group	***	0.000697832
Vkorc1l1	PE(16:0p/18:1)	0.833486	0.0392818	Group	*	0.261878
Vkorc1l1	PI(18:0/20:4)	-0.760173	0.0793784	Group		0.332504
Vkorc1l1	SM(d18:1/24:1)	0.720769	0.106069	Group		0.358737
Vkorc1l1	SM(d18:1/18:0)	0.43946	0.383245	Group		0.977767
Vkorc1l1	PE(16:1/18:1)	-0.876484	0.021942	Group	*	0.193904
Vkorc1l1	PS(18:0/20:4)	0.674292	0.141852	Group		0.976743
Vkorc1l1	PC(16:0/20:4)	-0.915371	0.01044	Group	*	0.311525
Vkorc1l1	PE(18:1/20:4)	-0.824108	0.0436861	Group	*	0.347251
Vkorc1l1	TAG52:2(16:0)	-0.399132	0.433094	Group		0.998003
Vkorc1l1	TAG52:3(16:0)	-0.39859	0.433777	Group		0.996165
Vkorc1l1	HexCer(d18:1/20:0)	0.395729	0.437393	Group		0.985933
Vkorc1l1	PE(18:1p/22:4)	-0.766977	0.0751231	Group		0.447838
Vkorc1l1	TAG54:2(18:0)	-0.469229	0.347813	Group		0.940035
Vkorc1l1	TAG54:3(18:0)	-0.399582	0.432527	Group		0.993345
Vkorc1l1	TAG52:4(16:0)	-0.399507	0.432622	Group		0.993397
Vkorc1l1	PS(18:1/20:2)	0.279938	0.591062	Group		0.853148
Vkorc1l1	TAG50:2(16:0)	-0.324794	0.52994	Group		0.998398
Vkorc1l1	TAG50:1(16:0)	-0.302773	0.559718	Group		0.979137
LOC100911256	PS(18:1/18:1)	0.715841	0.109647	Group		0.468966
LOC100911256	PE(16:0/20:4)	-0.395588	0.437571	Group		0.556924
LOC100911256	PE(16:0p/18:1)	0.67177	0.143922	Group		0.407439
LOC100911256	PI(18:0/20:4)	-0.731671	0.0983407	Group		0.344799
LOC100911256	SM(d18:1/24:1)	0.694385	0.125828	Group		0.364283
LOC100911256	SM(d18:1/18:0)	0.534088	0.275042	Group		0.920779
LOC100911256	PE(16:1/18:1)	0.049784	0.925386	Group		0.97409
LOC100911256	PS(18:0/20:4)	0.0540794	0.91896	Group		0.979191
LOC100911256	PC(16:0/20:4)	-0.125952	0.812071	Group		0.970858
LOC100911256	PE(18:1/20:4)	-0.471792	0.34482	Group		0.479238
LOC100911256	TAG52:2(16:0)	-0.563027	0.244699	Group		0.976249
LOC100911256	TAG52:3(16:0)	-0.550949	0.257195	Group		0.996165
LOC100911256	HexCer(d18:1/20:0)	0.398898	0.43339	Group		0.985933
LOC100911256	PE(18:1p/22:4)	-0.297079	0.56749	Group		0.768027
LOC100911256	TAG54:2(18:0)	-0.597106	0.210785	Group		0.900895
LOC100911256	TAG54:3(18:0)	-0.611377	0.197196	Group		0.940777
LOC100911256	TAG52:4(16:0)	-0.567434	0.240201	Group		0.993397
LOC100911256	PS(18:1/20:2)	0.425241	0.400587	Group		0.821153
LOC100911256	TAG50:2(16:0)	-0.550549	0.257614	Group		0.998398
LOC100911256	TAG50:1(16:0)	-0.554844	0.253139	Group		0.979137
Apopt1	PS(18:1/18:1)	-0.402441	0.428928	Group		0.571903
Apopt1	PE(16:0/20:4)	0.788096	0.0625974	Group		0.32946
Apopt1	PE(16:0p/18:1)	-0.424057	0.402043	Group		0.60472
Apopt1	PI(18:0/20:4)	0.575334	0.232219	Group		0.48681
Apopt1	SM(d18:1/24:1)	-0.260867	0.617575	Group		0.819899
Apopt1	SM(d18:1/18:0)	0.0704889	0.894442	Group		0.977767
Apopt1	PE(16:1/18:1)	0.679719	0.137443	Group		0.528627
Apopt1	PS(18:0/20:4)	-0.269861	0.605034	Group		0.979191
Apopt1	PC(16:0/20:4)	0.890781	0.0172417	Group	*	0.311525
Apopt1	PE(18:1/20:4)	0.757569	0.081035	Group		0.347251
Apopt1	TAG52:2(16:0)	-0.151438	0.774579	Group		0.998003
Apopt1	TAG52:3(16:0)	-0.135518	0.797968	Group		0.996165
Apopt1	HexCer(d18:1/20:0)	0.243842	0.641486	Group		0.985933
Apopt1	PE(18:1p/22:4)	0.965501	0.00176475	Group	**	0.160648
Apopt1	TAG54:2(18:0)	-0.0497129	0.925492	Group		0.998707
Apopt1	TAG54:3(18:0)	-0.101166	0.848769	Group		0.993345
Apopt1	TAG52:4(16:0)	-0.132079	0.803033	Group		0.993397
Apopt1	PS(18:1/20:2)	0.19994	0.704086	Group		0.860656
Apopt1	TAG50:2(16:0)	-0.196334	0.709284	Group		0.998398
Apopt1	TAG50:1(16:0)	-0.232878	0.656998	Group		0.979137
LOC103689941	PS(18:1/18:1)	0.61187	0.196733	Group		0.468966
LOC103689941	PE(16:0/20:4)	-0.635469	0.175104	Group		0.381465
LOC103689941	PE(16:0p/18:1)	0.847456	0.0331298	Group	*	0.254845
LOC103689941	PI(18:0/20:4)	-0.55865	0.2492	Group		0.488627
LOC103689941	SM(d18:1/24:1)	0.719206	0.107198	Group		0.358737
LOC103689941	SM(d18:1/18:0)	0.572892	0.234675	Group		0.869168
LOC103689941	PE(16:1/18:1)	-0.331119	0.521474	Group		0.846432
LOC103689941	PS(18:0/20:4)	0.0465462	0.930231	Group		0.979191
LOC103689941	PC(16:0/20:4)	-0.408729	0.421047	Group		0.63795
LOC103689941	PE(18:1/20:4)	-0.664681	0.149807	Group		0.347251
LOC103689941	TAG52:2(16:0)	-0.453457	0.366435	Group		0.998003
LOC103689941	TAG52:3(16:0)	-0.422237	0.404284	Group		0.996165
LOC103689941	HexCer(d18:1/20:0)	0.647149	0.164791	Group		0.969356
LOC103689941	PE(18:1p/22:4)	-0.380175	0.457212	Group		0.67237
LOC103689941	TAG54:2(18:0)	-0.429387	0.395503	Group		0.998707
LOC103689941	TAG54:3(18:0)	-0.40466	0.426142	Group		0.993345
LOC103689941	TAG52:4(16:0)	-0.411629	0.417429	Group		0.993397
LOC103689941	PS(18:1/20:2)	0.457803	0.361269	Group		0.821153
LOC103689941	TAG50:2(16:0)	-0.386989	0.448495	Group		0.998398
LOC103689941	TAG50:1(16:0)	-0.407146	0.423027	Group		0.979137
Pcgf1	PS(18:1/18:1)	0.498345	0.314364	Group		0.494353
Pcgf1	PE(16:0/20:4)	-0.143221	0.786638	Group		0.845847
Pcgf1	PE(16:0p/18:1)	0.318269	0.538716	Group		0.649056
Pcgf1	PI(18:0/20:4)	-0.572226	0.235347	Group		0.48681
Pcgf1	SM(d18:1/24:1)	0.262883	0.614759	Group		0.819899
Pcgf1	SM(d18:1/18:0)	0.0726999	0.891142	Group		0.977767
Pcgf1	PE(16:1/18:1)	0.15632	0.76743	Group		0.882104
Pcgf1	PS(18:0/20:4)	-0.22208	0.672357	Group		0.979191
Pcgf1	PC(16:0/20:4)	0.0423173	0.936562	Group		0.994698
Pcgf1	PE(18:1/20:4)	-0.514559	0.296281	Group		0.453202
Pcgf1	TAG52:2(16:0)	-0.112051	0.832626	Group		0.998003
Pcgf1	TAG52:3(16:0)	-0.0813939	0.878179	Group		0.996165
Pcgf1	HexCer(d18:1/20:0)	0.110275	0.835259	Group		0.985933
Pcgf1	PE(18:1p/22:4)	-0.286361	0.582199	Group		0.768027
Pcgf1	TAG54:2(18:0)	-0.132501	0.802411	Group		0.998707
Pcgf1	TAG54:3(18:0)	-0.151003	0.775217	Group		0.993345
Pcgf1	TAG52:4(16:0)	-0.10506	0.842989	Group		0.993397
Pcgf1	PS(18:1/20:2)	0.504574	0.30737	Group		0.821153
Pcgf1	TAG50:2(16:0)	-0.0896506	0.865884	Group		0.998398
Pcgf1	TAG50:1(16:0)	-0.11438	0.829178	Group		0.979137
Myh4	PS(18:1/18:1)	0.236657	0.651642	Group		0.741473
Myh4	PE(16:0/20:4)	-0.62546	0.18415	Group		0.381465
Myh4	PE(16:0p/18:1)	0.299393	0.564329	Group		0.657088
Myh4	PI(18:0/20:4)	-0.226699	0.665777	Group		0.693517
Myh4	SM(d18:1/24:1)	0.0792011	0.881447	Group		0.899435
Myh4	SM(d18:1/18:0)	-0.122298	0.817468	Group		0.977767
Myh4	PE(16:1/18:1)	-0.857316	0.0290856	Group	*	0.193904
Myh4	PS(18:0/20:4)	0.389966	0.444702	Group		0.979191
Myh4	PC(16:0/20:4)	-0.712399	0.112177	Group		0.354507
Myh4	PE(18:1/20:4)	-0.664378	0.15006	Group		0.347251
Myh4	TAG52:2(16:0)	0.204718	0.697212	Group		0.998003
Myh4	TAG52:3(16:0)	0.226151	0.666556	Group		0.996165
Myh4	HexCer(d18:1/20:0)	0.132658	0.802181	Group		0.985933
Myh4	PE(18:1p/22:4)	-0.553116	0.254936	Group		0.460735
Myh4	TAG54:2(18:0)	0.192715	0.714506	Group		0.998707
Myh4	TAG54:3(18:0)	0.271763	0.602391	Group		0.993345
Myh4	TAG52:4(16:0)	0.234963	0.654041	Group		0.993397
Myh4	PS(18:1/20:2)	0.243105	0.642527	Group		0.853148
Myh4	TAG50:2(16:0)	0.297336	0.56714	Group		0.998398
Myh4	TAG50:1(16:0)	0.292662	0.57354	Group		0.979137
LOC100364958	PS(18:1/18:1)	-0.594635	0.213176	Group		0.473724
LOC100364958	PE(16:0/20:4)	0.290797	0.5761	Group		0.648284
LOC100364958	PE(16:0p/18:1)	-0.699906	0.121572	Group		0.399234
LOC100364958	PI(18:0/20:4)	0.375377	0.463381	Group		0.638778
LOC100364958	SM(d18:1/24:1)	-0.737501	0.0943147	Group		0.358737
LOC100364958	SM(d18:1/18:0)	-0.776755	0.0691942	Group		0.650333
LOC100364958	PE(16:1/18:1)	0.109044	0.837082	Group		0.91987
LOC100364958	PS(18:0/20:4)	-0.30479	0.556972	Group		0.979191
LOC100364958	PC(16:0/20:4)	-0.0426874	0.936008	Group		0.994698
LOC100364958	PE(18:1/20:4)	0.222603	0.671611	Group		0.714479
LOC100364958	TAG52:2(16:0)	0.796973	0.0576458	Group		0.707754
LOC100364958	TAG52:3(16:0)	0.761438	0.0785793	Group		0.836581
LOC100364958	HexCer(d18:1/20:0)	-0.956604	0.0027839	Group	**	0.0464122
LOC100364958	PE(18:1p/22:4)	-0.226341	0.666286	Group		0.77645
LOC100364958	TAG54:2(18:0)	0.738284	0.0937801	Group		0.864191
LOC100364958	TAG54:3(18:0)	0.729025	0.100192	Group		0.940777
LOC100364958	TAG52:4(16:0)	0.758422	0.0804905	Group		0.870615
LOC100364958	PS(18:1/20:2)	-0.766837	0.0752096	Group		0.821153
LOC100364958	TAG50:2(16:0)	0.752665	0.0841968	Group		0.909299
LOC100364958	TAG50:1(16:0)	0.786076	0.0637503	Group		0.829921
LOC100912573	PS(18:1/18:1)	0.52336	0.286636	Group		0.494353
LOC100912573	PE(16:0/20:4)	-0.860903	0.0276763	Group	*	0.191913
LOC100912573	PE(16:0p/18:1)	0.821903	0.0447531	Group	*	0.279707
LOC100912573	PI(18:0/20:4)	-0.426264	0.39933	Group		0.596956
LOC100912573	SM(d18:1/24:1)	0.748289	0.0870635	Group		0.358737
LOC100912573	SM(d18:1/18:0)	0.639204	0.171778	Group		0.725101
LOC100912573	PE(16:1/18:1)	-0.769359	0.0736586	Group		0.398996
LOC100912573	PS(18:0/20:4)	0.604373	0.203819	Group		0.976743
LOC100912573	PC(16:0/20:4)	-0.771022	0.0726436	Group		0.354507
LOC100912573	PE(18:1/20:4)	-0.49112	0.322549	Group		0.474337
LOC100912573	TAG52:2(16:0)	-0.532863	0.276357	Group		0.976249
LOC100912573	TAG52:3(16:0)	-0.537202	0.271711	Group		0.996165
LOC100912573	HexCer(d18:1/20:0)	0.598408	0.209531	Group		0.985933
LOC100912573	PE(18:1p/22:4)	-0.437992	0.385023	Group		0.601599
LOC100912573	TAG54:2(18:0)	-0.547717	0.260581	Group		0.900895
LOC100912573	TAG54:3(18:0)	-0.484864	0.329698	Group		0.993345
LOC100912573	TAG52:4(16:0)	-0.516832	0.293779	Group		0.993397
LOC100912573	PS(18:1/20:2)	0.113443	0.830566	Group		0.912709
LOC100912573	TAG50:2(16:0)	-0.471647	0.344988	Group		0.998398
LOC100912573	TAG50:1(16:0)	-0.452216	0.367915	Group		0.979137
Lemd2	PS(18:1/18:1)	0.492192	0.321329	Group		0.494353
Lemd2	PE(16:0/20:4)	-0.525235	0.284597	Group		0.431207
Lemd2	PE(16:0p/18:1)	0.621537	0.187747	Group		0.436621
Lemd2	PI(18:0/20:4)	-0.425751	0.399961	Group		0.596956
Lemd2	SM(d18:1/24:1)	0.751189	0.0851588	Group		0.358737
Lemd2	SM(d18:1/18:0)	0.729021	0.100195	Group		0.650333
Lemd2	PE(16:1/18:1)	-0.279522	0.591637	Group		0.852105
Lemd2	PS(18:0/20:4)	0.588839	0.218826	Group		0.976743
Lemd2	PC(16:0/20:4)	-0.391752	0.442433	Group		0.65653
Lemd2	PE(18:1/20:4)	-0.0554606	0.916894	Group		0.916894
Lemd2	TAG52:2(16:0)	-0.749078	0.0865434	Group		0.707754
Lemd2	TAG52:3(16:0)	-0.783155	0.0654345	Group		0.836581
Lemd2	HexCer(d18:1/20:0)	0.413361	0.415274	Group		0.985933
Lemd2	PE(18:1p/22:4)	-0.167697	0.750813	Group		0.782097
Lemd2	TAG54:2(18:0)	-0.803446	0.0541533	Group		0.773619
Lemd2	TAG54:3(18:0)	-0.789147	0.0620012	Group		0.871148
Lemd2	TAG52:4(16:0)	-0.780188	0.0671654	Group		0.870615
Lemd2	PS(18:1/20:2)	-0.085506	0.872054	Group		0.927717
Lemd2	TAG50:2(16:0)	-0.761502	0.0785392	Group		0.909299
Lemd2	TAG50:1(16:0)	-0.72034	0.106379	Group		0.829921
Faah	PS(18:1/18:1)	0.548209	0.260064	Group		0.494353
Faah	PE(16:0/20:4)	-0.518562	0.29188	Group		0.435642
Faah	PE(16:0p/18:1)	0.422007	0.404567	Group		0.60472
Faah	PI(18:0/20:4)	-0.593339	0.214434	Group		0.48681
Faah	SM(d18:1/24:1)	0.221912	0.672597	Group		0.830366
Faah	SM(d18:1/18:0)	-0.067052	0.899573	Group		0.977767
Faah	PE(16:1/18:1)	-0.476135	0.339769	Group		0.755042
Faah	PS(18:0/20:4)	0.103658	0.84507	Group		0.979191
Faah	PC(16:0/20:4)	-0.435292	0.388302	Group		0.628027
Faah	PE(18:1/20:4)	-0.86763	0.0251229	Group	*	0.336265
Faah	TAG52:2(16:0)	0.0821839	0.877002	Group		0.998003
Faah	TAG52:3(16:0)	0.12456	0.814126	Group		0.996165
Faah	HexCer(d18:1/20:0)	0.176317	0.738265	Group		0.985933
Faah	PE(18:1p/22:4)	-0.585961	0.221654	Group		0.447838
Faah	TAG54:2(18:0)	0.0604942	0.909369	Group		0.998707
Faah	TAG54:3(18:0)	0.102107	0.847372	Group		0.993345
Faah	TAG52:4(16:0)	0.110478	0.834957	Group		0.993397
Faah	PS(18:1/20:2)	0.614983	0.19382	Group		0.821153
Faah	TAG50:2(16:0)	0.167168	0.751584	Group		0.998398
Faah	TAG50:1(16:0)	0.140954	0.78997	Group		0.979137
Fam155b	PS(18:1/18:1)	0.703559	0.118791	Group		0.468966
Fam155b	PE(16:0/20:4)	-0.434508	0.389255	Group		0.536312
Fam155b	PE(16:0p/18:1)	0.717506	0.108432	Group		0.392016
Fam155b	PI(18:0/20:4)	-0.695446	0.125006	Group		0.379743
Fam155b	SM(d18:1/24:1)	0.80283	0.0544813	Group		0.358737
Fam155b	SM(d18:1/18:0)	0.691235	0.128285	Group		0.725101
Fam155b	PE(16:1/18:1)	0.0289687	0.956559	Group		0.986143
Fam155b	PS(18:0/20:4)	0.203471	0.699005	Group		0.979191
Fam155b	PC(16:0/20:4)	-0.169732	0.747846	Group		0.970858
Fam155b	PE(18:1/20:4)	-0.317816	0.539327	Group		0.625156
Fam155b	TAG52:2(16:0)	-0.724988	0.103048	Group		0.735775
Fam155b	TAG52:3(16:0)	-0.730542	0.0991293	Group		0.836581
Fam155b	HexCer(d18:1/20:0)	0.440775	0.381655	Group		0.985933
Fam155b	PE(18:1p/22:4)	-0.239588	0.647494	Group		0.77645
Fam155b	TAG54:2(18:0)	-0.769597	0.0735125	Group		0.864191
Fam155b	TAG54:3(18:0)	-0.784015	0.0649363	Group		0.871148
Fam155b	TAG52:4(16:0)	-0.742604	0.0908522	Group		0.870615
Fam155b	PS(18:1/20:2)	0.260613	0.617931	Group		0.853148
Fam155b	TAG50:2(16:0)	-0.729757	0.0996792	Group		0.909299
Fam155b	TAG50:1(16:0)	-0.717367	0.108534	Group		0.829921
Aldh18a1	PS(18:1/18:1)	0.611622	0.196966	Group		0.468966
Aldh18a1	PE(16:0/20:4)	-0.393804	0.43983	Group		0.556924
Aldh18a1	PE(16:0p/18:1)	0.459186	0.359631	Group		0.576326
Aldh18a1	PI(18:0/20:4)	-0.687857	0.130944	Group		0.379743
Aldh18a1	SM(d18:1/24:1)	0.339981	0.509677	Group		0.797987
Aldh18a1	SM(d18:1/18:0)	0.0743632	0.888661	Group		0.977767
Aldh18a1	PE(16:1/18:1)	-0.143401	0.786373	Group		0.8843
Aldh18a1	PS(18:0/20:4)	-0.0597351	0.910504	Group		0.979191
Aldh18a1	PC(16:0/20:4)	-0.233018	0.656799	Group		0.899724
Aldh18a1	PE(18:1/20:4)	-0.744313	0.0897061	Group		0.347251
Aldh18a1	TAG52:2(16:0)	-0.0867333	0.870226	Group		0.998003
Aldh18a1	TAG52:3(16:0)	-0.0531039	0.920419	Group		0.996165
Aldh18a1	HexCer(d18:1/20:0)	0.156588	0.767037	Group		0.985933
Aldh18a1	PE(18:1p/22:4)	-0.504654	0.307281	Group		0.529795
Aldh18a1	TAG54:2(18:0)	-0.11927	0.821944	Group		0.998707
Aldh18a1	TAG54:3(18:0)	-0.111376	0.833627	Group		0.993345
Aldh18a1	TAG52:4(16:0)	-0.0740962	0.889059	Group		0.993397
Aldh18a1	PS(18:1/20:2)	0.553194	0.254855	Group		0.821153
Aldh18a1	TAG50:2(16:0)	-0.0363761	0.94546	Group		0.998398
Aldh18a1	TAG50:1(16:0)	-0.0578005	0.913396	Group		0.979137
Rmnd5b	PS(18:1/18:1)	0.496338	0.31663	Group		0.494353
Rmnd5b	PE(16:0/20:4)	-0.894831	0.0160092	Group	*	0.16151
Rmnd5b	PE(16:0p/18:1)	0.668434	0.146678	Group		0.407439
Rmnd5b	PI(18:0/20:4)	-0.452542	0.367526	Group		0.581824
Rmnd5b	SM(d18:1/24:1)	0.521129	0.289069	Group		0.656976
Rmnd5b	SM(d18:1/18:0)	0.320122	0.53622	Group		0.977767
Rmnd5b	PE(16:1/18:1)	-0.942226	0.00491027	Group	**	0.163676
Rmnd5b	PS(18:0/20:4)	0.632898	0.17741	Group		0.976743
Rmnd5b	PC(16:0/20:4)	-0.891613	0.0169848	Group	*	0.311525
Rmnd5b	PE(18:1/20:4)	-0.676436	0.140103	Group		0.347251
Rmnd5b	TAG52:2(16:0)	-0.231557	0.658873	Group		0.998003
Rmnd5b	TAG52:3(16:0)	-0.228519	0.663188	Group		0.996165
Rmnd5b	HexCer(d18:1/20:0)	0.380715	0.456519	Group		0.985933
Rmnd5b	PE(18:1p/22:4)	-0.625698	0.183933	Group		0.447838
Rmnd5b	TAG54:2(18:0)	-0.266344	0.609931	Group		0.998707
Rmnd5b	TAG54:3(18:0)	-0.186015	0.724196	Group		0.993345
Rmnd5b	TAG52:4(16:0)	-0.215836	0.681273	Group		0.993397
Rmnd5b	PS(18:1/20:2)	0.170846	0.746225	Group		0.863268
Rmnd5b	TAG50:2(16:0)	-0.149828	0.77694	Group		0.998398
Rmnd5b	TAG50:1(16:0)	-0.13337	0.801131	Group		0.979137
Sla2	PS(18:1/18:1)	0.903275	0.013581	Group	*	0.334853
Sla2	PE(16:0/20:4)	-0.92391	0.00846421	Group	**	0.153015
Sla2	PE(16:0p/18:1)	0.904734	0.013181	Group	*	0.218875
Sla2	PI(18:0/20:4)	-0.892765	0.0166324	Group	*	0.271478
Sla2	SM(d18:1/24:1)	0.814399	0.0484746	Group	*	0.358737
Sla2	SM(d18:1/18:0)	0.524457	0.285441	Group		0.920779
Sla2	PE(16:1/18:1)	-0.688249	0.130634	Group		0.528627
Sla2	PS(18:0/20:4)	0.566867	0.240778	Group		0.976743
Sla2	PC(16:0/20:4)	-0.743034	0.0905631	Group		0.354507
Sla2	PE(18:1/20:4)	-0.867542	0.0251557	Group	*	0.336265
Sla2	TAG52:2(16:0)	-0.517655	0.292875	Group		0.976249
Sla2	TAG52:3(16:0)	-0.505361	0.30649	Group		0.996165
Sla2	HexCer(d18:1/20:0)	0.499847	0.312672	Group		0.985933
Sla2	PE(18:1p/22:4)	-0.697313	0.123563	Group		0.447838
Sla2	TAG54:2(18:0)	-0.580486	0.227073	Group		0.900895
Sla2	TAG54:3(18:0)	-0.528416	0.281149	Group		0.993345
Sla2	TAG52:4(16:0)	-0.514802	0.296014	Group		0.993397
Sla2	PS(18:1/20:2)	0.494426	0.318794	Group		0.821153
Sla2	TAG50:2(16:0)	-0.446313	0.374982	Group		0.998398
Sla2	TAG50:1(16:0)	-0.437533	0.38558	Group		0.979137
RT1-DMb	PS(18:1/18:1)	0.441269	0.381058	Group		0.521315
RT1-DMb	PE(16:0/20:4)	-0.0228577	0.965719	Group		0.965719
RT1-DMb	PE(16:0p/18:1)	0.226646	0.665852	Group		0.700897
RT1-DMb	PI(18:0/20:4)	-0.517427	0.293125	Group		0.514255
RT1-DMb	SM(d18:1/24:1)	0.207101	0.69379	Group		0.846085
RT1-DMb	SM(d18:1/18:0)	0.0488367	0.926803	Group		0.977767
RT1-DMb	PE(16:1/18:1)	0.282207	0.587926	Group		0.852105
RT1-DMb	PS(18:0/20:4)	-0.265307	0.611377	Group		0.979191
RT1-DMb	PC(16:0/20:4)	0.16314	0.757461	Group		0.970858
RT1-DMb	PE(18:1/20:4)	-0.397136	0.435614	Group		0.537795
RT1-DMb	TAG52:2(16:0)	-0.111486	0.833463	Group		0.998003
RT1-DMb	TAG52:3(16:0)	-0.0842939	0.873859	Group		0.996165
RT1-DMb	HexCer(d18:1/20:0)	0.0594454	0.910937	Group		0.985933
RT1-DMb	PE(18:1p/22:4)	-0.189795	0.718727	Group		0.77645
RT1-DMb	TAG54:2(18:0)	-0.132031	0.803104	Group		0.998707
RT1-DMb	TAG54:3(18:0)	-0.161647	0.759642	Group		0.993345
RT1-DMb	TAG52:4(16:0)	-0.110669	0.834674	Group		0.993397
RT1-DMb	PS(18:1/20:2)	0.470015	0.346894	Group		0.821153
RT1-DMb	TAG50:2(16:0)	-0.103705	0.845	Group		0.998398
RT1-DMb	TAG50:1(16:0)	-0.127651	0.809564	Group		0.979137
Traip	PS(18:1/18:1)	-0.391601	0.442625	Group		0.582402
Traip	PE(16:0/20:4)	0.756775	0.0815429	Group		0.381465
Traip	PE(16:0p/18:1)	-0.531143	0.278206	Group		0.524917
Traip	PI(18:0/20:4)	0.547494	0.260815	Group		0.490038
Traip	SM(d18:1/24:1)	-0.371881	0.467894	Group		0.797987
Traip	SM(d18:1/18:0)	-0.0854641	0.872116	Group		0.977767
Traip	PE(16:1/18:1)	0.533904	0.275239	Group		0.714507
Traip	PS(18:0/20:4)	-0.0994603	0.851301	Group		0.979191
Traip	PC(16:0/20:4)	0.80185	0.0550049	Group		0.354507
Traip	PE(18:1/20:4)	0.709898	0.114032	Group		0.347251
Traip	TAG52:2(16:0)	-0.0422945	0.936596	Group		0.998003
Traip	TAG52:3(16:0)	-0.0297886	0.95533	Group		0.996165
Traip	HexCer(d18:1/20:0)	0.114842	0.828494	Group		0.985933
Traip	PE(18:1p/22:4)	0.882773	0.0198078	Group	*	0.282969
Traip	TAG54:2(18:0)	0.0334023	0.949915	Group		0.998707
Traip	TAG54:3(18:0)	-0.0044365	0.993345	Group		0.993345
Traip	TAG52:4(16:0)	-0.0340092	0.949006	Group		0.993397
Traip	PS(18:1/20:2)	0.218784	0.677061	Group		0.853148
Traip	TAG50:2(16:0)	-0.0815757	0.877908	Group		0.998398
Traip	TAG50:1(16:0)	-0.111715	0.833125	Group		0.979137
LOC100911356	PS(18:1/18:1)	0.585206	0.222397	Group		0.478928
LOC100911356	PE(16:0/20:4)	-0.223442	0.670414	Group		0.728711
LOC100911356	PE(16:0p/18:1)	0.308241	0.552282	Group		0.657088
LOC100911356	PI(18:0/20:4)	-0.676529	0.140027	Group		0.379743
LOC100911356	SM(d18:1/24:1)	0.248555	0.634846	Group		0.819899
LOC100911356	SM(d18:1/18:0)	0.000880519	0.998679	Group		0.998679
LOC100911356	PE(16:1/18:1)	0.029406	0.955904	Group		0.986143
LOC100911356	PS(18:0/20:4)	-0.07361	0.889784	Group		0.979191
LOC100911356	PC(16:0/20:4)	-0.059192	0.911316	Group		0.990561
LOC100911356	PE(18:1/20:4)	-0.613634	0.19508	Group		0.390892
LOC100911356	TAG52:2(16:0)	-0.0785664	0.882393	Group		0.998003
LOC100911356	TAG52:3(16:0)	-0.0496644	0.925565	Group		0.996165
LOC100911356	HexCer(d18:1/20:0)	0.0446658	0.933046	Group		0.985933
LOC100911356	PE(18:1p/22:4)	-0.399188	0.433024	Group		0.656097
LOC100911356	TAG54:2(18:0)	-0.124762	0.813829	Group		0.998707
LOC100911356	TAG54:3(18:0)	-0.132568	0.802313	Group		0.993345
LOC100911356	TAG52:4(16:0)	-0.0810073	0.878755	Group		0.993397
LOC100911356	PS(18:1/20:2)	0.55886	0.248982	Group		0.821153
LOC100911356	TAG50:2(16:0)	-0.0493255	0.926072	Group		0.998398
LOC100911356	TAG50:1(16:0)	-0.0687411	0.897051	Group		0.979137
Gspt1	PS(18:1/18:1)	-0.180121	0.73274	Group		0.773346
Gspt1	PE(16:0/20:4)	0.61657	0.192342	Group		0.381465
Gspt1	PE(16:0p/18:1)	-0.493343	0.320023	Group		0.543804
Gspt1	PI(18:0/20:4)	0.313386	0.54531	Group		0.658529
Gspt1	SM(d18:1/24:1)	-0.356364	0.488083	Group		0.797987
Gspt1	SM(d18:1/18:0)	-0.180921	0.731579	Group		0.977767
Gspt1	PE(16:1/18:1)	0.347045	0.500331	Group		0.846432
Gspt1	PS(18:0/20:4)	0.101738	0.847919	Group		0.979191
Gspt1	PC(16:0/20:4)	0.664995	0.149544	Group		0.393537
Gspt1	PE(18:1/20:4)	0.470647	0.346156	Group		0.479238
Gspt1	TAG52:2(16:0)	-0.0112106	0.983185	Group		0.998003
Gspt1	TAG52:3(16:0)	0.00749722	0.988754	Group		0.996165
Gspt1	HexCer(d18:1/20:0)	0.0738229	0.889467	Group		0.985933
Gspt1	PE(18:1p/22:4)	0.693043	0.126873	Group		0.447838
Gspt1	TAG54:2(18:0)	0.0296132	0.955593	Group		0.998707
Gspt1	TAG54:3(18:0)	0.00767749	0.988484	Group		0.993345
Gspt1	TAG52:4(16:0)	-0.0114014	0.982899	Group		0.993397
Gspt1	PS(18:1/20:2)	0.433318	0.390704	Group		0.821153
Gspt1	TAG50:2(16:0)	-0.0312524	0.953137	Group		0.998398
Gspt1	TAG50:1(16:0)	-0.0613384	0.908108	Group		0.979137
LOC103689934	PS(18:1/18:1)	-0.618646	0.190416	Group		0.468966
LOC103689934	PE(16:0/20:4)	0.393694	0.43997	Group		0.556924
LOC103689934	PE(16:0p/18:1)	-0.737585	0.0942575	Group		0.392016
LOC103689934	PI(18:0/20:4)	0.403133	0.428059	Group		0.611512
LOC103689934	SM(d18:1/24:1)	-0.74361	0.0901769	Group		0.358737
LOC103689934	SM(d18:1/18:0)	-0.751446	0.0849909	Group		0.650333
LOC103689934	PE(16:1/18:1)	0.250266	0.632439	Group		0.852105
LOC103689934	PS(18:0/20:4)	-0.374533	0.46447	Group		0.979191
LOC103689934	PC(16:0/20:4)	0.0843517	0.873773	Group		0.970858
LOC103689934	PE(18:1/20:4)	0.314439	0.543886	Group		0.625156
LOC103689934	TAG52:2(16:0)	0.757364	0.0811663	Group		0.707754
LOC103689934	TAG52:3(16:0)	0.721247	0.105725	Group		0.836581
LOC103689934	HexCer(d18:1/20:0)	-0.95381	0.003151	Group	**	0.0464122
LOC103689934	PE(18:1p/22:4)	-0.128625	0.808127	Group		0.824619
LOC103689934	TAG54:2(18:0)	0.704071	0.118403	Group		0.864191
LOC103689934	TAG54:3(18:0)	0.682083	0.135541	Group		0.940777
LOC103689934	TAG52:4(16:0)	0.71647	0.109188	Group		0.870615
LOC103689934	PS(18:1/20:2)	-0.766298	0.0755428	Group		0.821153
LOC103689934	TAG50:2(16:0)	0.700808	0.120883	Group		0.909299
LOC103689934	TAG50:1(16:0)	0.732099	0.0980424	Group		0.829921
Lrrc23	PS(18:1/18:1)	0.197975	0.706917	Group		0.768388
Lrrc23	PE(16:0/20:4)	-0.586371	0.22125	Group		0.381465
Lrrc23	PE(16:0p/18:1)	0.24647	0.637782	Group		0.683999
Lrrc23	PI(18:0/20:4)	-0.20139	0.701999	Group		0.706065
Lrrc23	SM(d18:1/24:1)	0.0172277	0.974161	Group		0.974161
Lrrc23	SM(d18:1/18:0)	-0.187732	0.72171	Group		0.977767
Lrrc23	PE(16:1/18:1)	-0.829621	0.0410706	Group	*	0.256691
Lrrc23	PS(18:0/20:4)	0.337737	0.512657	Group		0.979191
Lrrc23	PC(16:0/20:4)	-0.687844	0.130954	Group		0.376924
Lrrc23	PE(18:1/20:4)	-0.662172	0.151914	Group		0.347251
Lrrc23	TAG52:2(16:0)	0.271297	0.603038	Group		0.998003
Lrrc23	TAG52:3(16:0)	0.293976	0.571739	Group		0.996165
Lrrc23	HexCer(d18:1/20:0)	0.0777638	0.883589	Group		0.985933
Lrrc23	PE(18:1p/22:4)	-0.556034	0.251904	Group		0.460735
Lrrc23	TAG54:2(18:0)	0.259975	0.618824	Group		0.998707
Lrrc23	TAG54:3(18:0)	0.337038	0.513586	Group		0.993345
Lrrc23	TAG52:4(16:0)	0.302011	0.560757	Group		0.993397
Lrrc23	PS(18:1/20:2)	0.23012	0.660913	Group		0.853148
Lrrc23	TAG50:2(16:0)	0.363099	0.479287	Group		0.998398
Lrrc23	TAG50:1(16:0)	0.356755	0.48757	Group		0.979137
Myh1	PS(18:1/18:1)	0.257165	0.622756	Group		0.732654
Myh1	PE(16:0/20:4)	-0.643783	0.167736	Group		0.381465
Myh1	PE(16:0p/18:1)	0.298832	0.565095	Group		0.657088
Myh1	PI(18:0/20:4)	-0.254545	0.626429	Group		0.680901
Myh1	SM(d18:1/24:1)	0.0811421	0.878554	Group		0.899435
Myh1	SM(d18:1/18:0)	-0.133638	0.800737	Group		0.977767
Myh1	PE(16:1/18:1)	-0.877255	0.0216748	Group	*	0.193904
Myh1	PS(18:0/20:4)	0.420357	0.406603	Group		0.979191
Myh1	PC(16:0/20:4)	-0.735546	0.0956562	Group		0.354507
Myh1	PE(18:1/20:4)	-0.681472	0.136031	Group		0.347251
Myh1	TAG52:2(16:0)	0.207263	0.693557	Group		0.998003
Myh1	TAG52:3(16:0)	0.227068	0.665251	Group		0.996165
Myh1	HexCer(d18:1/20:0)	0.110122	0.835485	Group		0.985933
Myh1	PE(18:1p/22:4)	-0.582557	0.225016	Group		0.447838
Myh1	TAG54:2(18:0)	0.187627	0.721862	Group		0.998707
Myh1	TAG54:3(18:0)	0.268022	0.607594	Group		0.993345
Myh1	TAG52:4(16:0)	0.234004	0.655401	Group		0.993397
Myh1	PS(18:1/20:2)	0.240726	0.645886	Group		0.853148
Myh1	TAG50:2(16:0)	0.299554	0.564108	Group		0.998398
Myh1	TAG50:1(16:0)	0.297259	0.567244	Group		0.979137
LOC100911994	PS(18:1/18:1)	-0.447321	0.373772	Group		0.521315
LOC100911994	PE(16:0/20:4)	0.361992	0.480729	Group		0.600912
LOC100911994	PE(16:0p/18:1)	-0.722134	0.105087	Group		0.392016
LOC100911994	PI(18:0/20:4)	0.264459	0.61256	Group		0.680106
LOC100911994	SM(d18:1/24:1)	-0.657751	0.155657	Group		0.409623
LOC100911994	SM(d18:1/18:0)	-0.681067	0.136356	Group		0.725101
LOC100911994	PE(16:1/18:1)	0.178685	0.734826	Group		0.882104
LOC100911994	PS(18:0/20:4)	-0.0700805	0.895051	Group		0.979191
LOC100911994	PC(16:0/20:4)	0.0871117	0.869663	Group		0.970858
LOC100911994	PE(18:1/20:4)	0.332399	0.519765	Group		0.611489
LOC100911994	TAG52:2(16:0)	0.588189	0.219463	Group		0.972837
LOC100911994	TAG52:3(16:0)	0.547105	0.261223	Group		0.996165
LOC100911994	HexCer(d18:1/20:0)	-0.895032	0.0159492	Group	*	0.176837
LOC100911994	PE(18:1p/22:4)	-0.0886578	0.867362	Group		0.876123
LOC100911994	TAG54:2(18:0)	0.506273	0.305473	Group		0.900895
LOC100911994	TAG54:3(18:0)	0.489561	0.324325	Group		0.993345
LOC100911994	TAG52:4(16:0)	0.529304	0.28019	Group		0.993397
LOC100911994	PS(18:1/20:2)	-0.608026	0.200353	Group		0.821153
LOC100911994	TAG50:2(16:0)	0.527764	0.281854	Group		0.998398
LOC100911994	TAG50:1(16:0)	0.565961	0.241701	Group		0.979137
Actn3	PS(18:1/18:1)	0.267461	0.608375	Group		0.732654
Actn3	PE(16:0/20:4)	-0.677017	0.139631	Group		0.381465
Actn3	PE(16:0p/18:1)	0.344854	0.503225	Group		0.649056
Actn3	PI(18:0/20:4)	-0.259923	0.618896	Group		0.680106
Actn3	SM(d18:1/24:1)	0.128419	0.80843	Group		0.884687
Actn3	SM(d18:1/18:0)	-0.0812516	0.878391	Group		0.977767
Actn3	PE(16:1/18:1)	-0.890004	0.0174831	Group	*	0.193904
Actn3	PS(18:0/20:4)	0.427384	0.397956	Group		0.979191
Actn3	PC(16:0/20:4)	-0.762268	0.0780567	Group		0.354507
Actn3	PE(18:1/20:4)	-0.680681	0.136667	Group		0.347251
Actn3	TAG52:2(16:0)	0.167535	0.751049	Group		0.998003
Actn3	TAG52:3(16:0)	0.185601	0.724795	Group		0.996165
Actn3	HexCer(d18:1/20:0)	0.14372	0.785905	Group		0.985933
Actn3	PE(18:1p/22:4)	-0.590037	0.217653	Group		0.447838
Actn3	TAG54:2(18:0)	0.149414	0.777546	Group		0.998707
Actn3	TAG54:3(18:0)	0.230428	0.660475	Group		0.993345
Actn3	TAG52:4(16:0)	0.195035	0.711157	Group		0.993397
Actn3	PS(18:1/20:2)	0.214966	0.682518	Group		0.853148
Actn3	TAG50:2(16:0)	0.259621	0.619318	Group		0.998398
Actn3	TAG50:1(16:0)	0.259185	0.619928	Group		0.979137
LOC102554479	PS(18:1/18:1)	-0.224941	0.668279	Group		0.742532
LOC102554479	PE(16:0/20:4)	0.680074	0.137156	Group		0.381465
LOC102554479	PE(16:0p/18:1)	-0.571486	0.236094	Group		0.49057
LOC102554479	PI(18:0/20:4)	0.332314	0.519878	Group		0.658074
LOC102554479	SM(d18:1/24:1)	-0.421474	0.405224	Group		0.797987
LOC102554479	SM(d18:1/18:0)	-0.246711	0.637442	Group		0.977767
LOC102554479	PE(16:1/18:1)	0.419404	0.40778	Group		0.846432
LOC102554479	PS(18:0/20:4)	0.0520645	0.921974	Group		0.979191
LOC102554479	PC(16:0/20:4)	0.709538	0.114299	Group		0.354507
LOC102554479	PE(18:1/20:4)	0.516449	0.294201	Group		0.453202
LOC102554479	TAG52:2(16:0)	0.043214	0.935219	Group		0.998003
LOC102554479	TAG52:3(16:0)	0.0576171	0.91367	Group		0.996165
LOC102554479	HexCer(d18:1/20:0)	-0.0291052	0.956355	Group		0.985933
LOC102554479	PE(18:1p/22:4)	0.694103	0.126047	Group		0.447838
LOC102554479	TAG54:2(18:0)	0.0755252	0.886928	Group		0.998707
LOC102554479	TAG54:3(18:0)	0.0466835	0.930026	Group		0.993345
LOC102554479	TAG52:4(16:0)	0.035878	0.946206	Group		0.993397
LOC102554479	PS(18:1/20:2)	0.366512	0.47485	Group		0.821153
LOC102554479	TAG50:2(16:0)	0.0128161	0.980777	Group		0.998398
LOC102554479	TAG50:1(16:0)	-0.0139098	0.979137	Group		0.979137
LOC685933	PS(18:1/18:1)	-0.558298	0.249563	Group		0.494353
LOC685933	PE(16:0/20:4)	0.652664	0.160012	Group		0.381465
LOC685933	PE(16:0p/18:1)	-0.919385	0.00948613	Group	**	0.218875
LOC685933	PI(18:0/20:4)	0.456846	0.362404	Group		0.581824
LOC685933	SM(d18:1/24:1)	-0.830184	0.0408076	Group	*	0.358737
LOC685933	SM(d18:1/18:0)	-0.760019	0.0794762	Group		0.650333
LOC685933	PE(16:1/18:1)	0.33401	0.517617	Group		0.846432
LOC685933	PS(18:0/20:4)	-0.113137	0.831018	Group		0.979191
LOC685933	PC(16:0/20:4)	0.414764	0.413529	Group		0.636199
LOC685933	PE(18:1/20:4)	0.507913	0.303645	Group		0.453202
LOC685933	TAG52:2(16:0)	0.612887	0.195779	Group		0.932281
LOC685933	TAG52:3(16:0)	0.591334	0.216387	Group		0.996165
LOC685933	HexCer(d18:1/20:0)	-0.777082	0.0689998	Group		0.574999
LOC685933	PE(18:1p/22:4)	0.262517	0.61527	Group		0.77645
LOC685933	TAG54:2(18:0)	0.574602	0.232955	Group		0.900895
LOC685933	TAG54:3(18:0)	0.550038	0.258147	Group		0.993345
LOC685933	TAG52:4(16:0)	0.570217	0.237377	Group		0.993397
LOC685933	PS(18:1/20:2)	-0.335153	0.516093	Group		0.837308
LOC685933	TAG50:2(16:0)	0.555939	0.252003	Group		0.998398
LOC685933	TAG50:1(16:0)	0.568727	0.238887	Group		0.979137
LOC103690084	PS(18:1/18:1)	0.441525	0.380749	Group		0.521315
LOC103690084	PE(16:0/20:4)	-0.0996821	0.850972	Group		0.893955
LOC103690084	PE(16:0p/18:1)	0.244285	0.640861	Group		0.683999
LOC103690084	PI(18:0/20:4)	-0.525751	0.284036	Group		0.507207
LOC103690084	SM(d18:1/24:1)	0.173916	0.741757	Group		0.852594
LOC103690084	SM(d18:1/18:0)	-0.0183722	0.972445	Group		0.982872
LOC103690084	PE(16:1/18:1)	0.162081	0.759008	Group		0.882104
LOC103690084	PS(18:0/20:4)	-0.263793	0.613489	Group		0.979191
LOC103690084	PC(16:0/20:4)	0.0611469	0.908394	Group		0.990561
LOC103690084	PE(18:1/20:4)	-0.511756	0.299378	Group		0.453202
LOC103690084	TAG52:2(16:0)	-0.0197256	0.970415	Group		0.998003
LOC103690084	TAG52:3(16:0)	0.0130472	0.98043	Group		0.996165
LOC103690084	HexCer(d18:1/20:0)	0.0481781	0.927789	Group		0.985933
LOC103690084	PE(18:1p/22:4)	-0.285271	0.5837	Group		0.768027
LOC103690084	TAG54:2(18:0)	-0.0378781	0.94321	Group		0.998707
LOC103690084	TAG54:3(18:0)	-0.0558267	0.916347	Group		0.993345
LOC103690084	TAG52:4(16:0)	-0.0109883	0.983518	Group		0.993397
LOC103690084	PS(18:1/20:2)	0.495981	0.317034	Group		0.821153
LOC103690084	TAG50:2(16:0)	0.00424535	0.993632	Group		0.998398
LOC103690084	TAG50:1(16:0)	-0.0229385	0.965598	Group		0.979137
Cyp1a2	PS(18:1/18:1)	0.273249	0.600328	Group		0.732108
Cyp1a2	PE(16:0/20:4)	-0.712272	0.112271	Group		0.381465
Cyp1a2	PE(16:0p/18:1)	0.350374	0.495946	Group		0.649056
Cyp1a2	PI(18:0/20:4)	-0.294705	0.57074	Group		0.674835
Cyp1a2	SM(d18:1/24:1)	0.12293	0.816534	Group		0.884687
Cyp1a2	SM(d18:1/18:0)	-0.113351	0.830702	Group		0.977767
Cyp1a2	PE(16:1/18:1)	-0.90116	0.0141711	Group	*	0.193904
Cyp1a2	PS(18:0/20:4)	0.401108	0.430604	Group		0.979191
Cyp1a2	PC(16:0/20:4)	-0.813697	0.0488301	Group	*	0.354507
Cyp1a2	PE(18:1/20:4)	-0.723808	0.103889	Group		0.347251
Cyp1a2	TAG52:2(16:0)	0.208651	0.691565	Group		0.998003
Cyp1a2	TAG52:3(16:0)	0.223614	0.67017	Group		0.996165
Cyp1a2	HexCer(d18:1/20:0)	0.0760946	0.886078	Group		0.985933
Cyp1a2	PE(18:1p/22:4)	-0.672683	0.143171	Group		0.447838
Cyp1a2	TAG54:2(18:0)	0.180113	0.732752	Group		0.998707
Cyp1a2	TAG54:3(18:0)	0.261074	0.617287	Group		0.993345
Cyp1a2	TAG52:4(16:0)	0.232367	0.657723	Group		0.993397
Cyp1a2	PS(18:1/20:2)	0.155719	0.768309	Group		0.863268
Cyp1a2	TAG50:2(16:0)	0.299361	0.564373	Group		0.998398
Cyp1a2	TAG50:1(16:0)	0.303121	0.559244	Group		0.979137
LOC100910143	PS(18:1/18:1)	-0.708722	0.114908	Group		0.468966
LOC100910143	PE(16:0/20:4)	0.485726	0.32871	Group		0.476391
LOC100910143	PE(16:0p/18:1)	-0.182256	0.729643	Group		0.752209
LOC100910143	PI(18:0/20:4)	0.796036	0.0581591	Group		0.332181
LOC100910143	SM(d18:1/24:1)	-0.197055	0.708244	Group		0.847019
LOC100910143	SM(d18:1/18:0)	0.132245	0.80279	Group		0.977767
LOC100910143	PE(16:1/18:1)	0.527994	0.281606	Group		0.714507
LOC100910143	PS(18:0/20:4)	-0.745689	0.0887876	Group		0.976743
LOC100910143	PC(16:0/20:4)	0.469359	0.347661	Group		0.620822
LOC100910143	PE(18:1/20:4)	0.613243	0.195446	Group		0.390892
LOC100910143	TAG52:2(16:0)	0.0899482	0.865442	Group		0.998003
LOC100910143	TAG52:3(16:0)	0.0947857	0.858247	Group		0.996165
LOC100910143	HexCer(d18:1/20:0)	0.167414	0.751225	Group		0.985933
LOC100910143	PE(18:1p/22:4)	0.607683	0.200678	Group		0.447838
LOC100910143	TAG54:2(18:0)	0.230683	0.660113	Group		0.998707
LOC100910143	TAG54:3(18:0)	0.190633	0.717514	Group		0.993345
LOC100910143	TAG52:4(16:0)	0.141968	0.788478	Group		0.993397
LOC100910143	PS(18:1/20:2)	-0.452344	0.367762	Group		0.821153
LOC100910143	TAG50:2(16:0)	0.0593661	0.911056	Group		0.998398
LOC100910143	TAG50:1(16:0)	0.0353834	0.946947	Group		0.979137
Vwa5a	PS(18:1/18:1)	-0.733737	0.0969054	Group		0.468966
Vwa5a	PE(16:0/20:4)	0.791493	0.0606803	Group		0.32946
Vwa5a	PE(16:0p/18:1)	-0.931913	0.00679587	Group	**	0.218875
Vwa5a	PI(18:0/20:4)	0.679219	0.137846	Group		0.379743
Vwa5a	SM(d18:1/24:1)	-0.813563	0.0488982	Group	*	0.358737
Vwa5a	SM(d18:1/18:0)	-0.62366	0.185797	Group		0.743189
Vwa5a	PE(16:1/18:1)	0.506562	0.30515	Group		0.726548
Vwa5a	PS(18:0/20:4)	-0.267095	0.608885	Group		0.979191
Vwa5a	PC(16:0/20:4)	0.572346	0.235225	Group		0.482789
Vwa5a	PE(18:1/20:4)	0.746659	0.0881427	Group		0.347251
Vwa5a	TAG52:2(16:0)	0.528807	0.280727	Group		0.976249
Vwa5a	TAG52:3(16:0)	0.504616	0.307323	Group		0.996165
Vwa5a	HexCer(d18:1/20:0)	-0.662757	0.151422	Group		0.946386
Vwa5a	PE(18:1p/22:4)	0.4958	0.317238	Group		0.536104
Vwa5a	TAG54:2(18:0)	0.530809	0.278566	Group		0.900895
Vwa5a	TAG54:3(18:0)	0.492175	0.321349	Group		0.993345
Vwa5a	TAG52:4(16:0)	0.497474	0.315347	Group		0.993397
Vwa5a	PS(18:1/20:2)	-0.468088	0.349148	Group		0.821153
Vwa5a	TAG50:2(16:0)	0.456621	0.362672	Group		0.998398
Vwa5a	TAG50:1(16:0)	0.465732	0.351912	Group		0.979137
LOC103690026	PS(18:1/18:1)	-0.573089	0.234477	Group		0.488494
LOC103690026	PE(16:0/20:4)	0.320887	0.535191	Group		0.623742
LOC103690026	PE(16:0p/18:1)	-0.676918	0.139711	Group		0.407439
LOC103690026	PI(18:0/20:4)	0.345893	0.501853	Group		0.658074
LOC103690026	SM(d18:1/24:1)	-0.697111	0.123719	Group		0.364283
LOC103690026	SM(d18:1/18:0)	-0.730808	0.098943	Group		0.650333
LOC103690026	PE(16:1/18:1)	0.203835	0.698482	Group		0.868804
LOC103690026	PS(18:0/20:4)	-0.365859	0.475697	Group		0.979191
LOC103690026	PC(16:0/20:4)	0.0135486	0.979678	Group		0.998796
LOC103690026	PE(18:1/20:4)	0.245228	0.639531	Group		0.687668
LOC103690026	TAG52:2(16:0)	0.748704	0.0867902	Group		0.707754
LOC103690026	TAG52:3(16:0)	0.712073	0.112418	Group		0.836581
LOC103690026	HexCer(d18:1/20:0)	-0.949826	0.00371298	Group	**	0.0464122
LOC103690026	PE(18:1p/22:4)	-0.206476	0.694687	Group		0.77645
LOC103690026	TAG54:2(18:0)	0.689524	0.129629	Group		0.864191
LOC103690026	TAG54:3(18:0)	0.670737	0.144773	Group		0.940777
LOC103690026	TAG52:4(16:0)	0.707719	0.115658	Group		0.870615
LOC103690026	PS(18:1/20:2)	-0.774788	0.0703692	Group		0.821153
LOC103690026	TAG50:2(16:0)	0.696245	0.124387	Group		0.909299
LOC103690026	TAG50:1(16:0)	0.729662	0.0997451	Group		0.829921
Tnni3	PS(18:1/18:1)	-0.501442	0.31088	Group		0.494353
Tnni3	PE(16:0/20:4)	0.30462	0.557203	Group		0.640464
Tnni3	PE(16:0p/18:1)	-0.697054	0.123763	Group		0.399234
Tnni3	PI(18:0/20:4)	0.285826	0.582936	Group		0.674835
Tnni3	SM(d18:1/24:1)	-0.687606	0.131142	Group		0.364283
Tnni3	SM(d18:1/18:0)	-0.735563	0.0956449	Group		0.650333
Tnni3	PE(16:1/18:1)	0.142956	0.787027	Group		0.8843
Tnni3	PS(18:0/20:4)	-0.199028	0.7054	Group		0.979191
Tnni3	PC(16:0/20:4)	-0.000864007	0.998704	Group		0.998796
Tnni3	PE(18:1/20:4)	0.247022	0.637003	Group		0.687668
Tnni3	TAG52:2(16:0)	0.700927	0.120792	Group		0.735775
Tnni3	TAG52:3(16:0)	0.661538	0.152448	Group		0.846933
Tnni3	HexCer(d18:1/20:0)	-0.951535	0.00346638	Group	**	0.0464122
Tnni3	PE(18:1p/22:4)	-0.201815	0.701387	Group		0.77645
Tnni3	TAG54:2(18:0)	0.624591	0.184945	Group		0.874885
Tnni3	TAG54:3(18:0)	0.610986	0.197563	Group		0.940777
Tnni3	TAG52:4(16:0)	0.650074	0.162249	Group		0.900288
Tnni3	PS(18:1/20:2)	-0.702487	0.119604	Group		0.821153
Tnni3	TAG50:2(16:0)	0.647982	0.164064	Group		0.998398
Tnni3	TAG50:1(16:0)	0.685531	0.132787	Group		0.829921
Dyrk3	PS(18:1/18:1)	-0.706418	0.116633	Group		0.468966
Dyrk3	PE(16:0/20:4)	0.63659	0.174103	Group		0.381465
Dyrk3	PE(16:0p/18:1)	-0.864086	0.0264536	Group	*	0.240488
Dyrk3	PI(18:0/20:4)	0.620456	0.188743	Group		0.46035
Dyrk3	SM(d18:1/24:1)	-0.759382	0.0798799	Group		0.358737
Dyrk3	SM(d18:1/18:0)	-0.610404	0.19811	Group		0.761961
Dyrk3	PE(16:1/18:1)	0.366086	0.475403	Group		0.846432
Dyrk3	PS(18:0/20:4)	-0.181138	0.731265	Group		0.979191
Dyrk3	PC(16:0/20:4)	0.376203	0.462317	Group		0.65653
Dyrk3	PE(18:1/20:4)	0.676712	0.139879	Group		0.347251
Dyrk3	TAG52:2(16:0)	0.539083	0.269707	Group		0.976249
Dyrk3	TAG52:3(16:0)	0.503483	0.308591	Group		0.996165
Dyrk3	HexCer(d18:1/20:0)	-0.731676	0.0983374	Group		0.756441
Dyrk3	PE(18:1p/22:4)	0.326296	0.527926	Group		0.743558
Dyrk3	TAG54:2(18:0)	0.518186	0.292292	Group		0.900895
Dyrk3	TAG54:3(18:0)	0.489794	0.32406	Group		0.993345
Dyrk3	TAG52:4(16:0)	0.49902	0.313604	Group		0.993397
Dyrk3	PS(18:1/20:2)	-0.620261	0.188923	Group		0.821153
Dyrk3	TAG50:2(16:0)	0.467709	0.349593	Group		0.998398
Dyrk3	TAG50:1(16:0)	0.491562	0.322046	Group		0.979137
Slc6a17	PS(18:1/18:1)	-0.647496	0.164488	Group		0.468966
Slc6a17	PE(16:0/20:4)	0.903523	0.0135127	Group	*	0.16151
Slc6a17	PE(16:0p/18:1)	-0.939019	0.00546467	Group	**	0.218875
Slc6a17	PI(18:0/20:4)	0.587624	0.220018	Group		0.48681
Slc6a17	SM(d18:1/24:1)	-0.822986	0.0442277	Group	*	0.358737
Slc6a17	SM(d18:1/18:0)	-0.652052	0.160539	Group		0.725101
Slc6a17	PE(16:1/18:1)	0.683538	0.134376	Group		0.528627
Slc6a17	PS(18:0/20:4)	-0.417663	0.409934	Group		0.979191
Slc6a17	PC(16:0/20:4)	0.755544	0.0823341	Group		0.354507
Slc6a17	PE(18:1/20:4)	0.680482	0.136827	Group		0.347251
Slc6a17	TAG52:2(16:0)	0.524874	0.284988	Group		0.976249
Slc6a17	TAG52:3(16:0)	0.516723	0.293899	Group		0.996165
Slc6a17	HexCer(d18:1/20:0)	-0.624105	0.18539	Group		0.985933
Slc6a17	PE(18:1p/22:4)	0.553229	0.254818	Group		0.460735
Slc6a17	TAG54:2(18:0)	0.537027	0.271899	Group		0.900895
Slc6a17	TAG54:3(18:0)	0.483223	0.331583	Group		0.993345
Slc6a17	TAG52:4(16:0)	0.500204	0.312271	Group		0.993397
Slc6a17	PS(18:1/20:2)	-0.238458	0.649092	Group		0.853148
Slc6a17	TAG50:2(16:0)	0.454833	0.364797	Group		0.998398
Slc6a17	TAG50:1(16:0)	0.446491	0.374769	Group		0.979137
Klb	PS(18:1/18:1)	-0.262364	0.615483	Group		0.732654
Klb	PE(16:0/20:4)	0.587921	0.219727	Group		0.381465
Klb	PE(16:0p/18:1)	-0.486615	0.327692	Group		0.543804
Klb	PI(18:0/20:4)	0.414241	0.41418	Group		0.60026
Klb	SM(d18:1/24:1)	-0.377745	0.460333	Group		0.797987
Klb	SM(d18:1/18:0)	-0.177581	0.736429	Group		0.977767
Klb	PE(16:1/18:1)	0.271021	0.603422	Group		0.852105
Klb	PS(18:0/20:4)	0.0918969	0.862543	Group		0.979191
Klb	PC(16:0/20:4)	0.609847	0.198635	Group		0.461942
Klb	PE(18:1/20:4)	0.485988	0.328409	Group		0.475955
Klb	TAG52:2(16:0)	0.0274157	0.958887	Group		0.998003
Klb	TAG52:3(16:0)	0.0471178	0.929376	Group		0.996165
Klb	HexCer(d18:1/20:0)	0.111616	0.833272	Group		0.985933
Klb	PE(18:1p/22:4)	0.705634	0.117223	Group		0.447838
Klb	TAG54:2(18:0)	0.0845308	0.873506	Group		0.998707
Klb	TAG54:3(18:0)	0.0708065	0.893968	Group		0.993345
Klb	TAG52:4(16:0)	0.0370935	0.944385	Group		0.993397
Klb	PS(18:1/20:2)	0.374997	0.463871	Group		0.821153
Klb	TAG50:2(16:0)	0.0153441	0.976986	Group		0.998398
Klb	TAG50:1(16:0)	-0.0159747	0.97604	Group		0.979137
Mybpc1	PS(18:1/18:1)	0.437374	0.385773	Group		0.521315
Mybpc1	PE(16:0/20:4)	-0.886281	0.0186627	Group	*	0.16151
Mybpc1	PE(16:0p/18:1)	0.567451	0.240183	Group		0.49057
Mybpc1	PI(18:0/20:4)	-0.461957	0.356356	Group		0.581824
Mybpc1	SM(d18:1/24:1)	0.367266	0.47387	Group		0.797987
Mybpc1	SM(d18:1/18:0)	0.105691	0.842053	Group		0.977767
Mybpc1	PE(16:1/18:1)	-0.948246	0.00394842	Group	**	0.163676
Mybpc1	PS(18:0/20:4)	0.500418	0.31203	Group		0.979191
Mybpc1	PC(16:0/20:4)	-0.9411	0.00510168	Group	**	0.311525
Mybpc1	PE(18:1/20:4)	-0.784291	0.064777	Group		0.347251
Mybpc1	TAG52:2(16:0)	-0.00133104	0.998003	Group		0.998003
Mybpc1	TAG52:3(16:0)	0.00368961	0.994466	Group		0.996165
Mybpc1	HexCer(d18:1/20:0)	0.173837	0.741871	Group		0.985933
Mybpc1	PE(18:1p/22:4)	-0.777408	0.0688062	Group		0.447838
Mybpc1	TAG54:2(18:0)	-0.0486202	0.927127	Group		0.998707
Mybpc1	TAG54:3(18:0)	0.0323776	0.951451	Group		0.993345
Mybpc1	TAG52:4(16:0)	0.0132656	0.980103	Group		0.993397
Mybpc1	PS(18:1/20:2)	0.105028	0.843038	Group		0.916345
Mybpc1	TAG50:2(16:0)	0.0843882	0.873718	Group		0.998398
Mybpc1	TAG50:1(16:0)	0.100525	0.84972	Group		0.979137
Lilrb3a	PS(18:1/18:1)	0.814473	0.0484374	Group	*	0.468966
Lilrb3a	PE(16:0/20:4)	-0.60766	0.200699	Group		0.381465
Lilrb3a	PE(16:0p/18:1)	0.879176	0.0210157	Group	*	0.240488
Lilrb3a	PI(18:0/20:4)	-0.735325	0.0958086	Group		0.344799
Lilrb3a	SM(d18:1/24:1)	0.957754	0.00263942	Group	**	0.263942
Lilrb3a	SM(d18:1/18:0)	0.852446	0.0310519	Group	*	0.650333
Lilrb3a	PE(16:1/18:1)	-0.210491	0.688926	Group		0.868804
Lilrb3a	PS(18:0/20:4)	0.456921	0.362316	Group		0.979191
Lilrb3a	PC(16:0/20:4)	-0.317608	0.539608	Group		0.749455
Lilrb3a	PE(18:1/20:4)	-0.383089	0.453477	Group		0.546358
Lilrb3a	TAG52:2(16:0)	-0.883219	0.0196603	Group	*	0.707754
Lilrb3a	TAG52:3(16:0)	-0.885507	0.0189126	Group	*	0.836581
Lilrb3a	HexCer(d18:1/20:0)	0.668267	0.146817	Group		0.946386
Lilrb3a	PE(18:1p/22:4)	-0.236563	0.651775	Group		0.77645
Lilrb3a	TAG54:2(18:0)	-0.919896	0.00936801	Group	**	0.773619
Lilrb3a	TAG54:3(18:0)	-0.912147	0.0112381	Group	*	0.871148
Lilrb3a	TAG52:4(16:0)	-0.892337	0.0167629	Group	*	0.870615
Lilrb3a	PS(18:1/20:2)	0.386499	0.449119	Group		0.821153
Lilrb3a	TAG50:2(16:0)	-0.866714	0.0254636	Group	*	0.909299
Lilrb3a	TAG50:1(16:0)	-0.85464	0.0301585	Group	*	0.829921
Gcs1	PS(18:1/18:1)	0.313828	0.544712	Group		0.680949
Gcs1	PE(16:0/20:4)	-0.718189	0.107936	Group		0.381465
Gcs1	PE(16:0p/18:1)	0.378282	0.459643	Group		0.629648
Gcs1	PI(18:0/20:4)	-0.312448	0.546579	Group		0.658529
Gcs1	SM(d18:1/24:1)	0.164658	0.755245	Group		0.858233
Gcs1	SM(d18:1/18:0)	-0.0624113	0.906505	Group		0.977767
Gcs1	PE(16:1/18:1)	-0.914719	0.0105992	Group	*	0.193904
Gcs1	PS(18:0/20:4)	0.462948	0.355188	Group		0.979191
Gcs1	PC(16:0/20:4)	-0.798252	0.0569478	Group		0.354507
Gcs1	PE(18:1/20:4)	-0.714337	0.11075	Group		0.347251
Gcs1	TAG52:2(16:0)	0.14249	0.787711	Group		0.998003
Gcs1	TAG52:3(16:0)	0.158987	0.763529	Group		0.996165
Gcs1	HexCer(d18:1/20:0)	0.143739	0.785876	Group		0.985933
Gcs1	PE(18:1p/22:4)	-0.631736	0.178456	Group		0.447838
Gcs1	TAG54:2(18:0)	0.116167	0.826533	Group		0.998707
Gcs1	TAG54:3(18:0)	0.198536	0.706108	Group		0.993345
Gcs1	TAG52:4(16:0)	0.166719	0.752238	Group		0.993397
Gcs1	PS(18:1/20:2)	0.220956	0.67396	Group		0.853148
Gcs1	TAG50:2(16:0)	0.234962	0.654043	Group		0.998398
Gcs1	TAG50:1(16:0)	0.237169	0.650917	Group		0.979137
MGC94199	PS(18:1/18:1)	0.709002	0.114699	Group		0.468966
MGC94199	PE(16:0/20:4)	-0.589142	0.218529	Group		0.381465
MGC94199	PE(16:0p/18:1)	0.759847	0.0795851	Group		0.39122
MGC94199	PI(18:0/20:4)	-0.651663	0.160875	Group		0.4125
MGC94199	SM(d18:1/24:1)	0.876779	0.0218397	Group	*	0.358737
MGC94199	SM(d18:1/18:0)	0.788816	0.0621886	Group		0.650333
MGC94199	PE(16:1/18:1)	-0.246328	0.637982	Group		0.852105
MGC94199	PS(18:0/20:4)	0.563528	0.244186	Group		0.976743
MGC94199	PC(16:0/20:4)	-0.373241	0.466137	Group		0.65653
MGC94199	PE(18:1/20:4)	-0.246096	0.638308	Group		0.687668
MGC94199	TAG52:2(16:0)	-0.835418	0.0384016	Group	*	0.707754
MGC94199	TAG52:3(16:0)	-0.856635	0.029357	Group	*	0.836581
MGC94199	HexCer(d18:1/20:0)	0.50588	0.305911	Group		0.985933
MGC94199	PE(18:1p/22:4)	-0.247836	0.635858	Group		0.77645
MGC94199	TAG54:2(18:0)	-0.895937	0.0156804	Group	*	0.773619
MGC94199	TAG54:3(18:0)	-0.886013	0.0187489	Group	*	0.871148
MGC94199	TAG52:4(16:0)	-0.86323	0.0267798	Group	*	0.870615
MGC94199	PS(18:1/20:2)	0.156475	0.767203	Group		0.863268
MGC94199	TAG50:2(16:0)	-0.83679	0.0377826	Group	*	0.909299
MGC94199	TAG50:1(16:0)	-0.806077	0.0527631	Group		0.829921
Ccdc36	PS(18:1/18:1)	-0.142434	0.787794	Group		0.803871
Ccdc36	PE(16:0/20:4)	0.575243	0.23231	Group		0.393747
Ccdc36	PE(16:0p/18:1)	-0.607583	0.200773	Group		0.446161
Ccdc36	PI(18:0/20:4)	0.198566	0.706065	Group		0.706065
Ccdc36	SM(d18:1/24:1)	-0.474986	0.341103	Group		0.741527
Ccdc36	SM(d18:1/18:0)	-0.389935	0.444743	Group		0.977767
Ccdc36	PE(16:1/18:1)	0.271908	0.60219	Group		0.852105
Ccdc36	PS(18:0/20:4)	0.183242	0.728214	Group		0.979191
Ccdc36	PC(16:0/20:4)	0.556194	0.251739	Group		0.500798
Ccdc36	PE(18:1/20:4)	0.371618	0.468233	Group		0.55742
Ccdc36	TAG52:2(16:0)	0.149982	0.776714	Group		0.998003
Ccdc36	TAG52:3(16:0)	0.159585	0.762654	Group		0.996165
Ccdc36	HexCer(d18:1/20:0)	-0.193162	0.713861	Group		0.985933
Ccdc36	PE(18:1p/22:4)	0.491899	0.321662	Group		0.536104
Ccdc36	TAG54:2(18:0)	0.143245	0.786602	Group		0.998707
Ccdc36	TAG54:3(18:0)	0.126166	0.811755	Group		0.993345
Ccdc36	TAG52:4(16:0)	0.128149	0.808829	Group		0.993397
Ccdc36	PS(18:1/20:2)	0.364045	0.478055	Group		0.821153
Ccdc36	TAG50:2(16:0)	0.125481	0.812766	Group		0.998398
Ccdc36	TAG50:1(16:0)	0.108407	0.838026	Group		0.979137
LOC108348055	PS(18:1/18:1)	0.466565	0.350934	Group		0.5086
LOC108348055	PE(16:0/20:4)	-0.0858946	0.871475	Group		0.893955
LOC108348055	PE(16:0p/18:1)	0.28982	0.577441	Group		0.663726
LOC108348055	PI(18:0/20:4)	-0.535674	0.273343	Group		0.496988
LOC108348055	SM(d18:1/24:1)	0.249326	0.633761	Group		0.819899
LOC108348055	SM(d18:1/18:0)	0.0818066	0.877564	Group		0.977767
LOC108348055	PE(16:1/18:1)	0.222914	0.671168	Group		0.864699
LOC108348055	PS(18:0/20:4)	-0.258092	0.621458	Group		0.979191
LOC108348055	PC(16:0/20:4)	0.105952	0.841667	Group		0.970858
LOC108348055	PE(18:1/20:4)	-0.454058	0.36572	Group		0.479238
LOC108348055	TAG52:2(16:0)	-0.124308	0.814498	Group		0.998003
LOC108348055	TAG52:3(16:0)	-0.0943285	0.858927	Group		0.996165
LOC108348055	HexCer(d18:1/20:0)	0.111048	0.834112	Group		0.985933
LOC108348055	PE(18:1p/22:4)	-0.226959	0.665406	Group		0.77645
LOC108348055	TAG54:2(18:0)	-0.139852	0.791589	Group		0.998707
LOC108348055	TAG54:3(18:0)	-0.164105	0.756053	Group		0.993345
LOC108348055	TAG52:4(16:0)	-0.117717	0.82424	Group		0.993397
LOC108348055	PS(18:1/20:2)	0.490334	0.323444	Group		0.821153
LOC108348055	TAG50:2(16:0)	-0.108114	0.838461	Group		0.998398
LOC108348055	TAG50:1(16:0)	-0.133768	0.800544	Group		0.979137
Tmem191c	PS(18:1/18:1)	0.772601	0.0716859	Group		0.468966
Tmem191c	PE(16:0/20:4)	-0.603577	0.204578	Group		0.381465
Tmem191c	PE(16:0p/18:1)	0.515667	0.295061	Group		0.543804
Tmem191c	PI(18:0/20:4)	-0.826229	0.0426709	Group	*	0.332181
Tmem191c	SM(d18:1/24:1)	0.380261	0.457101	Group		0.797987
Tmem191c	SM(d18:1/18:0)	0.0422268	0.936697	Group		0.977767
Tmem191c	PE(16:1/18:1)	-0.490822	0.322888	Group		0.733836
Tmem191c	PS(18:0/20:4)	0.313335	0.54538	Group		0.979191
Tmem191c	PC(16:0/20:4)	-0.470996	0.345749	Group		0.620822
Tmem191c	PE(18:1/20:4)	-0.914736	0.0105949	Group	*	0.336265
Tmem191c	TAG52:2(16:0)	-0.105101	0.842929	Group		0.998003
Tmem191c	TAG52:3(16:0)	-0.0713926	0.893093	Group		0.996165
Tmem191c	HexCer(d18:1/20:0)	0.192692	0.71454	Group		0.985933
Tmem191c	PE(18:1p/22:4)	-0.652551	0.160109	Group		0.447838
Tmem191c	TAG54:2(18:0)	-0.166618	0.752385	Group		0.998707
Tmem191c	TAG54:3(18:0)	-0.127425	0.809897	Group		0.993345
Tmem191c	TAG52:4(16:0)	-0.0991103	0.851821	Group		0.993397
Tmem191c	PS(18:1/20:2)	0.702075	0.119917	Group		0.821153
Tmem191c	TAG50:2(16:0)	-0.0300285	0.954971	Group		0.998398
Tmem191c	TAG50:1(16:0)	-0.0447766	0.93288	Group		0.979137
LOC100363454	PS(18:1/18:1)	0.467069	0.350343	Group		0.5086
LOC100363454	PE(16:0/20:4)	-0.0768076	0.885015	Group		0.893955
LOC100363454	PE(16:0p/18:1)	0.268921	0.606343	Group		0.681284
LOC100363454	PI(18:0/20:4)	-0.543881	0.264621	Group		0.490038
LOC100363454	SM(d18:1/24:1)	0.234834	0.654224	Group		0.819899
LOC100363454	SM(d18:1/18:0)	0.0622192	0.906792	Group		0.977767
LOC100363454	PE(16:1/18:1)	0.230583	0.660255	Group		0.864699
LOC100363454	PS(18:0/20:4)	-0.248606	0.634773	Group		0.979191
LOC100363454	PC(16:0/20:4)	0.109132	0.836952	Group		0.970858
LOC100363454	PE(18:1/20:4)	-0.447293	0.373806	Group		0.479238
LOC100363454	TAG52:2(16:0)	-0.114171	0.829488	Group		0.998003
LOC100363454	TAG52:3(16:0)	-0.0859883	0.871336	Group		0.996165
LOC100363454	HexCer(d18:1/20:0)	0.078808	0.882033	Group		0.985933
LOC100363454	PE(18:1p/22:4)	-0.234922	0.654099	Group		0.77645
LOC100363454	TAG54:2(18:0)	-0.135422	0.798108	Group		0.998707
LOC100363454	TAG54:3(18:0)	-0.160626	0.761133	Group		0.993345
LOC100363454	TAG52:4(16:0)	-0.111177	0.833922	Group		0.993397
LOC100363454	PS(18:1/20:2)	0.478248	0.337321	Group		0.821153
LOC100363454	TAG50:2(16:0)	-0.100738	0.849405	Group		0.998398
LOC100363454	TAG50:1(16:0)	-0.124507	0.814204	Group		0.979137
LOC102551694	PS(18:1/18:1)	0.93342	0.00650175	Group	**	0.334853
LOC102551694	PE(16:0/20:4)	-0.827855	0.0419002	Group	*	0.261876
LOC102551694	PE(16:0p/18:1)	0.897157	0.0153212	Group	*	0.218875
LOC102551694	PI(18:0/20:4)	-0.836099	0.038094	Group	*	0.332181
LOC102551694	SM(d18:1/24:1)	0.860976	0.0276479	Group	*	0.358737
LOC102551694	SM(d18:1/18:0)	0.643259	0.168196	Group		0.725101
LOC102551694	PE(16:1/18:1)	-0.655099	0.157921	Group		0.570329
LOC102551694	PS(18:0/20:4)	0.707784	0.115609	Group		0.976743
LOC102551694	PC(16:0/20:4)	-0.588998	0.21867	Group		0.465256
LOC102551694	PE(18:1/20:4)	-0.733075	0.0973642	Group		0.347251
LOC102551694	TAG52:2(16:0)	-0.687421	0.131288	Group		0.735775
LOC102551694	TAG52:3(16:0)	-0.668714	0.146446	Group		0.846933
LOC102551694	HexCer(d18:1/20:0)	0.701288	0.120516	Group		0.860832
LOC102551694	PE(18:1p/22:4)	-0.452962	0.367025	Group		0.591976
LOC102551694	TAG54:2(18:0)	-0.729416	0.0999182	Group		0.864191
LOC102551694	TAG54:3(18:0)	-0.677979	0.13885	Group		0.940777
LOC102551694	TAG52:4(16:0)	-0.679795	0.137382	Group		0.870615
LOC102551694	PS(18:1/20:2)	0.689601	0.129568	Group		0.821153
LOC102551694	TAG50:2(16:0)	-0.615741	0.193113	Group		0.998398
LOC102551694	TAG50:1(16:0)	-0.616178	0.192707	Group		0.979137
Clip3	PS(18:1/18:1)	0.509463	0.301922	Group		0.494353
Clip3	PE(16:0/20:4)	-0.0884139	0.867725	Group		0.893955
Clip3	PE(16:0p/18:1)	0.336555	0.514228	Group		0.649056
Clip3	PI(18:0/20:4)	-0.569072	0.238537	Group		0.48681
Clip3	SM(d18:1/24:1)	0.338316	0.511888	Group		0.797987
Clip3	SM(d18:1/18:0)	0.189108	0.719719	Group		0.977767
Clip3	PE(16:1/18:1)	0.27146	0.602813	Group		0.852105
Clip3	PS(18:0/20:4)	-0.209042	0.691004	Group		0.979191
Clip3	PC(16:0/20:4)	0.129946	0.806178	Group		0.970858
Clip3	PE(18:1/20:4)	-0.389535	0.445251	Group		0.542989
Clip3	TAG52:2(16:0)	-0.246823	0.637285	Group		0.998003
Clip3	TAG52:3(16:0)	-0.223633	0.670143	Group		0.996165
Clip3	HexCer(d18:1/20:0)	0.152451	0.773095	Group		0.985933
Clip3	PE(18:1p/22:4)	-0.187464	0.722099	Group		0.77645
Clip3	TAG54:2(18:0)	-0.269007	0.606223	Group		0.998707
Clip3	TAG54:3(18:0)	-0.299203	0.564589	Group		0.993345
Clip3	TAG52:4(16:0)	-0.248002	0.635624	Group		0.993397
Clip3	PS(18:1/20:2)	0.4602	0.358431	Group		0.821153
Clip3	TAG50:2(16:0)	-0.241891	0.644241	Group		0.998398
Clip3	TAG50:1(16:0)	-0.26153	0.616649	Group		0.979137
LOC100910506	PS(18:1/18:1)	0.512022	0.299085	Group		0.494353
LOC100910506	PE(16:0/20:4)	-0.599854	0.20814	Group		0.381465
LOC100910506	PE(16:0p/18:1)	0.710364	0.113685	Group		0.392016
LOC100910506	PI(18:0/20:4)	-0.430727	0.393865	Group		0.596956
LOC100910506	SM(d18:1/24:1)	0.810753	0.0503328	Group		0.358737
LOC100910506	SM(d18:1/18:0)	0.786186	0.0636875	Group		0.650333
LOC100910506	PE(16:1/18:1)	-0.345974	0.501745	Group		0.846432
LOC100910506	PS(18:0/20:4)	0.578428	0.229123	Group		0.976743
LOC100910506	PC(16:0/20:4)	-0.454942	0.364667	Group		0.628027
LOC100910506	PE(18:1/20:4)	-0.118387	0.823249	Group		0.84871
LOC100910506	TAG52:2(16:0)	-0.771961	0.0720735	Group		0.707754
LOC100910506	TAG52:3(16:0)	-0.801501	0.0551919	Group		0.836581
LOC100910506	HexCer(d18:1/20:0)	0.500381	0.312071	Group		0.985933
LOC100910506	PE(18:1p/22:4)	-0.197573	0.707497	Group		0.77645
LOC100910506	TAG54:2(18:0)	-0.81433	0.0485099	Group	*	0.773619
LOC100910506	TAG54:3(18:0)	-0.793768	0.0594118	Group		0.871148
LOC100910506	TAG52:4(16:0)	-0.792974	0.059853	Group		0.870615
LOC100910506	PS(18:1/20:2)	-0.0611492	0.90839	Group		0.943753
LOC100910506	TAG50:2(16:0)	-0.773104	0.0713821	Group		0.909299
LOC100910506	TAG50:1(16:0)	-0.735557	0.0956486	Group		0.829921
Olr862	PS(18:1/18:1)	-0.872244	0.0234397	Group	*	0.334853
Olr862	PE(16:0/20:4)	0.962485	0.00208463	Group	**	0.0521157
Olr862	PE(16:0p/18:1)	-0.803621	0.0540606	Group		0.300336
Olr862	PI(18:0/20:4)	0.90485	0.0131496	Group	*	0.271478
Olr862	SM(d18:1/24:1)	-0.705824	0.11708	Group		0.364283
Olr862	SM(d18:1/18:0)	-0.370746	0.469361	Group		0.977767
Olr862	PE(16:1/18:1)	0.794313	0.0591099	Group		0.347705
Olr862	PS(18:0/20:4)	-0.658048	0.155404	Group		0.976743
Olr862	PC(16:0/20:4)	0.854749	0.0301147	Group	*	0.334607
Olr862	PE(18:1/20:4)	0.899079	0.0147635	Group	*	0.336265
Olr862	TAG52:2(16:0)	0.383891	0.452451	Group		0.998003
Olr862	TAG52:3(16:0)	0.380675	0.45657	Group		0.996165
Olr862	HexCer(d18:1/20:0)	-0.311935	0.547273	Group		0.985933
Olr862	PE(18:1p/22:4)	0.823116	0.0441648	Group	*	0.436163
Olr862	TAG54:2(18:0)	0.475897	0.340044	Group		0.940035
Olr862	TAG54:3(18:0)	0.414945	0.413306	Group		0.993345
Olr862	TAG52:4(16:0)	0.394672	0.43873	Group		0.993397
Olr862	PS(18:1/20:2)	-0.387957	0.44726	Group		0.821153
Olr862	TAG50:2(16:0)	0.314307	0.544065	Group		0.998398
Olr862	TAG50:1(16:0)	0.293877	0.571875	Group		0.979137
Ankrd24	PS(18:1/18:1)	-0.640149	0.17094	Group		0.468966
Ankrd24	PE(16:0/20:4)	0.627016	0.182731	Group		0.381465
Ankrd24	PE(16:0p/18:1)	-0.242798	0.642959	Group		0.683999
Ankrd24	PI(18:0/20:4)	0.802791	0.0545021	Group		0.332181
Ankrd24	SM(d18:1/24:1)	-0.184074	0.727008	Group		0.850955
Ankrd24	SM(d18:1/18:0)	0.200306	0.70356	Group		0.977767
Ankrd24	PE(16:1/18:1)	0.602084	0.206003	Group		0.643761
Ankrd24	PS(18:0/20:4)	-0.577106	0.230444	Group		0.976743
Ankrd24	PC(16:0/20:4)	0.674617	0.141586	Group		0.384004
Ankrd24	PE(18:1/20:4)	0.746837	0.0880242	Group		0.347251
Ankrd24	TAG52:2(16:0)	-0.0705194	0.894396	Group		0.998003
Ankrd24	TAG52:3(16:0)	-0.0590944	0.911462	Group		0.996165
Ankrd24	HexCer(d18:1/20:0)	0.316575	0.541001	Group		0.985933
Ankrd24	PE(18:1p/22:4)	0.857322	0.0290834	Group	*	0.363542
Ankrd24	TAG54:2(18:0)	0.0786586	0.882255	Group		0.998707
Ankrd24	TAG54:3(18:0)	0.0340553	0.948937	Group		0.993345
Ankrd24	TAG52:4(16:0)	-0.0213092	0.968041	Group		0.993397
Ankrd24	PS(18:1/20:2)	-0.198793	0.705738	Group		0.860656
Ankrd24	TAG50:2(16:0)	-0.105271	0.842677	Group		0.998398
Ankrd24	TAG50:1(16:0)	-0.138509	0.793564	Group		0.979137
Syt2	PS(18:1/18:1)	-0.505339	0.306515	Group		0.494353
Syt2	PE(16:0/20:4)	0.685992	0.132421	Group		0.381465
Syt2	PE(16:0p/18:1)	-0.788686	0.0622624	Group		0.327697
Syt2	PI(18:0/20:4)	0.549918	0.258273	Group		0.490038
Syt2	SM(d18:1/24:1)	-0.664236	0.150179	Group		0.40589
Syt2	SM(d18:1/18:0)	-0.483505	0.331259	Group		0.977767
Syt2	PE(16:1/18:1)	0.307555	0.553213	Group		0.852105
Syt2	PS(18:0/20:4)	0.0395106	0.940765	Group		0.979963
Syt2	PC(16:0/20:4)	0.549829	0.258367	Group		0.500798
Syt2	PE(18:1/20:4)	0.627973	0.181861	Group		0.382806
Syt2	TAG52:2(16:0)	0.326579	0.527547	Group		0.998003
Syt2	TAG52:3(16:0)	0.319825	0.536619	Group		0.996165
Syt2	HexCer(d18:1/20:0)	-0.35297	0.492533	Group		0.985933
Syt2	PE(18:1p/22:4)	0.579156	0.228397	Group		0.447838
Syt2	TAG54:2(18:0)	0.339688	0.510066	Group		0.998707
Syt2	TAG54:3(18:0)	0.321122	0.534874	Group		0.993345
Syt2	TAG52:4(16:0)	0.306782	0.554264	Group		0.993397
Syt2	PS(18:1/20:2)	-0.0544912	0.918344	Group		0.943753
Syt2	TAG50:2(16:0)	0.284308	0.585029	Group		0.998398
Syt2	TAG50:1(16:0)	0.279009	0.592346	Group		0.979137
Ly49si3	PS(18:1/18:1)	0.686531	0.131993	Group		0.468966
Ly49si3	PE(16:0/20:4)	-0.96602	0.00171236	Group	**	0.0521157
Ly49si3	PE(16:0p/18:1)	0.866971	0.0253681	Group	*	0.240488
Ly49si3	PI(18:0/20:4)	-0.698542	0.122618	Group		0.379743
Ly49si3	SM(d18:1/24:1)	0.770911	0.0727109	Group		0.358737
Ly49si3	SM(d18:1/18:0)	0.528937	0.280586	Group		0.920779
Ly49si3	PE(16:1/18:1)	-0.7438	0.0900495	Group		0.428807
Ly49si3	PS(18:0/20:4)	0.526356	0.283379	Group		0.979191
Ly49si3	PC(16:0/20:4)	-0.879334	0.0209619	Group	*	0.311525
Ly49si3	PE(18:1/20:4)	-0.722707	0.104676	Group		0.347251
Ly49si3	TAG52:2(16:0)	-0.442788	0.379224	Group		0.998003
Ly49si3	TAG52:3(16:0)	-0.451026	0.369336	Group		0.996165
Ly49si3	HexCer(d18:1/20:0)	0.381601	0.455382	Group		0.985933
Ly49si3	PE(18:1p/22:4)	-0.739081	0.0932369	Group		0.447838
Ly49si3	TAG54:2(18:0)	-0.505528	0.306304	Group		0.900895
Ly49si3	TAG54:3(18:0)	-0.449457	0.371213	Group		0.993345
Ly49si3	TAG52:4(16:0)	-0.444442	0.377232	Group		0.993397
Ly49si3	PS(18:1/20:2)	0.0893281	0.866364	Group		0.927717
Ly49si3	TAG50:2(16:0)	-0.385559	0.450319	Group		0.998398
Ly49si3	TAG50:1(16:0)	-0.357483	0.486617	Group		0.979137
LOC100910121	PS(18:1/18:1)	-0.147792	0.779927	Group		0.803871
LOC100910121	PE(16:0/20:4)	0.591409	0.216313	Group		0.381465
LOC100910121	PE(16:0p/18:1)	-0.483103	0.331721	Group		0.543804
LOC100910121	PI(18:0/20:4)	0.277919	0.593855	Group		0.674835
LOC100910121	SM(d18:1/24:1)	-0.33675	0.513969	Group		0.797987
LOC100910121	SM(d18:1/18:0)	-0.172184	0.744276	Group		0.977767
LOC100910121	PE(16:1/18:1)	0.323029	0.53231	Group		0.846432
LOC100910121	PS(18:0/20:4)	0.154401	0.770238	Group		0.979191
LOC100910121	PC(16:0/20:4)	0.639287	0.171704	Group		0.408819
LOC100910121	PE(18:1/20:4)	0.461037	0.357442	Group		0.479238
LOC100910121	TAG52:2(16:0)	-0.0327143	0.950946	Group		0.998003
LOC100910121	TAG52:3(16:0)	-0.0166415	0.97504	Group		0.996165
LOC100910121	HexCer(d18:1/20:0)	0.0643217	0.90365	Group		0.985933
LOC100910121	PE(18:1p/22:4)	0.6695	0.145795	Group		0.447838
LOC100910121	TAG54:2(18:0)	-0.000862032	0.998707	Group		0.998707
LOC100910121	TAG54:3(18:0)	-0.021293	0.968065	Group		0.993345
LOC100910121	TAG52:4(16:0)	-0.0376172	0.943601	Group		0.993397
LOC100910121	PS(18:1/20:2)	0.432793	0.391344	Group		0.821153
LOC100910121	TAG50:2(16:0)	-0.0539892	0.919095	Group		0.998398
LOC100910121	TAG50:1(16:0)	-0.0806478	0.879291	Group		0.979137
LOC103689995	PS(18:1/18:1)	0.618887	0.190193	Group		0.468966
LOC103689995	PE(16:0/20:4)	-0.328897	0.524444	Group		0.623742
LOC103689995	PE(16:0p/18:1)	0.416711	0.411114	Group		0.60472
LOC103689995	PI(18:0/20:4)	-0.689791	0.129418	Group		0.379743
LOC103689995	SM(d18:1/24:1)	0.321287	0.534651	Group		0.797987
LOC103689995	SM(d18:1/18:0)	0.0662421	0.900782	Group		0.977767
LOC103689995	PE(16:1/18:1)	-0.0802483	0.879886	Group		0.946114
LOC103689995	PS(18:0/20:4)	-0.0525777	0.921206	Group		0.979191
LOC103689995	PC(16:0/20:4)	-0.154573	0.769987	Group		0.970858
LOC103689995	PE(18:1/20:4)	-0.698966	0.122292	Group		0.347251
LOC103689995	TAG52:2(16:0)	-0.10711	0.83995	Group		0.998003
LOC103689995	TAG52:3(16:0)	-0.0729945	0.890703	Group		0.996165
LOC103689995	HexCer(d18:1/20:0)	0.151353	0.774704	Group		0.985933
LOC103689995	PE(18:1p/22:4)	-0.444544	0.377109	Group		0.598586
LOC103689995	TAG54:2(18:0)	-0.141216	0.789584	Group		0.998707
LOC103689995	TAG54:3(18:0)	-0.138776	0.793173	Group		0.993345
LOC103689995	TAG52:4(16:0)	-0.0980964	0.853327	Group		0.993397
LOC103689995	PS(18:1/20:2)	0.597308	0.21059	Group		0.821153
LOC103689995	TAG50:2(16:0)	-0.062485	0.906394	Group		0.998398
LOC103689995	TAG50:1(16:0)	-0.0854964	0.872068	Group		0.979137
LOC103690114	PS(18:1/18:1)	-0.771784	0.0721805	Group		0.468966
LOC103690114	PE(16:0/20:4)	0.50121	0.31114	Group		0.457559
LOC103690114	PE(16:0p/18:1)	-0.252567	0.629206	Group		0.683999
LOC103690114	PI(18:0/20:4)	0.816469	0.0474346	Group	*	0.332181
LOC103690114	SM(d18:1/24:1)	-0.268535	0.60688	Group		0.819899
LOC103690114	SM(d18:1/18:0)	0.0458939	0.931208	Group		0.977767
LOC103690114	PE(16:1/18:1)	0.551421	0.256702	Group		0.713061
LOC103690114	PS(18:0/20:4)	-0.79461	0.0589452	Group		0.976743
LOC103690114	PC(16:0/20:4)	0.440646	0.381811	Group		0.628027
LOC103690114	PE(18:1/20:4)	0.633267	0.177078	Group		0.382806
LOC103690114	TAG52:2(16:0)	0.182833	0.728806	Group		0.998003
LOC103690114	TAG52:3(16:0)	0.179639	0.733441	Group		0.996165
LOC103690114	HexCer(d18:1/20:0)	0.0190672	0.971403	Group		0.986813
LOC103690114	PE(18:1p/22:4)	0.540882	0.267795	Group		0.469817
LOC103690114	TAG54:2(18:0)	0.309116	0.551094	Group		0.998707
LOC103690114	TAG54:3(18:0)	0.265981	0.610437	Group		0.993345
LOC103690114	TAG52:4(16:0)	0.226162	0.666542	Group		0.993397
LOC103690114	PS(18:1/20:2)	-0.595894	0.211957	Group		0.821153
LOC103690114	TAG50:2(16:0)	0.14281	0.787241	Group		0.998398
LOC103690114	TAG50:1(16:0)	0.126957	0.810587	Group		0.979137
Katnal1	PS(18:1/18:1)	0.712602	0.112027	Group		0.468966
Katnal1	PE(16:0/20:4)	-0.423901	0.402234	Group		0.536312
Katnal1	PE(16:0p/18:1)	0.643947	0.167592	Group		0.425347
Katnal1	PI(18:0/20:4)	-0.754316	0.083126	Group		0.332504
Katnal1	SM(d18:1/24:1)	0.6324	0.177858	Group		0.444646
Katnal1	SM(d18:1/18:0)	0.433764	0.390161	Group		0.977767
Katnal1	PE(16:1/18:1)	-0.00235837	0.996462	Group		0.996462
Katnal1	PS(18:0/20:4)	0.0278211	0.958279	Group		0.98337
Katnal1	PC(16:0/20:4)	-0.180474	0.732229	Group		0.970858
Katnal1	PE(18:1/20:4)	-0.559371	0.248456	Group		0.414093
Katnal1	TAG52:2(16:0)	-0.456358	0.362984	Group		0.998003
Katnal1	TAG52:3(16:0)	-0.441227	0.381108	Group		0.996165
Katnal1	HexCer(d18:1/20:0)	0.324809	0.52992	Group		0.985933
Katnal1	PE(18:1p/22:4)	-0.387339	0.448048	Group		0.668728
Katnal1	TAG54:2(18:0)	-0.496309	0.316663	Group		0.90475
Katnal1	TAG54:3(18:0)	-0.505587	0.306238	Group		0.993345
Katnal1	TAG52:4(16:0)	-0.459323	0.359469	Group		0.993397
Katnal1	PS(18:1/20:2)	0.432408	0.391814	Group		0.821153
Katnal1	TAG50:2(16:0)	-0.436069	0.387357	Group		0.998398
Katnal1	TAG50:1(16:0)	-0.441711	0.380524	Group		0.979137
Dnah8	PS(18:1/18:1)	0.808956	0.0512605	Group		0.468966
Dnah8	PE(16:0/20:4)	-0.989507	0.000164576	Group	***	0.00822882
Dnah8	PE(16:0p/18:1)	0.840093	0.0363108	Group	*	0.259363
Dnah8	PI(18:0/20:4)	-0.793083	0.0597925	Group		0.332181
Dnah8	SM(d18:1/24:1)	0.745171	0.0891329	Group		0.358737
Dnah8	SM(d18:1/18:0)	0.464531	0.353323	Group		0.977767
Dnah8	PE(16:1/18:1)	-0.870087	0.0242197	Group	*	0.193904
Dnah8	PS(18:0/20:4)	0.72767	0.101147	Group		0.976743
Dnah8	PC(16:0/20:4)	-0.88875	0.0178765	Group	*	0.311525
Dnah8	PE(18:1/20:4)	-0.816726	0.0473059	Group	*	0.347251
Dnah8	TAG52:2(16:0)	-0.448612	0.372224	Group		0.998003
Dnah8	TAG52:3(16:0)	-0.447396	0.373682	Group		0.996165
Dnah8	HexCer(d18:1/20:0)	0.42674	0.398747	Group		0.985933
Dnah8	PE(18:1p/22:4)	-0.738091	0.0939114	Group		0.447838
Dnah8	TAG54:2(18:0)	-0.521918	0.288207	Group		0.900895
Dnah8	TAG54:3(18:0)	-0.452937	0.367055	Group		0.993345
Dnah8	TAG52:4(16:0)	-0.45162	0.368626	Group		0.993397
Dnah8	PS(18:1/20:2)	0.341155	0.50812	Group		0.837308
Dnah8	TAG50:2(16:0)	-0.375149	0.463676	Group		0.998398
Dnah8	TAG50:1(16:0)	-0.353764	0.491491	Group		0.979137
LOC689065	PS(18:1/18:1)	0.885288	0.0189834	Group	*	0.334853
LOC689065	PE(16:0/20:4)	-0.751344	0.0850577	Group		0.381465
LOC689065	PE(16:0p/18:1)	0.807625	0.0519525	Group		0.300336
LOC689065	PI(18:0/20:4)	-0.925259	0.00817046	Group	**	0.271478
LOC689065	SM(d18:1/24:1)	0.782294	0.0659348	Group		0.358737
LOC689065	SM(d18:1/18:0)	0.503635	0.30842	Group		0.963814
LOC689065	PE(16:1/18:1)	-0.392564	0.441403	Group		0.846432
LOC689065	PS(18:0/20:4)	0.408848	0.420899	Group		0.979191
LOC689065	PC(16:0/20:4)	-0.547875	0.260415	Group		0.500798
LOC689065	PE(18:1/20:4)	-0.737524	0.094299	Group		0.347251
LOC689065	TAG52:2(16:0)	-0.536356	0.272615	Group		0.976249
LOC689065	TAG52:3(16:0)	-0.533164	0.276034	Group		0.996165
LOC689065	HexCer(d18:1/20:0)	0.351042	0.495067	Group		0.985933
LOC689065	PE(18:1p/22:4)	-0.63722	0.173542	Group		0.447838
LOC689065	TAG54:2(18:0)	-0.616428	0.192475	Group		0.874885
LOC689065	TAG54:3(18:0)	-0.59336	0.214414	Group		0.941933
LOC689065	TAG52:4(16:0)	-0.551831	0.256274	Group		0.993397
LOC689065	PS(18:1/20:2)	0.400495	0.431377	Group		0.821153
LOC689065	TAG50:2(16:0)	-0.498034	0.314715	Group		0.998398
LOC689065	TAG50:1(16:0)	-0.483778	0.330945	Group		0.979137
LOC108348083	PS(18:1/18:1)	0.531527	0.277793	Group		0.494353
LOC108348083	PE(16:0/20:4)	-0.550676	0.25748	Group		0.408699
LOC108348083	PE(16:0p/18:1)	0.405266	0.425381	Group		0.616495
LOC108348083	PI(18:0/20:4)	-0.572486	0.235084	Group		0.48681
LOC108348083	SM(d18:1/24:1)	0.1948	0.711496	Group		0.847019
LOC108348083	SM(d18:1/18:0)	-0.0993441	0.851474	Group		0.977767
LOC108348083	PE(16:1/18:1)	-0.558242	0.249621	Group		0.713061
LOC108348083	PS(18:0/20:4)	0.165222	0.754422	Group		0.979191
LOC108348083	PC(16:0/20:4)	-0.491928	0.321629	Group		0.59561
LOC108348083	PE(18:1/20:4)	-0.880419	0.0205946	Group	*	0.336265
LOC108348083	TAG52:2(16:0)	0.115687	0.827243	Group		0.998003
LOC108348083	TAG52:3(16:0)	0.157111	0.766273	Group		0.996165
LOC108348083	HexCer(d18:1/20:0)	0.162615	0.758227	Group		0.985933
LOC108348083	PE(18:1p/22:4)	-0.609634	0.198835	Group		0.447838
LOC108348083	TAG54:2(18:0)	0.0915763	0.86302	Group		0.998707
LOC108348083	TAG54:3(18:0)	0.141096	0.78976	Group		0.993345
LOC108348083	TAG52:4(16:0)	0.144124	0.785311	Group		0.993397
LOC108348083	PS(18:1/20:2)	0.602238	0.205856	Group		0.821153
LOC108348083	TAG50:2(16:0)	0.205797	0.695662	Group		0.998398
LOC108348083	TAG50:1(16:0)	0.181545	0.730675	Group		0.979137
Xirp2	PS(18:1/18:1)	0.225625	0.667305	Group		0.742532
Xirp2	PE(16:0/20:4)	-0.644962	0.166701	Group		0.381465
Xirp2	PE(16:0p/18:1)	0.244246	0.640916	Group		0.683999
Xirp2	PI(18:0/20:4)	-0.249339	0.633742	Group		0.681443
Xirp2	SM(d18:1/24:1)	0.0259773	0.961043	Group		0.97075
Xirp2	SM(d18:1/18:0)	-0.204924	0.696917	Group		0.977767
Xirp2	PE(16:1/18:1)	-0.89366	0.0163609	Group	*	0.193904
Xirp2	PS(18:0/20:4)	0.428339	0.396786	Group		0.979191
Xirp2	PC(16:0/20:4)	-0.771667	0.0722518	Group		0.354507
Xirp2	PE(18:1/20:4)	-0.678212	0.138661	Group		0.347251
Xirp2	TAG52:2(16:0)	0.274187	0.599026	Group		0.998003
Xirp2	TAG52:3(16:0)	0.288524	0.579223	Group		0.996165
Xirp2	HexCer(d18:1/20:0)	0.00644601	0.990331	Group		0.990331
Xirp2	PE(18:1p/22:4)	-0.636036	0.174598	Group		0.447838
Xirp2	TAG54:2(18:0)	0.241464	0.644844	Group		0.998707
Xirp2	TAG54:3(18:0)	0.322806	0.532609	Group		0.993345
Xirp2	TAG52:4(16:0)	0.293867	0.571889	Group		0.993397
Xirp2	PS(18:1/20:2)	0.160753	0.760948	Group		0.863268
Xirp2	TAG50:2(16:0)	0.362108	0.480578	Group		0.998398
Xirp2	TAG50:1(16:0)	0.365921	0.475617	Group		0.979137
LOC103692570	PS(18:1/18:1)	-0.643851	0.167676	Group		0.468966
LOC103692570	PE(16:0/20:4)	0.446064	0.375281	Group		0.528565
LOC103692570	PE(16:0p/18:1)	-0.105235	0.84273	Group		0.851242
LOC103692570	PI(18:0/20:4)	0.730288	0.0993068	Group		0.344799
LOC103692570	SM(d18:1/24:1)	-0.118718	0.822759	Group		0.884687
LOC103692570	SM(d18:1/18:0)	0.199254	0.705074	Group		0.977767
LOC103692570	PE(16:1/18:1)	0.542761	0.265804	Group		0.714507
LOC103692570	PS(18:0/20:4)	-0.757805	0.0808843	Group		0.976743
LOC103692570	PC(16:0/20:4)	0.459071	0.359767	Group		0.628027
LOC103692570	PE(18:1/20:4)	0.571724	0.235854	Group		0.414093
LOC103692570	TAG52:2(16:0)	0.0272707	0.959104	Group		0.998003
LOC103692570	TAG52:3(16:0)	0.0331979	0.950221	Group		0.996165
LOC103692570	HexCer(d18:1/20:0)	0.216022	0.681008	Group		0.985933
LOC103692570	PE(18:1p/22:4)	0.582216	0.225354	Group		0.447838
LOC103692570	TAG54:2(18:0)	0.167095	0.75169	Group		0.998707
LOC103692570	TAG54:3(18:0)	0.124674	0.813958	Group		0.993345
LOC103692570	TAG52:4(16:0)	0.0799474	0.880334	Group		0.993397
LOC103692570	PS(18:1/20:2)	-0.422224	0.4043	Group		0.821153
LOC103692570	TAG50:2(16:0)	-0.00263104	0.996053	Group		0.998398
LOC103692570	TAG50:1(16:0)	-0.0271871	0.959229	Group		0.979137
Naa11	PS(18:1/18:1)	-0.468546	0.348613	Group		0.5086
Naa11	PE(16:0/20:4)	0.814667	0.0483397	Group	*	0.284351
Naa11	PE(16:0p/18:1)	-0.531454	0.277872	Group		0.524917
Naa11	PI(18:0/20:4)	0.623994	0.185491	Group		0.46035
Naa11	SM(d18:1/24:1)	-0.389101	0.445804	Group		0.797987
Naa11	SM(d18:1/18:0)	-0.0733796	0.890128	Group		0.977767
Naa11	PE(16:1/18:1)	0.62997	0.180051	Group		0.600168
Naa11	PS(18:0/20:4)	-0.264217	0.612896	Group		0.979191
Naa11	PC(16:0/20:4)	0.868173	0.024922	Group	*	0.311525
Naa11	PE(18:1/20:4)	0.744723	0.0894319	Group		0.347251
Naa11	TAG52:2(16:0)	-0.0138647	0.979204	Group		0.998003
Naa11	TAG52:3(16:0)	0.00255656	0.996165	Group		0.996165
Naa11	HexCer(d18:1/20:0)	0.135323	0.798255	Group		0.985933
Naa11	PE(18:1p/22:4)	0.932141	0.00675096	Group	**	0.160648
Naa11	TAG54:2(18:0)	0.0827086	0.87622	Group		0.998707
Naa11	TAG54:3(18:0)	0.0369816	0.944553	Group		0.993345
Naa11	TAG52:4(16:0)	0.00440191	0.993397	Group		0.993397
Naa11	PS(18:1/20:2)	0.177206	0.736973	Group		0.863268
Naa11	TAG50:2(16:0)	-0.0549541	0.917652	Group		0.998398
Naa11	TAG50:1(16:0)	-0.0913381	0.863374	Group		0.979137
Ccdc68	PS(18:1/18:1)	0.911218	0.0114734	Group	*	0.334853
Ccdc68	PE(16:0/20:4)	-0.914263	0.0107111	Group	*	0.153015
Ccdc68	PE(16:0p/18:1)	0.900303	0.0144137	Group	*	0.218875
Ccdc68	PI(18:0/20:4)	-0.857828	0.0288824	Group	*	0.332181
Ccdc68	SM(d18:1/24:1)	0.877269	0.0216699	Group	*	0.358737
Ccdc68	SM(d18:1/18:0)	0.636678	0.174024	Group		0.725101
Ccdc68	PE(16:1/18:1)	-0.714621	0.110541	Group		0.50246
Ccdc68	PS(18:0/20:4)	0.765554	0.0760041	Group		0.976743
Ccdc68	PC(16:0/20:4)	-0.728226	0.100755	Group		0.354507
Ccdc68	PE(18:1/20:4)	-0.716062	0.109486	Group		0.347251
Ccdc68	TAG52:2(16:0)	-0.668689	0.146467	Group		0.735775
Ccdc68	TAG52:3(16:0)	-0.667575	0.147392	Group		0.846933
Ccdc68	HexCer(d18:1/20:0)	0.564287	0.243409	Group		0.985933
Ccdc68	PE(18:1p/22:4)	-0.583159	0.22442	Group		0.447838
Ccdc68	TAG54:2(18:0)	-0.739163	0.0931811	Group		0.864191
Ccdc68	TAG54:3(18:0)	-0.685235	0.133022	Group		0.940777
Ccdc68	TAG52:4(16:0)	-0.677324	0.139381	Group		0.870615
Ccdc68	PS(18:1/20:2)	0.457916	0.361136	Group		0.821153
Ccdc68	TAG50:2(16:0)	-0.60939	0.199065	Group		0.998398
[truncated: 1 more rows]

## Sheet: P-vs-NP_p0.05
category1	category2	Correlation	Pvalue	Type	Significance	AdjPvalue	red
LOC100911261	PE(16:0/20:4)	0.884068	0.0193812	Group	*	0.16151	red
LOC100911261	PI(18:0/20:4)	0.885227	0.0190035	Group	*	0.271478	red
LOC100911261	PC(16:0/20:4)	0.835403	0.0384086	Group	*	0.354507	red
LOC100911261	PE(18:1/20:4)	0.911841	0.0113155	Group	*	0.336265	red
LOC100911261	PE(18:1p/22:4)	0.925902	0.0080324	Group	**	0.160648	red
LOC100911295	PE(16:0/20:4)	0.858069	0.028787	Group	*	0.191913	red
LOC100911295	PI(18:0/20:4)	0.940942	0.00512882	Group	**	0.271478	red
LOC100911295	PE(18:1/20:4)	0.858739	0.0285227	Group	*	0.336265	red
LOC100911295	PE(18:1p/22:4)	0.823638	0.0439125	Group	*	0.436163	red
LOC100911576	PI(18:0/20:4)	0.815386	0.0479775	Group	*	0.332181	red
LOC100911576	PE(18:1/20:4)	0.826431	0.042575	Group	*	0.347251	red
LOC100911576	PE(18:1p/22:4)	0.944898	0.00447068	Group	**	0.160648	red
LOC100362432	PE(16:0/20:4)	0.890636	0.0172867	Group	*	0.16151	red
LOC100362432	PE(16:1/18:1)	0.87445	0.0226548	Group	*	0.193904	red
LOC100362432	PC(16:0/20:4)	0.873917	0.0228433	Group	*	0.311525	red
LOC100362432	PE(18:1/20:4)	0.9757	0.00087853	Group	***	0.087853	red
LOC100362432	PE(18:1p/22:4)	0.89749	0.0152239	Group	*	0.253731	red
Dgcr2	PE(16:0/20:4)	0.87681	0.0218288	Group	*	0.167914	red
Dgcr2	PI(18:0/20:4)	0.892756	0.0166353	Group	*	0.271478	red
Dgcr2	PE(18:1/20:4)	0.85438	0.0302639	Group	*	0.336265	red
LOC103690006	PS(18:1/18:1)	0.900933	0.0142353	Group	*	0.334853	red
LOC102552659	PE(18:1p/22:4)	0.928019	0.00758545	Group	**	0.160648	red
LOC103689957	PE(16:0/20:4)	0.918173	0.00976961	Group	**	0.153015	red
Anxa8	PE(18:1p/22:4)	0.815385	0.0479779	Group	*	0.436163	red
LOC102553828	PS(18:0/20:4)	0.829331	0.0412064	Group	*	0.976743	red
Vkorc1l1	PE(16:0p/18:1)	0.833486	0.0392818	Group	*	0.261878	red
Apopt1	PC(16:0/20:4)	0.890781	0.0172417	Group	*	0.311525	red
Apopt1	PE(18:1p/22:4)	0.965501	0.00176475	Group	**	0.160648	red
LOC103689941	PE(16:0p/18:1)	0.847456	0.0331298	Group	*	0.254845	red
LOC100912573	PE(16:0p/18:1)	0.821903	0.0447531	Group	*	0.279707	red
Sla2	PS(18:1/18:1)	0.903275	0.013581	Group	*	0.334853	red
Sla2	PE(16:0p/18:1)	0.904734	0.013181	Group	*	0.218875	red
Sla2	SM(d18:1/24:1)	0.814399	0.0484746	Group	*	0.358737	red
Traip	PE(18:1p/22:4)	0.882773	0.0198078	Group	*	0.282969	red
Slc6a17	PE(16:0/20:4)	0.903523	0.0135127	Group	*	0.16151	red
Lilrb3a	PS(18:1/18:1)	0.814473	0.0484374	Group	*	0.468966	red
Lilrb3a	PE(16:0p/18:1)	0.879176	0.0210157	Group	*	0.240488	red
Lilrb3a	SM(d18:1/24:1)	0.957754	0.00263942	Group	**	0.263942	red
Lilrb3a	SM(d18:1/18:0)	0.852446	0.0310519	Group	*	0.650333	red
MGC94199	SM(d18:1/24:1)	0.876779	0.0218397	Group	*	0.358737	red
LOC102551694	PS(18:1/18:1)	0.93342	0.00650175	Group	**	0.334853	red
LOC102551694	PE(16:0p/18:1)	0.897157	0.0153212	Group	*	0.218875	red
LOC102551694	SM(d18:1/24:1)	0.860976	0.0276479	Group	*	0.358737	red
Olr862	PE(16:0/20:4)	0.962485	0.00208463	Group	**	0.0521157	red
Olr862	PI(18:0/20:4)	0.90485	0.0131496	Group	*	0.271478	red
Olr862	PC(16:0/20:4)	0.854749	0.0301147	Group	*	0.334607	red
Olr862	PE(18:1/20:4)	0.899079	0.0147635	Group	*	0.336265	red
Olr862	PE(18:1p/22:4)	0.823116	0.0441648	Group	*	0.436163	red
Ankrd24	PE(18:1p/22:4)	0.857322	0.0290834	Group	*	0.363542	red
Ly49si3	PE(16:0p/18:1)	0.866971	0.0253681	Group	*	0.240488	red
LOC103690114	PI(18:0/20:4)	0.816469	0.0474346	Group	*	0.332181	red
Dnah8	PE(16:0p/18:1)	0.840093	0.0363108	Group	*	0.259363	red
LOC689065	PS(18:1/18:1)	0.885288	0.0189834	Group	*	0.334853	red
Naa11	PE(16:0/20:4)	0.814667	0.0483397	Group	*	0.284351	red
Naa11	PC(16:0/20:4)	0.868173	0.024922	Group	*	0.311525	red
Naa11	PE(18:1p/22:4)	0.932141	0.00675096	Group	**	0.160648	red
Ccdc68	PS(18:1/18:1)	0.911218	0.0114734	Group	*	0.334853	red
Ccdc68	PE(16:0p/18:1)	0.900303	0.0144137	Group	*	0.218875	red
Ccdc68	SM(d18:1/24:1)	0.877269	0.0216699	Group	*	0.358737	red
Rbp7	PS(18:0/20:4)	-0.898057	0.015059	Group	*	0.976743	blue
LOC100911295	PS(18:1/18:1)	-0.876186	0.0220457	Group	*	0.334853	blue
Uchl3	HexCer(d18:1/20:0)	-0.954843	0.00301264	Group	**	0.0464122	blue
Acta1	PE(16:1/18:1)	-0.945496	0.00437512	Group	**	0.163676	blue
LOC688442	TAG54:2(18:0)	-0.829252	0.041243	Group	*	0.773619	blue
LOC688442	TAG54:3(18:0)	-0.816758	0.04729	Group	*	0.871148	blue
Ntsr2	HexCer(d18:1/20:0)	-0.886653	0.0185433	Group	*	0.176837	blue
Ntsr2	PS(18:1/20:2)	-0.849554	0.0322485	Group	*	0.821153	blue
LOC102553099	PE(16:1/18:1)	-0.860284	0.0279173	Group	*	0.193904	blue
Fam134b	HexCer(d18:1/20:0)	-0.952591	0.00331808	Group	**	0.0464122	blue
LOC103689996	PE(16:0p/18:1)	-0.902742	0.0137286	Group	*	0.218875	blue
LOC103689996	SM(d18:1/24:1)	-0.82692	0.0423428	Group	*	0.358737	blue
LOC103689996	HexCer(d18:1/20:0)	-0.883852	0.019452	Group	*	0.176837	blue
Dgcr2	PS(18:1/18:1)	-0.849019	0.0324721	Group	*	0.405901	blue
Dgcr2	PE(16:0p/18:1)	-0.851592	0.031403	Group	*	0.254845	blue
LOC103690006	PI(18:0/20:4)	-0.925434	0.00813291	Group	**	0.271478	blue
LOC103690095	HexCer(d18:1/20:0)	-0.960933	0.00225957	Group	**	0.0464122	blue
LOC103689957	PE(16:0p/18:1)	-0.87064	0.0240188	Group	*	0.240488	blue
LOC100911744	HexCer(d18:1/20:0)	-0.955737	0.00289544	Group	**	0.0464122	blue
Mylpf	PE(16:1/18:1)	-0.884146	0.0193556	Group	*	0.193904	blue
Atp2a1	PE(16:1/18:1)	-0.862911	0.0269018	Group	*	0.193904	blue
LOC100910446	TAG54:2(18:0)	-0.816238	0.0475499	Group	*	0.773619	blue
LOC102553828	TAG54:2(18:0)	-0.812952	0.0492085	Group	*	0.773619	blue
P2rx5	PI(18:0/20:4)	-0.813828	0.0487636	Group	*	0.332181	blue
Vkorc1l1	PE(16:0/20:4)	-0.997842	6.97832e-06	Group	***	0.000697832	blue
Vkorc1l1	PE(16:1/18:1)	-0.876484	0.021942	Group	*	0.193904	blue
Vkorc1l1	PC(16:0/20:4)	-0.915371	0.01044	Group	*	0.311525	blue
Vkorc1l1	PE(18:1/20:4)	-0.824108	0.0436861	Group	*	0.347251	blue
Myh4	PE(16:1/18:1)	-0.857316	0.0290856	Group	*	0.193904	blue
LOC100364958	HexCer(d18:1/20:0)	-0.956604	0.0027839	Group	**	0.0464122	blue
LOC100912573	PE(16:0/20:4)	-0.860903	0.0276763	Group	*	0.191913	blue
Faah	PE(18:1/20:4)	-0.86763	0.0251229	Group	*	0.336265	blue
Rmnd5b	PE(16:0/20:4)	-0.894831	0.0160092	Group	*	0.16151	blue
Rmnd5b	PE(16:1/18:1)	-0.942226	0.00491027	Group	**	0.163676	blue
Rmnd5b	PC(16:0/20:4)	-0.891613	0.0169848	Group	*	0.311525	blue
Sla2	PE(16:0/20:4)	-0.92391	0.00846421	Group	**	0.153015	blue
Sla2	PI(18:0/20:4)	-0.892765	0.0166324	Group	*	0.271478	blue
Sla2	PE(18:1/20:4)	-0.867542	0.0251557	Group	*	0.336265	blue
LOC103689934	HexCer(d18:1/20:0)	-0.95381	0.003151	Group	**	0.0464122	blue
Lrrc23	PE(16:1/18:1)	-0.829621	0.0410706	Group	*	0.256691	blue
Myh1	PE(16:1/18:1)	-0.877255	0.0216748	Group	*	0.193904	blue
LOC100911994	HexCer(d18:1/20:0)	-0.895032	0.0159492	Group	*	0.176837	blue
Actn3	PE(16:1/18:1)	-0.890004	0.0174831	Group	*	0.193904	blue
LOC685933	PE(16:0p/18:1)	-0.919385	0.00948613	Group	**	0.218875	blue
LOC685933	SM(d18:1/24:1)	-0.830184	0.0408076	Group	*	0.358737	blue
Cyp1a2	PE(16:1/18:1)	-0.90116	0.0141711	Group	*	0.193904	blue
Cyp1a2	PC(16:0/20:4)	-0.813697	0.0488301	Group	*	0.354507	blue
Vwa5a	PE(16:0p/18:1)	-0.931913	0.00679587	Group	**	0.218875	blue
Vwa5a	SM(d18:1/24:1)	-0.813563	0.0488982	Group	*	0.358737	blue
LOC103690026	HexCer(d18:1/20:0)	-0.949826	0.00371298	Group	**	0.0464122	blue
Tnni3	HexCer(d18:1/20:0)	-0.951535	0.00346638	Group	**	0.0464122	blue
Dyrk3	PE(16:0p/18:1)	-0.864086	0.0264536	Group	*	0.240488	blue
Slc6a17	PE(16:0p/18:1)	-0.939019	0.00546467	Group	**	0.218875	blue
Slc6a17	SM(d18:1/24:1)	-0.822986	0.0442277	Group	*	0.358737	blue
Mybpc1	PE(16:0/20:4)	-0.886281	0.0186627	Group	*	0.16151	blue
Mybpc1	PE(16:1/18:1)	-0.948246	0.00394842	Group	**	0.163676	blue
Mybpc1	PC(16:0/20:4)	-0.9411	0.00510168	Group	**	0.311525	blue
Lilrb3a	TAG52:2(16:0)	-0.883219	0.0196603	Group	*	0.707754	blue
Lilrb3a	TAG52:3(16:0)	-0.885507	0.0189126	Group	*	0.836581	blue
Lilrb3a	TAG54:2(18:0)	-0.919896	0.00936801	Group	**	0.773619	blue
Lilrb3a	TAG54:3(18:0)	-0.912147	0.0112381	Group	*	0.871148	blue
Lilrb3a	TAG52:4(16:0)	-0.892337	0.0167629	Group	*	0.870615	blue
Lilrb3a	TAG50:2(16:0)	-0.866714	0.0254636	Group	*	0.909299	blue
Lilrb3a	TAG50:1(16:0)	-0.85464	0.0301585	Group	*	0.829921	blue
Gcs1	PE(16:1/18:1)	-0.914719	0.0105992	Group	*	0.193904	blue
MGC94199	TAG52:2(16:0)	-0.835418	0.0384016	Group	*	0.707754	blue
MGC94199	TAG52:3(16:0)	-0.856635	0.029357	Group	*	0.836581	blue
MGC94199	TAG54:2(18:0)	-0.895937	0.0156804	Group	*	0.773619	blue
MGC94199	TAG54:3(18:0)	-0.886013	0.0187489	Group	*	0.871148	blue
MGC94199	TAG52:4(16:0)	-0.86323	0.0267798	Group	*	0.870615	blue
MGC94199	TAG50:2(16:0)	-0.83679	0.0377826	Group	*	0.909299	blue
Tmem191c	PI(18:0/20:4)	-0.826229	0.0426709	Group	*	0.332181	blue
Tmem191c	PE(18:1/20:4)	-0.914736	0.0105949	Group	*	0.336265	blue
LOC102551694	PE(16:0/20:4)	-0.827855	0.0419002	Group	*	0.261876	blue
LOC102551694	PI(18:0/20:4)	-0.836099	0.038094	Group	*	0.332181	blue
LOC100910506	TAG54:2(18:0)	-0.81433	0.0485099	Group	*	0.773619	blue
Olr862	PS(18:1/18:1)	-0.872244	0.0234397	Group	*	0.334853	blue
Ly49si3	PE(16:0/20:4)	-0.96602	0.00171236	Group	**	0.0521157	blue
Ly49si3	PC(16:0/20:4)	-0.879334	0.0209619	Group	*	0.311525	blue
Dnah8	PE(16:0/20:4)	-0.989507	0.000164576	Group	***	0.00822882	blue
Dnah8	PE(16:1/18:1)	-0.870087	0.0242197	Group	*	0.193904	blue
Dnah8	PC(16:0/20:4)	-0.88875	0.0178765	Group	*	0.311525	blue
Dnah8	PE(18:1/20:4)	-0.816726	0.0473059	Group	*	0.347251	blue
LOC689065	PI(18:0/20:4)	-0.925259	0.00817046	Group	**	0.271478	blue
LOC108348083	PE(18:1/20:4)	-0.880419	0.0205946	Group	*	0.336265	blue
Xirp2	PE(16:1/18:1)	-0.89366	0.0163609	Group	*	0.193904	blue
Ccdc68	PE(16:0/20:4)	-0.914263	0.0107111	Group	*	0.153015	blue
Ccdc68	PI(18:0/20:4)	-0.857828	0.0288824	Group	*	0.332181	blue

## Sheet: KGML_result
node1	node1_type	node1_up_down	node2	node2_type	node2_up_down	relation
LOC100910143	gene	Up	Glycosylphosphatidylinositol(GPI)-anchor biosynthesis	map	None	map
Cyp1a2	gene	Down	Caffeine metabolism	map	None	map
Cyp1a2	gene	Down	Drug metabolism - cytochrome P450	map	None	map
Cyp1a2	gene	Down	Linoleic acid metabolism	map	None	map
Cyp1a2	gene	Down	Metabolism of xenobiotics by cytochrome P450	map	None	map
Cyp1a2	gene	Down	Retinol metabolism	map	None	map
Cyp1a2	gene	Down	Steroid hormone biosynthesis	map	None	map
Cyp1a2	gene	Down	Tryptophan metabolism	map	None	map
Eno2	gene	Up	Glycolysis / Gluconeogenesis	map	None	map
Aldh18a1	gene	Down	Arginine and proline metabolism	map	None	map
Vkorc1l1	gene	Down	Ubiquinone and other terpenoid-quinone biosynthesis	map	None	map
PC(16:0/20:4)	Metabolites	Up	Arachidonic acid metabolism	map	None	map
PC(16:0/20:4)	Metabolites	Up	Glycerophospholipid metabolism	map	None	map
PC(16:0/20:4)	Metabolites	Up	Linoleic acid metabolism	map	None	map
PC(16:0/20:4)	Metabolites	Up	alpha-Linolenic acid metabolism	map	None	map
PS(18:0/20:4)	Metabolites	Down	Glycerophospholipid metabolism	map	None	map
PS(18:0/20:4)	Metabolites	Down	Glycine, serine and threonine metabolism	map	None	map
