# Supplementary material for: Multi-omics analysis revealed the role of CYP1A2 in the induction of mechanical allodynia in type 1 diabetes
Source: Front Genet. 2023 Mar 23;14:1151340. doi: 10.3389/fgene.2023.1151340 (PMC10076588; doi:10.3389/fgene.2023.1151340)
Supplement: Supplementary file 3 [file DataSheet2.ZIP › raw data and data sheets(For review purpose only)/animal/animal.xlsx]

## Sheet: Blood glucose
blood glucose(mmol/L)
days	3	7	14	21	28
CON	5.4	5.8	6.1	5.8	5.4
	5.2	5.1	5.3	5.6	6.3
	5.6	5.7	5.5	6	5.6
	6.3	6.1	5.5	6.3	7.1
	4.9	5.2	5.1	6.3	6.4
	5.6	5.8	5.9	6.4	5.9
MA(-)	26.8	H1	30.1	29.3	26.4
	H1	29.6	H1	30.2	29.8
	27.3	28.3	29.1	30.8	H1
	30.1	29.6	29.1	29.4	30.6
	28.3	H1	28.1	H1	30.2
	29.4	28.1	28.4	27.3	26.4
MA(+)	25.1	25.4	28.3	25.7	22.9
	29.2	27.2	30.2	H1	H1
	H1	27.3	29.8	H1	H1
	29.3	28.1	28.7	31.2	H1
	28.9	H1	H1	31.4	31.9
	H1	30.1	H1	31.8	H1
H1 record as 33mmol/L

## Sheet: Body weight
body weight(g)
days	0	7	14	21	28
CON	222	268	312	352	376
	225	272	320	352	373
	230	275	321	355	381
	227	281	325	363	392
	228	270	318	346	372
	221	271	303	341	364
MA(-)	230	216	224	226	228
	230	216	218	219	218
	227	209	218	189	176
	230	224	255	232	217
	213	204	218	217	224
	230	235	232	226	227
MA(+)	230	215	228	223	232
	228	208	226	237	250
	230	190	205	200	208
	225	193	203	212	220
	233	206	209	215	216
	230	220	229	233	241

## Sheet: PWT
PWT(g)
days	7	14	21	28
CON	15	15	15	15
	15	15	15	15
	15	15	15	15
	15	15	15	15
	15	15	15	15
	15	15	15	15
MA(-)	15	15	15	15
	15	13.8938	15	15
	14.8546	15	15	15
	15	15	15	15
	15	15	15	15
	12.9664	15	15	15
MA(+)	1.4	6.93043	8.32799	4.53315
	4.53315	2.69364	6.03726	1.4
	3.84008	1.58613	1.4	1.4
	13.8938	6.93043	15	2.69364
	1.4	1.68337	1.4	1.4
	15	1.4	1.4	2.78048
